# Supplementary material for: De Novo Assembly and Characterization of the Fruit Transcriptome of Chinese Jujube (Ziziphus jujuba Mill.) Using 454 Pyrosequencing and the Development of Novel Tri-Nucleotide SSR Markers
Source: PLoS One. 2014 Sep 3;9(9):e106438. doi: 10.1371/journal.pone.0106438 (PMC4153635; doi:10.1371/journal.pone.0106438)
Supplement: Table S1 — Assembled unigenes matched with NR database. (XLS) [file pone.0106438.s002.xls]

Additional File1: Assembled unigenes matched with NR database
Score	E-Value	HSP-Len	%-Ident	%-Simil	Query-Name	Num-Rds	Q-Len	Q-Begin	Q-End	Q-Frame	Hit-Name	H-Len	H-Begin	H-End	H-Frame	Description
743	0.00E+00	182	78%	87%	contig00001	-	907	366	729	0	gi|18203684|sp|Q9ZRA4.1|AB19A_PRUPE	209	28	209	0	RecName: Full=Auxin-binding protein ABP19a; Flags: Precursor auxin-binding protein ABP19 [Prunus persica]
374	7.00E-34	95	76%	86%	contig00005	-	590	384	387	0	gi|224145162|ref|XP_002325548.1|	96	1	95	0	predicted protein [Populus unknown [Populus trichocarpa]
306	1.00E-25	125	51%	66%	contig00012	-	838	5	377	0	gi|462398425|gb|EMJ04093.1|	327	205	329	0	hypothetical protein PRUPE_ppa016008mg [Prunus persica]
378	2.00E-34	110	67%	79%	contig00014	-	588	155	158	0	gi|462398425|gb|EMJ04093.1|	327	94	203	0	hypothetical protein PRUPE_ppa016008mg [Prunus persica]
799	0.00E+00	275	57%	71%	contig00015	-	1392	666	1209	0	gi|470107425|ref|XP_004290046.1|	353	89	363	0	PREDICTED: lysM domain-containing GPI-anchored protein 2-like [Fragaria vesca subsp. vesca]
216	5.00E-15	63	73%	86%	contig00018	-	1091	906	909	0	gi|255559072|ref|XP_002520558.1|	397	295	357	0	brg-1 associated factor, putative [Ricinus communis]
411	8.00E-38	177	51%	71%	contig00022	-	849	158	341	0	gi|462407719|gb|EMJ13053.1|	577	3	179	0	hypothetical protein PRUPE_ppa003409mg [Prunus persica]
2406	0.00E+00	476	96%	97%	contig00023	-	1820	482	1565	0	gi|225432352|ref|XP_002275193.1|	476	1	476	0	PREDICTED: serine/threonine-protein phosphatase 2A regulatory subunit B'' subunit gamma [Vitis vinifera]
1503	0.00E+00	322	90%	95%	contig00030	-	1468	438	1161	0	gi|224125650|ref|XP_002329684.1|	330	7	328	0	predicted protein [Populus predicted protein [Populus trichocarpa]
631	0.00E+00	142	88%	94%	contig00033	-	520	142	325	0	gi|224074215|ref|XP_002335886.1|	140	1	142	0	predicted protein [Populus predicted protein [Populus trichocarpa]
1661	0.00E+00	392	80%	89%	contig00034	-	1493	399	1302	0	gi|470114741|ref|XP_004293568.1|	393	1	392	0	PREDICTED: uncharacterized protein LOC101302531 [Fragaria vesca subsp. vesca]
1512	0.00E+00	368	81%	91%	contig00035	-	1399	23	926	0	gi|356506136|ref|XP_003521843.1|	566	9	376	0	PREDICTED: ankyrin repeat-containing protein At5g02620-like [Glycine max]
4552	0.00E+00	892	94%	97%	contig00038	-	3653	964	3307	0	gi|462418519|gb|EMJ22782.1|	1072	1	892	0	hypothetical protein PRUPE_ppa000611mg [Prunus persica]
585	0.00E+00	204	59%	69%	contig00052	-	925	191	554	0	gi|508779718|gb|EOY26974.1|	625	15	218	0	Poly(A) binding protein 6, putative isoform 3 [Theobroma cacao]
193	1.00E-12	39	95%	97%	contig00056	-	745	3	117	0	gi|255560784|ref|XP_002521405.1|	287	249	287	0	Protein C20orf11, putative [Ricinus communis]
984	0.00E+00	211	94%	96%	contig00057	-	866	236	866	0	gi|255560784|ref|XP_002521405.1|	287	37	247	0	Protein C20orf11, putative [Ricinus communis]
290	2.00E-24	68	81%	88%	contig00061	-	507	302	503	0	gi|357489965|ref|XP_003615270.1|	179	4	71	0	Universal stress protein A-like protein [Medicago truncatula]
568	0.00E+00	239	52%	60%	contig00062	-	821	153	516	0	gi|462407389|gb|EMJ12723.1|	344	1	239	0	hypothetical protein PRUPE_ppa008113mg [Prunus persica]
169	5.00E-10	97	39%	46%	contig00063	-	633	4	292	0	gi|449468329|ref|XP_004151874.1|	255	130	226	0	PREDICTED: uncharacterized protein LOC101212677 [Cucumis sativus]
162	2.00E-09	34	88%	91%	contig00067	-	538	1	100	0	gi|224098848|ref|XP_002311289.1|	259	216	249	0	predicted protein [Populus predicted protein [Populus trichocarpa]
1706	0.00E+00	348	93%	94%	contig00079	-	1575	36	1077	0	gi|462400912|gb|EMJ06469.1|	410	1	348	0	hypothetical protein PRUPE_ppa006473mg [Prunus persica]
453	2.00E-42	247	42%	59%	contig00082	-	1254	510	1053	0	gi|462407629|gb|EMJ12963.1|	285	2	248	0	hypothetical protein PRUPE_ppa009590mg [Prunus persica]
2180	0.00E+00	519	80%	90%	contig00086	-	1855	232	1786	0	gi|255539773|ref|XP_002510951.1|	563	36	554	0	Glycerol-3-phosphate transporter, putative [Ricinus communis]
189	3.00E-12	124	41%	60%	contig00092	-	745	313	496	0	gi|470105741|ref|XP_004289240.1|	247	12	135	0	PREDICTED: uncharacterized protein LOC101298464 [Fragaria vesca subsp. vesca]
482	0.00E+00	108	82%	93%	contig00094	-	578	397	400	0	gi|462420083|gb|EMJ24346.1|	309	202	309	0	hypothetical protein PRUPE_ppa009028mg [Prunus persica]
735	0.00E+00	179	78%	88%	contig00095	-	541	176	359	0	gi|462420083|gb|EMJ24346.1|	309	22	200	0	hypothetical protein PRUPE_ppa009028mg [Prunus persica]
482	0.00E+00	97	100%	100%	contig00096	-	629	439	442	0	gi|224085111|ref|XP_002307496.1|	97	1	97	0	predicted protein [Populus PREDICTED: U6 snRNA-associated Sm-like protein LSm3-like isoform 1 [Vitis vinifera]
3489	0.00E+00	848	82%	88%	contig00097	-	2759	109	2452	0	gi|359489358|ref|XP_002272264.2|	811	1	848	0	PREDICTED: homeobox-leucine zipper protein ANTHOCYANINLESS 2 [Vitis vinifera]
624	0.00E+00	179	68%	78%	contig00105	-	855	416	599	0	gi|508775417|gb|EOY22673.1|	178	2	180	0	Uncharacterized protein TCM_014776 [Theobroma cacao]
402	9.00E-37	161	55%	62%	contig00109	-	849	489	672	0	gi|508775273|gb|EOY22529.1|	363	213	373	0	Heavy metal transport/detoxification superfamily protein, putative [Theobroma cacao]
922	0.00E+00	212	82%	88%	contig00112	-	1109	212	845	0	gi|508720648|gb|EOY12545.1|	432	163	374	0	Ypt/Rab-GAP domain of gyp1p superfamily protein [Theobroma cacao]
1199	0.00E+00	324	72%	82%	contig00113	-	1273	270	993	0	gi|462419571|gb|EMJ23834.1|	328	5	328	0	hypothetical protein PRUPE_ppa008526mg [Prunus persica]
426	6.00E-40	100	81%	87%	contig00114	-	592	395	398	0	gi|449455515|ref|XP_004145498.1|	100	1	100	0	PREDICTED: uncharacterized protein LOC101212329 [Cucumis sativus]
202	2.00E-13	133	41%	55%	contig00116	-	1137	775	958	0	gi|462407816|gb|EMJ13150.1|	413	117	249	0	hypothetical protein PRUPE_ppa006400mg [Prunus persica]
1624	0.00E+00	305	99%	100%	contig00117	-	1637	3	915	0	gi|508720317|gb|EOY12214.1|	305	1	305	0	Phosphatase X 2 isoform 1 [Theobroma cacao]
1463	0.00E+00	375	76%	87%	contig00118	-	1332	24	927	0	gi|470148335|ref|XP_004309723.1|	527	1	375	0	PREDICTED: probable galacturonosyltransferase 15-like [Fragaria vesca subsp. vesca]
1317	0.00E+00	422	64%	77%	contig00120	-	1586	322	1405	0	gi|255563502|ref|XP_002522753.1|	737	320	741	0	transporter, putative [Ricinus transporter, putative [Ricinus communis]
451	1.00E-42	149	67%	75%	contig00123	-	695	305	488	0	gi|462411276|gb|EMJ16325.1|	145	1	149	0	hypothetical protein PRUPE_ppa012999mg [Prunus persica]
1086	0.00E+00	220	91%	97%	contig00124	-	1094	343	706	0	gi|462419447|gb|EMJ23710.1|	276	57	276	0	hypothetical protein PRUPE_ppa009818mg [Prunus persica]
1275	0.00E+00	384	64%	77%	contig00126	-	1571	34	937	0	gi|508711030|gb|EOY02927.1|	433	18	401	0	Phosphoglycerate mutase family protein [Theobroma cacao]
2433	0.00E+00	681	70%	82%	contig00127	-	2725	357	2160	0	gi|449456987|ref|XP_004146230.1|	666	1	681	0	PREDICTED: KH domain-containing protein At4g18375-like [Cucumis sativus]
300	2.00E-25	101	54%	73%	contig00132	-	582	123	423	0	gi|471180282|gb|AGI05086.1|	707	1	101	0	mechanosensitive channel of small conductance-like protein [Gossypium aridum]
2745	0.00E+00	604	84%	89%	contig00134	-	1858	53	1862	0	gi|462415387|gb|EMJ20124.1|	801	1	604	0	hypothetical protein PRUPE_ppa001564mg [Prunus persica]
637	0.00E+00	148	89%	90%	contig00136	-	795	435	618	0	gi|482561514|gb|EOA25705.1|	215	26	173	0	hypothetical protein CARUB_v10019058mg [Capsella rubella]
211	4.00E-14	53	77%	81%	contig00138	-	1985	387	543	0	gi|460397919|ref|XP_004244512.1|	117	30	82	0	PREDICTED: enhancer of rudimentary homolog isoform 1 [Solanum lycopersicum]
399	2.00E-36	137	58%	73%	contig00140	-	777	1	409	0	gi|462396632|gb|EMJ02431.1|	175	38	174	0	hypothetical protein PRUPE_ppa012306mg [Prunus persica]
1133	0.00E+00	218	95%	97%	contig00143	-	818	115	478	0	gi|508728402|gb|EOY20299.1|	306	1	218	0	Phosphatase 2A-2 isoform 1 [Theobroma cacao]
628	0.00E+00	128	85%	93%	contig00144	-	1033	672	855	0	gi|508698889|gb|EOX90785.1|	421	294	421	0	PLAC8 family protein [Theobroma cacao]
1095	0.00E+00	274	80%	89%	contig00145	-	1518	105	648	0	gi|255580663|ref|XP_002531154.1|	283	2	275	0	conserved hypothetical protein [Ricinus communis]
267	1.00E-21	53	96%	98%	contig00147	-	541	2	158	0	gi|224116766|ref|XP_002331872.1|	502	450	502	0	predicted protein [Populus predicted protein [Populus trichocarpa]
1147	0.00E+00	327	71%	81%	contig00148	-	972	71	794	0	gi|462407285|gb|EMJ12619.1|	464	91	417	0	hypothetical protein PRUPE_ppa005363mg [Prunus persica]
2941	0.00E+00	790	74%	84%	contig00156	-	2728	226	2389	0	gi|462423936|gb|EMJ28199.1|	799	17	806	0	hypothetical protein PRUPE_ppa001578mg [Prunus persica]
428	5.00E-40	98	85%	88%	contig00157	-	668	1	292	0	gi|296086563|emb|CBI32198.3|	204	107	204	0	unnamed protein product [Vitis vinifera]
548	0.00E+00	109	91%	94%	contig00159	-	542	216	540	0	gi|508727339|gb|EOY19236.1|	211	5	113	0	AMMECR1 family [Theobroma cacao]
442	1.00E-41	95	83%	93%	contig00166	-	644	19	301	0	gi|224069756|ref|XP_002326406.1|	295	198	292	0	f-box family protein [Populus f-box family protein [Populus trichocarpa]
1157	0.00E+00	227	92%	98%	contig00168	-	922	381	744	0	gi|462395181|gb|EMJ00980.1|	540	314	540	0	hypothetical protein PRUPE_ppa003921mg [Prunus persica]
1284	0.00E+00	316	79%	86%	contig00173	-	982	48	771	0	gi|449449016|ref|XP_004142261.1|	629	1	316	0	PREDICTED: adagio protein 3-like [Cucumis sativus]
1059	0.00E+00	277	73%	85%	contig00180	-	959	129	957	0	gi|462404863|gb|EMJ10327.1|	455	5	281	0	hypothetical protein PRUPE_ppa005546mg [Prunus persica]
583	0.00E+00	269	48%	62%	contig00182	-	1061	43	847	0	gi|508720855|gb|EOY12752.1|	272	1	269	0	B-box type zinc finger family protein, putative [Theobroma cacao]
367	1.00E-32	80	84%	89%	contig00183	-	894	508	511	0	gi|359478967|ref|XP_003632197.1|	80	1	80	0	PREDICTED: uncharacterized protein LOC100854232 isoform 1 [Vitis vinifera]
3999	0.00E+00	922	82%	92%	contig00184	-	2766	64	2587	0	gi|470110546|ref|XP_004291541.1|	1441	121	1042	0	PREDICTED: pleiotropic drug resistance protein 2-like [Fragaria vesca subsp. vesca]
1740	0.00E+00	403	78%	89%	contig00185	-	1507	3	1209	0	gi|255576373|ref|XP_002529079.1|	1446	1046	1448	0	ATP-binding cassette transporter, putative [Ricinus communis]
376	3.00E-34	159	47%	69%	contig00189	-	559	172	355	0	gi|462394469|gb|EMJ00268.1|	1192	12	170	0	hypothetical protein PRUPE_ppa018765mg, partial [Prunus persica]
804	0.00E+00	182	80%	89%	contig00193	-	623	77	620	0	gi|225438813|ref|XP_002283333.1|	204	4	185	0	PREDICTED: protein RER1A [Vitis unnamed protein product [Vitis vinifera]
580	0.00E+00	213	63%	72%	contig00202	-	1689	176	539	0	gi|449454444|ref|XP_004144965.1|	200	1	213	0	PREDICTED: uncharacterized protein LOC101217755 [Cucumis sativus]
341	7.00E-30	108	56%	77%	contig00209	-	707	459	462	0	gi|11596186|gb|AAG38521.1|AF283536_1	118	9	116	0	cystatin-like protein [Citrus x paradisi]
1389	0.00E+00	299	87%	96%	contig00211	-	1146	89	983	0	gi|388492658|gb|AFK34395.1|	301	3	301	0	unknown [Lotus japonicus]
898	0.00E+00	283	64%	76%	contig00217	-	982	99	642	0	gi|508704033|gb|EOX95929.1|	309	1	283	0	Mesoderm induction early response protein 1, putative isoform 1 [Theobroma cacao]
685	0.00E+00	180	71%	81%	contig00220	-	944	486	669	0	gi|460410138|ref|XP_004250488.1|	387	185	364	0	PREDICTED: seed maturation protein PM36-like [Solanum lycopersicum]
323	7.00E-28	72	93%	94%	contig00222	-	643	426	639	0	gi|462414855|gb|EMJ19592.1|	213	1	72	0	hypothetical protein PRUPE_ppa011382mg [Prunus persica]
924	0.00E+00	212	85%	90%	contig00230	-	665	96	459	0	gi|508719926|gb|EOY11823.1|	321	1	212	0	COP9 signalosome subunit 6A [Theobroma cacao]
566	0.00E+00	180	66%	76%	contig00231	-	748	202	385	0	gi|9651913|gb|AAF91308.1|AF239685_1	591	16	195	0	4-coumarate:coA ligase 3 [Rubus idaeus]
300	2.00E-25	56	93%	98%	contig00232	-	561	315	480	0	gi|224098368|ref|XP_002311158.1|	56	1	56	0	predicted protein [Populus unknown [Populus trichocarpa]
845	0.00E+00	202	75%	80%	contig00234	-	704	155	518	0	gi|6562381|emb|CAB62537.1|	188	1	202	0	pseudo-hevein [Hevea brasiliensis]
423	2.00E-39	204	49%	60%	contig00236	-	675	110	719	0	gi|48686707|gb|AAT46067.1|	536	2	205	0	DNA binding protein WRKY2 [Vitis vinifera]
1381	0.00E+00	288	94%	98%	contig00248	-	1422	569	1112	0	gi|356573072|ref|XP_003554689.1|	325	38	325	0	PREDICTED: cysteine synthase-like [Glycine max]
730	0.00E+00	225	66%	80%	contig00252	-	1138	503	866	0	gi|508779905|gb|EOY27161.1|	275	1	225	0	Homeodomain-like/winged-helix DNA-binding family protein, putative [Theobroma cacao]
751	0.00E+00	164	91%	95%	contig00265	-	1002	581	764	0	gi|225457458|ref|XP_002265041.1|	160	1	164	0	PREDICTED: transcription factor BTF3 [Vitis vinifera]
546	0.00E+00	197	53%	70%	contig00283	-	1554	956	1319	0	gi|470127568|ref|XP_004299740.1|	1673	14	210	0	PREDICTED: DNA-directed RNA polymerase I subunit RPA1-like [Fragaria vesca subsp. vesca]
1177	0.00E+00	302	77%	84%	contig00292	-	1469	199	1102	0	gi|462415204|gb|EMJ19941.1|	303	1	302	0	hypothetical protein PRUPE_ppa009189mg [Prunus persica]
778	0.00E+00	223	73%	78%	contig00298	-	993	422	785	0	gi|462407924|gb|EMJ13258.1|	208	1	223	0	hypothetical protein PRUPE_ppa011495mg [Prunus persica]
145	4.00E-07	34	74%	85%	contig00304	-	709	608	707	0	gi|388494310|gb|AFK35221.1|	151	73	106	0	unknown [Lotus japonicus]
241	7.00E-18	64	72%	89%	contig00306	-	1155	575	578	0	gi|255561848|ref|XP_002521933.1|	400	212	275	0	carboxylesterase np, putative [Ricinus communis]
517	0.00E+00	114	86%	93%	contig00308	-	526	163	166	0	gi|508776330|gb|EOY23586.1|	389	99	212	0	Alpha/beta-Hydrolases superfamily protein [Theobroma cacao]
781	0.00E+00	157	95%	99%	contig00309	-	833	465	648	0	gi|296085211|emb|CBI28706.3|	912	756	912	0	unnamed protein product [Vitis vinifera]
487	0.00E+00	163	68%	75%	contig00314	-	743	369	552	0	gi|449433766|ref|XP_004134668.1|	155	1	163	0	PREDICTED: 50S ribosomal protein L34, chloroplastic-like [Cucumis sativus]
858	0.00E+00	178	94%	96%	contig00340	-	538	176	359	0	gi|147810156|emb|CAN71454.1|	383	88	265	0	hypothetical protein VITISV_036417 [Vitis vinifera]
534	0.00E+00	135	76%	86%	contig00341	-	604	174	357	0	gi|255574191|ref|XP_002528011.1|	398	17	151	0	conserved hypothetical protein [Ricinus communis]
853	0.00E+00	214	79%	88%	contig00343	-	973	427	790	0	gi|462407337|gb|EMJ12671.1|	364	154	367	0	hypothetical protein PRUPE_ppa007553mg [Prunus persica]
667	0.00E+00	136	89%	96%	contig00350	-	821	460	643	0	gi|255551398|ref|XP_002516745.1|	393	258	393	0	Ran GTPase binding protein, putative [Ricinus communis]
332	7.00E-29	75	87%	89%	contig00352	-	686	460	682	0	gi|255577938|ref|XP_002529841.1|	545	243	317	0	calcium ion binding protein, putative [Ricinus communis]
606	0.00E+00	117	96%	98%	contig00356	-	552	371	374	0	gi|508710478|gb|EOY02375.1|	382	266	382	0	Formate dehydrogenase [Theobroma cacao]
2733	0.00E+00	636	80%	89%	contig00357	-	1995	179	1802	0	gi|449506979|ref|XP_004162900.1|	849	214	849	0	PREDICTED: putative transcription elongation factor SPT5 homolog 1-like, partial [Cucumis sativus]
658	0.00E+00	157	80%	84%	contig00364	-	1324	187	370	0	gi|357488217|ref|XP_003614396.1|	2133	1761	1917	0	hypothetical protein MTR_5g051150 [Medicago truncatula]
392	5.00E-36	80	98%	99%	contig00375	-	560	359	362	0	gi|225440849|ref|XP_002282193.1|	80	1	80	0	PREDICTED: probable small nuclear ribonucleoprotein G [Vitis vinifera]
211	1.00E-14	75	56%	72%	contig00378	-	766	2	224	0	gi|462424060|gb|EMJ28323.1|	359	281	355	0	hypothetical protein PRUPE_ppa026023mg, partial [Prunus persica]
186	8.00E-12	38	92%	100%	contig00386	-	755	355	466	0	gi|502116829|ref|XP_004495607.1|	378	242	279	0	PREDICTED: protein WVD2-like 1-like [Cicer arietinum]
218	2.00E-15	101	48%	61%	contig00388	-	869	689	692	0	gi|296087897|emb|CBI35180.3|	445	345	445	0	unnamed protein product [Vitis vinifera]
1765	0.00E+00	335	98%	99%	contig00392	-	1710	360	1362	0	gi|356511951|ref|XP_003524685.1|	411	77	411	0	PREDICTED: casein kinase II subunit alpha-2-like [Glycine max]
604	0.00E+00	157	75%	85%	contig00404	-	1039	491	674	0	gi|508713268|gb|EOY05165.1|	189	34	190	0	Chaperone protein dnaJ 20 [Theobroma cacao]
344	5.00E-30	69	97%	99%	contig00405	-	890	683	686	0	gi|508775235|gb|EOY22491.1|	69	1	69	0	SecE/sec61-gamma protein transport protein [Theobroma cacao]
1432	0.00E+00	305	88%	94%	contig00408	-	1633	570	1293	0	gi|508710898|gb|EOY02795.1|	304	1	305	0	DCD domain protein isoform 1 [Theobroma cacao]
1724	0.00E+00	339	97%	99%	contig00409	-	1145	243	966	0	gi|443908533|gb|AGD80034.1|	449	111	449	0	alpha-tubulin 1 [Hevea brasiliensis]
1186	0.00E+00	261	88%	95%	contig00410	-	1410	57	837	0	gi|449438105|ref|XP_004136830.1|	261	1	261	0	PREDICTED: 14-3-3-like protein D-like [Cucumis sativus]
472	3.00E-45	198	53%	68%	contig00411	-	564	23	386	0	gi|296087897|emb|CBI35180.3|	445	62	259	0	unnamed protein product [Vitis vinifera]
1439	0.00E+00	600	53%	63%	contig00415	-	2080	405	1848	0	gi|255583336|ref|XP_002532429.1|	675	5	604	0	conserved hypothetical protein [Ricinus communis]
797	0.00E+00	198	77%	86%	contig00417	-	734	127	718	0	gi|470115213|ref|XP_004293797.1|	529	8	205	0	PREDICTED: succinate-semialdehyde dehydrogenase, mitochondrial-like [Fragaria vesca subsp. vesca]
286	4.00E-23	152	47%	60%	contig00427	-	1179	62	515	0	gi|508700122|gb|EOX92018.1|	152	2	153	0	Uncharacterized protein TCM_001041 [Theobroma cacao]
2088	0.00E+00	418	94%	97%	contig00428	-	1460	229	1132	0	gi|508727397|gb|EOY19294.1|	417	1	418	0	DNAJ [Theobroma cacao]
683	0.00E+00	258	59%	71%	contig00434	-	990	86	857	0	gi|460397362|ref|XP_004244236.1|	233	1	258	0	PREDICTED: uncharacterized protein LOC101257285 [Solanum lycopersicum]
857	0.00E+00	263	63%	72%	contig00435	-	1546	262	1048	0	gi|470122462|ref|XP_004297260.1|	262	1	263	0	PREDICTED: uncharacterized protein LOC101292592 [Fragaria vesca subsp. vesca]
625	0.00E+00	159	75%	88%	contig00437	-	591	3	477	0	gi|225452478|ref|XP_002274527.1|	291	132	290	0	PREDICTED: uncharacterized protein LOC100266403 [Vitis vinifera]
1981	0.00E+00	444	90%	93%	contig00443	-	1364	77	1160	0	gi|508708077|gb|EOX99973.1|	559	1	444	0	ATP synthase alpha/beta family protein isoform 2 [Theobroma cacao]
539	0.00E+00	99	92%	95%	contig00448	-	692	512	515	0	gi|462403155|gb|EMJ08712.1|	99	1	99	0	hypothetical protein PRUPE_ppa013859mg [Prunus persica]
577	0.00E+00	145	79%	88%	contig00449	-	709	4	436	0	gi|225431869|ref|XP_002275498.1|	153	9	153	0	PREDICTED: GATA transcription factor 16 [Vitis vinifera]
1045	0.00E+00	202	100%	100%	contig00451	-	1050	385	748	0	gi|388520849|gb|AFK48486.1|	202	1	202	0	unknown [Lotus japonicus]
1040	0.00E+00	211	95%	97%	contig00454	-	943	334	697	0	gi|255570175|ref|XP_002526048.1|	211	1	211	0	protein with unknown function [Ricinus communis]
1336	0.00E+00	283	89%	96%	contig00457	-	1266	386	1232	0	gi|462397275|gb|EMJ03074.1|	283	1	283	0	hypothetical protein PRUPE_ppa009665mg [Prunus persica]
598	0.00E+00	156	74%	84%	contig00460	-	672	22	487	0	gi|460415218|ref|XP_004252957.1|	162	7	162	0	PREDICTED: 50S ribosomal protein L18, chloroplastic-like [Solanum lycopersicum]
1189	0.00E+00	251	90%	94%	contig00461	-	1165	16	766	0	gi|462420639|gb|EMJ24902.1|	252	1	251	0	hypothetical protein PRUPE_ppa010368mg [Prunus persica]
945	0.00E+00	352	55%	70%	contig00462	-	1227	282	1005	0	gi|470130749|ref|XP_004301265.1|	348	1	352	0	PREDICTED: probable S-adenosylmethionine-dependent methyltransferase At5g38100-like [Fragaria vesca subsp. vesca]
360	6.00E-32	167	44%	61%	contig00463	-	828	206	704	0	gi|224070098|ref|XP_002303114.1|	243	5	171	0	predicted protein [Populus predicted protein [Populus trichocarpa]
740	0.00E+00	181	77%	85%	contig00464	-	801	133	496	0	gi|255582471|ref|XP_002532022.1|	184	1	181	0	conserved hypothetical protein [Ricinus communis]
1705	0.00E+00	415	76%	84%	contig00467	-	1634	34	1276	0	gi|462418733|gb|EMJ22996.1|	429	6	420	0	hypothetical protein PRUPE_ppa006064mg [Prunus persica]
1004	0.00E+00	263	72%	83%	contig00469	-	1254	133	919	0	gi|470129113|ref|XP_004300472.1|	275	10	272	0	PREDICTED: uncharacterized protein LOC101305268 [Fragaria vesca subsp. vesca]
1224	0.00E+00	301	76%	87%	contig00474	-	1378	27	927	0	gi|255541820|ref|XP_002511974.1|	297	3	303	0	DNA binding protein, putative [Ricinus communis]
612	0.00E+00	218	63%	73%	contig00479	-	631	1	652	0	gi|462395223|gb|EMJ01022.1|	459	240	457	0	hypothetical protein PRUPE_ppa005367mg [Prunus persica]
1792	0.00E+00	454	76%	85%	contig00481	-	1617	353	1436	0	gi|470117214|ref|XP_004294756.1|	455	1	454	0	PREDICTED: uncharacterized protein LOC101304552 [Fragaria vesca subsp. vesca]
2580	0.00E+00	535	93%	98%	contig00482	-	2048	474	1737	0	gi|508708847|gb|EOY00744.1|	535	1	535	0	TCP-1/cpn60 chaperonin family protein isoform 1 [Theobroma cacao]
1038	0.00E+00	297	71%	82%	contig00485	-	1369	623	1166	0	gi|225423652|ref|XP_002275982.1|	297	2	298	0	PREDICTED: peroxisomal 2,4-dienoyl-CoA reductase [Vitis vinifera]
1273	0.00E+00	269	90%	95%	contig00492	-	1714	540	1083	0	gi|449445499|ref|XP_004140510.1|	267	1	269	0	PREDICTED: ELMO domain-containing protein A-like [Cucumis sativus]
930	0.00E+00	216	77%	88%	contig00499	-	1227	469	832	0	gi|225462474|ref|XP_002267488.1|	236	23	238	0	PREDICTED: eukaryotic translation initiation factor 4E-1 [Vitis vinifera]
1101	0.00E+00	265	79%	91%	contig00501	-	978	249	792	0	gi|255561128|ref|XP_002521576.1|	265	1	265	0	Oxygen-evolving enhancer protein 2, chloroplast precursor, putative [Ricinus communis]
885	0.00E+00	186	87%	96%	contig00503	-	959	381	744	0	gi|462407986|gb|EMJ13320.1|	186	1	186	0	hypothetical protein PRUPE_ppa012030mg [Prunus persica]
592	0.00E+00	108	99%	100%	contig00507	-	725	544	547	0	gi|502124118|ref|XP_004498394.1|	148	30	137	0	PREDICTED: SUMO-conjugating enzyme UBC9-like isoform X1 [Cicer arietinum]
551	0.00E+00	222	56%	67%	contig00509	-	786	141	504	0	gi|462401506|gb|EMJ07063.1|	220	3	224	0	hypothetical protein PRUPE_ppa011183mg [Prunus persica]
475	1.00E-45	166	58%	73%	contig00511	-	521	150	333	0	gi|462419056|gb|EMJ23319.1|	499	9	174	0	hypothetical protein PRUPE_ppa004634mg [Prunus persica]
1012	0.00E+00	297	65%	74%	contig00512	-	1523	17	905	0	gi|460397478|ref|XP_004244294.1|	298	1	297	0	PREDICTED: probable salt tolerance-like protein At1g78600-like [Solanum lycopersicum]
1294	0.00E+00	289	82%	91%	contig00514	-	1414	371	1235	0	gi|462397913|gb|EMJ03581.1|	296	4	292	0	hypothetical protein PRUPE_ppa009357mg [Prunus persica]
2533	0.00E+00	547	86%	93%	contig00515	-	1883	246	1689	0	gi|462417121|gb|EMJ21858.1|	547	1	547	0	hypothetical protein PRUPE_ppa003814mg [Prunus persica]
433	1.00E-40	111	75%	87%	contig00517	-	694	513	516	0	gi|462417467|gb|EMJ22204.1|	249	133	243	0	hypothetical protein PRUPE_ppa010466mg [Prunus persica]
1045	0.00E+00	220	88%	94%	contig00518	-	1090	156	813	0	gi|225439878|ref|XP_002278867.1|	216	1	220	0	PREDICTED: soluble inorganic pyrophosphatase [Vitis vinifera]
1371	0.00E+00	363	75%	82%	contig00522	-	1464	299	1385	0	gi|449443363|ref|XP_004139447.1|	414	1	363	0	PREDICTED: double-stranded RNA-binding protein 2-like [Cucumis sativus]
1275	0.00E+00	326	75%	87%	contig00523	-	1104	197	920	0	gi|225455496|ref|XP_002263014.1|	324	1	326	0	PREDICTED: dihydroflavonol-4-reductase [Vitis vinifera]
1936	0.00E+00	385	95%	97%	contig00524	-	1204	12	1164	0	gi|462395330|gb|EMJ01129.1|	417	33	417	0	hypothetical protein PRUPE_ppa006317mg [Prunus persica]
553	0.00E+00	139	77%	83%	contig00527	-	1317	403	586	0	gi|449465759|ref|XP_004150595.1|	139	1	139	0	PREDICTED: uncharacterized protein LOC101204652 [Cucumis sativus]
2418	0.00E+00	512	89%	95%	contig00536	-	1864	2	1535	0	gi|356562748|ref|XP_003549631.1|	542	31	542	0	PREDICTED: LOW QUALITY PROTEIN: aldehyde dehydrogenase family 2 member B4, mitochondrial-like [Glycine max]
611	0.00E+00	203	63%	73%	contig00543	-	610	60	423	0	gi|506954114|gb|AGM20693.1|	533	1	203	0	AP2-1 [Populus tomentosa]
2056	0.00E+00	448	86%	93%	contig00544	-	1653	251	1334	0	gi|255558468|ref|XP_002520259.1|	447	1	448	0	amino acid binding protein, putative [Ricinus communis]
602	0.00E+00	174	67%	78%	contig00547	-	589	227	410	0	gi|470137075|ref|XP_004304303.1|	308	132	305	0	PREDICTED: defective in cullin neddylation protein 1-like [Fragaria vesca subsp. vesca]
516	0.00E+00	133	71%	86%	contig00549	-	511	112	508	0	gi|508711585|gb|EOY03482.1|	321	1	133	0	Domain of Uncharacterized protein function isoform 1 [Theobroma cacao]
1460	0.00E+00	284	99%	99%	contig00551	-	1203	483	1026	0	gi|159149178|gb|ABW91146.1|	319	36	319	0	ACC oxidase 1 [Ziziphus jujuba]
1677	0.00E+00	410	81%	91%	contig00555	-	1447	218	1445	0	gi|462397112|gb|EMJ02911.1|	545	1	410	0	hypothetical protein PRUPE_ppa003836mg [Prunus persica]
227	7.00E-17	57	81%	84%	contig00557	-	569	4	172	0	gi|462401606|gb|EMJ07163.1|	186	57	113	0	hypothetical protein PRUPE_ppa012044mg [Prunus persica]
989	0.00E+00	243	82%	87%	contig00564	-	1320	3	729	0	gi|462402298|gb|EMJ07855.1|	244	1	243	0	hypothetical protein PRUPE_ppa022266mg, partial [Prunus persica]
2083	0.00E+00	463	89%	91%	contig00570	-	1728	106	1492	0	gi|356525780|ref|XP_003531501.1|	466	1	463	0	PREDICTED: eukaryotic translation initiation factor 2 subunit 3 [Glycine max]
162	2.00E-09	100	37%	57%	contig00571	-	539	246	249	0	gi|255583779|ref|XP_002532642.1|	374	43	142	0	ubiquitin-protein ligase, putative [Ricinus communis]
192	1.00E-12	41	90%	90%	contig00578	-	637	343	463	0	gi|502149308|ref|XP_004507476.1|	41	1	41	0	PREDICTED: uncharacterized protein LOC101515270 [Cicer arietinum]
251	2.00E-19	56	86%	93%	contig00582	-	730	562	727	0	gi|388504110|gb|AFK40121.1|	116	61	116	0	unknown [Medicago truncatula]
762	0.00E+00	192	76%	87%	contig00586	-	616	39	612	0	gi|508776119|gb|EOY23375.1|	247	1	192	0	VIRB2-interacting protein 2 [Theobroma cacao]
2282	0.00E+00	707	64%	74%	contig00588	-	2267	122	1925	0	gi|225424456|ref|XP_002281644.1|	698	2	708	0	PREDICTED: uncharacterized protein LOC100252594 [Vitis vinifera]
608	0.00E+00	147	82%	90%	contig00589	-	691	306	489	0	gi|225436632|ref|XP_002280089.1|	150	2	148	0	PREDICTED: GA-binding protein subunit beta-2 [Vitis vinifera]
1252	0.00E+00	344	68%	83%	contig00604	-	1266	282	1005	0	gi|462414713|gb|EMJ19450.1|	347	1	344	0	hypothetical protein PRUPE_ppa008064mg [Prunus persica]
682	0.00E+00	156	86%	92%	contig00609	-	687	294	477	0	gi|296086270|emb|CBI31711.3|	202	49	204	0	unnamed protein product [Vitis vinifera]
1670	0.00E+00	508	68%	77%	contig00614	-	2538	237	1758	0	gi|470103090|ref|XP_004287978.1|	839	1	508	0	PREDICTED: U-box domain-containing protein 4-like [Fragaria vesca subsp. vesca]
1299	0.00E+00	348	75%	83%	contig00615	-	1141	113	1154	0	gi|508781647|gb|EOY28903.1|	462	1	348	0	ARM repeat superfamily protein isoform 1 [Theobroma cacao]
273	4.00E-22	82	70%	84%	contig00624	-	632	446	449	0	gi|224113431|ref|XP_002316494.1|	85	1	82	0	predicted protein [Populus predicted protein [Populus trichocarpa]
1259	0.00E+00	266	82%	90%	contig00637	-	1156	87	882	0	gi|470109070|ref|XP_004290825.1|	277	10	275	0	PREDICTED: delta(7)-sterol-C5(6)-desaturase-like [Fragaria vesca subsp. vesca]
601	0.00E+00	130	89%	94%	contig00647	-	795	150	537	0	gi|508709181|gb|EOY01078.1|	130	1	130	0	Integral to membrane, endoplasmic reticulum [Theobroma cacao]
1330	0.00E+00	314	84%	90%	contig00654	-	1144	78	801	0	gi|359476368|ref|XP_002284083.2|	691	1	314	0	PREDICTED: uncharacterized protein LOC100249280 isoform 1 [Vitis vinifera]
488	0.00E+00	124	77%	85%	contig00658	-	592	1	370	0	gi|224134703|ref|XP_002327469.1|	254	130	253	0	predicted protein [Populus predicted protein [Populus trichocarpa]
1209	0.00E+00	290	78%	90%	contig00662	-	905	150	693	0	gi|462414799|gb|EMJ19536.1|	326	1	290	0	hypothetical protein PRUPE_ppa008564mg [Prunus persica]
973	0.00E+00	201	93%	96%	contig00667	-	806	241	604	0	gi|462401558|gb|EMJ07115.1|	204	4	204	0	hypothetical protein PRUPE_ppa011595mg [Prunus persica]
511	0.00E+00	163	66%	74%	contig00688	-	626	114	297	0	gi|462422141|gb|EMJ26404.1|	723	1	163	0	hypothetical protein PRUPE_ppa002058mg [Prunus persica]
1542	0.00E+00	360	83%	90%	contig00692	-	1686	699	1422	0	gi|508783101|gb|EOY30357.1|	361	2	361	0	MAP kinase kinase 2 [Theobroma cacao]
880	0.00E+00	214	73%	85%	contig00693	-	745	105	468	0	gi|356539146|ref|XP_003538061.1|	491	1	214	0	PREDICTED: beta-glucosidase 42-like [Glycine max]
1195	0.00E+00	252	94%	96%	contig00694	-	1074	36	789	0	gi|345103809|gb|AEN70726.1|	252	1	252	0	14-3-3-like protein, partial [Gossypium turneri]
554	0.00E+00	122	85%	92%	contig00699	-	799	363	546	0	gi|449469867|ref|XP_004152640.1|	122	1	122	0	PREDICTED: TRM112-like protein At1g78190-like [Cucumis sativus]
1286	0.00E+00	277	89%	95%	contig00702	-	878	149	692	0	gi|76782198|gb|ABA54869.1|	520	244	520	0	putative 5-enolpyruvylshikimate 3-phosphate synthase [Fagus sylvatica]
1427	0.00E+00	324	82%	91%	contig00704	-	974	72	795	0	gi|508704252|gb|EOX96148.1|	722	383	706	0	Nucleotidyltransferase family protein isoform 1 [Theobroma cacao]
731	0.00E+00	165	78%	88%	contig00709	-	707	347	530	0	gi|462404863|gb|EMJ10327.1|	455	282	446	0	hypothetical protein PRUPE_ppa005546mg [Prunus persica]
643	0.00E+00	164	79%	86%	contig00714	-	783	24	513	0	gi|225433007|ref|XP_002284580.1|	230	68	231	0	PREDICTED: uncharacterized protein LOC100245894 [Vitis vinifera]
980	0.00E+00	188	97%	98%	contig00716	-	1112	407	968	0	gi|356545558|ref|XP_003541206.1|	239	52	239	0	PREDICTED: uncharacterized protein LOC100788489 [Glycine max]
2255	0.00E+00	594	76%	85%	contig00734	-	2195	542	1985	0	gi|462411106|gb|EMJ16155.1|	593	11	604	0	hypothetical protein PRUPE_ppa003206mg [Prunus persica]
1020	0.00E+00	212	94%	96%	contig00742	-	638	98	461	0	gi|357507939|ref|XP_003624258.1|	487	270	481	0	V-type ATP synthase beta chain [Medicago truncatula]
366	3.00E-32	166	51%	66%	contig00765	-	1322	293	788	0	gi|462396669|gb|EMJ02468.1|	164	1	166	0	hypothetical protein PRUPE_ppa012566mg [Prunus persica]
2121	0.00E+00	429	91%	97%	contig00809	-	1578	35	1118	0	gi|462419317|gb|EMJ23580.1|	432	4	432	0	hypothetical protein PRUPE_ppa006006mg [Prunus persica]
686	0.00E+00	142	88%	92%	contig00844	-	571	148	571	0	gi|255540771|ref|XP_002511450.1|	190	1	142	0	Pollen-specific protein SF3, putative [Ricinus communis]
388	1.00E-35	80	95%	99%	contig00845	-	516	311	314	0	gi|225440849|ref|XP_002282193.1|	80	1	80	0	PREDICTED: probable small nuclear ribonucleoprotein G [Vitis vinifera]
573	0.00E+00	131	82%	91%	contig00846	-	1157	750	933	0	gi|462405492|gb|EMJ10956.1|	131	1	131	0	hypothetical protein PRUPE_ppa013289mg [Prunus persica]
946	0.00E+00	253	76%	84%	contig00853	-	1126	384	927	0	gi|70955228|gb|AAZ16241.1|	251	1	253	0	MADS box protein [Prunus persica]
504	0.00E+00	203	53%	67%	contig00854	-	782	2	608	0	gi|508726663|gb|EOY18560.1|	457	257	459	0	Arginine-rich cyclin 1 [Theobroma cacao]
880	0.00E+00	190	89%	96%	contig00864	-	969	351	714	0	gi|508712281|gb|EOY04178.1|	191	1	190	0	Ribosomal protein S7e family protein isoform 1 [Theobroma cacao]
732	0.00E+00	186	75%	87%	contig00889	-	556	13	376	0	gi|502157171|ref|XP_004510782.1|	536	102	287	0	PREDICTED: signal peptide peptidase-like 4-like isoform X1 [Cicer arietinum]
872	0.00E+00	160	98%	98%	contig00894	-	794	417	600	0	gi|317106698|dbj|BAJ53199.1|	160	1	160	0	JHL03K20.8 [Jatropha curcas]
1469	0.00E+00	346	77%	89%	contig00904	-	1778	423	1146	0	gi|462401102|gb|EMJ06659.1|	351	2	347	0	hypothetical protein PRUPE_ppa007906mg [Prunus persica]
293	1.00E-24	95	60%	74%	contig00907	-	562	309	312	0	gi|224070923|ref|XP_002303296.1|	151	2	96	0	predicted protein [Populus predicted protein [Populus trichocarpa]
589	0.00E+00	123	89%	95%	contig00924	-	512	25	208	0	gi|225425388|ref|XP_002276841.1|	123	1	123	0	PREDICTED: nuclear transport factor 2 isoform 1 [Vitis vinifera]
510	0.00E+00	203	56%	63%	contig00938	-	687	79	685	0	gi|359495550|ref|XP_003635018.1|	344	1	203	0	PREDICTED: uncharacterized protein LOC100853436 [Vitis vinifera]
402	4.00E-37	75	93%	100%	contig00979	-	583	365	368	0	gi|508782262|gb|EOY29518.1|	76	1	75	0	Low temperature and salt responsive protein family isoform 1 [Theobroma cacao]
738	0.00E+00	183	75%	85%	contig01008	-	736	10	373	0	gi|462413905|gb|EMJ18954.1|	227	1	183	0	hypothetical protein PRUPE_ppa011007mg [Prunus persica]
1185	0.00E+00	221	99%	100%	contig01045	-	1041	58	718	0	gi|462419496|gb|EMJ23759.1|	335	115	335	0	hypothetical protein PRUPE_ppa008371mg [Prunus persica]
594	0.00E+00	172	67%	82%	contig01056	-	524	10	523	0	gi|462419262|gb|EMJ23525.1|	345	5	176	0	hypothetical protein PRUPE_ppa008097mg [Prunus persica]
759	0.00E+00	154	99%	99%	contig01073	-	785	377	560	0	gi|460405808|ref|XP_004248366.1|	154	1	154	0	PREDICTED: ubiquitin-NEDD8-like protein RUB2-like [Solanum lycopersicum]
322	7.00E-28	67	84%	88%	contig01112	-	572	336	534	0	gi|255585161|ref|XP_002533285.1|	408	262	328	0	conserved hypothetical protein [Ricinus communis]
387	2.00E-35	123	60%	73%	contig01126	-	564	6	372	0	gi|449451771|ref|XP_004143634.1|	125	3	125	0	PREDICTED: uncharacterized protein LOC101209940 [Cucumis sativus]
522	0.00E+00	167	65%	81%	contig01127	-	598	230	413	0	gi|470106572|ref|XP_004289640.1|	159	2	168	0	PREDICTED: ocs element-binding factor 1-like [Fragaria vesca subsp. vesca]
376	4.00E-34	106	72%	79%	contig01140	-	584	265	580	0	gi|462422413|gb|EMJ26676.1|	1621	1	106	0	hypothetical protein PRUPE_ppa000148mg [Prunus persica]
310	1.00E-26	70	86%	90%	contig01181	-	517	30	33	0	gi|302399103|gb|ADL36846.1|	424	1	70	0	TLP domain class transcription factor [Malus domestica]
899	0.00E+00	186	90%	95%	contig01187	-	585	12	567	0	gi|470102804|ref|XP_004287841.1|	516	331	516	0	PREDICTED: cytochrome P450 84A1-like [Fragaria vesca subsp. vesca]
269	8.00E-22	68	75%	82%	contig01218	-	547	25	28	0	gi|147768778|emb|CAN60458.1|	231	6	73	0	hypothetical protein VITISV_019556 [Vitis vinifera]
818	0.00E+00	187	86%	93%	contig01340	-	877	329	692	0	gi|462407982|gb|EMJ13316.1|	187	1	187	0	hypothetical protein PRUPE_ppa012000mg [Prunus persica]
1014	0.00E+00	235	80%	88%	contig01372	-	741	35	737	0	gi|118486658|gb|ABK95166.1|	342	1	235	0	unknown [Populus trichocarpa]
360	1.00E-31	72	93%	96%	contig01501	-	1254	816	1029	0	gi|356545511|ref|XP_003541184.1|	247	38	109	0	PREDICTED: uncharacterized protein LOC100820555 [Glycine max]
282	2.00E-23	78	74%	81%	contig01742	-	501	197	200	0	gi|497803834|ref|WP_010118018.1|	121	1	78	0	hypothetical protein, partial [Acinetobacter sp. P8-3-8]
410	1.00E-37	111	77%	83%	contig01804	-	870	417	747	0	gi|403334965|gb|EJY66653.1|	1367	1236	1346	0	hypothetical protein OXYTRI_13058 [Oxytricha trifallax]
1807	0.00E+00	393	85%	92%	contig01988	-	1712	569	1472	0	gi|462400958|gb|EMJ06515.1|	393	1	393	0	hypothetical protein PRUPE_ppa006858mg [Prunus persica]
1453	0.00E+00	421	64%	79%	contig01990	-	1657	395	1478	0	gi|147791422|emb|CAN76849.1|	595	174	594	0	hypothetical protein VITISV_005997 [Vitis vinifera]
299	6.00E-25	157	43%	64%	contig01992	-	725	365	548	0	gi|255569516|ref|XP_002525725.1|	430	267	423	0	ATECP63, putative [Ricinus ATECP63, putative [Ricinus communis]
982	0.00E+00	213	87%	93%	contig01997	-	948	335	698	0	gi|462395888|gb|EMJ01687.1|	213	1	213	0	hypothetical protein PRUPE_ppa011378mg [Prunus persica]
1112	0.00E+00	238	92%	95%	contig02029	-	818	176	539	0	gi|462403085|gb|EMJ08642.1|	472	54	291	0	hypothetical protein PRUPE_ppa005197mg [Prunus persica]
872	0.00E+00	180	92%	98%	contig02030	-	1054	693	876	0	gi|255547564|ref|XP_002514839.1|	411	232	411	0	translation initiation factor, putative [Ricinus communis]
2487	0.00E+00	526	86%	92%	contig02032	-	1928	150	1413	0	gi|462419526|gb|EMJ23789.1|	526	1	526	0	hypothetical protein PRUPE_ppa004148mg [Prunus persica]
968	0.00E+00	254	73%	81%	contig02034	-	1087	274	1033	0	gi|462397767|gb|EMJ03435.1|	322	1	254	0	hypothetical protein PRUPE_ppa008697mg [Prunus persica]
1189	0.00E+00	249	93%	97%	contig02047	-	1087	82	826	0	gi|255545786|ref|XP_002513953.1|	249	1	249	0	40S ribosomal protein S6, putative [Ricinus communis]
1143	0.00E+00	250	82%	92%	contig02053	-	923	198	741	0	gi|374307307|gb|AEY78486.2|	309	60	309	0	iron superoxide dismutase, partial [Litchi chinensis]
614	0.00E+00	263	49%	65%	contig02068	-	1257	197	983	0	gi|147798373|emb|CAN74522.1|	313	52	314	0	hypothetical protein VITISV_034298 [Vitis vinifera]
906	0.00E+00	190	89%	96%	contig02071	-	574	33	396	0	gi|449453972|ref|XP_004144730.1|	585	396	585	0	PREDICTED: leucine aminopeptidase 1-like [Cucumis sativus]
385	4.00E-35	85	86%	89%	contig02086	-	607	425	428	0	gi|470137442|ref|XP_004304473.1|	412	328	412	0	PREDICTED: uncharacterized protein LOC101301029 [Fragaria vesca subsp. vesca]
634	0.00E+00	151	80%	91%	contig02087	-	736	91	541	0	gi|351727809|ref|NP_001238709.1|	152	1	151	0	desiccation protectant protein Lea14 homolog [Glycine max]
1062	0.00E+00	219	94%	95%	contig02091	-	1091	454	817	0	gi|255576278|ref|XP_002529032.1|	219	1	219	0	40S ribosomal protein S8, putative [Ricinus communis]
729	0.00E+00	148	95%	98%	contig02093	-	787	400	583	0	gi|482567419|gb|EOA31608.1|	161	14	161	0	hypothetical protein CARUB_v10014805mg, partial [Capsella rubella]
996	0.00E+00	281	75%	84%	contig02105	-	866	116	659	0	gi|225445867|ref|XP_002276114.1|	583	10	290	0	PREDICTED: leucine aminopeptidase 2, chloroplastic isoform 1 [Vitis vinifera]
379	2.00E-34	120	68%	78%	contig02108	-	662	436	439	0	gi|470133876|ref|XP_004302785.1|	120	1	120	0	PREDICTED: uncharacterized protein LOC101307224 [Fragaria vesca subsp. vesca]
604	0.00E+00	130	88%	94%	contig02133	-	600	211	598	0	gi|508782324|gb|EOY29580.1|	497	1	130	0	Aldehyde dehydrogenase 11A3 isoform 1 [Theobroma cacao]
1217	0.00E+00	296	75%	87%	contig02141	-	1406	13	898	0	gi|470111290|ref|XP_004291881.1|	294	1	296	0	PREDICTED: random slug protein 5-like [Fragaria vesca subsp. vesca]
1453	0.00E+00	353	77%	85%	contig02143	-	1081	22	1078	0	gi|462422403|gb|EMJ26666.1|	1446	941	1293	0	hypothetical protein PRUPE_ppa000219mg [Prunus persica]
169	2.00E-09	44	66%	77%	contig02144	-	1571	762	891	0	gi|462405187|gb|EMJ10651.1|	281	117	160	0	hypothetical protein PRUPE_ppa009716mg [Prunus persica]
559	0.00E+00	160	65%	72%	contig02158	-	875	388	571	0	gi|502149611|ref|XP_004507598.1|	252	96	255	0	PREDICTED: pollen-specific leucine-rich repeat extensin-like protein 1-like isoform X1 [Cicer arietinum]
294	2.00E-24	81	72%	77%	contig02171	-	766	63	66	0	gi|460385537|ref|XP_004238460.1|	287	4	84	0	PREDICTED: uncharacterized protein LOC101268392 [Solanum lycopersicum]
870	0.00E+00	225	74%	84%	isotig00001	-	3173	1224	1587	0	gi|462395869|gb|EMJ01668.1|	309	1	225	0	hypothetical protein PRUPE_ppa009032mg [Prunus persica]
880	0.00E+00	225	74%	84%	isotig00002	-	3149	1224	1587	0	gi|462395869|gb|EMJ01668.1|	309	1	225	0	hypothetical protein PRUPE_ppa009032mg [Prunus persica]
884	0.00E+00	225	75%	84%	isotig00003	-	3176	1224	1587	0	gi|462395869|gb|EMJ01668.1|	309	1	225	0	hypothetical protein PRUPE_ppa009032mg [Prunus persica]
876	0.00E+00	225	74%	84%	isotig00004	-	3037	1224	1587	0	gi|462395869|gb|EMJ01668.1|	309	1	225	0	hypothetical protein PRUPE_ppa009032mg [Prunus persica]
874	0.00E+00	225	74%	84%	isotig00005	-	2939	990	1353	0	gi|462395869|gb|EMJ01668.1|	309	1	225	0	hypothetical protein PRUPE_ppa009032mg [Prunus persica]
880	0.00E+00	225	74%	84%	isotig00006	-	2915	990	1353	0	gi|462395869|gb|EMJ01668.1|	309	1	225	0	hypothetical protein PRUPE_ppa009032mg [Prunus persica]
884	0.00E+00	225	75%	84%	isotig00007	-	2942	990	1353	0	gi|462395869|gb|EMJ01668.1|	309	1	225	0	hypothetical protein PRUPE_ppa009032mg [Prunus persica]
876	0.00E+00	225	74%	84%	isotig00008	-	2803	990	1353	0	gi|462395869|gb|EMJ01668.1|	309	1	225	0	hypothetical protein PRUPE_ppa009032mg [Prunus persica]
869	0.00E+00	225	74%	84%	isotig00009	-	2732	783	1146	0	gi|462395869|gb|EMJ01668.1|	309	1	225	0	hypothetical protein PRUPE_ppa009032mg [Prunus persica]
880	0.00E+00	225	74%	84%	isotig00010	-	2708	783	1146	0	gi|462395869|gb|EMJ01668.1|	309	1	225	0	hypothetical protein PRUPE_ppa009032mg [Prunus persica]
884	0.00E+00	225	75%	84%	isotig00011	-	2735	783	1146	0	gi|462395869|gb|EMJ01668.1|	309	1	225	0	hypothetical protein PRUPE_ppa009032mg [Prunus persica]
878	0.00E+00	225	74%	84%	isotig00012	-	2463	1224	1587	0	gi|462395869|gb|EMJ01668.1|	309	1	225	0	hypothetical protein PRUPE_ppa009032mg [Prunus persica]
869	0.00E+00	225	74%	84%	isotig00013	-	2596	783	1146	0	gi|462395869|gb|EMJ01668.1|	309	1	225	0	hypothetical protein PRUPE_ppa009032mg [Prunus persica]
884	0.00E+00	225	75%	84%	isotig00014	-	2463	1224	1587	0	gi|462395869|gb|EMJ01668.1|	309	1	225	0	hypothetical protein PRUPE_ppa009032mg [Prunus persica]
884	0.00E+00	225	75%	84%	isotig00015	-	2393	1224	1587	0	gi|462395869|gb|EMJ01668.1|	309	1	225	0	hypothetical protein PRUPE_ppa009032mg [Prunus persica]
877	0.00E+00	225	74%	84%	isotig00016	-	2351	1224	1587	0	gi|462395869|gb|EMJ01668.1|	309	1	225	0	hypothetical protein PRUPE_ppa009032mg [Prunus persica]
1166	0.00E+00	310	73%	83%	isotig00017	-	2767	458	1181	0	gi|462395869|gb|EMJ01668.1|	309	1	310	0	hypothetical protein PRUPE_ppa009032mg [Prunus persica]
1159	0.00E+00	310	72%	82%	isotig00018	-	2743	458	1181	0	gi|462395869|gb|EMJ01668.1|	309	1	310	0	hypothetical protein PRUPE_ppa009032mg [Prunus persica]
867	0.00E+00	225	74%	84%	isotig00019	-	2281	1224	1587	0	gi|462395869|gb|EMJ01668.1|	309	1	225	0	hypothetical protein PRUPE_ppa009032mg [Prunus persica]
1159	0.00E+00	310	72%	82%	isotig00020	-	2770	458	1181	0	gi|462395869|gb|EMJ01668.1|	309	1	310	0	hypothetical protein PRUPE_ppa009032mg [Prunus persica]
873	0.00E+00	225	74%	84%	isotig00021	-	2661	712	1075	0	gi|462395869|gb|EMJ01668.1|	309	1	225	0	hypothetical protein PRUPE_ppa009032mg [Prunus persica]
880	0.00E+00	225	74%	84%	isotig00022	-	2637	712	1075	0	gi|462395869|gb|EMJ01668.1|	309	1	225	0	hypothetical protein PRUPE_ppa009032mg [Prunus persica]
1158	0.00E+00	310	72%	82%	isotig00023	-	2631	458	1181	0	gi|462395869|gb|EMJ01668.1|	309	1	310	0	hypothetical protein PRUPE_ppa009032mg [Prunus persica]
884	0.00E+00	225	75%	84%	isotig00024	-	2229	990	1353	0	gi|462395869|gb|EMJ01668.1|	309	1	225	0	hypothetical protein PRUPE_ppa009032mg [Prunus persica]
869	0.00E+00	225	74%	84%	isotig00025	-	2191	1224	1587	0	gi|462395869|gb|EMJ01668.1|	309	1	225	0	hypothetical protein PRUPE_ppa009032mg [Prunus persica]
866	0.00E+00	225	74%	84%	isotig00026	-	2229	990	1353	0	gi|462395869|gb|EMJ01668.1|	309	1	225	0	hypothetical protein PRUPE_ppa009032mg [Prunus persica]
884	0.00E+00	225	75%	84%	isotig00027	-	2159	990	1353	0	gi|462395869|gb|EMJ01668.1|	309	1	225	0	hypothetical protein PRUPE_ppa009032mg [Prunus persica]
876	0.00E+00	225	74%	84%	isotig00028	-	2664	712	1075	0	gi|462395869|gb|EMJ01668.1|	309	1	225	0	hypothetical protein PRUPE_ppa009032mg [Prunus persica]
876	0.00E+00	225	74%	84%	isotig00029	-	2525	712	1075	0	gi|462395869|gb|EMJ01668.1|	309	1	225	0	hypothetical protein PRUPE_ppa009032mg [Prunus persica]
877	0.00E+00	225	74%	84%	isotig00030	-	2147	1224	1587	0	gi|462395869|gb|EMJ01668.1|	309	1	225	0	hypothetical protein PRUPE_ppa009032mg [Prunus persica]
877	0.00E+00	225	74%	84%	isotig00031	-	2117	990	1353	0	gi|462395869|gb|EMJ01668.1|	309	1	225	0	hypothetical protein PRUPE_ppa009032mg [Prunus persica]
885	0.00E+00	225	75%	84%	isotig00032	-	2022	783	1146	0	gi|462395869|gb|EMJ01668.1|	309	1	225	0	hypothetical protein PRUPE_ppa009032mg [Prunus persica]
866	0.00E+00	225	74%	84%	isotig00033	-	2047	990	1353	0	gi|462395869|gb|EMJ01668.1|	309	1	225	0	hypothetical protein PRUPE_ppa009032mg [Prunus persica]
878	0.00E+00	225	74%	84%	isotig00034	-	2022	783	1146	0	gi|462395869|gb|EMJ01668.1|	309	1	225	0	hypothetical protein PRUPE_ppa009032mg [Prunus persica]
884	0.00E+00	225	75%	84%	isotig00035	-	1952	783	1146	0	gi|462395869|gb|EMJ01668.1|	309	1	225	0	hypothetical protein PRUPE_ppa009032mg [Prunus persica]
877	0.00E+00	225	74%	84%	isotig00036	-	1910	783	1146	0	gi|462395869|gb|EMJ01668.1|	309	1	225	0	hypothetical protein PRUPE_ppa009032mg [Prunus persica]
875	0.00E+00	225	74%	84%	isotig00037	-	1957	990	1353	0	gi|462395869|gb|EMJ01668.1|	309	1	225	0	hypothetical protein PRUPE_ppa009032mg [Prunus persica]
878	0.00E+00	225	74%	84%	isotig00038	-	1840	783	1146	0	gi|462395869|gb|EMJ01668.1|	309	1	225	0	hypothetical protein PRUPE_ppa009032mg [Prunus persica]
876	0.00E+00	225	74%	84%	isotig00039	-	1913	990	1353	0	gi|462395869|gb|EMJ01668.1|	309	1	225	0	hypothetical protein PRUPE_ppa009032mg [Prunus persica]
1144	0.00E+00	310	72%	82%	isotig00040	-	2057	458	1181	0	gi|462395869|gb|EMJ01668.1|	309	1	310	0	hypothetical protein PRUPE_ppa009032mg [Prunus persica]
1144	0.00E+00	310	72%	82%	isotig00041	-	2057	458	1181	0	gi|462395869|gb|EMJ01668.1|	309	1	310	0	hypothetical protein PRUPE_ppa009032mg [Prunus persica]
869	0.00E+00	225	74%	84%	isotig00042	-	1750	783	1146	0	gi|462395869|gb|EMJ01668.1|	309	1	225	0	hypothetical protein PRUPE_ppa009032mg [Prunus persica]
1152	0.00E+00	310	72%	82%	isotig00043	-	1987	458	1181	0	gi|462395869|gb|EMJ01668.1|	309	1	310	0	hypothetical protein PRUPE_ppa009032mg [Prunus persica]
882	0.00E+00	225	75%	84%	isotig00044	-	1951	712	1075	0	gi|462395869|gb|EMJ01668.1|	309	1	225	0	hypothetical protein PRUPE_ppa009032mg [Prunus persica]
1158	0.00E+00	310	72%	82%	isotig00045	-	1945	458	1181	0	gi|462395869|gb|EMJ01668.1|	309	1	310	0	hypothetical protein PRUPE_ppa009032mg [Prunus persica]
891	0.00E+00	225	75%	85%	isotig00046	-	1706	783	1146	0	gi|462395869|gb|EMJ01668.1|	309	1	225	0	hypothetical protein PRUPE_ppa009032mg [Prunus persica]
872	0.00E+00	225	74%	84%	isotig00047	-	1951	712	1075	0	gi|462395869|gb|EMJ01668.1|	309	1	225	0	hypothetical protein PRUPE_ppa009032mg [Prunus persica]
884	0.00E+00	225	75%	84%	isotig00048	-	1881	712	1075	0	gi|462395869|gb|EMJ01668.1|	309	1	225	0	hypothetical protein PRUPE_ppa009032mg [Prunus persica]
1158	0.00E+00	310	72%	82%	isotig00049	-	1875	458	1181	0	gi|462395869|gb|EMJ01668.1|	309	1	310	0	hypothetical protein PRUPE_ppa009032mg [Prunus persica]
882	0.00E+00	225	75%	84%	isotig00050	-	1839	712	1075	0	gi|462395869|gb|EMJ01668.1|	309	1	225	0	hypothetical protein PRUPE_ppa009032mg [Prunus persica]
884	0.00E+00	225	75%	84%	isotig00051	-	1769	712	1075	0	gi|462395869|gb|EMJ01668.1|	309	1	225	0	hypothetical protein PRUPE_ppa009032mg [Prunus persica]
1153	0.00E+00	310	72%	82%	isotig00052	-	1785	458	1181	0	gi|462395869|gb|EMJ01668.1|	309	1	310	0	hypothetical protein PRUPE_ppa009032mg [Prunus persica]
1150	0.00E+00	310	72%	82%	isotig00053	-	1741	458	1181	0	gi|462395869|gb|EMJ01668.1|	309	1	310	0	hypothetical protein PRUPE_ppa009032mg [Prunus persica]
886	0.00E+00	225	75%	84%	isotig00054	-	1679	712	1075	0	gi|462395869|gb|EMJ01668.1|	309	1	225	0	hypothetical protein PRUPE_ppa009032mg [Prunus persica]
876	0.00E+00	225	74%	84%	isotig00055	-	1635	712	1075	0	gi|462395869|gb|EMJ01668.1|	309	1	225	0	hypothetical protein PRUPE_ppa009032mg [Prunus persica]
269	6.00E-21	71	66%	80%	isotig00056	-	1535	38	41	0	gi|462395869|gb|EMJ01668.1|	309	1	71	0	hypothetical protein PRUPE_ppa009032mg [Prunus persica]
272	3.00E-21	71	68%	82%	isotig00057	-	1520	38	41	0	gi|462395869|gb|EMJ01668.1|	309	1	71	0	hypothetical protein PRUPE_ppa009032mg [Prunus persica]
242	3.00E-18	71	62%	76%	isotig00058	-	849	38	41	0	gi|462395869|gb|EMJ01668.1|	309	1	71	0	hypothetical protein PRUPE_ppa009032mg [Prunus persica]
284	4.00E-23	71	70%	83%	isotig00059	-	834	38	41	0	gi|462395869|gb|EMJ01668.1|	309	1	71	0	hypothetical protein PRUPE_ppa009032mg [Prunus persica]
288	1.00E-23	71	69%	83%	isotig00060	-	779	38	41	0	gi|462395869|gb|EMJ01668.1|	309	1	71	0	hypothetical protein PRUPE_ppa009032mg [Prunus persica]
272	8.00E-22	71	68%	82%	isotig00061	-	764	38	41	0	gi|462395869|gb|EMJ01668.1|	309	1	71	0	hypothetical protein PRUPE_ppa009032mg [Prunus persica]
195	5.00E-13	53	70%	77%	isotig00062	-	638	61	217	0	gi|462395869|gb|EMJ01668.1|	309	1	53	0	hypothetical protein PRUPE_ppa009032mg [Prunus persica]
230	1.00E-16	119	50%	62%	contig02242	-	1111	184	187	0	gi|470125770|ref|XP_004298872.1|	340	25	143	0	PREDICTED: ethylene-responsive transcription factor CRF2-like [Fragaria vesca subsp. vesca]
376	8.00E-34	81	80%	90%	contig02273	-	810	630	633	0	gi|462396397|gb|EMJ02196.1|	471	258	338	0	hypothetical protein PRUPE_ppa005229mg [Prunus persica]
963	0.00E+00	214	83%	93%	contig02279	-	930	1	640	0	gi|462396397|gb|EMJ02196.1|	471	258	471	0	hypothetical protein PRUPE_ppa005229mg [Prunus persica]
256	6.00E-19	66	71%	80%	isotig00063	-	4052	3331	3526	0	gi|508721913|gb|EOY13810.1|	367	295	360	0	Trichome birefringence-like 38 [Theobroma cacao]
256	5.00E-19	66	71%	80%	isotig00064	-	3824	3103	3298	0	gi|508721913|gb|EOY13810.1|	367	295	360	0	Trichome birefringence-like 38 [Theobroma cacao]
256	5.00E-19	66	71%	80%	isotig00065	-	3727	3331	3526	0	gi|508721913|gb|EOY13810.1|	367	295	360	0	Trichome birefringence-like 38 [Theobroma cacao]
178	6.00E-10	49	71%	76%	isotig00066	-	3761	2997	3141	0	gi|224075812|ref|XP_002304779.1|	320	178	226	0	predicted protein [Populus predicted protein [Populus trichocarpa]
252	2.00E-18	66	71%	79%	isotig00067	-	3698	3328	3523	0	gi|508721913|gb|EOY13810.1|	367	295	360	0	Trichome birefringence-like 38 [Theobroma cacao]
256	5.00E-19	66	71%	80%	isotig00068	-	3499	3103	3298	0	gi|508721913|gb|EOY13810.1|	367	295	360	0	Trichome birefringence-like 38 [Theobroma cacao]
153	4.00E-07	49	61%	69%	isotig00069	-	3533	2775	2919	0	gi|224075812|ref|XP_002304779.1|	320	178	226	0	predicted protein [Populus predicted protein [Populus trichocarpa]
249	3.00E-18	66	70%	80%	isotig00070	-	3547	3328	3523	0	gi|508721913|gb|EOY13810.1|	367	295	360	0	Trichome birefringence-like 38 [Theobroma cacao]
171	3.00E-09	49	69%	76%	isotig00071	-	3206	2775	2919	0	gi|224075812|ref|XP_002304779.1|	320	178	226	0	predicted protein [Populus predicted protein [Populus trichocarpa]
256	4.00E-19	66	71%	80%	isotig00072	-	2718	1997	2192	0	gi|508721913|gb|EOY13810.1|	367	295	360	0	Trichome birefringence-like 38 [Theobroma cacao]
256	3.00E-19	66	71%	80%	isotig00074	-	2490	1769	1964	0	gi|508721913|gb|EOY13810.1|	367	295	360	0	Trichome birefringence-like 38 [Theobroma cacao]
256	3.00E-19	66	71%	80%	isotig00075	-	2393	1997	2192	0	gi|508721913|gb|EOY13810.1|	367	295	360	0	Trichome birefringence-like 38 [Theobroma cacao]
178	4.00E-10	49	71%	76%	isotig00076	-	2427	1663	1807	0	gi|224075812|ref|XP_002304779.1|	320	178	226	0	predicted protein [Populus predicted protein [Populus trichocarpa]
252	9.00E-19	66	71%	79%	isotig00077	-	2364	1994	2189	0	gi|508721913|gb|EOY13810.1|	367	295	360	0	Trichome birefringence-like 38 [Theobroma cacao]
256	3.00E-19	66	71%	80%	isotig00078	-	2165	1769	1964	0	gi|508721913|gb|EOY13810.1|	367	295	360	0	Trichome birefringence-like 38 [Theobroma cacao]
153	3.00E-07	49	61%	69%	isotig00079	-	2199	1441	1585	0	gi|224075812|ref|XP_002304779.1|	320	178	226	0	predicted protein [Populus predicted protein [Populus trichocarpa]
249	2.00E-18	66	70%	80%	isotig00081	-	2213	1994	2189	0	gi|508721913|gb|EOY13810.1|	367	295	360	0	Trichome birefringence-like 38 [Theobroma cacao]
171	2.00E-09	49	69%	76%	isotig00083	-	1872	1441	1585	0	gi|224075812|ref|XP_002304779.1|	320	178	226	0	predicted protein [Populus predicted protein [Populus trichocarpa]
256	2.00E-19	66	71%	80%	isotig00085	-	1502	781	976	0	gi|508721913|gb|EOY13810.1|	367	295	360	0	Trichome birefringence-like 38 [Theobroma cacao]
256	1.00E-19	66	71%	80%	isotig00086	-	1177	781	976	0	gi|508721913|gb|EOY13810.1|	367	295	360	0	Trichome birefringence-like 38 [Theobroma cacao]
153	1.00E-07	49	61%	69%	isotig00087	-	1211	453	597	0	gi|224075812|ref|XP_002304779.1|	320	178	226	0	predicted protein [Populus predicted protein [Populus trichocarpa]
256	1.00E-19	66	71%	80%	isotig00088	-	989	268	463	0	gi|508721913|gb|EOY13810.1|	367	295	360	0	Trichome birefringence-like 38 [Theobroma cacao]
191	3.00E-12	54	65%	74%	isotig00091	-	1013	328	487	0	gi|449452130|ref|XP_004143813.1|	351	283	336	0	PREDICTED: uncharacterized protein LOC101214809 [Cucumis sativus]
171	6.00E-10	49	69%	76%	isotig00092	-	884	453	597	0	gi|224075812|ref|XP_002304779.1|	320	178	226	0	predicted protein [Populus predicted protein [Populus trichocarpa]
297	1.00E-24	87	64%	72%	isotig00093	-	802	18	276	0	gi|255544083|ref|XP_002513104.1|	358	265	351	0	conserved hypothetical protein [Ricinus communis]
256	4.00E-20	66	71%	80%	isotig00094	-	664	268	463	0	gi|508721913|gb|EOY13810.1|	367	295	360	0	Trichome birefringence-like 38 [Theobroma cacao]
151	7.00E-08	44	68%	75%	isotig00095	-	698	67	196	0	gi|470139303|ref|XP_004305390.1|	2151	90	133	0	PREDICTED: intron-binding protein aquarius-like [Fragaria vesca subsp. vesca]
252	1.00E-19	66	71%	79%	isotig00096	-	708	338	533	0	gi|508721913|gb|EOY13810.1|	367	295	360	0	Trichome birefringence-like 38 [Theobroma cacao]
249	2.00E-19	66	70%	80%	isotig00097	-	558	339	534	0	gi|508721913|gb|EOY13810.1|	367	295	360	0	Trichome birefringence-like 38 [Theobroma cacao]
297	4.00E-25	87	64%	72%	isotig00098	-	477	18	276	0	gi|255544083|ref|XP_002513104.1|	358	265	351	0	conserved hypothetical protein [Ricinus communis]
184	5.00E-12	60	62%	73%	isotig00099	-	511	18	195	0	gi|255544083|ref|XP_002513104.1|	358	265	324	0	conserved hypothetical protein [Ricinus communis]
285	6.00E-23	63	83%	87%	contig02372	-	1261	1080	1083	0	gi|470133689|ref|XP_004302693.1|	118	48	110	0	PREDICTED: uncharacterized protein LOC101304684 isoform 1 [Fragaria vesca subsp. vesca]
367	3.00E-32	120	68%	77%	isotig00185	-	1757	581	584	0	gi|470133145|ref|XP_004302433.1|	318	200	319	0	PREDICTED: peroxisomal adenine nucleotide carrier 1-like [Fragaria vesca subsp. vesca]
552	0.00E+00	148	79%	86%	isotig00186	-	1675	494	677	0	gi|470133145|ref|XP_004302433.1|	318	171	318	0	PREDICTED: peroxisomal adenine nucleotide carrier 1-like [Fragaria vesca subsp. vesca]
993	0.00E+00	232	83%	93%	isotig00187	-	1587	912	1275	0	gi|255542618|ref|XP_002512372.1|	318	1	232	0	peroxisomal membrane protein pmp34, putative [Ricinus communis]
1323	0.00E+00	318	81%	92%	isotig00188	-	1505	470	1193	0	gi|224131524|ref|XP_002328561.1|	317	1	318	0	predicted protein [Populus predicted protein [Populus trichocarpa]
995	0.00E+00	232	83%	93%	isotig00189	-	1494	912	1275	0	gi|255542618|ref|XP_002512372.1|	318	1	232	0	peroxisomal membrane protein pmp34, putative [Ricinus communis]
1331	0.00E+00	319	81%	92%	isotig00190	-	1412	470	1193	0	gi|224131524|ref|XP_002328561.1|	317	1	319	0	predicted protein [Populus predicted protein [Populus trichocarpa]
673	0.00E+00	164	80%	86%	isotig00191	-	934	338	827	0	gi|297832408|ref|XP_002884086.1|	205	34	197	0	hypothetical protein ARALYDRAFT_480678 [Arabidopsis lyrata subsp. lyrata]
670	0.00E+00	130	98%	99%	isotig00192	-	908	338	725	0	gi|222875572|gb|ACM68949.1|	179	16	145	0	ROP1.1, partial [Eriobotrya japonica]
137	3.00E-06	34	82%	82%	isotig00193	-	672	47	146	0	gi|470105415|ref|XP_004289079.1|	2309	2112	2145	0	PREDICTED: uncharacterized protein LOC101295759 [Fragaria vesca subsp. vesca]
714	0.00E+00	175	76%	88%	isotig00194	-	4042	1767	1950	0	gi|224081467|ref|XP_002306421.1|	397	1	175	0	predicted protein [Populus predicted protein [Populus trichocarpa]
671	0.00E+00	172	70%	88%	isotig00195	-	4039	1761	1944	0	gi|460373557|ref|XP_004232583.1|	405	3	174	0	PREDICTED: uncharacterized transporter YBR287W-like [Solanum lycopersicum]
765	0.00E+00	223	67%	82%	isotig00196	-	3943	1482	1845	0	gi|255561457|ref|XP_002521739.1|	406	3	225	0	auxin:hydrogen symporter, putative [Ricinus communis]
771	0.00E+00	221	66%	83%	isotig00197	-	3940	1482	1845	0	gi|255561457|ref|XP_002521739.1|	406	3	223	0	auxin:hydrogen symporter, putative [Ricinus communis]
779	0.00E+00	183	80%	89%	isotig00198	-	3904	740	1103	0	gi|508698727|gb|EOX90623.1|	421	239	421	0	Auxin efflux carrier family protein isoform 2 [Theobroma cacao]
775	0.00E+00	185	78%	89%	isotig00199	-	3901	746	1109	0	gi|508698727|gb|EOX90623.1|	421	237	421	0	Auxin efflux carrier family protein isoform 2 [Theobroma cacao]
765	0.00E+00	223	67%	82%	isotig00200	-	3805	1344	1707	0	gi|255561457|ref|XP_002521739.1|	406	3	225	0	auxin:hydrogen symporter, putative [Ricinus communis]
771	0.00E+00	221	66%	83%	isotig00201	-	3802	1344	1707	0	gi|255561457|ref|XP_002521739.1|	406	3	223	0	auxin:hydrogen symporter, putative [Ricinus communis]
690	0.00E+00	162	78%	90%	isotig00202	-	3797	1761	1944	0	gi|224081467|ref|XP_002306421.1|	397	3	164	0	predicted protein [Populus predicted protein [Populus trichocarpa]
660	0.00E+00	174	70%	87%	isotig00203	-	3791	1761	1944	0	gi|460373557|ref|XP_004232583.1|	405	3	176	0	PREDICTED: uncharacterized transporter YBR287W-like [Solanum lycopersicum]
645	0.00E+00	162	75%	86%	isotig00204	-	3794	1761	1944	0	gi|224081467|ref|XP_002306421.1|	397	3	164	0	predicted protein [Populus predicted protein [Populus trichocarpa]
711	0.00E+00	175	77%	87%	isotig00205	-	3787	1767	1950	0	gi|224081467|ref|XP_002306421.1|	397	1	175	0	predicted protein [Populus predicted protein [Populus trichocarpa]
643	0.00E+00	169	73%	83%	isotig00206	-	3790	1761	1944	0	gi|224081467|ref|XP_002306421.1|	397	3	171	0	predicted protein [Populus predicted protein [Populus trichocarpa]
662	0.00E+00	176	69%	86%	isotig00207	-	3784	1767	1950	0	gi|460373557|ref|XP_004232583.1|	405	1	176	0	PREDICTED: uncharacterized transporter YBR287W-like [Solanum lycopersicum]
771	0.00E+00	225	68%	82%	isotig00208	-	3698	1488	1851	0	gi|255561457|ref|XP_002521739.1|	406	1	225	0	auxin:hydrogen symporter, putative [Ricinus communis]
788	0.00E+00	221	67%	83%	isotig00209	-	3695	1482	1845	0	gi|255561457|ref|XP_002521739.1|	406	3	223	0	auxin:hydrogen symporter, putative [Ricinus communis]
766	0.00E+00	221	66%	83%	isotig00210	-	3692	1482	1845	0	gi|255561457|ref|XP_002521739.1|	406	3	223	0	auxin:hydrogen symporter, putative [Ricinus communis]
774	0.00E+00	200	75%	84%	isotig00211	-	3659	791	1154	0	gi|508698727|gb|EOX90623.1|	421	223	422	0	Auxin efflux carrier family protein isoform 2 [Theobroma cacao]
811	0.00E+00	223	68%	84%	isotig00212	-	3688	1488	1851	0	gi|255561457|ref|XP_002521739.1|	406	1	223	0	auxin:hydrogen symporter, putative [Ricinus communis]
780	0.00E+00	223	69%	82%	isotig00213	-	3691	1482	1845	0	gi|255561457|ref|XP_002521739.1|	406	3	225	0	auxin:hydrogen symporter, putative [Ricinus communis]
769	0.00E+00	225	67%	82%	isotig00214	-	3685	1488	1851	0	gi|255561457|ref|XP_002521739.1|	406	1	225	0	auxin:hydrogen symporter, putative [Ricinus communis]
781	0.00E+00	185	79%	89%	isotig00215	-	3653	746	1109	0	gi|508698727|gb|EOX90623.1|	421	237	421	0	Auxin efflux carrier family protein isoform 2 [Theobroma cacao]
777	0.00E+00	183	80%	89%	isotig00216	-	3656	740	1103	0	gi|508698727|gb|EOX90623.1|	421	239	421	0	Auxin efflux carrier family protein isoform 2 [Theobroma cacao]
775	0.00E+00	180	81%	90%	isotig00217	-	3652	911	1094	0	gi|508698727|gb|EOX90623.1|	421	242	421	0	Auxin efflux carrier family protein isoform 2 [Theobroma cacao]
775	0.00E+00	185	78%	89%	isotig00218	-	3649	746	1109	0	gi|508698727|gb|EOX90623.1|	421	237	421	0	Auxin efflux carrier family protein isoform 2 [Theobroma cacao]
775	0.00E+00	185	78%	89%	isotig00219	-	3646	746	1109	0	gi|508698727|gb|EOX90623.1|	421	237	421	0	Auxin efflux carrier family protein isoform 2 [Theobroma cacao]
773	0.00E+00	225	68%	82%	isotig00220	-	3560	1350	1713	0	gi|255561457|ref|XP_002521739.1|	406	1	225	0	auxin:hydrogen symporter, putative [Ricinus communis]
755	0.00E+00	225	67%	81%	isotig00221	-	3554	1350	1713	0	gi|255561457|ref|XP_002521739.1|	406	1	225	0	auxin:hydrogen symporter, putative [Ricinus communis]
778	0.00E+00	223	69%	82%	isotig00222	-	3557	1344	1707	0	gi|255561457|ref|XP_002521739.1|	406	3	225	0	auxin:hydrogen symporter, putative [Ricinus communis]
802	0.00E+00	223	69%	84%	isotig00223	-	3553	1344	1707	0	gi|255561457|ref|XP_002521739.1|	406	3	225	0	auxin:hydrogen symporter, putative [Ricinus communis]
807	0.00E+00	223	68%	84%	isotig00224	-	3550	1350	1713	0	gi|255561457|ref|XP_002521739.1|	406	1	223	0	auxin:hydrogen symporter, putative [Ricinus communis]
770	0.00E+00	223	66%	83%	isotig00225	-	3547	1350	1713	0	gi|255561457|ref|XP_002521739.1|	406	1	223	0	auxin:hydrogen symporter, putative [Ricinus communis]
700	0.00E+00	172	77%	87%	isotig00226	-	3294	1761	1944	0	gi|224081467|ref|XP_002306421.1|	397	3	174	0	predicted protein [Populus predicted protein [Populus trichocarpa]
703	0.00E+00	172	72%	90%	isotig00227	-	3291	1761	1944	0	gi|460373557|ref|XP_004232583.1|	405	3	174	0	PREDICTED: uncharacterized transporter YBR287W-like [Solanum lycopersicum]
770	0.00E+00	223	67%	83%	isotig00228	-	3195	1482	1845	0	gi|255561457|ref|XP_002521739.1|	406	3	225	0	auxin:hydrogen symporter, putative [Ricinus communis]
664	0.00E+00	179	67%	85%	isotig00229	-	3363	1767	1950	0	gi|460373557|ref|XP_004232583.1|	405	1	179	0	PREDICTED: uncharacterized transporter YBR287W-like [Solanum lycopersicum]
793	0.00E+00	223	70%	83%	isotig00230	-	3192	1482	1845	0	gi|255561457|ref|XP_002521739.1|	406	3	225	0	auxin:hydrogen symporter, putative [Ricinus communis]
779	0.00E+00	183	80%	89%	isotig00231	-	3156	740	1103	0	gi|508698727|gb|EOX90623.1|	421	239	421	0	Auxin efflux carrier family protein isoform 2 [Theobroma cacao]
775	0.00E+00	185	78%	89%	isotig00232	-	3153	746	1109	0	gi|508698727|gb|EOX90623.1|	421	237	421	0	Auxin efflux carrier family protein isoform 2 [Theobroma cacao]
800	0.00E+00	223	69%	85%	isotig00233	-	3264	1482	1845	0	gi|255561457|ref|XP_002521739.1|	406	3	225	0	auxin:hydrogen symporter, putative [Ricinus communis]
770	0.00E+00	185	78%	88%	isotig00234	-	3225	746	1109	0	gi|508698727|gb|EOX90623.1|	421	237	421	0	Auxin efflux carrier family protein isoform 2 [Theobroma cacao]
816	0.00E+00	225	69%	85%	isotig00235	-	3057	1350	1713	0	gi|255561457|ref|XP_002521739.1|	406	1	225	0	auxin:hydrogen symporter, putative [Ricinus communis]
772	0.00E+00	221	67%	83%	isotig00236	-	3054	1344	1707	0	gi|255561457|ref|XP_002521739.1|	406	3	223	0	auxin:hydrogen symporter, putative [Ricinus communis]
692	0.00E+00	164	78%	89%	isotig00237	-	3049	1767	1950	0	gi|224081467|ref|XP_002306421.1|	397	1	164	0	predicted protein [Populus predicted protein [Populus trichocarpa]
678	0.00E+00	175	70%	87%	isotig00238	-	3046	1767	1950	0	gi|460373557|ref|XP_004232583.1|	405	1	175	0	PREDICTED: uncharacterized transporter YBR287W-like [Solanum lycopersicum]
675	0.00E+00	173	71%	88%	isotig00239	-	3043	1761	1944	0	gi|460373557|ref|XP_004232583.1|	405	3	175	0	PREDICTED: uncharacterized transporter YBR287W-like [Solanum lycopersicum]
674	0.00E+00	179	69%	85%	isotig00240	-	3042	1767	1950	0	gi|460373557|ref|XP_004232583.1|	405	1	179	0	PREDICTED: uncharacterized transporter YBR287W-like [Solanum lycopersicum]
689	0.00E+00	174	71%	89%	isotig00241	-	3039	1767	1950	0	gi|460373557|ref|XP_004232583.1|	405	1	174	0	PREDICTED: uncharacterized transporter YBR287W-like [Solanum lycopersicum]
675	0.00E+00	173	71%	88%	isotig00242	-	3036	1767	1950	0	gi|460373557|ref|XP_004232583.1|	405	1	173	0	PREDICTED: uncharacterized transporter YBR287W-like [Solanum lycopersicum]
773	0.00E+00	223	67%	82%	isotig00243	-	3126	1350	1713	0	gi|255561457|ref|XP_002521739.1|	406	1	223	0	auxin:hydrogen symporter, putative [Ricinus communis]
797	0.00E+00	225	69%	83%	isotig00244	-	2950	1488	1851	0	gi|255561457|ref|XP_002521739.1|	406	1	225	0	auxin:hydrogen symporter, putative [Ricinus communis]
775	0.00E+00	185	78%	89%	isotig00245	-	2911	746	1109	0	gi|508698727|gb|EOX90623.1|	421	237	421	0	Auxin efflux carrier family protein isoform 2 [Theobroma cacao]
820	0.00E+00	223	70%	86%	isotig00246	-	2947	1482	1845	0	gi|255561457|ref|XP_002521739.1|	406	3	225	0	auxin:hydrogen symporter, putative [Ricinus communis]
766	0.00E+00	221	66%	83%	isotig00247	-	2944	1482	1845	0	gi|255561457|ref|XP_002521739.1|	406	3	223	0	auxin:hydrogen symporter, putative [Ricinus communis]
800	0.00E+00	225	69%	84%	isotig00248	-	2943	1488	1851	0	gi|255561457|ref|XP_002521739.1|	406	1	225	0	auxin:hydrogen symporter, putative [Ricinus communis]
794	0.00E+00	223	66%	84%	isotig00249	-	2940	1488	1851	0	gi|255561457|ref|XP_002521739.1|	406	1	223	0	auxin:hydrogen symporter, putative [Ricinus communis]
781	0.00E+00	185	79%	89%	isotig00250	-	2908	746	1109	0	gi|508698727|gb|EOX90623.1|	421	237	421	0	Auxin efflux carrier family protein isoform 2 [Theobroma cacao]
807	0.00E+00	223	68%	84%	isotig00251	-	2937	1488	1851	0	gi|255561457|ref|XP_002521739.1|	406	1	223	0	auxin:hydrogen symporter, putative [Ricinus communis]
781	0.00E+00	185	79%	89%	isotig00252	-	2905	746	1109	0	gi|508698727|gb|EOX90623.1|	421	237	421	0	Auxin efflux carrier family protein isoform 2 [Theobroma cacao]
775	0.00E+00	180	81%	90%	isotig00253	-	2901	911	1094	0	gi|508698727|gb|EOX90623.1|	421	242	421	0	Auxin efflux carrier family protein isoform 2 [Theobroma cacao]
777	0.00E+00	183	80%	89%	isotig00254	-	2904	740	1103	0	gi|508698727|gb|EOX90623.1|	421	239	421	0	Auxin efflux carrier family protein isoform 2 [Theobroma cacao]
770	0.00E+00	183	79%	89%	isotig00255	-	2898	740	1103	0	gi|508698727|gb|EOX90623.1|	421	239	421	0	Auxin efflux carrier family protein isoform 2 [Theobroma cacao]
771	0.00E+00	225	68%	82%	isotig00256	-	2812	1350	1713	0	gi|255561457|ref|XP_002521739.1|	406	1	225	0	auxin:hydrogen symporter, putative [Ricinus communis]
788	0.00E+00	221	67%	83%	isotig00257	-	2809	1344	1707	0	gi|255561457|ref|XP_002521739.1|	406	3	223	0	auxin:hydrogen symporter, putative [Ricinus communis]
766	0.00E+00	221	66%	83%	isotig00258	-	2806	1344	1707	0	gi|255561457|ref|XP_002521739.1|	406	3	223	0	auxin:hydrogen symporter, putative [Ricinus communis]
800	0.00E+00	225	69%	84%	isotig00259	-	2805	1350	1713	0	gi|255561457|ref|XP_002521739.1|	406	1	225	0	auxin:hydrogen symporter, putative [Ricinus communis]
794	0.00E+00	223	66%	84%	isotig00260	-	2802	1350	1713	0	gi|255561457|ref|XP_002521739.1|	406	1	223	0	auxin:hydrogen symporter, putative [Ricinus communis]
773	0.00E+00	223	66%	83%	isotig00261	-	2799	1350	1713	0	gi|255561457|ref|XP_002521739.1|	406	1	223	0	auxin:hydrogen symporter, putative [Ricinus communis]
686	0.00E+00	173	71%	87%	isotig00262	-	2615	1761	1944	0	gi|460373557|ref|XP_004232583.1|	405	3	175	0	PREDICTED: uncharacterized transporter YBR287W-like [Solanum lycopersicum]
686	0.00E+00	162	78%	90%	isotig00263	-	2527	1761	1944	0	gi|224081467|ref|XP_002306421.1|	397	3	164	0	predicted protein [Populus predicted protein [Populus trichocarpa]
791	0.00E+00	223	69%	83%	isotig00264	-	2516	1482	1845	0	gi|255561457|ref|XP_002521739.1|	406	3	225	0	auxin:hydrogen symporter, putative [Ricinus communis]
770	0.00E+00	185	78%	88%	isotig00265	-	2477	746	1109	0	gi|508698727|gb|EOX90623.1|	421	237	421	0	Auxin efflux carrier family protein isoform 2 [Theobroma cacao]
811	0.00E+00	223	70%	85%	isotig00266	-	2428	1482	1845	0	gi|255561457|ref|XP_002521739.1|	406	3	225	0	auxin:hydrogen symporter, putative [Ricinus communis]
779	0.00E+00	185	79%	89%	isotig00267	-	2389	746	1109	0	gi|508698727|gb|EOX90623.1|	421	237	421	0	Auxin efflux carrier family protein isoform 2 [Theobroma cacao]
791	0.00E+00	223	69%	83%	isotig00268	-	2378	1344	1707	0	gi|255561457|ref|XP_002521739.1|	406	3	225	0	auxin:hydrogen symporter, putative [Ricinus communis]
668	0.00E+00	173	73%	86%	isotig00269	-	2396	1761	1944	0	gi|224081467|ref|XP_002306421.1|	397	3	175	0	predicted protein [Populus predicted protein [Populus trichocarpa]
824	0.00E+00	223	70%	85%	isotig00270	-	2290	1344	1707	0	gi|255561457|ref|XP_002521739.1|	406	3	225	0	auxin:hydrogen symporter, putative [Ricinus communis]
807	0.00E+00	225	69%	84%	isotig00271	-	2297	1488	1851	0	gi|255561457|ref|XP_002521739.1|	406	1	225	0	auxin:hydrogen symporter, putative [Ricinus communis]
775	0.00E+00	185	78%	89%	isotig00272	-	2258	746	1109	0	gi|508698727|gb|EOX90623.1|	421	237	421	0	Auxin efflux carrier family protein isoform 2 [Theobroma cacao]
796	0.00E+00	225	68%	84%	isotig00273	-	2159	1350	1713	0	gi|255561457|ref|XP_002521739.1|	406	1	225	0	auxin:hydrogen symporter, putative [Ricinus communis]
270	5.00E-21	63	76%	92%	isotig00274	-	1647	998	1001	0	gi|508698726|gb|EOX90622.1|	420	318	380	0	Auxin efflux carrier family protein isoform 1 [Theobroma cacao]
462	2.00E-43	103	82%	94%	isotig00275	-	1509	860	863	0	gi|255561457|ref|XP_002521739.1|	406	304	406	0	auxin:hydrogen symporter, putative [Ricinus communis]
187	2.00E-12	57	61%	75%	isotig00276	-	502	7	175	0	gi|508698726|gb|EOX90622.1|	420	302	358	0	Auxin efflux carrier family protein isoform 1 [Theobroma cacao]
247	5.00E-18	60	80%	88%	isotig00277	-	3107	2888	3065	0	gi|508706431|gb|EOX98327.1|	258	13	72	0	Calcium-dependent lipid-binding family protein isoform 1 [Theobroma cacao]
247	5.00E-18	60	80%	88%	isotig00278	-	3107	2888	3065	0	gi|508706431|gb|EOX98327.1|	258	13	72	0	Calcium-dependent lipid-binding family protein isoform 1 [Theobroma cacao]
247	5.00E-18	60	80%	88%	isotig00279	-	3104	2885	3062	0	gi|508706431|gb|EOX98327.1|	258	13	72	0	Calcium-dependent lipid-binding family protein isoform 1 [Theobroma cacao]
247	5.00E-18	60	80%	88%	isotig00280	-	3108	2889	3066	0	gi|508706431|gb|EOX98327.1|	258	13	72	0	Calcium-dependent lipid-binding family protein isoform 1 [Theobroma cacao]
247	5.00E-18	60	80%	88%	isotig00281	-	3104	2885	3062	0	gi|508706431|gb|EOX98327.1|	258	13	72	0	Calcium-dependent lipid-binding family protein isoform 1 [Theobroma cacao]
247	5.00E-18	60	80%	88%	isotig00282	-	3108	2889	3066	0	gi|508706431|gb|EOX98327.1|	258	13	72	0	Calcium-dependent lipid-binding family protein isoform 1 [Theobroma cacao]
247	5.00E-18	60	80%	88%	isotig00283	-	3097	2878	3055	0	gi|508706431|gb|EOX98327.1|	258	13	72	0	Calcium-dependent lipid-binding family protein isoform 1 [Theobroma cacao]
247	5.00E-18	60	80%	88%	isotig00284	-	3097	2878	3055	0	gi|508706431|gb|EOX98327.1|	258	13	72	0	Calcium-dependent lipid-binding family protein isoform 1 [Theobroma cacao]
247	5.00E-18	60	80%	88%	isotig00285	-	3095	2876	3053	0	gi|508706431|gb|EOX98327.1|	258	13	72	0	Calcium-dependent lipid-binding family protein isoform 1 [Theobroma cacao]
247	5.00E-18	60	80%	88%	isotig00286	-	3099	2880	3057	0	gi|508706431|gb|EOX98327.1|	258	13	72	0	Calcium-dependent lipid-binding family protein isoform 1 [Theobroma cacao]
247	5.00E-18	60	80%	88%	isotig00287	-	3095	2876	3053	0	gi|508706431|gb|EOX98327.1|	258	13	72	0	Calcium-dependent lipid-binding family protein isoform 1 [Theobroma cacao]
247	5.00E-18	60	80%	88%	isotig00288	-	3099	2880	3057	0	gi|508706431|gb|EOX98327.1|	258	13	72	0	Calcium-dependent lipid-binding family protein isoform 1 [Theobroma cacao]
821	0.00E+00	257	64%	72%	isotig00289	-	1991	1229	1772	0	gi|508706431|gb|EOX98327.1|	258	13	269	0	Calcium-dependent lipid-binding family protein isoform 1 [Theobroma cacao]
821	0.00E+00	257	64%	72%	isotig00290	-	1991	1229	1772	0	gi|508706431|gb|EOX98327.1|	258	13	269	0	Calcium-dependent lipid-binding family protein isoform 1 [Theobroma cacao]
821	0.00E+00	257	64%	72%	isotig00291	-	1988	1226	1769	0	gi|508706431|gb|EOX98327.1|	258	13	269	0	Calcium-dependent lipid-binding family protein isoform 1 [Theobroma cacao]
821	0.00E+00	257	64%	72%	isotig00292	-	1992	1230	1773	0	gi|508706431|gb|EOX98327.1|	258	13	269	0	Calcium-dependent lipid-binding family protein isoform 1 [Theobroma cacao]
821	0.00E+00	257	64%	72%	isotig00293	-	1988	1226	1769	0	gi|508706431|gb|EOX98327.1|	258	13	269	0	Calcium-dependent lipid-binding family protein isoform 1 [Theobroma cacao]
821	0.00E+00	257	65%	72%	isotig00294	-	1991	1229	1772	0	gi|508706431|gb|EOX98327.1|	258	13	269	0	Calcium-dependent lipid-binding family protein isoform 1 [Theobroma cacao]
841	0.00E+00	257	65%	73%	isotig00295	-	1992	1230	1773	0	gi|508706431|gb|EOX98327.1|	258	13	269	0	Calcium-dependent lipid-binding family protein isoform 1 [Theobroma cacao]
821	0.00E+00	257	65%	72%	isotig00296	-	1991	1229	1772	0	gi|508706431|gb|EOX98327.1|	258	13	269	0	Calcium-dependent lipid-binding family protein isoform 1 [Theobroma cacao]
821	0.00E+00	257	65%	72%	isotig00297	-	1988	1226	1769	0	gi|508706431|gb|EOX98327.1|	258	13	269	0	Calcium-dependent lipid-binding family protein isoform 1 [Theobroma cacao]
821	0.00E+00	257	65%	72%	isotig00298	-	1992	1230	1773	0	gi|508706431|gb|EOX98327.1|	258	13	269	0	Calcium-dependent lipid-binding family protein isoform 1 [Theobroma cacao]
821	0.00E+00	257	65%	72%	isotig00299	-	1988	1226	1769	0	gi|508706431|gb|EOX98327.1|	258	13	269	0	Calcium-dependent lipid-binding family protein isoform 1 [Theobroma cacao]
821	0.00E+00	257	65%	72%	isotig00300	-	1992	1230	1773	0	gi|508706431|gb|EOX98327.1|	258	13	269	0	Calcium-dependent lipid-binding family protein isoform 1 [Theobroma cacao]
841	0.00E+00	257	65%	73%	isotig00301	-	1981	1219	1762	0	gi|508706431|gb|EOX98327.1|	258	13	269	0	Calcium-dependent lipid-binding family protein isoform 1 [Theobroma cacao]
841	0.00E+00	257	65%	73%	isotig00302	-	1981	1219	1762	0	gi|508706431|gb|EOX98327.1|	258	13	269	0	Calcium-dependent lipid-binding family protein isoform 1 [Theobroma cacao]
841	0.00E+00	257	65%	73%	isotig00303	-	1979	1217	1760	0	gi|508706431|gb|EOX98327.1|	258	13	269	0	Calcium-dependent lipid-binding family protein isoform 1 [Theobroma cacao]
841	0.00E+00	257	65%	73%	isotig00304	-	1983	1221	1764	0	gi|508706431|gb|EOX98327.1|	258	13	269	0	Calcium-dependent lipid-binding family protein isoform 1 [Theobroma cacao]
841	0.00E+00	257	65%	73%	isotig00305	-	1979	1217	1760	0	gi|508706431|gb|EOX98327.1|	258	13	269	0	Calcium-dependent lipid-binding family protein isoform 1 [Theobroma cacao]
821	0.00E+00	257	65%	72%	isotig00306	-	1981	1219	1762	0	gi|508706431|gb|EOX98327.1|	258	13	269	0	Calcium-dependent lipid-binding family protein isoform 1 [Theobroma cacao]
841	0.00E+00	257	65%	73%	isotig00307	-	1983	1221	1764	0	gi|508706431|gb|EOX98327.1|	258	13	269	0	Calcium-dependent lipid-binding family protein isoform 1 [Theobroma cacao]
821	0.00E+00	257	65%	72%	isotig00308	-	1981	1219	1762	0	gi|508706431|gb|EOX98327.1|	258	13	269	0	Calcium-dependent lipid-binding family protein isoform 1 [Theobroma cacao]
821	0.00E+00	257	65%	72%	isotig00309	-	1979	1217	1760	0	gi|508706431|gb|EOX98327.1|	258	13	269	0	Calcium-dependent lipid-binding family protein isoform 1 [Theobroma cacao]
821	0.00E+00	257	65%	72%	isotig00310	-	1983	1221	1764	0	gi|508706431|gb|EOX98327.1|	258	13	269	0	Calcium-dependent lipid-binding family protein isoform 1 [Theobroma cacao]
821	0.00E+00	257	65%	72%	isotig00311	-	1979	1217	1760	0	gi|508706431|gb|EOX98327.1|	258	13	269	0	Calcium-dependent lipid-binding family protein isoform 1 [Theobroma cacao]
821	0.00E+00	257	65%	72%	isotig00312	-	1983	1221	1764	0	gi|508706431|gb|EOX98327.1|	258	13	269	0	Calcium-dependent lipid-binding family protein isoform 1 [Theobroma cacao]
253	6.00E-19	118	44%	55%	isotig00313	-	2176	349	352	0	gi|255555333|ref|XP_002518703.1|	246	134	251	0	protein binding protein, putative [Ricinus communis]
799	0.00E+00	253	63%	71%	isotig00326	-	1060	298	841	0	gi|508706431|gb|EOX98327.1|	258	13	265	0	Calcium-dependent lipid-binding family protein isoform 1 [Theobroma cacao]
798	0.00E+00	253	63%	71%	isotig00327	-	1060	298	841	0	gi|508706431|gb|EOX98327.1|	258	13	265	0	Calcium-dependent lipid-binding family protein isoform 1 [Theobroma cacao]
1775	0.00E+00	357	90%	94%	isotig00333	-	3608	1719	2442	0	gi|147861641|emb|CAN79299.1|	563	207	563	0	hypothetical protein VITISV_016141 [Vitis vinifera]
555	0.00E+00	182	55%	64%	isotig00334	-	731	199	742	0	gi|462412823|gb|EMJ17872.1|	446	101	282	0	hypothetical protein PRUPE_ppb004684mg [Prunus persica]
503	0.00E+00	154	62%	62%	isotig00335	-	636	196	655	0	gi|508724785|gb|EOY16682.1|	365	216	369	0	Uncharacterized protein TCM_035512 [Theobroma cacao]
503	0.00E+00	154	62%	62%	isotig00336	-	636	196	655	0	gi|508724785|gb|EOY16682.1|	365	216	369	0	Uncharacterized protein TCM_035512 [Theobroma cacao]
564	0.00E+00	189	59%	62%	isotig00337	-	636	61	625	0	gi|508724785|gb|EOY16682.1|	365	1	189	0	Uncharacterized protein TCM_035512 [Theobroma cacao]
564	0.00E+00	189	59%	62%	isotig00338	-	636	61	625	0	gi|508724785|gb|EOY16682.1|	365	1	189	0	Uncharacterized protein TCM_035512 [Theobroma cacao]
500	0.00E+00	144	65%	65%	isotig00339	-	537	112	541	0	gi|508724785|gb|EOY16682.1|	365	226	369	0	Uncharacterized protein TCM_035512 [Theobroma cacao]
500	0.00E+00	144	65%	65%	isotig00340	-	537	112	541	0	gi|508724785|gb|EOY16682.1|	365	226	369	0	Uncharacterized protein TCM_035512 [Theobroma cacao]
556	0.00E+00	166	63%	63%	isotig00341	-	523	17	512	0	gi|508724785|gb|EOY16682.1|	365	209	374	0	Uncharacterized protein TCM_035512 [Theobroma cacao]
556	0.00E+00	166	63%	63%	isotig00342	-	523	17	512	0	gi|508724785|gb|EOY16682.1|	365	209	374	0	Uncharacterized protein TCM_035512 [Theobroma cacao]
581	0.00E+00	159	67%	67%	isotig00343	-	496	11	485	0	gi|508724785|gb|EOY16682.1|	365	211	369	0	Uncharacterized protein TCM_035512 [Theobroma cacao]
234	8.00E-18	88	51%	58%	isotig00344	-	441	175	436	0	gi|508713038|gb|EOY04935.1|	924	821	908	0	Uncharacterized protein isoform 1 [Theobroma cacao]
360	2.00E-32	118	61%	67%	isotig00345	-	441	61	412	0	gi|20420|emb|CAA46634.1|	278	1	118	0	extensin [Prunus dulcis]
183	6.00E-12	51	65%	82%	isotig00346	-	370	29	179	0	gi|502138378|ref|XP_004503384.1|	222	157	207	0	PREDICTED: 21 kDa protein-like [Cicer arietinum]
183	6.00E-12	51	65%	82%	isotig00347	-	370	29	179	0	gi|502138378|ref|XP_004503384.1|	222	157	207	0	PREDICTED: 21 kDa protein-like [Cicer arietinum]
322	5.00E-28	96	67%	71%	isotig00348	-	370	58	343	0	gi|148807133|gb|ABR13277.1|	97	1	96	0	putative extensin [Prunus dulcis]
322	5.00E-28	96	67%	71%	isotig00349	-	370	58	343	0	gi|148807133|gb|ABR13277.1|	97	1	96	0	putative extensin [Prunus dulcis]
182	8.00E-12	51	67%	80%	isotig00350	-	363	29	179	0	gi|502138378|ref|XP_004503384.1|	222	157	207	0	PREDICTED: 21 kDa protein-like [Cicer arietinum]
238	3.00E-18	96	52%	54%	isotig00351	-	342	55	340	0	gi|20420|emb|CAA46634.1|	278	92	187	0	extensin [Prunus dulcis]
264	3.00E-21	116	49%	50%	isotig00352	-	328	14	359	0	gi|508724785|gb|EOY16682.1|	365	86	201	0	Uncharacterized protein TCM_035512 [Theobroma cacao]
300	2.00E-25	96	61%	68%	isotig00353	-	363	58	343	0	gi|148807133|gb|ABR13277.1|	97	1	96	0	putative extensin [Prunus dulcis]
284	1.00E-23	100	55%	60%	isotig00354	-	301	17	314	0	gi|302824135|ref|XP_002993713.1|	980	196	295	0	hypothetical protein SELMODRAFT_449207 [Selaginella moellendorffii]
159	4.00E-09	37	70%	73%	isotig00355	-	271	112	220	0	gi|508724785|gb|EOY16682.1|	365	50	86	0	Uncharacterized protein TCM_035512 [Theobroma cacao]
159	4.00E-09	37	70%	73%	isotig00356	-	271	112	220	0	gi|508724785|gb|EOY16682.1|	365	50	86	0	Uncharacterized protein TCM_035512 [Theobroma cacao]
214	2.00E-15	70	54%	63%	isotig00357	-	257	14	221	0	gi|357127521|ref|XP_003565428.1|	548	433	502	0	PREDICTED: leucine-rich repeat extensin-like protein 3-like [Brachypodium distachyon]
214	2.00E-15	70	54%	63%	isotig00358	-	257	14	221	0	gi|357127521|ref|XP_003565428.1|	548	433	502	0	PREDICTED: leucine-rich repeat extensin-like protein 3-like [Brachypodium distachyon]
224	1.00E-16	73	56%	56%	isotig00359	-	230	11	227	0	gi|508724785|gb|EOY16682.1|	365	211	283	0	Uncharacterized protein TCM_035512 [Theobroma cacao]
156	9.00E-09	61	52%	56%	isotig00360	-	264	55	235	0	gi|20420|emb|CAA46634.1|	278	109	169	0	extensin [Prunus dulcis]
220	3.00E-16	73	58%	59%	isotig00361	-	250	14	230	0	gi|20420|emb|CAA46634.1|	278	93	165	0	extensin [Prunus dulcis]
2653	0.00E+00	492	99%	99%	contig02491	-	1977	105	1578	0	gi|357966938|gb|AET97564.1|	492	1	492	0	catalase [Ziziphus jujuba]
862	0.00E+00	228	76%	84%	isotig00362	-	3567	2652	3015	0	gi|255583860|ref|XP_002532681.1|	902	1	228	0	Epsin-2, putative [Ricinus Epsin-2, putative [Ricinus communis]
843	0.00E+00	412	45%	62%	isotig00363	-	1866	101	1334	0	gi|470133585|ref|XP_004302646.1|	500	1	412	0	PREDICTED: uncharacterized protein LOC101312742 [Fragaria vesca subsp. vesca]
837	0.00E+00	400	46%	63%	isotig00364	-	1929	101	1298	0	gi|470133585|ref|XP_004302646.1|	500	1	400	0	PREDICTED: uncharacterized protein LOC101312742 [Fragaria vesca subsp. vesca]
1124	0.00E+00	254	82%	90%	isotig00365	-	1921	870	1413	0	gi|255543138|ref|XP_002512632.1|	254	1	254	0	NAC domain-containing protein, putative [Ricinus communis]
1124	0.00E+00	254	82%	90%	isotig00366	-	1921	870	1413	0	gi|255543138|ref|XP_002512632.1|	254	1	254	0	NAC domain-containing protein, putative [Ricinus communis]
677	0.00E+00	400	40%	57%	isotig00367	-	1627	447	1350	0	gi|470133585|ref|XP_004302646.1|	500	1	400	0	PREDICTED: uncharacterized protein LOC101312742 [Fragaria vesca subsp. vesca]
677	0.00E+00	400	40%	57%	isotig00368	-	1620	440	1343	0	gi|470133585|ref|XP_004302646.1|	500	1	400	0	PREDICTED: uncharacterized protein LOC101312742 [Fragaria vesca subsp. vesca]
1004	0.00E+00	252	75%	83%	isotig00369	-	1820	338	1091	0	gi|255543138|ref|XP_002512632.1|	254	3	254	0	NAC domain-containing protein, putative [Ricinus communis]
1004	0.00E+00	252	75%	83%	isotig00370	-	1819	338	1091	0	gi|255543138|ref|XP_002512632.1|	254	3	254	0	NAC domain-containing protein, putative [Ricinus communis]
658	0.00E+00	355	42%	58%	isotig00371	-	1525	423	1146	0	gi|147794040|emb|CAN60108.1|	430	7	361	0	hypothetical protein VITISV_044328 [Vitis vinifera]
658	0.00E+00	355	42%	58%	isotig00372	-	1518	416	1139	0	gi|147794040|emb|CAN60108.1|	430	7	361	0	hypothetical protein VITISV_044328 [Vitis vinifera]
1259	0.00E+00	281	86%	92%	isotig00373	-	1385	376	1216	0	gi|508713044|gb|EOY04941.1|	985	1	281	0	ENTH/VHS family protein, putative isoform 1 [Theobroma cacao]
363	6.00E-32	86	79%	92%	isotig00375	-	1340	551	554	0	gi|270309006|dbj|BAI52956.1|	120	36	121	0	auxin-repressed protein [Citrullus lanatus subsp. vulgaris]
363	6.00E-32	86	79%	92%	isotig00376	-	1335	551	554	0	gi|270309006|dbj|BAI52956.1|	120	36	121	0	auxin-repressed protein [Citrullus lanatus subsp. vulgaris]
363	6.00E-32	86	79%	92%	isotig00377	-	1329	551	554	0	gi|270309006|dbj|BAI52956.1|	120	36	121	0	auxin-repressed protein [Citrullus lanatus subsp. vulgaris]
363	6.00E-32	86	79%	92%	isotig00378	-	1356	567	570	0	gi|270309006|dbj|BAI52956.1|	120	36	121	0	auxin-repressed protein [Citrullus lanatus subsp. vulgaris]
363	6.00E-32	86	79%	92%	isotig00379	-	1351	567	570	0	gi|270309006|dbj|BAI52956.1|	120	36	121	0	auxin-repressed protein [Citrullus lanatus subsp. vulgaris]
363	6.00E-32	86	79%	92%	isotig00380	-	1345	567	570	0	gi|270309006|dbj|BAI52956.1|	120	36	121	0	auxin-repressed protein [Citrullus lanatus subsp. vulgaris]
363	5.00E-32	86	79%	92%	isotig00381	-	1153	551	554	0	gi|270309006|dbj|BAI52956.1|	120	36	121	0	auxin-repressed protein [Citrullus lanatus subsp. vulgaris]
363	5.00E-32	86	79%	92%	isotig00382	-	1160	371	374	0	gi|270309006|dbj|BAI52956.1|	120	36	121	0	auxin-repressed protein [Citrullus lanatus subsp. vulgaris]
363	5.00E-32	86	79%	92%	isotig00383	-	1156	367	370	0	gi|270309006|dbj|BAI52956.1|	120	36	121	0	auxin-repressed protein [Citrullus lanatus subsp. vulgaris]
371	5.00E-33	91	78%	90%	isotig00384	-	1119	566	569	0	gi|270309006|dbj|BAI52956.1|	120	31	121	0	auxin-repressed protein [Citrullus lanatus subsp. vulgaris]
506	0.00E+00	123	77%	89%	isotig00385	-	1118	482	665	0	gi|270309006|dbj|BAI52956.1|	120	1	123	0	auxin-repressed protein [Citrullus lanatus subsp. vulgaris]
363	5.00E-32	86	79%	92%	isotig00386	-	1155	371	374	0	gi|270309006|dbj|BAI52956.1|	120	36	121	0	auxin-repressed protein [Citrullus lanatus subsp. vulgaris]
363	5.00E-32	86	79%	92%	isotig00387	-	1151	367	370	0	gi|270309006|dbj|BAI52956.1|	120	36	121	0	auxin-repressed protein [Citrullus lanatus subsp. vulgaris]
371	5.00E-33	91	78%	90%	isotig00388	-	1114	566	569	0	gi|270309006|dbj|BAI52956.1|	120	31	121	0	auxin-repressed protein [Citrullus lanatus subsp. vulgaris]
506	0.00E+00	123	77%	89%	isotig00389	-	1113	482	665	0	gi|270309006|dbj|BAI52956.1|	120	1	123	0	auxin-repressed protein [Citrullus lanatus subsp. vulgaris]
363	5.00E-32	86	79%	92%	isotig00390	-	1149	371	374	0	gi|270309006|dbj|BAI52956.1|	120	36	121	0	auxin-repressed protein [Citrullus lanatus subsp. vulgaris]
363	5.00E-32	86	79%	92%	isotig00391	-	1152	363	366	0	gi|270309006|dbj|BAI52956.1|	120	36	121	0	auxin-repressed protein [Citrullus lanatus subsp. vulgaris]
363	5.00E-32	86	79%	92%	isotig00392	-	1145	367	370	0	gi|270309006|dbj|BAI52956.1|	120	36	121	0	auxin-repressed protein [Citrullus lanatus subsp. vulgaris]
371	5.00E-33	91	78%	90%	isotig00393	-	1108	566	569	0	gi|270309006|dbj|BAI52956.1|	120	31	121	0	auxin-repressed protein [Citrullus lanatus subsp. vulgaris]
506	0.00E+00	123	77%	89%	isotig00394	-	1107	482	665	0	gi|270309006|dbj|BAI52956.1|	120	1	123	0	auxin-repressed protein [Citrullus lanatus subsp. vulgaris]
363	5.00E-32	86	79%	92%	isotig00395	-	1147	363	366	0	gi|270309006|dbj|BAI52956.1|	120	36	121	0	auxin-repressed protein [Citrullus lanatus subsp. vulgaris]
363	5.00E-32	86	79%	92%	isotig00396	-	1141	363	366	0	gi|270309006|dbj|BAI52956.1|	120	36	121	0	auxin-repressed protein [Citrullus lanatus subsp. vulgaris]
363	5.00E-32	86	79%	92%	isotig00397	-	1169	567	570	0	gi|270309006|dbj|BAI52956.1|	120	36	121	0	auxin-repressed protein [Citrullus lanatus subsp. vulgaris]
362	6.00E-32	81	80%	94%	isotig00398	-	1135	552	555	0	gi|270309006|dbj|BAI52956.1|	120	40	120	0	auxin-repressed protein [Citrullus lanatus subsp. vulgaris]
506	0.00E+00	123	77%	89%	isotig00399	-	1134	498	681	0	gi|270309006|dbj|BAI52956.1|	120	1	123	0	auxin-repressed protein [Citrullus lanatus subsp. vulgaris]
366	2.00E-32	91	77%	89%	isotig00400	-	1130	582	585	0	gi|270309006|dbj|BAI52956.1|	120	31	121	0	auxin-repressed protein [Citrullus lanatus subsp. vulgaris]
506	0.00E+00	123	77%	89%	isotig00401	-	1129	498	681	0	gi|270309006|dbj|BAI52956.1|	120	1	123	0	auxin-repressed protein [Citrullus lanatus subsp. vulgaris]
362	6.00E-32	81	80%	94%	isotig00402	-	1124	552	555	0	gi|270309006|dbj|BAI52956.1|	120	40	120	0	auxin-repressed protein [Citrullus lanatus subsp. vulgaris]
506	0.00E+00	123	77%	89%	isotig00403	-	1123	498	681	0	gi|270309006|dbj|BAI52956.1|	120	1	123	0	auxin-repressed protein [Citrullus lanatus subsp. vulgaris]
363	4.00E-32	86	79%	92%	isotig00404	-	973	371	374	0	gi|270309006|dbj|BAI52956.1|	120	36	121	0	auxin-repressed protein [Citrullus lanatus subsp. vulgaris]
363	4.00E-32	86	79%	92%	isotig00405	-	969	367	370	0	gi|270309006|dbj|BAI52956.1|	120	36	121	0	auxin-repressed protein [Citrullus lanatus subsp. vulgaris]
371	4.00E-33	91	78%	90%	isotig00406	-	932	566	569	0	gi|270309006|dbj|BAI52956.1|	120	31	121	0	auxin-repressed protein [Citrullus lanatus subsp. vulgaris]
506	0.00E+00	123	77%	89%	isotig00407	-	931	482	665	0	gi|270309006|dbj|BAI52956.1|	120	1	123	0	auxin-repressed protein [Citrullus lanatus subsp. vulgaris]
363	4.00E-32	86	79%	92%	isotig00408	-	965	363	366	0	gi|270309006|dbj|BAI52956.1|	120	36	121	0	auxin-repressed protein [Citrullus lanatus subsp. vulgaris]
362	4.00E-32	81	80%	94%	isotig00409	-	939	356	359	0	gi|270309006|dbj|BAI52956.1|	120	40	120	0	auxin-repressed protein [Citrullus lanatus subsp. vulgaris]
506	0.00E+00	123	77%	89%	isotig00410	-	938	302	485	0	gi|270309006|dbj|BAI52956.1|	120	1	123	0	auxin-repressed protein [Citrullus lanatus subsp. vulgaris]
366	2.00E-32	91	77%	90%	isotig00411	-	935	382	385	0	gi|270309006|dbj|BAI52956.1|	120	31	121	0	auxin-repressed protein [Citrullus lanatus subsp. vulgaris]
506	0.00E+00	123	77%	89%	isotig00412	-	934	298	481	0	gi|270309006|dbj|BAI52956.1|	120	1	123	0	auxin-repressed protein [Citrullus lanatus subsp. vulgaris]
366	2.00E-32	91	77%	89%	isotig00413	-	934	386	389	0	gi|270309006|dbj|BAI52956.1|	120	31	121	0	auxin-repressed protein [Citrullus lanatus subsp. vulgaris]
506	0.00E+00	123	77%	89%	isotig00414	-	933	302	485	0	gi|270309006|dbj|BAI52956.1|	120	1	123	0	auxin-repressed protein [Citrullus lanatus subsp. vulgaris]
366	2.00E-32	91	77%	90%	isotig00415	-	930	382	385	0	gi|270309006|dbj|BAI52956.1|	120	31	121	0	auxin-repressed protein [Citrullus lanatus subsp. vulgaris]
506	0.00E+00	123	77%	89%	isotig00416	-	929	298	481	0	gi|270309006|dbj|BAI52956.1|	120	1	123	0	auxin-repressed protein [Citrullus lanatus subsp. vulgaris]
362	4.00E-32	81	80%	94%	isotig00417	-	928	356	359	0	gi|270309006|dbj|BAI52956.1|	120	40	120	0	auxin-repressed protein [Citrullus lanatus subsp. vulgaris]
366	2.00E-32	91	77%	90%	isotig00418	-	931	378	381	0	gi|270309006|dbj|BAI52956.1|	120	31	121	0	auxin-repressed protein [Citrullus lanatus subsp. vulgaris]
506	0.00E+00	123	77%	89%	isotig00419	-	927	302	485	0	gi|270309006|dbj|BAI52956.1|	120	1	123	0	auxin-repressed protein [Citrullus lanatus subsp. vulgaris]
366	1.00E-32	91	77%	90%	isotig00420	-	924	382	385	0	gi|270309006|dbj|BAI52956.1|	120	31	121	0	auxin-repressed protein [Citrullus lanatus subsp. vulgaris]
506	0.00E+00	123	77%	89%	isotig00421	-	930	294	477	0	gi|270309006|dbj|BAI52956.1|	120	1	123	0	auxin-repressed protein [Citrullus lanatus subsp. vulgaris]
506	0.00E+00	123	77%	89%	isotig00422	-	923	298	481	0	gi|270309006|dbj|BAI52956.1|	120	1	123	0	auxin-repressed protein [Citrullus lanatus subsp. vulgaris]
366	1.00E-32	91	77%	90%	isotig00423	-	926	378	381	0	gi|270309006|dbj|BAI52956.1|	120	31	121	0	auxin-repressed protein [Citrullus lanatus subsp. vulgaris]
506	0.00E+00	123	77%	89%	isotig00424	-	925	294	477	0	gi|270309006|dbj|BAI52956.1|	120	1	123	0	auxin-repressed protein [Citrullus lanatus subsp. vulgaris]
362	4.00E-32	81	80%	94%	isotig00425	-	920	348	351	0	gi|270309006|dbj|BAI52956.1|	120	40	120	0	auxin-repressed protein [Citrullus lanatus subsp. vulgaris]
506	0.00E+00	123	77%	89%	isotig00426	-	919	294	477	0	gi|270309006|dbj|BAI52956.1|	120	1	123	0	auxin-repressed protein [Citrullus lanatus subsp. vulgaris]
362	5.00E-32	81	80%	94%	isotig00427	-	948	552	555	0	gi|270309006|dbj|BAI52956.1|	120	40	120	0	auxin-repressed protein [Citrullus lanatus subsp. vulgaris]
506	0.00E+00	123	77%	89%	isotig00428	-	947	498	681	0	gi|270309006|dbj|BAI52956.1|	120	1	123	0	auxin-repressed protein [Citrullus lanatus subsp. vulgaris]
366	1.00E-32	91	77%	90%	isotig00429	-	752	386	389	0	gi|270309006|dbj|BAI52956.1|	120	31	121	0	auxin-repressed protein [Citrullus lanatus subsp. vulgaris]
506	0.00E+00	123	77%	89%	isotig00430	-	751	302	485	0	gi|270309006|dbj|BAI52956.1|	120	1	123	0	auxin-repressed protein [Citrullus lanatus subsp. vulgaris]
366	1.00E-32	91	77%	90%	isotig00431	-	748	382	385	0	gi|270309006|dbj|BAI52956.1|	120	31	121	0	auxin-repressed protein [Citrullus lanatus subsp. vulgaris]
506	0.00E+00	123	77%	89%	isotig00432	-	747	298	481	0	gi|270309006|dbj|BAI52956.1|	120	1	123	0	auxin-repressed protein [Citrullus lanatus subsp. vulgaris]
366	1.00E-32	91	77%	90%	isotig00433	-	744	378	381	0	gi|270309006|dbj|BAI52956.1|	120	31	121	0	auxin-repressed protein [Citrullus lanatus subsp. vulgaris]
506	0.00E+00	123	77%	89%	isotig00434	-	743	294	477	0	gi|270309006|dbj|BAI52956.1|	120	1	123	0	auxin-repressed protein [Citrullus lanatus subsp. vulgaris]
320	3.00E-27	94	69%	81%	isotig00435	-	965	176	179	0	gi|449433822|ref|XP_004134696.1|	128	36	129	0	PREDICTED: auxin-repressed 12.5 kDa protein-like isoform 1 [Cucumis sativus]
320	3.00E-27	94	69%	81%	isotig00436	-	960	176	179	0	gi|449433822|ref|XP_004134696.1|	128	36	129	0	PREDICTED: auxin-repressed 12.5 kDa protein-like isoform 1 [Cucumis sativus]
320	3.00E-27	94	69%	81%	isotig00437	-	954	176	179	0	gi|449433822|ref|XP_004134696.1|	128	36	129	0	PREDICTED: auxin-repressed 12.5 kDa protein-like isoform 1 [Cucumis sativus]
320	2.00E-27	94	69%	81%	isotig00438	-	778	176	179	0	gi|449433822|ref|XP_004134696.1|	128	36	129	0	PREDICTED: auxin-repressed 12.5 kDa protein-like isoform 1 [Cucumis sativus]
322	1.00E-27	103	66%	78%	isotig00439	-	744	203	206	0	gi|449433822|ref|XP_004134696.1|	128	27	129	0	PREDICTED: auxin-repressed 12.5 kDa protein-like isoform 1 [Cucumis sativus]
462	7.00E-44	112	79%	88%	isotig00440	-	743	287	290	0	gi|270309006|dbj|BAI52956.1|	120	1	112	0	auxin-repressed protein [Citrullus lanatus subsp. vulgaris]
326	4.00E-28	103	66%	78%	isotig00441	-	739	203	206	0	gi|449433822|ref|XP_004134696.1|	128	27	129	0	PREDICTED: auxin-repressed 12.5 kDa protein-like isoform 1 [Cucumis sativus]
462	7.00E-44	112	79%	88%	isotig00442	-	738	287	290	0	gi|270309006|dbj|BAI52956.1|	120	1	112	0	auxin-repressed protein [Citrullus lanatus subsp. vulgaris]
322	1.00E-27	103	66%	78%	isotig00443	-	733	203	206	0	gi|449433822|ref|XP_004134696.1|	128	27	129	0	PREDICTED: auxin-repressed 12.5 kDa protein-like isoform 1 [Cucumis sativus]
462	7.00E-44	112	79%	88%	isotig00444	-	732	287	290	0	gi|270309006|dbj|BAI52956.1|	120	1	112	0	auxin-repressed protein [Citrullus lanatus subsp. vulgaris]
190	3.00E-12	85	47%	66%	isotig00445	-	840	48	51	0	gi|224077080|ref|XP_002305123.1|	123	40	124	0	predicted protein [Populus unknown [Populus trichocarpa]
208	3.00E-14	84	50%	68%	isotig00446	-	835	48	51	0	gi|224077080|ref|XP_002305123.1|	123	40	123	0	predicted protein [Populus unknown [Populus trichocarpa]
215	4.00E-15	85	51%	68%	isotig00447	-	829	48	51	0	gi|224077080|ref|XP_002305123.1|	123	40	124	0	predicted protein [Populus unknown [Populus trichocarpa]
319	1.00E-27	89	70%	82%	isotig00448	-	557	161	164	0	gi|449433822|ref|XP_004134696.1|	128	40	128	0	PREDICTED: auxin-repressed 12.5 kDa protein-like isoform 1 [Cucumis sativus]
462	3.00E-44	112	79%	88%	isotig00449	-	556	287	290	0	gi|270309006|dbj|BAI52956.1|	120	1	112	0	auxin-repressed protein [Citrullus lanatus subsp. vulgaris]
217	1.00E-15	85	51%	68%	isotig00450	-	653	48	51	0	gi|224077080|ref|XP_002305123.1|	123	40	124	0	predicted protein [Populus unknown [Populus trichocarpa]
218	9.00E-16	85	49%	72%	isotig00451	-	619	48	51	0	gi|224077080|ref|XP_002305123.1|	123	40	124	0	predicted protein [Populus unknown [Populus trichocarpa]
339	9.00E-30	119	55%	70%	isotig00452	-	618	162	165	0	gi|462408113|gb|EMJ13447.1|	119	1	119	0	hypothetical protein PRUPE_ppa013510mg [Prunus persica]
208	1.00E-14	85	51%	66%	isotig00453	-	614	48	51	0	gi|224077080|ref|XP_002305123.1|	123	40	124	0	predicted protein [Populus unknown [Populus trichocarpa]
339	9.00E-30	119	55%	70%	isotig00454	-	613	162	165	0	gi|462408113|gb|EMJ13447.1|	119	1	119	0	hypothetical protein PRUPE_ppa013510mg [Prunus persica]
194	5.00E-13	84	48%	65%	isotig00455	-	608	48	51	0	gi|224077080|ref|XP_002305123.1|	123	40	123	0	predicted protein [Populus unknown [Populus trichocarpa]
337	1.00E-29	119	55%	70%	isotig00456	-	607	162	165	0	gi|462408113|gb|EMJ13447.1|	119	1	119	0	hypothetical protein PRUPE_ppa013510mg [Prunus persica]
201	5.00E-14	84	48%	67%	isotig00457	-	432	48	51	0	gi|224077080|ref|XP_002305123.1|	123	40	123	0	predicted protein [Populus unknown [Populus trichocarpa]
338	7.00E-30	119	55%	69%	isotig00458	-	431	162	165	0	gi|462408113|gb|EMJ13447.1|	119	1	119	0	hypothetical protein PRUPE_ppa013510mg [Prunus persica]
483	1.00E-45	112	83%	84%	isotig00459	-	1696	767	770	0	gi|225469372|ref|XP_002263193.1|	297	190	301	0	PREDICTED: homeobox-leucine zipper protein HAT4-like isoform 1 [Vitis vinifera]
483	1.00E-45	112	83%	84%	isotig00460	-	1694	765	768	0	gi|225469372|ref|XP_002263193.1|	297	190	301	0	PREDICTED: homeobox-leucine zipper protein HAT4-like isoform 1 [Vitis vinifera]
483	1.00E-45	112	83%	84%	isotig00461	-	1693	764	767	0	gi|225469372|ref|XP_002263193.1|	297	190	301	0	PREDICTED: homeobox-leucine zipper protein HAT4-like isoform 1 [Vitis vinifera]
483	1.00E-45	112	83%	84%	isotig00462	-	1694	767	770	0	gi|225469372|ref|XP_002263193.1|	297	190	301	0	PREDICTED: homeobox-leucine zipper protein HAT4-like isoform 1 [Vitis vinifera]
483	1.00E-45	112	83%	84%	isotig00463	-	1696	767	770	0	gi|225469372|ref|XP_002263193.1|	297	190	301	0	PREDICTED: homeobox-leucine zipper protein HAT4-like isoform 1 [Vitis vinifera]
483	1.00E-45	112	83%	84%	isotig00464	-	1692	765	768	0	gi|225469372|ref|XP_002263193.1|	297	190	301	0	PREDICTED: homeobox-leucine zipper protein HAT4-like isoform 1 [Vitis vinifera]
484	0.00E+00	125	77%	81%	isotig00465	-	1695	626	809	0	gi|225469372|ref|XP_002263193.1|	297	180	304	0	PREDICTED: homeobox-leucine zipper protein HAT4-like isoform 1 [Vitis vinifera]
483	1.00E-45	112	83%	84%	isotig00466	-	1691	764	767	0	gi|225469372|ref|XP_002263193.1|	297	190	301	0	PREDICTED: homeobox-leucine zipper protein HAT4-like isoform 1 [Vitis vinifera]
483	1.00E-45	112	83%	84%	isotig00467	-	1692	763	766	0	gi|225469372|ref|XP_002263193.1|	297	190	301	0	PREDICTED: homeobox-leucine zipper protein HAT4-like isoform 1 [Vitis vinifera]
485	0.00E+00	125	77%	81%	isotig00468	-	1693	624	807	0	gi|225469372|ref|XP_002263193.1|	297	180	304	0	PREDICTED: homeobox-leucine zipper protein HAT4-like isoform 1 [Vitis vinifera]
485	0.00E+00	125	77%	81%	isotig00469	-	1692	623	806	0	gi|225469372|ref|XP_002263193.1|	297	180	304	0	PREDICTED: homeobox-leucine zipper protein HAT4-like isoform 1 [Vitis vinifera]
483	1.00E-45	112	83%	84%	isotig00470	-	1694	767	770	0	gi|225469372|ref|XP_002263193.1|	297	190	301	0	PREDICTED: homeobox-leucine zipper protein HAT4-like isoform 1 [Vitis vinifera]
483	1.00E-45	112	83%	84%	isotig00471	-	1693	767	770	0	gi|225469372|ref|XP_002263193.1|	297	190	301	0	PREDICTED: homeobox-leucine zipper protein HAT4-like isoform 1 [Vitis vinifera]
483	1.00E-45	112	83%	84%	isotig00472	-	1690	763	766	0	gi|225469372|ref|XP_002263193.1|	297	190	301	0	PREDICTED: homeobox-leucine zipper protein HAT4-like isoform 1 [Vitis vinifera]
483	1.00E-45	112	83%	84%	isotig00473	-	1695	767	770	0	gi|225469372|ref|XP_002263193.1|	297	190	301	0	PREDICTED: homeobox-leucine zipper protein HAT4-like isoform 1 [Vitis vinifera]
483	1.00E-45	112	83%	84%	isotig00474	-	1690	764	767	0	gi|225469372|ref|XP_002263193.1|	297	190	301	0	PREDICTED: homeobox-leucine zipper protein HAT4-like isoform 1 [Vitis vinifera]
483	1.00E-45	112	83%	84%	isotig00475	-	1691	765	768	0	gi|225469372|ref|XP_002263193.1|	297	190	301	0	PREDICTED: homeobox-leucine zipper protein HAT4-like isoform 1 [Vitis vinifera]
483	1.00E-45	112	83%	84%	isotig00476	-	1691	763	766	0	gi|225469372|ref|XP_002263193.1|	297	190	301	0	PREDICTED: homeobox-leucine zipper protein HAT4-like isoform 1 [Vitis vinifera]
483	1.00E-45	112	83%	84%	isotig00477	-	1693	767	770	0	gi|225469372|ref|XP_002263193.1|	297	190	301	0	PREDICTED: homeobox-leucine zipper protein HAT4-like isoform 1 [Vitis vinifera]
483	1.00E-45	112	83%	84%	isotig00478	-	1689	763	766	0	gi|225469372|ref|XP_002263193.1|	297	190	301	0	PREDICTED: homeobox-leucine zipper protein HAT4-like isoform 1 [Vitis vinifera]
891	0.00E+00	199	86%	91%	isotig00479	-	1557	668	1031	0	gi|508777007|gb|EOY24263.1|	300	103	301	0	Homeobox-leucine zipper protein 4 / HD-ZIP protein [Theobroma cacao]
891	0.00E+00	199	86%	91%	isotig00480	-	1554	665	1028	0	gi|508777007|gb|EOY24263.1|	300	103	301	0	Homeobox-leucine zipper protein 4 / HD-ZIP protein [Theobroma cacao]
891	0.00E+00	199	86%	91%	isotig00481	-	1555	666	1029	0	gi|508777007|gb|EOY24263.1|	300	103	301	0	Homeobox-leucine zipper protein 4 / HD-ZIP protein [Theobroma cacao]
872	0.00E+00	193	87%	91%	isotig00482	-	1555	650	1013	0	gi|508777007|gb|EOY24263.1|	300	109	301	0	Homeobox-leucine zipper protein 4 / HD-ZIP protein [Theobroma cacao]
891	0.00E+00	199	86%	91%	isotig00483	-	1557	668	1031	0	gi|508777007|gb|EOY24263.1|	300	103	301	0	Homeobox-leucine zipper protein 4 / HD-ZIP protein [Theobroma cacao]
872	0.00E+00	193	87%	91%	isotig00484	-	1552	647	1010	0	gi|508777007|gb|EOY24263.1|	300	109	301	0	Homeobox-leucine zipper protein 4 / HD-ZIP protein [Theobroma cacao]
872	0.00E+00	193	87%	91%	isotig00485	-	1553	648	1011	0	gi|508777007|gb|EOY24263.1|	300	109	301	0	Homeobox-leucine zipper protein 4 / HD-ZIP protein [Theobroma cacao]
737	0.00E+00	163	87%	90%	isotig00486	-	1556	740	923	0	gi|508777007|gb|EOY24263.1|	300	139	301	0	Homeobox-leucine zipper protein 4 / HD-ZIP protein [Theobroma cacao]
891	0.00E+00	199	86%	91%	isotig00487	-	1553	664	1027	0	gi|508777007|gb|EOY24263.1|	300	103	301	0	Homeobox-leucine zipper protein 4 / HD-ZIP protein [Theobroma cacao]
737	0.00E+00	163	87%	90%	isotig00488	-	1553	737	920	0	gi|508777007|gb|EOY24263.1|	300	139	301	0	Homeobox-leucine zipper protein 4 / HD-ZIP protein [Theobroma cacao]
737	0.00E+00	163	87%	90%	isotig00489	-	1554	738	921	0	gi|508777007|gb|EOY24263.1|	300	139	301	0	Homeobox-leucine zipper protein 4 / HD-ZIP protein [Theobroma cacao]
872	0.00E+00	193	87%	91%	isotig00490	-	1555	650	1013	0	gi|508777007|gb|EOY24263.1|	300	109	301	0	Homeobox-leucine zipper protein 4 / HD-ZIP protein [Theobroma cacao]
737	0.00E+00	163	87%	90%	isotig00491	-	1554	740	923	0	gi|508777007|gb|EOY24263.1|	300	139	301	0	Homeobox-leucine zipper protein 4 / HD-ZIP protein [Theobroma cacao]
872	0.00E+00	193	87%	91%	isotig00492	-	1551	646	1009	0	gi|508777007|gb|EOY24263.1|	300	109	301	0	Homeobox-leucine zipper protein 4 / HD-ZIP protein [Theobroma cacao]
737	0.00E+00	163	87%	90%	isotig00493	-	1556	740	923	0	gi|508777007|gb|EOY24263.1|	300	139	301	0	Homeobox-leucine zipper protein 4 / HD-ZIP protein [Theobroma cacao]
737	0.00E+00	163	87%	90%	isotig00494	-	1551	737	920	0	gi|508777007|gb|EOY24263.1|	300	139	301	0	Homeobox-leucine zipper protein 4 / HD-ZIP protein [Theobroma cacao]
737	0.00E+00	163	87%	90%	isotig00495	-	1552	738	921	0	gi|508777007|gb|EOY24263.1|	300	139	301	0	Homeobox-leucine zipper protein 4 / HD-ZIP protein [Theobroma cacao]
737	0.00E+00	163	87%	90%	isotig00496	-	1552	736	919	0	gi|508777007|gb|EOY24263.1|	300	139	301	0	Homeobox-leucine zipper protein 4 / HD-ZIP protein [Theobroma cacao]
737	0.00E+00	163	87%	90%	isotig00497	-	1554	740	923	0	gi|508777007|gb|EOY24263.1|	300	139	301	0	Homeobox-leucine zipper protein 4 / HD-ZIP protein [Theobroma cacao]
737	0.00E+00	163	87%	90%	isotig00498	-	1550	736	919	0	gi|508777007|gb|EOY24263.1|	300	139	301	0	Homeobox-leucine zipper protein 4 / HD-ZIP protein [Theobroma cacao]
303	2.00E-25	120	59%	70%	isotig00499	-	766	553	556	0	gi|225469372|ref|XP_002263193.1|	297	2	121	0	PREDICTED: homeobox-leucine zipper protein HAT4-like isoform 1 [Vitis vinifera]
302	3.00E-25	111	61%	72%	isotig00500	-	764	551	554	0	gi|225469372|ref|XP_002263193.1|	297	2	112	0	PREDICTED: homeobox-leucine zipper protein HAT4-like isoform 1 [Vitis vinifera]
303	2.00E-25	120	59%	70%	isotig00501	-	765	552	555	0	gi|225469372|ref|XP_002263193.1|	297	2	121	0	PREDICTED: homeobox-leucine zipper protein HAT4-like isoform 1 [Vitis vinifera]
302	3.00E-25	111	61%	72%	isotig00502	-	763	550	553	0	gi|225469372|ref|XP_002263193.1|	297	2	112	0	PREDICTED: homeobox-leucine zipper protein HAT4-like isoform 1 [Vitis vinifera]
1715	0.00E+00	356	87%	95%	isotig00503	-	1744	565	1288	0	gi|417060|sp|P32289.1|GLNA_VIGAC	356	1	356	0	RecName: Full=Glutamine synthetase nodule isozyme; Short=GS; AltName: Full=Glutamate--ammonia ligase glutamine synthetase [Vigna aconitifolia
1333	0.00E+00	270	88%	96%	isotig00504	-	1733	734	1277	0	gi|417060|sp|P32289.1|GLNA_VIGAC	356	1	270	0	RecName: Full=Glutamine synthetase nodule isozyme; Short=GS; AltName: Full=Glutamate--ammonia ligase glutamine synthetase [Vigna aconitifolia
1333	0.00E+00	270	88%	96%	isotig00505	-	1726	727	1270	0	gi|417060|sp|P32289.1|GLNA_VIGAC	356	1	270	0	RecName: Full=Glutamine synthetase nodule isozyme; Short=GS; AltName: Full=Glutamate--ammonia ligase glutamine synthetase [Vigna aconitifolia
1333	0.00E+00	270	88%	96%	isotig00506	-	1726	727	1270	0	gi|417060|sp|P32289.1|GLNA_VIGAC	356	1	270	0	RecName: Full=Glutamine synthetase nodule isozyme; Short=GS; AltName: Full=Glutamate--ammonia ligase glutamine synthetase [Vigna aconitifolia
1706	0.00E+00	356	87%	94%	isotig00507	-	1664	485	1208	0	gi|417060|sp|P32289.1|GLNA_VIGAC	356	1	356	0	RecName: Full=Glutamine synthetase nodule isozyme; Short=GS; AltName: Full=Glutamate--ammonia ligase glutamine synthetase [Vigna aconitifolia
1333	0.00E+00	270	88%	96%	isotig00508	-	1654	655	1198	0	gi|417060|sp|P32289.1|GLNA_VIGAC	356	1	270	0	RecName: Full=Glutamine synthetase nodule isozyme; Short=GS; AltName: Full=Glutamate--ammonia ligase glutamine synthetase [Vigna aconitifolia
1333	0.00E+00	270	88%	96%	isotig00509	-	1653	654	1197	0	gi|417060|sp|P32289.1|GLNA_VIGAC	356	1	270	0	RecName: Full=Glutamine synthetase nodule isozyme; Short=GS; AltName: Full=Glutamate--ammonia ligase glutamine synthetase [Vigna aconitifolia
1333	0.00E+00	270	88%	96%	isotig00510	-	1654	655	1198	0	gi|417060|sp|P32289.1|GLNA_VIGAC	356	1	270	0	RecName: Full=Glutamine synthetase nodule isozyme; Short=GS; AltName: Full=Glutamate--ammonia ligase glutamine synthetase [Vigna aconitifolia
1333	0.00E+00	270	88%	96%	isotig00511	-	1653	654	1197	0	gi|417060|sp|P32289.1|GLNA_VIGAC	356	1	270	0	RecName: Full=Glutamine synthetase nodule isozyme; Short=GS; AltName: Full=Glutamate--ammonia ligase glutamine synthetase [Vigna aconitifolia
1333	0.00E+00	270	88%	96%	isotig00512	-	1654	655	1198	0	gi|417060|sp|P32289.1|GLNA_VIGAC	356	1	270	0	RecName: Full=Glutamine synthetase nodule isozyme; Short=GS; AltName: Full=Glutamate--ammonia ligase glutamine synthetase [Vigna aconitifolia
1333	0.00E+00	270	88%	96%	isotig00513	-	1649	650	1193	0	gi|417060|sp|P32289.1|GLNA_VIGAC	356	1	270	0	RecName: Full=Glutamine synthetase nodule isozyme; Short=GS; AltName: Full=Glutamate--ammonia ligase glutamine synthetase [Vigna aconitifolia
1333	0.00E+00	270	88%	96%	isotig00514	-	1650	651	1194	0	gi|417060|sp|P32289.1|GLNA_VIGAC	356	1	270	0	RecName: Full=Glutamine synthetase nodule isozyme; Short=GS; AltName: Full=Glutamate--ammonia ligase glutamine synthetase [Vigna aconitifolia
1333	0.00E+00	270	88%	96%	isotig00515	-	1646	647	1190	0	gi|417060|sp|P32289.1|GLNA_VIGAC	356	1	270	0	RecName: Full=Glutamine synthetase nodule isozyme; Short=GS; AltName: Full=Glutamate--ammonia ligase glutamine synthetase [Vigna aconitifolia
1333	0.00E+00	270	88%	96%	isotig00516	-	1646	647	1190	0	gi|417060|sp|P32289.1|GLNA_VIGAC	356	1	270	0	RecName: Full=Glutamine synthetase nodule isozyme; Short=GS; AltName: Full=Glutamate--ammonia ligase glutamine synthetase [Vigna aconitifolia
707	0.00E+00	149	89%	94%	isotig00517	-	1064	484	667	0	gi|159138921|gb|ABW89460.1|	356	208	356	0	glutamine synthetase [Gossypium glutamine synthetase [Gossypium hirsutum]
436	1.00E-40	90	90%	96%	isotig00518	-	1053	477	480	0	gi|225456238|ref|XP_002283171.1|	356	267	356	0	PREDICTED: glutamine synthetase cytosolic isozyme 1 [Vitis vinifera]
436	1.00E-40	90	90%	96%	isotig00519	-	1046	470	473	0	gi|225456238|ref|XP_002283171.1|	356	267	356	0	PREDICTED: glutamine synthetase cytosolic isozyme 1 [Vitis vinifera]
436	1.00E-40	90	90%	96%	isotig00520	-	1046	470	473	0	gi|225456238|ref|XP_002283171.1|	356	267	356	0	PREDICTED: glutamine synthetase cytosolic isozyme 1 [Vitis vinifera]
688	0.00E+00	149	88%	93%	isotig00521	-	984	404	587	0	gi|159138921|gb|ABW89460.1|	356	208	356	0	glutamine synthetase [Gossypium glutamine synthetase [Gossypium hirsutum]
436	1.00E-40	90	90%	96%	isotig00522	-	974	398	401	0	gi|225456238|ref|XP_002283171.1|	356	267	356	0	PREDICTED: glutamine synthetase cytosolic isozyme 1 [Vitis vinifera]
436	1.00E-40	90	90%	96%	isotig00523	-	974	398	401	0	gi|225456238|ref|XP_002283171.1|	356	267	356	0	PREDICTED: glutamine synthetase cytosolic isozyme 1 [Vitis vinifera]
436	1.00E-40	90	90%	96%	isotig00524	-	973	397	400	0	gi|225456238|ref|XP_002283171.1|	356	267	356	0	PREDICTED: glutamine synthetase cytosolic isozyme 1 [Vitis vinifera]
436	1.00E-40	90	90%	96%	isotig00525	-	973	397	400	0	gi|225456238|ref|XP_002283171.1|	356	267	356	0	PREDICTED: glutamine synthetase cytosolic isozyme 1 [Vitis vinifera]
436	1.00E-40	90	90%	96%	isotig00526	-	974	398	401	0	gi|225456238|ref|XP_002283171.1|	356	267	356	0	PREDICTED: glutamine synthetase cytosolic isozyme 1 [Vitis vinifera]
436	1.00E-40	90	90%	96%	isotig00527	-	969	393	396	0	gi|225456238|ref|XP_002283171.1|	356	267	356	0	PREDICTED: glutamine synthetase cytosolic isozyme 1 [Vitis vinifera]
436	1.00E-40	90	90%	96%	isotig00528	-	970	394	397	0	gi|225456238|ref|XP_002283171.1|	356	267	356	0	PREDICTED: glutamine synthetase cytosolic isozyme 1 [Vitis vinifera]
436	1.00E-40	90	90%	96%	isotig00529	-	966	390	393	0	gi|225456238|ref|XP_002283171.1|	356	267	356	0	PREDICTED: glutamine synthetase cytosolic isozyme 1 [Vitis vinifera]
436	1.00E-40	90	90%	96%	isotig00530	-	966	390	393	0	gi|225456238|ref|XP_002283171.1|	356	267	356	0	PREDICTED: glutamine synthetase cytosolic isozyme 1 [Vitis vinifera]
279	9.00E-23	75	77%	77%	isotig00531	-	645	80	302	0	gi|442771206|gb|AGC71899.1|	76	2	76	0	ribokinase [uncultured bacterium A1Q1_fos_4]
245	7.00E-19	65	77%	77%	isotig00532	-	639	77	269	0	gi|442771206|gb|AGC71899.1|	76	2	66	0	ribokinase [uncultured bacterium A1Q1_fos_4]
292	2.00E-24	85	66%	68%	isotig00533	-	551	14	266	0	gi|242002550|ref|XP_002435918.1|	89	5	89	0	hypothetical protein IscW_ISCW024385 [Ixodes scapularis]
278	7.00E-23	62	87%	89%	isotig00534	-	545	107	290	0	gi|189353846|ref|YP_001949473.1|	62	1	62	0	hypothetical protein BMULJ_05098 [Burkholderia multivorans ATCC 17616]
280	4.00E-23	70	79%	83%	isotig00535	-	544	53	260	0	gi|242002550|ref|XP_002435918.1|	89	19	88	0	hypothetical protein IscW_ISCW024385 [Ixodes scapularis]
332	4.00E-29	84	75%	79%	isotig00536	-	547	14	263	0	gi|242002550|ref|XP_002435918.1|	89	5	88	0	hypothetical protein IscW_ISCW024385 [Ixodes scapularis]
231	2.00E-17	101	52%	63%	isotig00537	-	527	226	526	0	gi|24053033|gb|AAN44146.1|	134	1	101	0	hypothetical protein SF2650 [Shigella flexneri 2a str. 301]
243	7.00E-19	100	55%	65%	isotig00538	-	532	234	531	0	gi|24053033|gb|AAN44146.1|	134	2	101	0	hypothetical protein SF2650 [Shigella flexneri 2a str. 301]
246	3.00E-19	81	65%	72%	isotig00539	-	532	43	283	0	gi|490984621|ref|WP_004846360.1|	103	1	81	0	hypothetical protein [[Ruminococcus]
246	3.00E-19	81	65%	72%	isotig00540	-	530	41	281	0	gi|490984621|ref|WP_004846360.1|	103	1	81	0	hypothetical protein [[Ruminococcus]
357	4.00E-32	115	64%	72%	isotig00541	-	519	104	446	0	gi|485778666|ref|WP_001401842.1|	151	12	126	0	hypothetical protein, partial [Escherichia coli]
357	4.00E-32	115	64%	72%	isotig00542	-	522	107	449	0	gi|485778666|ref|WP_001401842.1|	151	12	126	0	hypothetical protein, partial [Escherichia coli]
317	2.00E-27	99	64%	73%	isotig00543	-	505	104	398	0	gi|485778666|ref|WP_001401842.1|	151	12	110	0	hypothetical protein, partial [Escherichia coli]
317	2.00E-27	85	69%	74%	isotig00544	-	508	14	266	0	gi|242002550|ref|XP_002435918.1|	89	5	89	0	hypothetical protein IscW_ISCW024385 [Ixodes scapularis]
409	4.00E-38	150	62%	69%	isotig00545	-	516	74	521	0	gi|486190462|ref|WP_001543366.1|	151	2	151	0	hypothetical protein, partial [Escherichia coli]
409	4.00E-38	150	62%	69%	isotig00546	-	519	77	524	0	gi|486190462|ref|WP_001543366.1|	151	2	151	0	hypothetical protein, partial [Escherichia coli]
149	5.00E-08	83	51%	57%	isotig00548	-	441	12	258	0	gi|10039641|gb|AAG12204.1|AF287482_5	121	19	101	0	Orf122 [Chlorobaculum tepidum]
227	5.00E-17	68	66%	72%	isotig00549	-	510	90	291	0	gi|493634597|ref|WP_006586439.1|	120	53	120	0	hypothetical protein, partial [Lactobacillus jensenii]
227	5.00E-17	68	66%	72%	isotig00550	-	508	88	289	0	gi|493634597|ref|WP_006586439.1|	120	53	120	0	hypothetical protein, partial [Lactobacillus jensenii]
237	3.00E-18	71	72%	72%	isotig00551	-	480	25	235	0	gi|442771206|gb|AGC71899.1|	76	6	76	0	ribokinase [uncultured bacterium A1Q1_fos_4]
290	2.00E-24	70	84%	86%	isotig00552	-	488	92	299	0	gi|442771206|gb|AGC71899.1|	76	7	76	0	ribokinase [uncultured bacterium A1Q1_fos_4]
298	3.00E-25	85	67%	72%	isotig00553	-	490	14	266	0	gi|242002550|ref|XP_002435918.1|	89	5	89	0	hypothetical protein IscW_ISCW024385 [Ixodes scapularis]
182	8.00E-12	61	62%	66%	isotig00554	-	421	87	267	0	gi|189353846|ref|YP_001949473.1|	62	2	62	0	hypothetical protein BMULJ_05098 [Burkholderia multivorans ATCC 17616]
182	8.00E-12	61	62%	66%	isotig00555	-	418	84	264	0	gi|189353846|ref|YP_001949473.1|	62	2	62	0	hypothetical protein BMULJ_05098 [Burkholderia multivorans ATCC 17616]
281	3.00E-23	69	81%	86%	isotig00556	-	333	86	290	0	gi|490828429|ref|WP_004690519.1|	77	9	77	0	conserved hypothetical protein, partial [Brucella suis]
302	1.00E-25	85	69%	71%	isotig00557	-	336	14	266	0	gi|242002550|ref|XP_002435918.1|	89	5	89	0	hypothetical protein IscW_ISCW024385 [Ixodes scapularis]
424	2.00E-39	74	97%	99%	isotig00558	-	752	457	460	0	gi|313150354|dbj|BAJ39944.1|	74	1	74	0	metallothionein [Ziziphus jujuba]
424	2.00E-39	74	97%	99%	isotig00559	-	752	457	460	0	gi|313150354|dbj|BAJ39944.1|	74	1	74	0	metallothionein [Ziziphus jujuba]
412	5.00E-38	74	93%	97%	isotig00560	-	748	457	460	0	gi|313150354|dbj|BAJ39944.1|	74	1	74	0	metallothionein [Ziziphus jujuba]
412	5.00E-38	74	93%	97%	isotig00561	-	748	457	460	0	gi|313150354|dbj|BAJ39944.1|	74	1	74	0	metallothionein [Ziziphus jujuba]
418	7.00E-39	74	96%	97%	isotig00562	-	661	366	369	0	gi|313150354|dbj|BAJ39944.1|	74	1	74	0	metallothionein [Ziziphus jujuba]
418	7.00E-39	74	96%	97%	isotig00563	-	661	366	369	0	gi|313150354|dbj|BAJ39944.1|	74	1	74	0	metallothionein [Ziziphus jujuba]
412	3.00E-38	74	93%	97%	isotig00564	-	657	366	369	0	gi|313150354|dbj|BAJ39944.1|	74	1	74	0	metallothionein [Ziziphus jujuba]
412	3.00E-38	74	93%	97%	isotig00565	-	657	366	369	0	gi|313150354|dbj|BAJ39944.1|	74	1	74	0	metallothionein [Ziziphus jujuba]
418	8.00E-39	74	96%	97%	isotig00566	-	689	394	397	0	gi|313150354|dbj|BAJ39944.1|	74	1	74	0	metallothionein [Ziziphus jujuba]
412	4.00E-38	74	93%	97%	isotig00567	-	685	394	397	0	gi|313150354|dbj|BAJ39944.1|	74	1	74	0	metallothionein [Ziziphus jujuba]
186	7.00E-12	30	100%	100%	isotig00568	-	711	418	505	0	gi|313150354|dbj|BAJ39944.1|	74	45	74	0	metallothionein [Ziziphus jujuba]
186	7.00E-12	30	100%	100%	isotig00569	-	711	418	505	0	gi|313150354|dbj|BAJ39944.1|	74	45	74	0	metallothionein [Ziziphus jujuba]
186	5.00E-12	30	100%	100%	isotig00570	-	620	327	414	0	gi|313150354|dbj|BAJ39944.1|	74	45	74	0	metallothionein [Ziziphus jujuba]
186	5.00E-12	30	100%	100%	isotig00571	-	620	327	414	0	gi|313150354|dbj|BAJ39944.1|	74	45	74	0	metallothionein [Ziziphus jujuba]
186	5.00E-12	30	100%	100%	isotig00572	-	648	355	442	0	gi|313150354|dbj|BAJ39944.1|	74	45	74	0	metallothionein [Ziziphus jujuba]
625	0.00E+00	148	82%	91%	isotig00573	-	1195	519	702	0	gi|462398116|gb|EMJ03784.1|	147	2	149	0	hypothetical protein PRUPE_ppa011596mg [Prunus persica]
625	0.00E+00	148	82%	91%	isotig00574	-	1116	440	623	0	gi|462398116|gb|EMJ03784.1|	147	2	149	0	hypothetical protein PRUPE_ppa011596mg [Prunus persica]
625	0.00E+00	148	82%	91%	isotig00575	-	1114	438	621	0	gi|462398116|gb|EMJ03784.1|	147	2	149	0	hypothetical protein PRUPE_ppa011596mg [Prunus persica]
625	0.00E+00	148	82%	91%	isotig00576	-	1113	437	620	0	gi|462398116|gb|EMJ03784.1|	147	2	149	0	hypothetical protein PRUPE_ppa011596mg [Prunus persica]
625	0.00E+00	148	82%	91%	isotig00577	-	1111	435	618	0	gi|462398116|gb|EMJ03784.1|	147	2	149	0	hypothetical protein PRUPE_ppa011596mg [Prunus persica]
629	0.00E+00	148	82%	91%	isotig00578	-	1038	519	702	0	gi|462398116|gb|EMJ03784.1|	147	2	149	0	hypothetical protein PRUPE_ppa011596mg [Prunus persica]
633	0.00E+00	148	83%	91%	isotig00579	-	1036	519	702	0	gi|462398116|gb|EMJ03784.1|	147	2	149	0	hypothetical protein PRUPE_ppa011596mg [Prunus persica]
628	0.00E+00	148	82%	91%	isotig00580	-	1024	519	702	0	gi|462398116|gb|EMJ03784.1|	147	2	149	0	hypothetical protein PRUPE_ppa011596mg [Prunus persica]
598	0.00E+00	135	87%	93%	isotig00581	-	1030	480	663	0	gi|462398116|gb|EMJ03784.1|	147	15	149	0	hypothetical protein PRUPE_ppa011596mg [Prunus persica]
625	0.00E+00	148	82%	91%	isotig00582	-	959	440	623	0	gi|462398116|gb|EMJ03784.1|	147	2	149	0	hypothetical protein PRUPE_ppa011596mg [Prunus persica]
633	0.00E+00	148	83%	91%	isotig00583	-	957	440	623	0	gi|462398116|gb|EMJ03784.1|	147	2	149	0	hypothetical protein PRUPE_ppa011596mg [Prunus persica]
615	0.00E+00	148	82%	89%	isotig00584	-	957	438	621	0	gi|462398116|gb|EMJ03784.1|	147	2	149	0	hypothetical protein PRUPE_ppa011596mg [Prunus persica]
615	0.00E+00	148	82%	89%	isotig00585	-	956	437	620	0	gi|462398116|gb|EMJ03784.1|	147	2	149	0	hypothetical protein PRUPE_ppa011596mg [Prunus persica]
633	0.00E+00	148	83%	91%	isotig00586	-	955	438	621	0	gi|462398116|gb|EMJ03784.1|	147	2	149	0	hypothetical protein PRUPE_ppa011596mg [Prunus persica]
633	0.00E+00	148	83%	91%	isotig00587	-	954	437	620	0	gi|462398116|gb|EMJ03784.1|	147	2	149	0	hypothetical protein PRUPE_ppa011596mg [Prunus persica]
628	0.00E+00	148	82%	91%	isotig00588	-	945	440	623	0	gi|462398116|gb|EMJ03784.1|	147	2	149	0	hypothetical protein PRUPE_ppa011596mg [Prunus persica]
620	0.00E+00	148	82%	90%	isotig00589	-	954	435	618	0	gi|462398116|gb|EMJ03784.1|	147	2	149	0	hypothetical protein PRUPE_ppa011596mg [Prunus persica]
633	0.00E+00	148	83%	91%	isotig00590	-	952	435	618	0	gi|462398116|gb|EMJ03784.1|	147	2	149	0	hypothetical protein PRUPE_ppa011596mg [Prunus persica]
628	0.00E+00	148	82%	91%	isotig00591	-	943	438	621	0	gi|462398116|gb|EMJ03784.1|	147	2	149	0	hypothetical protein PRUPE_ppa011596mg [Prunus persica]
628	0.00E+00	148	82%	91%	isotig00592	-	942	437	620	0	gi|462398116|gb|EMJ03784.1|	147	2	149	0	hypothetical protein PRUPE_ppa011596mg [Prunus persica]
628	0.00E+00	148	82%	91%	isotig00593	-	940	435	618	0	gi|462398116|gb|EMJ03784.1|	147	2	149	0	hypothetical protein PRUPE_ppa011596mg [Prunus persica]
598	0.00E+00	135	87%	93%	isotig00594	-	951	401	584	0	gi|462398116|gb|EMJ03784.1|	147	15	149	0	hypothetical protein PRUPE_ppa011596mg [Prunus persica]
598	0.00E+00	135	87%	93%	isotig00595	-	949	399	582	0	gi|462398116|gb|EMJ03784.1|	147	15	149	0	hypothetical protein PRUPE_ppa011596mg [Prunus persica]
598	0.00E+00	135	87%	93%	isotig00596	-	948	398	581	0	gi|462398116|gb|EMJ03784.1|	147	15	149	0	hypothetical protein PRUPE_ppa011596mg [Prunus persica]
598	0.00E+00	135	87%	93%	isotig00597	-	946	396	579	0	gi|462398116|gb|EMJ03784.1|	147	15	149	0	hypothetical protein PRUPE_ppa011596mg [Prunus persica]
279	1.00E-22	64	84%	95%	isotig00598	-	789	450	453	0	gi|462398116|gb|EMJ03784.1|	147	84	147	0	hypothetical protein PRUPE_ppa011596mg [Prunus persica]
279	1.00E-22	64	84%	95%	isotig00599	-	710	371	374	0	gi|462398116|gb|EMJ03784.1|	147	84	147	0	hypothetical protein PRUPE_ppa011596mg [Prunus persica]
279	1.00E-22	64	84%	95%	isotig00600	-	708	369	372	0	gi|462398116|gb|EMJ03784.1|	147	84	147	0	hypothetical protein PRUPE_ppa011596mg [Prunus persica]
279	1.00E-22	64	84%	95%	isotig00601	-	707	368	371	0	gi|462398116|gb|EMJ03784.1|	147	84	147	0	hypothetical protein PRUPE_ppa011596mg [Prunus persica]
279	1.00E-22	64	84%	95%	isotig00602	-	705	366	369	0	gi|462398116|gb|EMJ03784.1|	147	84	147	0	hypothetical protein PRUPE_ppa011596mg [Prunus persica]
157	2.00E-08	35	89%	97%	isotig00603	-	730	441	543	0	gi|462398116|gb|EMJ03784.1|	147	113	147	0	hypothetical protein PRUPE_ppa011596mg [Prunus persica]
157	1.00E-08	35	89%	97%	isotig00604	-	651	362	464	0	gi|462398116|gb|EMJ03784.1|	147	113	147	0	hypothetical protein PRUPE_ppa011596mg [Prunus persica]
157	1.00E-08	35	89%	97%	isotig00605	-	649	360	462	0	gi|462398116|gb|EMJ03784.1|	147	113	147	0	hypothetical protein PRUPE_ppa011596mg [Prunus persica]
157	1.00E-08	35	89%	97%	isotig00606	-	648	359	461	0	gi|462398116|gb|EMJ03784.1|	147	113	147	0	hypothetical protein PRUPE_ppa011596mg [Prunus persica]
157	1.00E-08	35	89%	97%	isotig00607	-	646	357	459	0	gi|462398116|gb|EMJ03784.1|	147	113	147	0	hypothetical protein PRUPE_ppa011596mg [Prunus persica]
228	4.00E-17	86	57%	70%	isotig00608	-	372	81	84	0	gi|462398118|gb|EMJ03786.1|	204	59	144	0	hypothetical protein PRUPE_ppa011596mg [Prunus persica]
170	3.00E-10	45	69%	89%	contig02655	-	562	236	368	0	gi|302143276|emb|CBI21837.3|	388	326	370	0	unnamed protein product [Vitis vinifera]
2509	0.00E+00	649	75%	84%	isotig00609	-	3606	98	2042	0	gi|508782550|gb|EOY29806.1|	751	5	653	0	Poly(A) polymerase 1 isoform 6 [Theobroma cacao]
2509	0.00E+00	649	75%	84%	isotig00610	-	3606	98	2042	0	gi|508782550|gb|EOY29806.1|	751	5	653	0	Poly(A) polymerase 1 isoform 6 [Theobroma cacao]
2509	0.00E+00	649	75%	84%	isotig00611	-	3519	98	2042	0	gi|508782550|gb|EOY29806.1|	751	5	653	0	Poly(A) polymerase 1 isoform 6 [Theobroma cacao]
2509	0.00E+00	649	75%	84%	isotig00612	-	3516	98	2042	0	gi|508782550|gb|EOY29806.1|	751	5	653	0	Poly(A) polymerase 1 isoform 6 [Theobroma cacao]
2509	0.00E+00	649	75%	84%	isotig00613	-	3119	98	2042	0	gi|508782550|gb|EOY29806.1|	751	5	653	0	Poly(A) polymerase 1 isoform 6 [Theobroma cacao]
2509	0.00E+00	649	75%	84%	isotig00614	-	3119	98	2042	0	gi|508782550|gb|EOY29806.1|	751	5	653	0	Poly(A) polymerase 1 isoform 6 [Theobroma cacao]
2509	0.00E+00	649	75%	84%	isotig00615	-	3032	98	2042	0	gi|508782550|gb|EOY29806.1|	751	5	653	0	Poly(A) polymerase 1 isoform 6 [Theobroma cacao]
2509	0.00E+00	649	75%	84%	isotig00616	-	3029	98	2042	0	gi|508782550|gb|EOY29806.1|	751	5	653	0	Poly(A) polymerase 1 isoform 6 [Theobroma cacao]
2509	0.00E+00	649	75%	84%	isotig00617	-	2939	98	2042	0	gi|508782550|gb|EOY29806.1|	751	5	653	0	Poly(A) polymerase 1 isoform 6 [Theobroma cacao]
2509	0.00E+00	649	75%	84%	isotig00618	-	2939	98	2042	0	gi|508782550|gb|EOY29806.1|	751	5	653	0	Poly(A) polymerase 1 isoform 6 [Theobroma cacao]
2509	0.00E+00	649	75%	84%	isotig00619	-	2852	98	2042	0	gi|508782550|gb|EOY29806.1|	751	5	653	0	Poly(A) polymerase 1 isoform 6 [Theobroma cacao]
2509	0.00E+00	649	75%	84%	isotig00620	-	2849	98	2042	0	gi|508782550|gb|EOY29806.1|	751	5	653	0	Poly(A) polymerase 1 isoform 6 [Theobroma cacao]
2499	0.00E+00	629	77%	85%	isotig00621	-	2091	98	1982	0	gi|508782550|gb|EOY29806.1|	751	5	633	0	Poly(A) polymerase 1 isoform 6 [Theobroma cacao]
240	3.00E-18	78	64%	78%	isotig00623	-	677	98	329	0	gi|508782545|gb|EOY29801.1|	817	5	82	0	Poly(A) polymerase 1 isoform 1 [Theobroma cacao]
320	1.00E-27	94	68%	74%	isotig00624	-	610	329	608	0	gi|356515639|ref|XP_003526506.1|	732	45	138	0	PREDICTED: poly(A) polymerase-like [Glycine max]
291	4.00E-24	60	88%	92%	isotig00625	-	653	123	300	0	gi|502127329|ref|XP_004499658.1|	61	1	60	0	PREDICTED: 60S ribosomal protein L29-1-like isoform X1 [Cicer arietinum]
291	4.00E-24	60	88%	92%	isotig00626	-	657	127	304	0	gi|502127329|ref|XP_004499658.1|	61	1	60	0	PREDICTED: 60S ribosomal protein L29-1-like isoform X1 [Cicer arietinum]
291	4.00E-24	60	88%	92%	isotig00627	-	654	123	300	0	gi|502127329|ref|XP_004499658.1|	61	1	60	0	PREDICTED: 60S ribosomal protein L29-1-like isoform X1 [Cicer arietinum]
291	4.00E-24	60	88%	92%	isotig00628	-	658	127	304	0	gi|502127329|ref|XP_004499658.1|	61	1	60	0	PREDICTED: 60S ribosomal protein L29-1-like isoform X1 [Cicer arietinum]
291	4.00E-24	60	88%	92%	isotig00629	-	640	110	287	0	gi|502127329|ref|XP_004499658.1|	61	1	60	0	PREDICTED: 60S ribosomal protein L29-1-like isoform X1 [Cicer arietinum]
291	3.00E-24	60	88%	92%	isotig00630	-	613	83	260	0	gi|502127329|ref|XP_004499658.1|	61	1	60	0	PREDICTED: 60S ribosomal protein L29-1-like isoform X1 [Cicer arietinum]
291	4.00E-24	60	88%	92%	isotig00631	-	641	110	287	0	gi|502127329|ref|XP_004499658.1|	61	1	60	0	PREDICTED: 60S ribosomal protein L29-1-like isoform X1 [Cicer arietinum]
291	3.00E-24	60	88%	92%	isotig00632	-	621	91	268	0	gi|502127329|ref|XP_004499658.1|	61	1	60	0	PREDICTED: 60S ribosomal protein L29-1-like isoform X1 [Cicer arietinum]
291	3.00E-24	60	88%	92%	isotig00633	-	614	83	260	0	gi|502127329|ref|XP_004499658.1|	61	1	60	0	PREDICTED: 60S ribosomal protein L29-1-like isoform X1 [Cicer arietinum]
291	3.00E-24	60	88%	92%	isotig00634	-	622	91	268	0	gi|502127329|ref|XP_004499658.1|	61	1	60	0	PREDICTED: 60S ribosomal protein L29-1-like isoform X1 [Cicer arietinum]
291	3.00E-24	60	88%	92%	isotig00635	-	573	127	304	0	gi|502127329|ref|XP_004499658.1|	61	1	60	0	PREDICTED: 60S ribosomal protein L29-1-like isoform X1 [Cicer arietinum]
291	3.00E-24	60	88%	92%	isotig00636	-	569	123	300	0	gi|502127329|ref|XP_004499658.1|	61	1	60	0	PREDICTED: 60S ribosomal protein L29-1-like isoform X1 [Cicer arietinum]
291	3.00E-24	60	88%	92%	isotig00637	-	570	123	300	0	gi|502127329|ref|XP_004499658.1|	61	1	60	0	PREDICTED: 60S ribosomal protein L29-1-like isoform X1 [Cicer arietinum]
291	3.00E-24	60	88%	92%	isotig00638	-	574	127	304	0	gi|502127329|ref|XP_004499658.1|	61	1	60	0	PREDICTED: 60S ribosomal protein L29-1-like isoform X1 [Cicer arietinum]
291	2.00E-24	60	88%	92%	isotig00639	-	556	110	287	0	gi|502127329|ref|XP_004499658.1|	61	1	60	0	PREDICTED: 60S ribosomal protein L29-1-like isoform X1 [Cicer arietinum]
291	2.00E-24	60	88%	92%	isotig00640	-	529	83	260	0	gi|502127329|ref|XP_004499658.1|	61	1	60	0	PREDICTED: 60S ribosomal protein L29-1-like isoform X1 [Cicer arietinum]
291	2.00E-24	60	88%	92%	isotig00641	-	557	110	287	0	gi|502127329|ref|XP_004499658.1|	61	1	60	0	PREDICTED: 60S ribosomal protein L29-1-like isoform X1 [Cicer arietinum]
291	2.00E-24	60	88%	92%	isotig00642	-	537	91	268	0	gi|502127329|ref|XP_004499658.1|	61	1	60	0	PREDICTED: 60S ribosomal protein L29-1-like isoform X1 [Cicer arietinum]
291	2.00E-24	60	88%	92%	isotig00643	-	530	83	260	0	gi|502127329|ref|XP_004499658.1|	61	1	60	0	PREDICTED: 60S ribosomal protein L29-1-like isoform X1 [Cicer arietinum]
291	2.00E-24	60	88%	92%	isotig00644	-	538	91	268	0	gi|502127329|ref|XP_004499658.1|	61	1	60	0	PREDICTED: 60S ribosomal protein L29-1-like isoform X1 [Cicer arietinum]
347	4.00E-30	99	75%	80%	isotig00647	-	1243	868	871	0	gi|508703219|gb|EOX95115.1|	94	1	99	0	Indole-3-acetic acid-induced protein ARG2, putative [Theobroma cacao]
343	1.00E-29	99	74%	79%	isotig00648	-	1243	868	871	0	gi|508703219|gb|EOX95115.1|	94	1	99	0	Indole-3-acetic acid-induced protein ARG2, putative [Theobroma cacao]
261	3.00E-20	76	71%	80%	isotig00649	-	1135	799	802	0	gi|508703219|gb|EOX95115.1|	94	24	99	0	Indole-3-acetic acid-induced protein ARG2, putative [Theobroma cacao]
262	2.00E-20	76	71%	80%	isotig00650	-	1135	799	802	0	gi|508703219|gb|EOX95115.1|	94	24	99	0	Indole-3-acetic acid-induced protein ARG2, putative [Theobroma cacao]
343	7.00E-30	99	73%	78%	isotig00651	-	931	556	559	0	gi|508703219|gb|EOX95115.1|	94	1	99	0	Indole-3-acetic acid-induced protein ARG2, putative [Theobroma cacao]
344	5.00E-30	99	73%	78%	isotig00652	-	931	556	559	0	gi|508703219|gb|EOX95115.1|	94	1	99	0	Indole-3-acetic acid-induced protein ARG2, putative [Theobroma cacao]
213	8.00E-15	60	68%	80%	isotig00653	-	935	754	931	0	gi|508703219|gb|EOX95115.1|	94	35	94	0	Indole-3-acetic acid-induced protein ARG2, putative [Theobroma cacao]
260	2.00E-20	76	72%	80%	isotig00654	-	823	487	490	0	gi|508703219|gb|EOX95115.1|	94	24	99	0	Indole-3-acetic acid-induced protein ARG2, putative [Theobroma cacao]
261	2.00E-20	76	72%	80%	isotig00655	-	823	487	490	0	gi|508703219|gb|EOX95115.1|	94	24	99	0	Indole-3-acetic acid-induced protein ARG2, putative [Theobroma cacao]
343	5.00E-30	99	73%	78%	isotig00656	-	809	434	437	0	gi|508703219|gb|EOX95115.1|	94	1	99	0	Indole-3-acetic acid-induced protein ARG2, putative [Theobroma cacao]
344	4.00E-30	99	73%	78%	isotig00657	-	809	434	437	0	gi|508703219|gb|EOX95115.1|	94	1	99	0	Indole-3-acetic acid-induced protein ARG2, putative [Theobroma cacao]
261	1.00E-20	76	71%	80%	isotig00658	-	701	365	368	0	gi|508703219|gb|EOX95115.1|	94	24	99	0	Indole-3-acetic acid-induced protein ARG2, putative [Theobroma cacao]
262	1.00E-20	76	71%	80%	isotig00659	-	701	365	368	0	gi|508703219|gb|EOX95115.1|	94	24	99	0	Indole-3-acetic acid-induced protein ARG2, putative [Theobroma cacao]
213	4.00E-15	56	77%	86%	isotig00660	-	623	436	601	0	gi|508703219|gb|EOX95115.1|	94	39	94	0	Indole-3-acetic acid-induced protein ARG2, putative [Theobroma cacao]
213	2.00E-15	56	77%	86%	isotig00661	-	501	314	479	0	gi|508703219|gb|EOX95115.1|	94	39	94	0	Indole-3-acetic acid-induced protein ARG2, putative [Theobroma cacao]
652	0.00E+00	190	67%	78%	isotig00662	-	2795	252	819	0	gi|470134125|ref|XP_004302906.1|	479	5	194	0	PREDICTED: uncharacterized protein LOC101294092 [Fragaria vesca subsp. vesca]
652	0.00E+00	190	67%	78%	isotig00663	-	2681	252	819	0	gi|470134125|ref|XP_004302906.1|	479	5	194	0	PREDICTED: uncharacterized protein LOC101294092 [Fragaria vesca subsp. vesca]
767	0.00E+00	202	69%	85%	isotig00664	-	2689	1088	1691	0	gi|225430021|ref|XP_002284175.1|	478	212	413	0	PREDICTED: uncharacterized protein LOC100267889 [Vitis vinifera]
859	0.00E+00	222	70%	86%	isotig00665	-	2575	914	1577	0	gi|225430021|ref|XP_002284175.1|	478	192	413	0	PREDICTED: uncharacterized protein LOC100267889 [Vitis vinifera]
652	0.00E+00	190	67%	78%	isotig00666	-	1862	252	819	0	gi|470134125|ref|XP_004302906.1|	479	5	194	0	PREDICTED: uncharacterized protein LOC101294092 [Fragaria vesca subsp. vesca]
652	0.00E+00	190	67%	78%	isotig00667	-	1748	252	819	0	gi|470134125|ref|XP_004302906.1|	479	5	194	0	PREDICTED: uncharacterized protein LOC101294092 [Fragaria vesca subsp. vesca]
745	0.00E+00	192	70%	86%	isotig00668	-	1756	1088	1661	0	gi|225430021|ref|XP_002284175.1|	478	212	403	0	PREDICTED: uncharacterized protein LOC100267889 [Vitis vinifera]
549	0.00E+00	133	75%	89%	isotig00669	-	1876	482	878	0	gi|225430021|ref|XP_002284175.1|	478	281	413	0	PREDICTED: uncharacterized protein LOC100267889 [Vitis vinifera]
549	0.00E+00	133	75%	89%	isotig00670	-	1798	404	800	0	gi|225430021|ref|XP_002284175.1|	478	281	413	0	PREDICTED: uncharacterized protein LOC100267889 [Vitis vinifera]
837	0.00E+00	212	71%	87%	isotig00671	-	1642	914	1547	0	gi|225430021|ref|XP_002284175.1|	478	192	403	0	PREDICTED: uncharacterized protein LOC100267889 [Vitis vinifera]
738	0.00E+00	191	70%	85%	isotig00672	-	1770	202	772	0	gi|225430021|ref|XP_002284175.1|	478	223	413	0	PREDICTED: uncharacterized protein LOC100267889 [Vitis vinifera]
738	0.00E+00	191	70%	85%	isotig00673	-	1692	124	694	0	gi|225430021|ref|XP_002284175.1|	478	223	413	0	PREDICTED: uncharacterized protein LOC100267889 [Vitis vinifera]
527	0.00E+00	123	77%	91%	isotig00674	-	943	482	848	0	gi|225430021|ref|XP_002284175.1|	478	281	403	0	PREDICTED: uncharacterized protein LOC100267889 [Vitis vinifera]
527	0.00E+00	123	77%	91%	isotig00675	-	865	404	770	0	gi|225430021|ref|XP_002284175.1|	478	281	403	0	PREDICTED: uncharacterized protein LOC100267889 [Vitis vinifera]
716	0.00E+00	181	71%	86%	isotig00676	-	837	202	742	0	gi|225430021|ref|XP_002284175.1|	478	223	403	0	PREDICTED: uncharacterized protein LOC100267889 [Vitis vinifera]
716	0.00E+00	181	71%	86%	isotig00677	-	759	124	664	0	gi|225430021|ref|XP_002284175.1|	478	223	403	0	PREDICTED: uncharacterized protein LOC100267889 [Vitis vinifera]
243	7.00E-19	57	74%	77%	isotig00678	-	499	4	172	0	gi|488499527|ref|WP_002542969.1|	113	57	113	0	hypothetical protein [Propionibacterium acnes]
278	6.00E-23	86	67%	71%	isotig00679	-	523	203	458	0	gi|496478948|ref|WP_009187518.1|	86	1	86	0	hypothetical protein [Streptomyces sp. e14]
219	4.00E-16	58	76%	78%	isotig00680	-	504	71	242	0	gi|497296497|ref|WP_009610714.1|	63	6	63	0	hypothetical protein [Caldanaerobacter subterraneus]
259	1.00E-20	100	59%	62%	isotig00681	-	524	125	422	0	gi|499072952|ref|WP_010851850.1|	130	2	101	0	conserved hypothetical protein [Tetrasphaera elongata]
281	3.00E-23	99	65%	68%	isotig00682	-	528	130	424	0	gi|499072952|ref|WP_010851850.1|	130	2	100	0	conserved hypothetical protein [Tetrasphaera elongata]
301	1.00E-25	86	71%	72%	isotig00683	-	523	245	500	0	gi|496372432|ref|WP_009081422.1|	121	1	86	0	conserved hypothetical protein [Streptomyces sp. AA4]
234	8.00E-18	67	69%	72%	isotig00684	-	530	12	210	0	gi|384260388|ref|YP_005415574.1|	104	39	105	0	hypothetical protein RSPPHO_03265, partial [Rhodospirillum photometricum DSM 122]
338	7.00E-30	100	73%	75%	isotig00685	-	491	125	422	0	gi|499072952|ref|WP_010851850.1|	130	2	101	0	conserved hypothetical protein [Tetrasphaera elongata]
264	3.00E-21	100	60%	63%	isotig00686	-	529	130	427	0	gi|499072952|ref|WP_010851850.1|	130	2	101	0	conserved hypothetical protein [Tetrasphaera elongata]
301	1.00E-25	86	71%	72%	isotig00687	-	528	250	505	0	gi|496372432|ref|WP_009081422.1|	121	1	86	0	conserved hypothetical protein [Streptomyces sp. AA4]
343	2.00E-30	100	74%	76%	isotig00688	-	496	130	427	0	gi|499072952|ref|WP_010851850.1|	130	2	101	0	conserved hypothetical protein [Tetrasphaera elongata]
275	1.00E-22	99	62%	66%	isotig00689	-	478	125	419	0	gi|499072952|ref|WP_010851850.1|	130	2	100	0	conserved hypothetical protein [Tetrasphaera elongata]
265	2.00E-21	62	82%	85%	isotig00690	-	522	122	305	0	gi|499072952|ref|WP_010851850.1|	130	2	63	0	conserved hypothetical protein [Tetrasphaera elongata]
192	6.00E-13	54	76%	76%	isotig00691	-	499	130	289	0	gi|499072952|ref|WP_010851850.1|	130	4	57	0	conserved hypothetical protein [Tetrasphaera elongata]
280	4.00E-23	99	63%	67%	isotig00692	-	483	130	424	0	gi|499072952|ref|WP_010851850.1|	130	2	100	0	conserved hypothetical protein [Tetrasphaera elongata]
2349	0.00E+00	525	87%	92%	isotig00693	-	2155	627	1890	0	gi|462422648|gb|EMJ26911.1|	522	1	525	0	hypothetical protein PRUPE_ppa004224mg [Prunus persica]
1044	0.00E+00	223	89%	92%	isotig00694	-	1949	621	984	0	gi|462422648|gb|EMJ26911.1|	522	301	523	0	hypothetical protein PRUPE_ppa004224mg [Prunus persica]
247	2.00E-18	74	65%	68%	isotig00695	-	1710	119	338	0	gi|449464888|ref|XP_004150161.1|	231	10	83	0	PREDICTED: 60S ribosomal protein L6-like [Cucumis sativus]
288	4.00E-23	190	32%	57%	isotig00696	-	1708	807	1374	0	gi|46398239|gb|AAS91797.1|	807	610	799	0	MuDRA-like transposase [Cucumis melo]
380	9.00E-34	170	42%	65%	isotig00697	-	1681	638	821	0	gi|470113658|ref|XP_004293038.1|	779	555	724	0	PREDICTED: uncharacterized protein LOC101292482 [Fragaria vesca subsp. vesca]
411	2.00E-37	180	43%	65%	isotig00698	-	1340	297	480	0	gi|470113658|ref|XP_004293038.1|	779	555	734	0	PREDICTED: uncharacterized protein LOC101292482 [Fragaria vesca subsp. vesca]
768	0.00E+00	163	89%	91%	isotig00699	-	1124	621	804	0	gi|462422648|gb|EMJ26911.1|	522	361	523	0	hypothetical protein PRUPE_ppa004224mg [Prunus persica]
514	0.00E+00	135	78%	82%	isotig00700	-	1022	378	780	0	gi|462398042|gb|EMJ03710.1|	233	99	233	0	hypothetical protein PRUPE_ppa010838mg [Prunus persica]
290	5.00E-24	75	72%	81%	isotig00701	-	658	119	341	0	gi|449464888|ref|XP_004150161.1|	231	10	84	0	PREDICTED: 60S ribosomal protein L6-like [Cucumis sativus]
878	0.00E+00	192	86%	94%	isotig00702	-	3222	683	1256	0	gi|508711956|gb|EOY03853.1|	464	1	192	0	Transmembrane amino acid transporter family protein isoform 1 [Theobroma cacao]
878	0.00E+00	192	86%	94%	isotig00703	-	3221	683	1256	0	gi|508711956|gb|EOY03853.1|	464	1	192	0	Transmembrane amino acid transporter family protein isoform 1 [Theobroma cacao]
878	0.00E+00	192	86%	94%	isotig00704	-	3221	683	1256	0	gi|508711956|gb|EOY03853.1|	464	1	192	0	Transmembrane amino acid transporter family protein isoform 1 [Theobroma cacao]
878	0.00E+00	192	86%	94%	isotig00705	-	3127	588	1161	0	gi|508711956|gb|EOY03853.1|	464	1	192	0	Transmembrane amino acid transporter family protein isoform 1 [Theobroma cacao]
878	0.00E+00	192	86%	94%	isotig00706	-	3126	588	1161	0	gi|508711956|gb|EOY03853.1|	464	1	192	0	Transmembrane amino acid transporter family protein isoform 1 [Theobroma cacao]
878	0.00E+00	192	86%	94%	isotig00707	-	3126	588	1161	0	gi|508711956|gb|EOY03853.1|	464	1	192	0	Transmembrane amino acid transporter family protein isoform 1 [Theobroma cacao]
878	0.00E+00	192	86%	94%	isotig00708	-	3058	519	1092	0	gi|508711956|gb|EOY03853.1|	464	1	192	0	Transmembrane amino acid transporter family protein isoform 1 [Theobroma cacao]
878	0.00E+00	192	86%	94%	isotig00709	-	3057	519	1092	0	gi|508711956|gb|EOY03853.1|	464	1	192	0	Transmembrane amino acid transporter family protein isoform 1 [Theobroma cacao]
878	0.00E+00	192	86%	94%	isotig00710	-	3057	519	1092	0	gi|508711956|gb|EOY03853.1|	464	1	192	0	Transmembrane amino acid transporter family protein isoform 1 [Theobroma cacao]
878	0.00E+00	192	86%	94%	isotig00711	-	3110	683	1256	0	gi|508711956|gb|EOY03853.1|	464	1	192	0	Transmembrane amino acid transporter family protein isoform 1 [Theobroma cacao]
878	0.00E+00	192	86%	94%	isotig00712	-	3110	683	1256	0	gi|508711956|gb|EOY03853.1|	464	1	192	0	Transmembrane amino acid transporter family protein isoform 1 [Theobroma cacao]
878	0.00E+00	192	86%	94%	isotig00713	-	3110	683	1256	0	gi|508711956|gb|EOY03853.1|	464	1	192	0	Transmembrane amino acid transporter family protein isoform 1 [Theobroma cacao]
878	0.00E+00	192	86%	94%	isotig00714	-	2963	424	997	0	gi|508711956|gb|EOY03853.1|	464	1	192	0	Transmembrane amino acid transporter family protein isoform 1 [Theobroma cacao]
878	0.00E+00	192	86%	94%	isotig00715	-	2962	424	997	0	gi|508711956|gb|EOY03853.1|	464	1	192	0	Transmembrane amino acid transporter family protein isoform 1 [Theobroma cacao]
878	0.00E+00	192	86%	94%	isotig00716	-	2962	424	997	0	gi|508711956|gb|EOY03853.1|	464	1	192	0	Transmembrane amino acid transporter family protein isoform 1 [Theobroma cacao]
878	0.00E+00	192	86%	94%	isotig00717	-	3015	588	1161	0	gi|508711956|gb|EOY03853.1|	464	1	192	0	Transmembrane amino acid transporter family protein isoform 1 [Theobroma cacao]
878	0.00E+00	192	86%	94%	isotig00718	-	3015	588	1161	0	gi|508711956|gb|EOY03853.1|	464	1	192	0	Transmembrane amino acid transporter family protein isoform 1 [Theobroma cacao]
878	0.00E+00	192	86%	94%	isotig00719	-	3015	588	1161	0	gi|508711956|gb|EOY03853.1|	464	1	192	0	Transmembrane amino acid transporter family protein isoform 1 [Theobroma cacao]
878	0.00E+00	192	86%	94%	isotig00720	-	2946	519	1092	0	gi|508711956|gb|EOY03853.1|	464	1	192	0	Transmembrane amino acid transporter family protein isoform 1 [Theobroma cacao]
878	0.00E+00	192	86%	94%	isotig00721	-	2946	519	1092	0	gi|508711956|gb|EOY03853.1|	464	1	192	0	Transmembrane amino acid transporter family protein isoform 1 [Theobroma cacao]
878	0.00E+00	192	86%	94%	isotig00722	-	2946	519	1092	0	gi|508711956|gb|EOY03853.1|	464	1	192	0	Transmembrane amino acid transporter family protein isoform 1 [Theobroma cacao]
878	0.00E+00	192	86%	94%	isotig00723	-	2911	372	945	0	gi|508711956|gb|EOY03853.1|	464	1	192	0	Transmembrane amino acid transporter family protein isoform 1 [Theobroma cacao]
878	0.00E+00	192	86%	94%	isotig00724	-	2910	372	945	0	gi|508711956|gb|EOY03853.1|	464	1	192	0	Transmembrane amino acid transporter family protein isoform 1 [Theobroma cacao]
878	0.00E+00	192	86%	94%	isotig00725	-	2910	372	945	0	gi|508711956|gb|EOY03853.1|	464	1	192	0	Transmembrane amino acid transporter family protein isoform 1 [Theobroma cacao]
878	0.00E+00	192	86%	94%	isotig00726	-	2851	424	997	0	gi|508711956|gb|EOY03853.1|	464	1	192	0	Transmembrane amino acid transporter family protein isoform 1 [Theobroma cacao]
878	0.00E+00	192	86%	94%	isotig00727	-	2851	424	997	0	gi|508711956|gb|EOY03853.1|	464	1	192	0	Transmembrane amino acid transporter family protein isoform 1 [Theobroma cacao]
878	0.00E+00	192	86%	94%	isotig00728	-	2851	424	997	0	gi|508711956|gb|EOY03853.1|	464	1	192	0	Transmembrane amino acid transporter family protein isoform 1 [Theobroma cacao]
1178	0.00E+00	299	77%	86%	isotig00729	-	2502	683	1577	0	gi|508711956|gb|EOY03853.1|	464	1	299	0	Transmembrane amino acid transporter family protein isoform 1 [Theobroma cacao]
1707	0.00E+00	457	75%	82%	isotig00730	-	2501	683	2051	0	gi|508711956|gb|EOY03853.1|	464	1	457	0	Transmembrane amino acid transporter family protein isoform 1 [Theobroma cacao]
1711	0.00E+00	457	75%	82%	isotig00731	-	2501	683	2051	0	gi|508711956|gb|EOY03853.1|	464	1	457	0	Transmembrane amino acid transporter family protein isoform 1 [Theobroma cacao]
878	0.00E+00	192	86%	94%	isotig00732	-	2799	372	945	0	gi|508711956|gb|EOY03853.1|	464	1	192	0	Transmembrane amino acid transporter family protein isoform 1 [Theobroma cacao]
878	0.00E+00	192	86%	94%	isotig00733	-	2799	372	945	0	gi|508711956|gb|EOY03853.1|	464	1	192	0	Transmembrane amino acid transporter family protein isoform 1 [Theobroma cacao]
878	0.00E+00	192	86%	94%	isotig00734	-	2799	372	945	0	gi|508711956|gb|EOY03853.1|	464	1	192	0	Transmembrane amino acid transporter family protein isoform 1 [Theobroma cacao]
1178	0.00E+00	299	77%	86%	isotig00735	-	2407	588	1482	0	gi|508711956|gb|EOY03853.1|	464	1	299	0	Transmembrane amino acid transporter family protein isoform 1 [Theobroma cacao]
1707	0.00E+00	457	75%	82%	isotig00736	-	2406	588	1956	0	gi|508711956|gb|EOY03853.1|	464	1	457	0	Transmembrane amino acid transporter family protein isoform 1 [Theobroma cacao]
1711	0.00E+00	457	75%	82%	isotig00737	-	2406	588	1956	0	gi|508711956|gb|EOY03853.1|	464	1	457	0	Transmembrane amino acid transporter family protein isoform 1 [Theobroma cacao]
1178	0.00E+00	299	77%	86%	isotig00738	-	2338	519	1413	0	gi|508711956|gb|EOY03853.1|	464	1	299	0	Transmembrane amino acid transporter family protein isoform 1 [Theobroma cacao]
1707	0.00E+00	457	75%	82%	isotig00739	-	2337	519	1887	0	gi|508711956|gb|EOY03853.1|	464	1	457	0	Transmembrane amino acid transporter family protein isoform 1 [Theobroma cacao]
1711	0.00E+00	457	75%	82%	isotig00740	-	2337	519	1887	0	gi|508711956|gb|EOY03853.1|	464	1	457	0	Transmembrane amino acid transporter family protein isoform 1 [Theobroma cacao]
936	0.00E+00	209	85%	93%	isotig00741	-	2390	683	1307	0	gi|508711956|gb|EOY03853.1|	464	1	209	0	Transmembrane amino acid transporter family protein isoform 1 [Theobroma cacao]
936	0.00E+00	209	85%	93%	isotig00742	-	2390	683	1307	0	gi|508711956|gb|EOY03853.1|	464	1	209	0	Transmembrane amino acid transporter family protein isoform 1 [Theobroma cacao]
936	0.00E+00	209	85%	93%	isotig00743	-	2390	683	1307	0	gi|508711956|gb|EOY03853.1|	464	1	209	0	Transmembrane amino acid transporter family protein isoform 1 [Theobroma cacao]
1178	0.00E+00	299	77%	86%	isotig00744	-	2243	424	1318	0	gi|508711956|gb|EOY03853.1|	464	1	299	0	Transmembrane amino acid transporter family protein isoform 1 [Theobroma cacao]
1707	0.00E+00	457	75%	82%	isotig00745	-	2242	424	1792	0	gi|508711956|gb|EOY03853.1|	464	1	457	0	Transmembrane amino acid transporter family protein isoform 1 [Theobroma cacao]
1711	0.00E+00	457	75%	82%	isotig00746	-	2242	424	1792	0	gi|508711956|gb|EOY03853.1|	464	1	457	0	Transmembrane amino acid transporter family protein isoform 1 [Theobroma cacao]
936	0.00E+00	209	85%	93%	isotig00747	-	2295	588	1212	0	gi|508711956|gb|EOY03853.1|	464	1	209	0	Transmembrane amino acid transporter family protein isoform 1 [Theobroma cacao]
936	0.00E+00	209	85%	93%	isotig00748	-	2295	588	1212	0	gi|508711956|gb|EOY03853.1|	464	1	209	0	Transmembrane amino acid transporter family protein isoform 1 [Theobroma cacao]
936	0.00E+00	209	85%	93%	isotig00749	-	2295	588	1212	0	gi|508711956|gb|EOY03853.1|	464	1	209	0	Transmembrane amino acid transporter family protein isoform 1 [Theobroma cacao]
936	0.00E+00	209	85%	93%	isotig00750	-	2226	519	1143	0	gi|508711956|gb|EOY03853.1|	464	1	209	0	Transmembrane amino acid transporter family protein isoform 1 [Theobroma cacao]
936	0.00E+00	209	85%	93%	isotig00751	-	2226	519	1143	0	gi|508711956|gb|EOY03853.1|	464	1	209	0	Transmembrane amino acid transporter family protein isoform 1 [Theobroma cacao]
936	0.00E+00	209	85%	93%	isotig00752	-	2226	519	1143	0	gi|508711956|gb|EOY03853.1|	464	1	209	0	Transmembrane amino acid transporter family protein isoform 1 [Theobroma cacao]
1178	0.00E+00	299	77%	86%	isotig00753	-	2191	372	1266	0	gi|508711956|gb|EOY03853.1|	464	1	299	0	Transmembrane amino acid transporter family protein isoform 1 [Theobroma cacao]
1707	0.00E+00	457	75%	82%	isotig00754	-	2190	372	1740	0	gi|508711956|gb|EOY03853.1|	464	1	457	0	Transmembrane amino acid transporter family protein isoform 1 [Theobroma cacao]
1711	0.00E+00	457	75%	82%	isotig00755	-	2190	372	1740	0	gi|508711956|gb|EOY03853.1|	464	1	457	0	Transmembrane amino acid transporter family protein isoform 1 [Theobroma cacao]
936	0.00E+00	209	85%	93%	isotig00756	-	2131	424	1048	0	gi|508711956|gb|EOY03853.1|	464	1	209	0	Transmembrane amino acid transporter family protein isoform 1 [Theobroma cacao]
936	0.00E+00	209	85%	93%	isotig00757	-	2131	424	1048	0	gi|508711956|gb|EOY03853.1|	464	1	209	0	Transmembrane amino acid transporter family protein isoform 1 [Theobroma cacao]
936	0.00E+00	209	85%	93%	isotig00758	-	2131	424	1048	0	gi|508711956|gb|EOY03853.1|	464	1	209	0	Transmembrane amino acid transporter family protein isoform 1 [Theobroma cacao]
936	0.00E+00	209	85%	93%	isotig00759	-	2079	372	996	0	gi|508711956|gb|EOY03853.1|	464	1	209	0	Transmembrane amino acid transporter family protein isoform 1 [Theobroma cacao]
936	0.00E+00	209	85%	93%	isotig00760	-	2079	372	996	0	gi|508711956|gb|EOY03853.1|	464	1	209	0	Transmembrane amino acid transporter family protein isoform 1 [Theobroma cacao]
936	0.00E+00	209	85%	93%	isotig00761	-	2079	372	996	0	gi|508711956|gb|EOY03853.1|	464	1	209	0	Transmembrane amino acid transporter family protein isoform 1 [Theobroma cacao]
1652	0.00E+00	467	71%	82%	isotig00762	-	2829	622	2020	0	gi|225439832|ref|XP_002277467.1|	541	1	467	0	PREDICTED: ankyrin repeat-containing protein At5g02620 [Vitis vinifera]
1647	0.00E+00	467	71%	82%	isotig00763	-	2829	622	2020	0	gi|225439832|ref|XP_002277467.1|	541	1	467	0	PREDICTED: ankyrin repeat-containing protein At5g02620 [Vitis vinifera]
1652	0.00E+00	467	71%	82%	isotig00764	-	2811	622	2020	0	gi|225439832|ref|XP_002277467.1|	541	1	467	0	PREDICTED: ankyrin repeat-containing protein At5g02620 [Vitis vinifera]
1647	0.00E+00	467	71%	82%	isotig00765	-	2811	622	2020	0	gi|225439832|ref|XP_002277467.1|	541	1	467	0	PREDICTED: ankyrin repeat-containing protein At5g02620 [Vitis vinifera]
1652	0.00E+00	467	71%	82%	isotig00766	-	2587	380	1778	0	gi|225439832|ref|XP_002277467.1|	541	1	467	0	PREDICTED: ankyrin repeat-containing protein At5g02620 [Vitis vinifera]
1647	0.00E+00	467	71%	82%	isotig00767	-	2587	380	1778	0	gi|225439832|ref|XP_002277467.1|	541	1	467	0	PREDICTED: ankyrin repeat-containing protein At5g02620 [Vitis vinifera]
1652	0.00E+00	467	71%	82%	isotig00768	-	2569	380	1778	0	gi|225439832|ref|XP_002277467.1|	541	1	467	0	PREDICTED: ankyrin repeat-containing protein At5g02620 [Vitis vinifera]
1647	0.00E+00	467	71%	82%	isotig00769	-	2569	380	1778	0	gi|225439832|ref|XP_002277467.1|	541	1	467	0	PREDICTED: ankyrin repeat-containing protein At5g02620 [Vitis vinifera]
1652	0.00E+00	467	71%	82%	isotig00770	-	2541	334	1732	0	gi|225439832|ref|XP_002277467.1|	541	1	467	0	PREDICTED: ankyrin repeat-containing protein At5g02620 [Vitis vinifera]
1647	0.00E+00	467	71%	82%	isotig00771	-	2541	334	1732	0	gi|225439832|ref|XP_002277467.1|	541	1	467	0	PREDICTED: ankyrin repeat-containing protein At5g02620 [Vitis vinifera]
1652	0.00E+00	467	71%	82%	isotig00772	-	2523	334	1732	0	gi|225439832|ref|XP_002277467.1|	541	1	467	0	PREDICTED: ankyrin repeat-containing protein At5g02620 [Vitis vinifera]
1647	0.00E+00	467	71%	82%	isotig00773	-	2523	334	1732	0	gi|225439832|ref|XP_002277467.1|	541	1	467	0	PREDICTED: ankyrin repeat-containing protein At5g02620 [Vitis vinifera]
1652	0.00E+00	467	71%	82%	isotig00774	-	2541	334	1732	0	gi|225439832|ref|XP_002277467.1|	541	1	467	0	PREDICTED: ankyrin repeat-containing protein At5g02620 [Vitis vinifera]
1647	0.00E+00	467	71%	82%	isotig00775	-	2541	334	1732	0	gi|225439832|ref|XP_002277467.1|	541	1	467	0	PREDICTED: ankyrin repeat-containing protein At5g02620 [Vitis vinifera]
1652	0.00E+00	467	71%	82%	isotig00776	-	2523	334	1732	0	gi|225439832|ref|XP_002277467.1|	541	1	467	0	PREDICTED: ankyrin repeat-containing protein At5g02620 [Vitis vinifera]
1647	0.00E+00	467	71%	82%	isotig00777	-	2523	334	1732	0	gi|225439832|ref|XP_002277467.1|	541	1	467	0	PREDICTED: ankyrin repeat-containing protein At5g02620 [Vitis vinifera]
1642	0.00E+00	465	71%	82%	isotig00778	-	2370	169	1561	0	gi|225439832|ref|XP_002277467.1|	541	3	467	0	PREDICTED: ankyrin repeat-containing protein At5g02620 [Vitis vinifera]
1637	0.00E+00	465	71%	82%	isotig00779	-	2370	169	1561	0	gi|225439832|ref|XP_002277467.1|	541	3	467	0	PREDICTED: ankyrin repeat-containing protein At5g02620 [Vitis vinifera]
1642	0.00E+00	465	71%	82%	isotig00780	-	2352	169	1561	0	gi|225439832|ref|XP_002277467.1|	541	3	467	0	PREDICTED: ankyrin repeat-containing protein At5g02620 [Vitis vinifera]
1637	0.00E+00	465	71%	82%	isotig00781	-	2352	169	1561	0	gi|225439832|ref|XP_002277467.1|	541	3	467	0	PREDICTED: ankyrin repeat-containing protein At5g02620 [Vitis vinifera]
751	0.00E+00	219	68%	80%	isotig00782	-	1627	161	815	0	gi|147866067|emb|CAN80966.1|	539	247	465	0	hypothetical protein VITISV_005610 [Vitis vinifera]
746	0.00E+00	219	67%	81%	isotig00783	-	1627	161	815	0	gi|147866067|emb|CAN80966.1|	539	247	465	0	hypothetical protein VITISV_005610 [Vitis vinifera]
751	0.00E+00	219	68%	80%	isotig00784	-	1609	161	815	0	gi|147866067|emb|CAN80966.1|	539	247	465	0	hypothetical protein VITISV_005610 [Vitis vinifera]
746	0.00E+00	219	67%	81%	isotig00785	-	1609	161	815	0	gi|147866067|emb|CAN80966.1|	539	247	465	0	hypothetical protein VITISV_005610 [Vitis vinifera]
1526	0.00E+00	326	90%	94%	isotig00786	-	1293	296	1019	0	gi|356564147|ref|XP_003550318.1|	326	1	326	0	PREDICTED: probable isoaspartyl peptidase/L-asparaginase 2-like [Glycine max]
1526	0.00E+00	326	90%	94%	isotig00787	-	1292	296	1019	0	gi|356564147|ref|XP_003550318.1|	326	1	326	0	PREDICTED: probable isoaspartyl peptidase/L-asparaginase 2-like [Glycine max]
1526	0.00E+00	326	90%	94%	isotig00788	-	1293	296	1019	0	gi|356564147|ref|XP_003550318.1|	326	1	326	0	PREDICTED: probable isoaspartyl peptidase/L-asparaginase 2-like [Glycine max]
1526	0.00E+00	326	90%	94%	isotig00789	-	1295	298	1021	0	gi|356564147|ref|XP_003550318.1|	326	1	326	0	PREDICTED: probable isoaspartyl peptidase/L-asparaginase 2-like [Glycine max]
1526	0.00E+00	326	90%	94%	isotig00790	-	1292	296	1019	0	gi|356564147|ref|XP_003550318.1|	326	1	326	0	PREDICTED: probable isoaspartyl peptidase/L-asparaginase 2-like [Glycine max]
1526	0.00E+00	326	90%	94%	isotig00791	-	1294	298	1021	0	gi|356564147|ref|XP_003550318.1|	326	1	326	0	PREDICTED: probable isoaspartyl peptidase/L-asparaginase 2-like [Glycine max]
1526	0.00E+00	326	90%	94%	isotig00792	-	1294	297	1020	0	gi|356564147|ref|XP_003550318.1|	326	1	326	0	PREDICTED: probable isoaspartyl peptidase/L-asparaginase 2-like [Glycine max]
1526	0.00E+00	326	90%	94%	isotig00793	-	1293	297	1020	0	gi|356564147|ref|XP_003550318.1|	326	1	326	0	PREDICTED: probable isoaspartyl peptidase/L-asparaginase 2-like [Glycine max]
1526	0.00E+00	326	90%	94%	isotig00794	-	1279	296	1019	0	gi|356564147|ref|XP_003550318.1|	326	1	326	0	PREDICTED: probable isoaspartyl peptidase/L-asparaginase 2-like [Glycine max]
1526	0.00E+00	326	90%	94%	isotig00795	-	1278	296	1019	0	gi|356564147|ref|XP_003550318.1|	326	1	326	0	PREDICTED: probable isoaspartyl peptidase/L-asparaginase 2-like [Glycine max]
1526	0.00E+00	326	90%	94%	isotig00796	-	1281	298	1021	0	gi|356564147|ref|XP_003550318.1|	326	1	326	0	PREDICTED: probable isoaspartyl peptidase/L-asparaginase 2-like [Glycine max]
1526	0.00E+00	326	90%	94%	isotig00797	-	1279	296	1019	0	gi|356564147|ref|XP_003550318.1|	326	1	326	0	PREDICTED: probable isoaspartyl peptidase/L-asparaginase 2-like [Glycine max]
1526	0.00E+00	326	90%	94%	isotig00798	-	1280	298	1021	0	gi|356564147|ref|XP_003550318.1|	326	1	326	0	PREDICTED: probable isoaspartyl peptidase/L-asparaginase 2-like [Glycine max]
1526	0.00E+00	326	90%	94%	isotig00799	-	1278	296	1019	0	gi|356564147|ref|XP_003550318.1|	326	1	326	0	PREDICTED: probable isoaspartyl peptidase/L-asparaginase 2-like [Glycine max]
1526	0.00E+00	326	90%	94%	isotig00800	-	1280	297	1020	0	gi|356564147|ref|XP_003550318.1|	326	1	326	0	PREDICTED: probable isoaspartyl peptidase/L-asparaginase 2-like [Glycine max]
1526	0.00E+00	326	90%	94%	isotig00801	-	1279	297	1020	0	gi|356564147|ref|XP_003550318.1|	326	1	326	0	PREDICTED: probable isoaspartyl peptidase/L-asparaginase 2-like [Glycine max]
895	0.00E+00	203	82%	92%	isotig00802	-	2952	1793	2399	0	gi|255538430|ref|XP_002510280.1|	548	345	547	0	purine permease, putative [Ricinus communis]
895	0.00E+00	203	82%	92%	isotig00803	-	2866	1707	2313	0	gi|255538430|ref|XP_002510280.1|	548	345	547	0	purine permease, putative [Ricinus communis]
1441	0.00E+00	334	80%	90%	isotig00804	-	2812	1260	2259	0	gi|502125880|ref|XP_004499100.1|	548	214	547	0	PREDICTED: nucleobase-ascorbate transporter 3-like [Cicer arietinum]
895	0.00E+00	203	82%	92%	isotig00805	-	2773	1614	2220	0	gi|255538430|ref|XP_002510280.1|	548	345	547	0	purine permease, putative [Ricinus communis]
1441	0.00E+00	334	80%	90%	isotig00806	-	2726	1174	2173	0	gi|502125880|ref|XP_004499100.1|	548	214	547	0	PREDICTED: nucleobase-ascorbate transporter 3-like [Cicer arietinum]
1636	0.00E+00	370	83%	92%	isotig00807	-	2633	973	2080	0	gi|462422679|gb|EMJ26942.1|	549	179	548	0	hypothetical protein PRUPE_ppa003778mg [Prunus persica]
575	0.00E+00	133	80%	90%	isotig00808	-	2295	1260	1656	0	gi|502125880|ref|XP_004499100.1|	548	214	346	0	PREDICTED: nucleobase-ascorbate transporter 3-like [Cicer arietinum]
575	0.00E+00	133	80%	90%	isotig00809	-	2209	1174	1570	0	gi|502125880|ref|XP_004499100.1|	548	214	346	0	PREDICTED: nucleobase-ascorbate transporter 3-like [Cicer arietinum]
651	0.00E+00	153	79%	90%	isotig00810	-	2155	1260	1716	0	gi|502125880|ref|XP_004499100.1|	548	214	366	0	PREDICTED: nucleobase-ascorbate transporter 3-like [Cicer arietinum]
766	0.00E+00	169	86%	93%	isotig00811	-	2116	973	1477	0	gi|462422679|gb|EMJ26942.1|	549	179	347	0	hypothetical protein PRUPE_ppa003778mg [Prunus persica]
651	0.00E+00	153	79%	90%	isotig00812	-	2069	1174	1630	0	gi|502125880|ref|XP_004499100.1|	548	214	366	0	PREDICTED: nucleobase-ascorbate transporter 3-like [Cicer arietinum]
849	0.00E+00	189	85%	93%	isotig00813	-	1976	973	1537	0	gi|462422679|gb|EMJ26942.1|	549	179	367	0	hypothetical protein PRUPE_ppa003778mg [Prunus persica]
278	6.00E-22	72	71%	86%	isotig00814	-	1771	1260	1473	0	gi|502125880|ref|XP_004499100.1|	548	214	285	0	PREDICTED: nucleobase-ascorbate transporter 3-like [Cicer arietinum]
278	6.00E-22	72	71%	86%	isotig00815	-	1685	1174	1387	0	gi|502125880|ref|XP_004499100.1|	548	214	285	0	PREDICTED: nucleobase-ascorbate transporter 3-like [Cicer arietinum]
486	0.00E+00	108	86%	93%	isotig00816	-	1592	973	1294	0	gi|462422679|gb|EMJ26942.1|	549	179	286	0	hypothetical protein PRUPE_ppa003778mg [Prunus persica]
895	0.00E+00	203	82%	92%	isotig00817	-	1650	491	1097	0	gi|255538430|ref|XP_002510280.1|	548	345	547	0	purine permease, putative [Ricinus communis]
1009	0.00E+00	236	80%	91%	isotig00818	-	1510	252	957	0	gi|508722699|gb|EOY14596.1|	548	313	548	0	Xanthine/uracil permease family protein isoform 1 [Theobroma cacao]
219	3.00E-15	46	96%	98%	isotig00819	-	1246	973	1108	0	gi|462422679|gb|EMJ26942.1|	549	179	224	0	hypothetical protein PRUPE_ppa003778mg [Prunus persica]
144	9.00E-07	30	90%	100%	isotig00820	-	993	267	354	0	gi|449498678|ref|XP_004160603.1|	544	313	342	0	PREDICTED: nucleobase-ascorbate transporter 3-like [Cucumis sativus]
218	2.00E-15	55	75%	89%	isotig00821	-	853	252	414	0	gi|356552166|ref|XP_003544440.1|	548	312	366	0	PREDICTED: nucleobase-ascorbate transporter 3-like [Glycine max]
664	0.00E+00	306	49%	65%	isotig00822	-	1601	124	1039	0	gi|357480807|ref|XP_003610689.1|	353	11	316	0	hypothetical protein MTR_5g005960 [Medicago truncatula]
407	2.00E-37	101	75%	88%	isotig00823	-	756	488	491	0	gi|268321205|gb|ACZ02398.1|	101	1	101	0	latex cystatin [Hevea brasiliensis]
415	2.00E-38	101	76%	89%	isotig00824	-	752	488	491	0	gi|268321205|gb|ACZ02398.1|	101	1	101	0	latex cystatin [Hevea brasiliensis]
252	9.00E-20	58	83%	93%	isotig00825	-	577	5	176	0	gi|18307510|emb|CAD21441.1|	99	34	91	0	putative cysteine proteinase inhibitor [Rumex obtusifolius]
257	2.00E-20	58	84%	93%	isotig00826	-	573	5	176	0	gi|18307510|emb|CAD21441.1|	99	34	91	0	putative cysteine proteinase inhibitor [Rumex obtusifolius]
560	0.00E+00	176	63%	75%	isotig00827	-	2448	824	1007	0	gi|508780461|gb|EOY27717.1|	387	153	328	0	Translation initiation factor eIF-2B subunit delta, putative isoform 1 [Theobroma cacao]
686	0.00E+00	223	64%	78%	isotig00828	-	2358	740	1103	0	gi|462407310|gb|EMJ12644.1|	376	106	328	0	hypothetical protein PRUPE_ppa007255mg [Prunus persica]
579	0.00E+00	188	62%	73%	isotig00829	-	2352	548	911	0	gi|508780461|gb|EOY27717.1|	387	153	340	0	Translation initiation factor eIF-2B subunit delta, putative isoform 1 [Theobroma cacao]
377	3.00E-33	136	57%	70%	isotig00830	-	2368	671	854	0	gi|508780466|gb|EOY27722.1|	304	121	256	0	Translation initiation factor eIF-2B subunit delta, putative isoform 6 [Theobroma cacao]
706	0.00E+00	223	66%	79%	isotig00831	-	2262	644	1007	0	gi|462407310|gb|EMJ12644.1|	376	106	328	0	hypothetical protein PRUPE_ppa007255mg [Prunus persica]
379	2.00E-33	136	57%	70%	isotig00832	-	2278	671	854	0	gi|508780466|gb|EOY27722.1|	304	121	256	0	Translation initiation factor eIF-2B subunit delta, putative isoform 6 [Theobroma cacao]
378	2.00E-33	137	57%	68%	isotig00833	-	2272	575	758	0	gi|508780466|gb|EOY27722.1|	304	121	257	0	Translation initiation factor eIF-2B subunit delta, putative isoform 6 [Theobroma cacao]
380	1.00E-33	137	55%	69%	isotig00834	-	2182	575	758	0	gi|508780466|gb|EOY27722.1|	304	121	257	0	Translation initiation factor eIF-2B subunit delta, putative isoform 6 [Theobroma cacao]
567	0.00E+00	187	61%	72%	isotig00835	-	1798	644	1007	0	gi|508780461|gb|EOY27717.1|	387	153	339	0	Translation initiation factor eIF-2B subunit delta, putative isoform 1 [Theobroma cacao]
913	0.00E+00	303	62%	75%	isotig00836	-	1708	620	1343	0	gi|462407310|gb|EMJ12644.1|	376	26	328	0	hypothetical protein PRUPE_ppa007255mg [Prunus persica]
584	0.00E+00	188	63%	73%	isotig00837	-	1702	548	911	0	gi|508780461|gb|EOY27717.1|	387	153	340	0	Translation initiation factor eIF-2B subunit delta, putative isoform 1 [Theobroma cacao]
403	2.00E-36	124	65%	77%	isotig00838	-	1718	1200	1383	0	gi|470114673|ref|XP_004293535.1|	371	21	144	0	PREDICTED: la-related protein 6-like [Fragaria vesca subsp. vesca]
933	0.00E+00	303	64%	76%	isotig00839	-	1612	524	1247	0	gi|462407310|gb|EMJ12644.1|	376	26	328	0	hypothetical protein PRUPE_ppa007255mg [Prunus persica]
498	0.00E+00	147	67%	79%	isotig00840	-	1628	1110	1293	0	gi|470114673|ref|XP_004293535.1|	371	21	167	0	PREDICTED: la-related protein 6-like [Fragaria vesca subsp. vesca]
403	2.00E-36	124	65%	77%	isotig00841	-	1622	1104	1287	0	gi|470114673|ref|XP_004293535.1|	371	21	144	0	PREDICTED: la-related protein 6-like [Fragaria vesca subsp. vesca]
498	0.00E+00	147	67%	79%	isotig00842	-	1532	1014	1197	0	gi|470114673|ref|XP_004293535.1|	371	21	167	0	PREDICTED: la-related protein 6-like [Fragaria vesca subsp. vesca]
371	6.00E-33	140	54%	66%	isotig00843	-	1219	680	863	0	gi|508780466|gb|EOY27722.1|	304	118	257	0	Translation initiation factor eIF-2B subunit delta, putative isoform 6 [Theobroma cacao]
302	6.00E-25	109	59%	68%	isotig00844	-	1175	770	773	0	gi|508780466|gb|EOY27722.1|	304	148	256	0	Translation initiation factor eIF-2B subunit delta, putative isoform 6 [Theobroma cacao]
380	5.00E-34	138	57%	69%	isotig00845	-	1123	584	767	0	gi|508780466|gb|EOY27722.1|	304	118	255	0	Translation initiation factor eIF-2B subunit delta, putative isoform 6 [Theobroma cacao]
302	5.00E-25	109	59%	68%	isotig00846	-	1079	674	677	0	gi|508780466|gb|EOY27722.1|	304	148	256	0	Translation initiation factor eIF-2B subunit delta, putative isoform 6 [Theobroma cacao]
155	2.00E-08	63	49%	63%	isotig00847	-	676	338	341	0	gi|470114673|ref|XP_004293535.1|	371	21	83	0	PREDICTED: la-related protein 6-like [Fragaria vesca subsp. vesca]
1394	0.00E+00	288	92%	95%	isotig00848	-	2736	572	1433	0	gi|356515698|ref|XP_003526535.1|	615	327	614	0	PREDICTED: glucose-6-phosphate isomerase-like [Glycine max]
1394	0.00E+00	288	92%	95%	isotig00849	-	2736	572	1433	0	gi|356515698|ref|XP_003526535.1|	615	327	614	0	PREDICTED: glucose-6-phosphate isomerase-like [Glycine max]
1394	0.00E+00	288	92%	95%	isotig00850	-	2735	572	1433	0	gi|356515698|ref|XP_003526535.1|	615	327	614	0	PREDICTED: glucose-6-phosphate isomerase-like [Glycine max]
1394	0.00E+00	288	92%	95%	isotig00851	-	2688	572	1433	0	gi|356515698|ref|XP_003526535.1|	615	327	614	0	PREDICTED: glucose-6-phosphate isomerase-like [Glycine max]
1394	0.00E+00	288	92%	95%	isotig00852	-	2688	572	1433	0	gi|356515698|ref|XP_003526535.1|	615	327	614	0	PREDICTED: glucose-6-phosphate isomerase-like [Glycine max]
1394	0.00E+00	288	92%	95%	isotig00853	-	2687	572	1433	0	gi|356515698|ref|XP_003526535.1|	615	327	614	0	PREDICTED: glucose-6-phosphate isomerase-like [Glycine max]
2119	0.00E+00	452	91%	93%	isotig00854	-	2659	3	1356	0	gi|356508007|ref|XP_003522754.1|	615	163	614	0	PREDICTED: glucose-6-phosphate isomerase-like [Glycine max]
2119	0.00E+00	452	91%	93%	isotig00855	-	2659	3	1356	0	gi|356508007|ref|XP_003522754.1|	615	163	614	0	PREDICTED: glucose-6-phosphate isomerase-like [Glycine max]
2119	0.00E+00	452	91%	93%	isotig00856	-	2658	3	1356	0	gi|356508007|ref|XP_003522754.1|	615	163	614	0	PREDICTED: glucose-6-phosphate isomerase-like [Glycine max]
2119	0.00E+00	452	91%	93%	isotig00857	-	2611	3	1356	0	gi|356508007|ref|XP_003522754.1|	615	163	614	0	PREDICTED: glucose-6-phosphate isomerase-like [Glycine max]
2119	0.00E+00	452	91%	93%	isotig00858	-	2611	3	1356	0	gi|356508007|ref|XP_003522754.1|	615	163	614	0	PREDICTED: glucose-6-phosphate isomerase-like [Glycine max]
2119	0.00E+00	452	91%	93%	isotig00859	-	2610	3	1356	0	gi|356508007|ref|XP_003522754.1|	615	163	614	0	PREDICTED: glucose-6-phosphate isomerase-like [Glycine max]
670	0.00E+00	220	63%	68%	isotig00860	-	1489	306	963	0	gi|380857379|gb|AFE89428.1|	347	24	243	0	abscisic stress ripening protein [Ziziphus mauritiana]
670	0.00E+00	220	63%	68%	isotig00861	-	1489	306	963	0	gi|380857379|gb|AFE89428.1|	347	24	243	0	abscisic stress ripening protein [Ziziphus mauritiana]
670	0.00E+00	220	63%	68%	isotig00862	-	1488	306	963	0	gi|380857379|gb|AFE89428.1|	347	24	243	0	abscisic stress ripening protein [Ziziphus mauritiana]
522	0.00E+00	209	53%	55%	isotig00863	-	1441	273	897	0	gi|380857379|gb|AFE89428.1|	347	1	209	0	abscisic stress ripening protein [Ziziphus mauritiana]
522	0.00E+00	209	53%	55%	isotig00864	-	1441	273	897	0	gi|380857379|gb|AFE89428.1|	347	1	209	0	abscisic stress ripening protein [Ziziphus mauritiana]
522	0.00E+00	209	53%	55%	isotig00865	-	1440	273	897	0	gi|380857379|gb|AFE89428.1|	347	1	209	0	abscisic stress ripening protein [Ziziphus mauritiana]
900	0.00E+00	203	88%	95%	isotig00866	-	4905	639	1002	0	gi|462400387|gb|EMJ06055.1|	500	298	500	0	hypothetical protein PRUPE_ppa004615mg [Prunus persica]
1258	0.00E+00	283	86%	94%	isotig00867	-	4760	699	1242	0	gi|462400387|gb|EMJ06055.1|	500	218	500	0	hypothetical protein PRUPE_ppa004615mg [Prunus persica]
900	0.00E+00	203	88%	95%	isotig00868	-	4667	639	1002	0	gi|462400387|gb|EMJ06055.1|	500	298	500	0	hypothetical protein PRUPE_ppa004615mg [Prunus persica]
1260	0.00E+00	283	86%	94%	isotig00869	-	4522	699	1242	0	gi|462400387|gb|EMJ06055.1|	500	218	500	0	hypothetical protein PRUPE_ppa004615mg [Prunus persica]
900	0.00E+00	203	88%	95%	isotig00870	-	4484	639	1002	0	gi|462400387|gb|EMJ06055.1|	500	298	500	0	hypothetical protein PRUPE_ppa004615mg [Prunus persica]
1253	0.00E+00	283	86%	94%	isotig00871	-	4339	699	1242	0	gi|462400387|gb|EMJ06055.1|	500	218	500	0	hypothetical protein PRUPE_ppa004615mg [Prunus persica]
900	0.00E+00	203	88%	95%	isotig00872	-	4246	639	1002	0	gi|462400387|gb|EMJ06055.1|	500	298	500	0	hypothetical protein PRUPE_ppa004615mg [Prunus persica]
1260	0.00E+00	283	86%	94%	isotig00873	-	4101	699	1242	0	gi|462400387|gb|EMJ06055.1|	500	218	500	0	hypothetical protein PRUPE_ppa004615mg [Prunus persica]
1003	0.00E+00	245	77%	86%	isotig00874	-	3347	15	558	0	gi|470101872|ref|XP_004287392.1|	500	1	245	0	PREDICTED: probable plastidic glucose transporter 2-like [Fragaria vesca subsp. vesca]
988	0.00E+00	245	76%	85%	isotig00875	-	3109	15	558	0	gi|470101872|ref|XP_004287392.1|	500	1	245	0	PREDICTED: probable plastidic glucose transporter 2-like [Fragaria vesca subsp. vesca]
990	0.00E+00	245	77%	86%	isotig00876	-	2926	15	558	0	gi|470101872|ref|XP_004287392.1|	500	1	245	0	PREDICTED: probable plastidic glucose transporter 2-like [Fragaria vesca subsp. vesca]
988	0.00E+00	245	76%	85%	isotig00877	-	2688	15	558	0	gi|470101872|ref|XP_004287392.1|	500	1	245	0	PREDICTED: probable plastidic glucose transporter 2-like [Fragaria vesca subsp. vesca]
258	1.00E-19	123	45%	63%	isotig00878	-	1993	1422	1605	0	gi|147853856|emb|CAN83805.1|	286	3	125	0	hypothetical protein VITISV_015738 [Vitis vinifera]
309	2.00E-25	133	52%	65%	isotig00879	-	1754	411	594	0	gi|255576619|ref|XP_002529200.1|	269	115	247	0	conserved hypothetical protein [Ricinus communis]
412	2.00E-37	203	45%	60%	isotig00880	-	1572	821	1184	0	gi|147853856|emb|CAN83805.1|	286	3	205	0	hypothetical protein VITISV_015738 [Vitis vinifera]
480	1.00E-45	249	45%	61%	isotig00881	-	1333	360	903	0	gi|508780043|gb|EOY27299.1|	273	9	257	0	Jasmonate-zim-domain protein 6, putative isoform 1 [Theobroma cacao]
479	1.00E-45	98	96%	99%	isotig00882	-	1146	684	687	0	gi|27261731|gb|AAN86062.1|	489	392	489	0	sugar transporter [Citrus unshiu]
497	0.00E+00	168	68%	68%	isotig00883	-	1340	300	801	0	gi|462401261|gb|EMJ06818.1|	232	66	233	0	hypothetical protein PRUPE_ppa009116mg [Prunus persica]
497	0.00E+00	168	68%	68%	isotig00884	-	1340	300	801	0	gi|462401261|gb|EMJ06818.1|	232	66	233	0	hypothetical protein PRUPE_ppa009116mg [Prunus persica]
466	7.00E-44	110	87%	90%	isotig00885	-	1341	19	346	0	gi|336372565|gb|EGO00904.1|	312	200	309	0	hypothetical protein SERLA73DRAFT_178893 [Serpula lacrymans var. lacrymans S7.3]
466	7.00E-44	110	87%	90%	isotig00886	-	1341	19	346	0	gi|336372565|gb|EGO00904.1|	312	200	309	0	hypothetical protein SERLA73DRAFT_178893 [Serpula lacrymans var. lacrymans S7.3]
1015	0.00E+00	230	90%	91%	isotig00887	-	1331	76	763	0	gi|357512381|ref|XP_003626479.1|	277	42	271	0	Ubiquitin-like protein [Medicago truncatula]
1015	0.00E+00	230	90%	91%	isotig00888	-	1331	76	763	0	gi|357512381|ref|XP_003626479.1|	277	42	271	0	Ubiquitin-like protein [Medicago truncatula]
695	0.00E+00	209	73%	73%	isotig00889	-	1181	18	642	0	gi|462401261|gb|EMJ06818.1|	232	25	233	0	hypothetical protein PRUPE_ppa009116mg [Prunus persica]
695	0.00E+00	209	73%	73%	isotig00890	-	1181	18	642	0	gi|462401261|gb|EMJ06818.1|	232	25	233	0	hypothetical protein PRUPE_ppa009116mg [Prunus persica]
439	8.00E-41	107	85%	85%	isotig00891	-	1182	18	336	0	gi|37542506|gb|AAL25813.1|	154	26	132	0	polyubiquitin, partial [Prunus avium]
439	8.00E-41	107	85%	85%	isotig00892	-	1182	18	336	0	gi|37542506|gb|AAL25813.1|	154	26	132	0	polyubiquitin, partial [Prunus avium]
323	2.00E-27	80	81%	86%	isotig00893	-	1161	600	837	0	gi|197129052|gb|ACH45550.1|	245	149	228	0	putative ubiquitin C variant 1 [Taeniopygia guttata]
328	5.00E-28	80	82%	88%	isotig00894	-	1161	600	837	0	gi|197129052|gb|ACH45550.1|	245	149	228	0	putative ubiquitin C variant 1 [Taeniopygia guttata]
323	2.00E-27	80	81%	86%	isotig00895	-	1161	600	837	0	gi|197129052|gb|ACH45550.1|	245	149	228	0	putative ubiquitin C variant 1 [Taeniopygia guttata]
328	5.00E-28	80	82%	88%	isotig00896	-	1161	600	837	0	gi|197129052|gb|ACH45550.1|	245	149	228	0	putative ubiquitin C variant 1 [Taeniopygia guttata]
777	0.00E+00	162	96%	98%	isotig00897	-	731	76	559	0	gi|357512381|ref|XP_003626479.1|	277	42	203	0	Ubiquitin-like protein [Medicago truncatula]
184	4.00E-11	40	78%	88%	isotig00898	-	1603	1048	1165	0	gi|357436535|ref|XP_003588543.1|	612	173	212	0	Diphthamide biosynthesis protein 2 containing protein expressed [Medicago truncatula]
184	3.00E-11	40	78%	88%	isotig00899	-	1114	559	676	0	gi|357436535|ref|XP_003588543.1|	612	173	212	0	Diphthamide biosynthesis protein 2 containing protein expressed [Medicago truncatula]
254	9.00E-20	69	68%	77%	isotig00900	-	722	104	107	0	gi|357436535|ref|XP_003588543.1|	612	173	241	0	Diphthamide biosynthesis protein 2 containing protein expressed [Medicago truncatula]
158	1.00E-08	39	72%	85%	contig02926	-	749	204	318	0	gi|462407698|gb|EMJ13032.1|	504	215	253	0	hypothetical protein PRUPE_ppa004543mg [Prunus persica]
354	3.00E-31	136	51%	68%	contig02928	-	853	492	675	0	gi|462407698|gb|EMJ13032.1|	504	118	253	0	hypothetical protein PRUPE_ppa004543mg [Prunus persica]
184	3.00E-11	45	80%	80%	isotig00901	-	1174	511	643	0	gi|147767611|emb|CAN64522.1|	1459	297	341	0	hypothetical protein VITISV_043621 [Vitis vinifera]
184	3.00E-11	45	80%	80%	isotig00902	-	1162	511	643	0	gi|147767611|emb|CAN64522.1|	1459	297	341	0	hypothetical protein VITISV_043621 [Vitis vinifera]
195	4.00E-12	40	98%	98%	isotig00912	-	2477	1884	2001	0	gi|474186034|gb|EMS57905.1|	171	100	139	0	hypothetical protein TRIUR3_12231 [Triticum urartu]
195	4.00E-12	40	98%	98%	isotig00913	-	2476	1883	2000	0	gi|474186034|gb|EMS57905.1|	171	100	139	0	hypothetical protein TRIUR3_12231 [Triticum urartu]
373	6.00E-33	75	100%	100%	isotig00914	-	1774	1076	1298	0	gi|301601256|dbj|BAJ13300.1|	119	13	87	0	autophagy 8 [Ipomoea nil]
373	6.00E-33	75	100%	100%	isotig00915	-	1773	1075	1297	0	gi|301601256|dbj|BAJ13300.1|	119	13	87	0	autophagy 8 [Ipomoea nil]
229	3.00E-16	53	87%	89%	isotig00916	-	1555	106	262	0	gi|225460943|ref|XP_002279682.1|	125	3	55	0	PREDICTED: autophagy-related protein 8C isoform 2 [Vitis vinifera]
195	2.00E-12	40	98%	98%	isotig00917	-	1455	862	979	0	gi|474186034|gb|EMS57905.1|	171	100	139	0	hypothetical protein TRIUR3_12231 [Triticum urartu]
415	3.00E-38	91	90%	93%	isotig00918	-	852	106	376	0	gi|225460943|ref|XP_002279682.1|	125	3	93	0	PREDICTED: autophagy-related protein 8C isoform 2 [Vitis vinifera]
195	9.00E-13	40	98%	98%	isotig00919	-	875	282	399	0	gi|474186034|gb|EMS57905.1|	171	100	139	0	hypothetical protein TRIUR3_12231 [Triticum urartu]
1089	0.00E+00	385	63%	72%	isotig00920	-	4431	2685	3588	0	gi|224114163|ref|XP_002332416.1|	598	1	385	0	predicted protein [Populus predicted protein [Populus trichocarpa]
1089	0.00E+00	385	63%	72%	isotig00921	-	4425	2679	3582	0	gi|224114163|ref|XP_002332416.1|	598	1	385	0	predicted protein [Populus predicted protein [Populus trichocarpa]
1089	0.00E+00	385	63%	72%	isotig00922	-	4432	2686	3589	0	gi|224114163|ref|XP_002332416.1|	598	1	385	0	predicted protein [Populus predicted protein [Populus trichocarpa]
1089	0.00E+00	385	63%	72%	isotig00923	-	4426	2680	3583	0	gi|224114163|ref|XP_002332416.1|	598	1	385	0	predicted protein [Populus predicted protein [Populus trichocarpa]
1089	0.00E+00	385	63%	72%	isotig00924	-	4301	2555	3458	0	gi|224114163|ref|XP_002332416.1|	598	1	385	0	predicted protein [Populus predicted protein [Populus trichocarpa]
1089	0.00E+00	385	63%	72%	isotig00925	-	4295	2549	3452	0	gi|224114163|ref|XP_002332416.1|	598	1	385	0	predicted protein [Populus predicted protein [Populus trichocarpa]
1105	0.00E+00	385	63%	73%	isotig00926	-	4286	2685	3588	0	gi|224114163|ref|XP_002332416.1|	598	1	385	0	predicted protein [Populus predicted protein [Populus trichocarpa]
1110	0.00E+00	385	63%	73%	isotig00927	-	4302	2556	3459	0	gi|224114163|ref|XP_002332416.1|	598	1	385	0	predicted protein [Populus predicted protein [Populus trichocarpa]
1105	0.00E+00	385	63%	73%	isotig00928	-	4280	2679	3582	0	gi|224114163|ref|XP_002332416.1|	598	1	385	0	predicted protein [Populus predicted protein [Populus trichocarpa]
1110	0.00E+00	385	63%	73%	isotig00929	-	4296	2550	3453	0	gi|224114163|ref|XP_002332416.1|	598	1	385	0	predicted protein [Populus predicted protein [Populus trichocarpa]
1105	0.00E+00	385	63%	73%	isotig00930	-	4287	2686	3589	0	gi|224114163|ref|XP_002332416.1|	598	1	385	0	predicted protein [Populus predicted protein [Populus trichocarpa]
1105	0.00E+00	385	63%	73%	isotig00931	-	4281	2680	3583	0	gi|224114163|ref|XP_002332416.1|	598	1	385	0	predicted protein [Populus predicted protein [Populus trichocarpa]
1105	0.00E+00	385	63%	73%	isotig00932	-	4156	2555	3458	0	gi|224114163|ref|XP_002332416.1|	598	1	385	0	predicted protein [Populus predicted protein [Populus trichocarpa]
1105	0.00E+00	385	63%	73%	isotig00933	-	4150	2549	3452	0	gi|224114163|ref|XP_002332416.1|	598	1	385	0	predicted protein [Populus predicted protein [Populus trichocarpa]
1105	0.00E+00	385	63%	73%	isotig00934	-	4157	2556	3459	0	gi|224114163|ref|XP_002332416.1|	598	1	385	0	predicted protein [Populus predicted protein [Populus trichocarpa]
1105	0.00E+00	385	63%	73%	isotig00935	-	4151	2550	3453	0	gi|224114163|ref|XP_002332416.1|	598	1	385	0	predicted protein [Populus predicted protein [Populus trichocarpa]
1110	0.00E+00	385	63%	73%	isotig00936	-	3933	2187	3090	0	gi|224114163|ref|XP_002332416.1|	598	1	385	0	predicted protein [Populus predicted protein [Populus trichocarpa]
1110	0.00E+00	385	63%	73%	isotig00937	-	3927	2181	3084	0	gi|224114163|ref|XP_002332416.1|	598	1	385	0	predicted protein [Populus predicted protein [Populus trichocarpa]
1110	0.00E+00	385	63%	73%	isotig00938	-	3934	2188	3091	0	gi|224114163|ref|XP_002332416.1|	598	1	385	0	predicted protein [Populus predicted protein [Populus trichocarpa]
1110	0.00E+00	385	63%	73%	isotig00939	-	3928	2182	3085	0	gi|224114163|ref|XP_002332416.1|	598	1	385	0	predicted protein [Populus predicted protein [Populus trichocarpa]
1304	0.00E+00	362	71%	81%	isotig00940	-	3803	921	1824	0	gi|508725657|gb|EOY17554.1|	724	367	728	0	Zinc finger family protein / RNA recognition motif-containing protein isoform 1 [Theobroma cacao]
1304	0.00E+00	362	71%	81%	isotig00941	-	3797	915	1818	0	gi|508725657|gb|EOY17554.1|	724	367	728	0	Zinc finger family protein / RNA recognition motif-containing protein isoform 1 [Theobroma cacao]
1105	0.00E+00	385	63%	73%	isotig00942	-	3788	2187	3090	0	gi|224114163|ref|XP_002332416.1|	598	1	385	0	predicted protein [Populus predicted protein [Populus trichocarpa]
1305	0.00E+00	362	71%	81%	isotig00943	-	3804	922	1825	0	gi|508725657|gb|EOY17554.1|	724	367	728	0	Zinc finger family protein / RNA recognition motif-containing protein isoform 1 [Theobroma cacao]
1105	0.00E+00	385	63%	73%	isotig00944	-	3782	2181	3084	0	gi|224114163|ref|XP_002332416.1|	598	1	385	0	predicted protein [Populus predicted protein [Populus trichocarpa]
1305	0.00E+00	362	71%	81%	isotig00945	-	3798	916	1819	0	gi|508725657|gb|EOY17554.1|	724	367	728	0	Zinc finger family protein / RNA recognition motif-containing protein isoform 1 [Theobroma cacao]
1105	0.00E+00	385	63%	73%	isotig00946	-	3789	2188	3091	0	gi|224114163|ref|XP_002332416.1|	598	1	385	0	predicted protein [Populus predicted protein [Populus trichocarpa]
1105	0.00E+00	385	63%	73%	isotig00947	-	3783	2182	3085	0	gi|224114163|ref|XP_002332416.1|	598	1	385	0	predicted protein [Populus predicted protein [Populus trichocarpa]
1304	0.00E+00	362	71%	81%	isotig00948	-	3658	921	1824	0	gi|508725657|gb|EOY17554.1|	724	367	728	0	Zinc finger family protein / RNA recognition motif-containing protein isoform 1 [Theobroma cacao]
1304	0.00E+00	362	71%	81%	isotig00949	-	3652	915	1818	0	gi|508725657|gb|EOY17554.1|	724	367	728	0	Zinc finger family protein / RNA recognition motif-containing protein isoform 1 [Theobroma cacao]
1304	0.00E+00	362	71%	81%	isotig00950	-	3659	922	1825	0	gi|508725657|gb|EOY17554.1|	724	367	728	0	Zinc finger family protein / RNA recognition motif-containing protein isoform 1 [Theobroma cacao]
1304	0.00E+00	362	71%	81%	isotig00951	-	3653	916	1819	0	gi|508725657|gb|EOY17554.1|	724	367	728	0	Zinc finger family protein / RNA recognition motif-containing protein isoform 1 [Theobroma cacao]
1985	0.00E+00	475	83%	89%	isotig00952	-	2657	1295	2378	0	gi|508713620|gb|EOY05517.1|	628	154	628	0	CBS domain-containing protein with a domain of Uncharacterized protein function isoform 1 [Theobroma cacao]
1985	0.00E+00	475	83%	89%	isotig00953	-	2660	1298	2381	0	gi|508713620|gb|EOY05517.1|	628	154	628	0	CBS domain-containing protein with a domain of Uncharacterized protein function isoform 1 [Theobroma cacao]
1985	0.00E+00	475	83%	89%	isotig00954	-	2049	687	1770	0	gi|508713620|gb|EOY05517.1|	628	154	628	0	CBS domain-containing protein with a domain of Uncharacterized protein function isoform 1 [Theobroma cacao]
245	3.00E-18	60	70%	80%	isotig00955	-	1280	706	883	0	gi|1171034|sp|P43389.1|MT3_ACTDE	63	1	60	0	RecName: Full=Metallothionein-like protein type 3 S48037 metallothionein-like protein - kiwi fruit metallothionein-like prote
245	3.00E-18	60	70%	80%	isotig00956	-	1279	706	883	0	gi|1171034|sp|P43389.1|MT3_ACTDE	63	1	60	0	RecName: Full=Metallothionein-like protein type 3 S48037 metallothionein-like protein - kiwi fruit metallothionein-like prote
247	2.00E-18	62	69%	79%	isotig00957	-	1279	706	889	0	gi|1171034|sp|P43389.1|MT3_ACTDE	63	1	62	0	RecName: Full=Metallothionein-like protein type 3 S48037 metallothionein-like protein - kiwi fruit metallothionein-like prote
1122	0.00E+00	246	87%	94%	isotig00958	-	1283	19	562	0	gi|462424429|gb|EMJ28692.1|	503	258	503	0	hypothetical protein PRUPE_ppa004551mg [Prunus persica]
1107	0.00E+00	245	87%	93%	isotig00959	-	1282	19	562	0	gi|462424429|gb|EMJ28692.1|	503	258	502	0	hypothetical protein PRUPE_ppa004551mg [Prunus persica]
1107	0.00E+00	245	87%	93%	isotig00960	-	1282	19	562	0	gi|462424429|gb|EMJ28692.1|	503	258	502	0	hypothetical protein PRUPE_ppa004551mg [Prunus persica]
245	2.00E-18	60	70%	80%	isotig00961	-	1144	706	883	0	gi|1171034|sp|P43389.1|MT3_ACTDE	63	1	60	0	RecName: Full=Metallothionein-like protein type 3 S48037 metallothionein-like protein - kiwi fruit metallothionein-like prote
245	2.00E-18	60	70%	80%	isotig00962	-	1143	706	883	0	gi|1171034|sp|P43389.1|MT3_ACTDE	63	1	60	0	RecName: Full=Metallothionein-like protein type 3 S48037 metallothionein-like protein - kiwi fruit metallothionein-like prote
247	1.00E-18	62	69%	79%	isotig00963	-	1143	706	889	0	gi|1171034|sp|P43389.1|MT3_ACTDE	63	1	62	0	RecName: Full=Metallothionein-like protein type 3 S48037 metallothionein-like protein - kiwi fruit metallothionein-like prote
1122	0.00E+00	246	87%	94%	isotig00964	-	1147	19	562	0	gi|462424429|gb|EMJ28692.1|	503	258	503	0	hypothetical protein PRUPE_ppa004551mg [Prunus persica]
1107	0.00E+00	245	87%	93%	isotig00965	-	1146	19	562	0	gi|462424429|gb|EMJ28692.1|	503	258	502	0	hypothetical protein PRUPE_ppa004551mg [Prunus persica]
1107	0.00E+00	245	87%	93%	isotig00966	-	1146	19	562	0	gi|462424429|gb|EMJ28692.1|	503	258	502	0	hypothetical protein PRUPE_ppa004551mg [Prunus persica]
138	2.00E-06	30	70%	87%	isotig00967	-	672	188	275	0	gi|356517149|ref|XP_003527252.1|	64	31	60	0	PREDICTED: uncharacterized protein LOC100305954 [Glycine max]
142	7.00E-07	33	67%	82%	isotig00968	-	671	188	284	0	gi|356517149|ref|XP_003527252.1|	64	31	63	0	PREDICTED: uncharacterized protein LOC100305954 [Glycine max]
146	3.00E-07	33	70%	85%	isotig00969	-	671	188	284	0	gi|356517149|ref|XP_003527252.1|	64	31	63	0	PREDICTED: uncharacterized protein LOC100305954 [Glycine max]
138	1.00E-06	30	70%	87%	isotig00970	-	536	188	275	0	gi|356517149|ref|XP_003527252.1|	64	31	60	0	PREDICTED: uncharacterized protein LOC100305954 [Glycine max]
142	4.00E-07	33	67%	82%	isotig00971	-	535	188	284	0	gi|356517149|ref|XP_003527252.1|	64	31	63	0	PREDICTED: uncharacterized protein LOC100305954 [Glycine max]
146	1.00E-07	33	70%	85%	isotig00972	-	535	188	284	0	gi|356517149|ref|XP_003527252.1|	64	31	63	0	PREDICTED: uncharacterized protein LOC100305954 [Glycine max]
525	0.00E+00	121	84%	86%	isotig00973	-	1026	322	505	0	gi|449444332|ref|XP_004139929.1|	121	1	121	0	PREDICTED: ubiquitin-conjugating enzyme E2 28-like isoform 2 [Cucumis PREDICTED: ubiquitin-conjugating enzyme E2 28-like iso
525	0.00E+00	121	84%	86%	isotig00974	-	1028	324	507	0	gi|449444332|ref|XP_004139929.1|	121	1	121	0	PREDICTED: ubiquitin-conjugating enzyme E2 28-like isoform 2 [Cucumis PREDICTED: ubiquitin-conjugating enzyme E2 28-like iso
525	0.00E+00	121	84%	86%	isotig00975	-	1026	322	505	0	gi|449444332|ref|XP_004139929.1|	121	1	121	0	PREDICTED: ubiquitin-conjugating enzyme E2 28-like isoform 2 [Cucumis PREDICTED: ubiquitin-conjugating enzyme E2 28-like iso
525	0.00E+00	121	84%	86%	isotig00976	-	1027	323	506	0	gi|449444332|ref|XP_004139929.1|	121	1	121	0	PREDICTED: ubiquitin-conjugating enzyme E2 28-like isoform 2 [Cucumis PREDICTED: ubiquitin-conjugating enzyme E2 28-like iso
316	1.00E-26	58	100%	100%	isotig00977	-	950	428	599	0	gi|460376802|ref|XP_004234185.1|	148	1	58	0	PREDICTED: SUMO-conjugating enzyme UBC9-like [Solanum lycopersicum]
316	1.00E-26	58	100%	100%	isotig00978	-	950	428	599	0	gi|460376802|ref|XP_004234185.1|	148	1	58	0	PREDICTED: SUMO-conjugating enzyme UBC9-like [Solanum lycopersicum]
316	1.00E-26	58	100%	100%	isotig00979	-	952	430	601	0	gi|460376802|ref|XP_004234185.1|	148	1	58	0	PREDICTED: SUMO-conjugating enzyme UBC9-like [Solanum lycopersicum]
316	1.00E-26	58	100%	100%	isotig00980	-	951	429	600	0	gi|460376802|ref|XP_004234185.1|	148	1	58	0	PREDICTED: SUMO-conjugating enzyme UBC9-like [Solanum lycopersicum]
276	2.00E-22	100	56%	65%	isotig00981	-	681	448	451	0	gi|426390888|ref|XP_004061825.1|	191	96	195	0	PREDICTED: ubiquitin-conjugating enzyme E2 D3-like [Gorilla gorilla gorilla]
276	2.00E-22	100	56%	65%	isotig00982	-	681	448	451	0	gi|426390888|ref|XP_004061825.1|	191	96	195	0	PREDICTED: ubiquitin-conjugating enzyme E2 D3-like [Gorilla gorilla gorilla]
276	2.00E-22	100	56%	65%	isotig00983	-	683	450	453	0	gi|426390888|ref|XP_004061825.1|	191	96	195	0	PREDICTED: ubiquitin-conjugating enzyme E2 D3-like [Gorilla gorilla gorilla]
276	2.00E-22	100	56%	65%	isotig00984	-	682	449	452	0	gi|426390888|ref|XP_004061825.1|	191	96	195	0	PREDICTED: ubiquitin-conjugating enzyme E2 D3-like [Gorilla gorilla gorilla]
560	0.00E+00	111	95%	95%	isotig00985	-	685	154	157	0	gi|460376802|ref|XP_004234185.1|	148	1	111	0	PREDICTED: SUMO-conjugating enzyme UBC9-like [Solanum lycopersicum]
1007	0.00E+00	216	86%	96%	isotig00987	-	2743	490	853	0	gi|508724495|gb|EOY16392.1|	486	269	484	0	Amino acid permease isoform 1 [Theobroma cacao]
1524	0.00E+00	333	84%	95%	isotig00988	-	2506	481	1204	0	gi|508724495|gb|EOY16392.1|	486	152	484	0	Amino acid permease isoform 1 [Theobroma cacao]
1007	0.00E+00	216	86%	96%	isotig00989	-	2611	490	853	0	gi|508724495|gb|EOY16392.1|	486	269	484	0	Amino acid permease isoform 1 [Theobroma cacao]
1007	0.00E+00	216	86%	96%	isotig00990	-	2432	490	853	0	gi|508724495|gb|EOY16392.1|	486	269	484	0	Amino acid permease isoform 1 [Theobroma cacao]
1660	0.00E+00	365	84%	94%	isotig00991	-	2374	397	1300	0	gi|508724495|gb|EOY16392.1|	486	120	484	0	Amino acid permease isoform 1 [Theobroma cacao]
1524	0.00E+00	333	84%	95%	isotig00992	-	2195	481	1204	0	gi|508724495|gb|EOY16392.1|	486	152	484	0	Amino acid permease isoform 1 [Theobroma cacao]
1007	0.00E+00	216	86%	96%	isotig00993	-	2300	490	853	0	gi|508724495|gb|EOY16392.1|	486	269	484	0	Amino acid permease isoform 1 [Theobroma cacao]
2024	0.00E+00	442	85%	95%	isotig00994	-	2063	448	1531	0	gi|508724495|gb|EOY16392.1|	486	43	484	0	Amino acid permease isoform 1 [Theobroma cacao]
1101	0.00E+00	270	84%	84%	isotig00995	-	3950	2987	3794	0	gi|295311633|ref|YP_003587244.1|	509	240	509	0	ATPase subunit 1 [Citrullus ATPase subunit 1 [Citrullus lanatus]
1101	0.00E+00	270	84%	84%	isotig00996	-	3947	2984	3791	0	gi|295311633|ref|YP_003587244.1|	509	240	509	0	ATPase subunit 1 [Citrullus ATPase subunit 1 [Citrullus lanatus]
1101	0.00E+00	270	84%	84%	isotig00997	-	3848	2885	3692	0	gi|295311633|ref|YP_003587244.1|	509	240	509	0	ATPase subunit 1 [Citrullus ATPase subunit 1 [Citrullus lanatus]
1101	0.00E+00	270	84%	84%	isotig00998	-	3845	2882	3689	0	gi|295311633|ref|YP_003587244.1|	509	240	509	0	ATPase subunit 1 [Citrullus ATPase subunit 1 [Citrullus lanatus]
504	0.00E+00	99	94%	94%	isotig00999	-	2108	730	1024	0	gi|255595575|ref|XP_002536345.1|	99	1	99	0	conserved hypothetical protein [Ricinus communis]
549	0.00E+00	121	93%	93%	isotig01000	-	2006	463	823	0	gi|266671|sp|Q01148.1|NU1M_WHEAT	325	130	250	0	RecName: Full=NADH-ubiquinone oxidoreductase chain 1; AltName: Full=NADH dehydrogenase subunit 1
504	0.00E+00	99	94%	94%	isotig01001	-	1543	730	1024	0	gi|255595575|ref|XP_002536345.1|	99	1	99	0	conserved hypothetical protein [Ricinus communis]
412	2.00E-37	116	82%	84%	isotig01002	-	1940	253	598	0	gi|442803236|gb|AGC78971.1|	115	1	116	0	hypothetical protein (mitochondrion) [Vicia faba]
549	0.00E+00	121	93%	93%	isotig01003	-	1441	463	823	0	gi|266671|sp|Q01148.1|NU1M_WHEAT	325	130	250	0	RecName: Full=NADH-ubiquinone oxidoreductase chain 1; AltName: Full=NADH dehydrogenase subunit 1
815	0.00E+00	161	98%	98%	isotig01004	-	945	463	943	0	gi|307101747|ref|YP_003875500.1|	325	130	290	0	NADH dehydrogenase subunit 1 [Silene latifolia]
565	0.00E+00	135	80%	85%	isotig01005	-	2945	2206	2608	0	gi|147767048|emb|CAN67679.1|	421	281	415	0	hypothetical protein VITISV_035275 [Vitis vinifera]
680	0.00E+00	140	88%	96%	isotig01006	-	2904	2206	2623	0	gi|255540473|ref|XP_002511301.1|	435	296	435	0	afc, putative [Ricinus communis]
959	0.00E+00	200	89%	94%	isotig01007	-	2869	1884	2481	0	gi|470126354|ref|XP_004299153.1|	431	210	409	0	PREDICTED: serine/threonine-protein kinase AFC2-like isoform 1 [Fragaria vesca subsp. vesca]
1076	0.00E+00	222	90%	95%	isotig01008	-	2828	1884	2547	0	gi|255540473|ref|XP_002511301.1|	435	214	435	0	afc, putative [Ricinus communis]
565	0.00E+00	135	80%	85%	isotig01009	-	2844	2105	2507	0	gi|147767048|emb|CAN67679.1|	421	281	415	0	hypothetical protein VITISV_035275 [Vitis vinifera]
680	0.00E+00	140	88%	96%	isotig01010	-	2803	2105	2522	0	gi|255540473|ref|XP_002511301.1|	435	296	435	0	afc, putative [Ricinus communis]
959	0.00E+00	200	89%	94%	isotig01011	-	2768	1783	2380	0	gi|470126354|ref|XP_004299153.1|	431	210	409	0	PREDICTED: serine/threonine-protein kinase AFC2-like isoform 1 [Fragaria vesca subsp. vesca]
1076	0.00E+00	222	90%	95%	isotig01012	-	2727	1783	2446	0	gi|255540473|ref|XP_002511301.1|	435	214	435	0	afc, putative [Ricinus communis]
565	0.00E+00	135	80%	85%	isotig01013	-	2687	1948	2350	0	gi|147767048|emb|CAN67679.1|	421	281	415	0	hypothetical protein VITISV_035275 [Vitis vinifera]
680	0.00E+00	140	88%	96%	isotig01014	-	2646	1948	2365	0	gi|255540473|ref|XP_002511301.1|	435	296	435	0	afc, putative [Ricinus communis]
959	0.00E+00	200	89%	94%	isotig01015	-	2611	1626	2223	0	gi|470126354|ref|XP_004299153.1|	431	210	409	0	PREDICTED: serine/threonine-protein kinase AFC2-like isoform 1 [Fragaria vesca subsp. vesca]
723	0.00E+00	142	96%	97%	isotig01016	-	2591	1374	1797	0	gi|224121850|ref|XP_002318688.1|	422	154	295	0	predicted protein [Populus predicted protein [Populus trichocarpa]
1076	0.00E+00	222	90%	95%	isotig01017	-	2570	1626	2289	0	gi|255540473|ref|XP_002511301.1|	435	214	435	0	afc, putative [Ricinus communis]
565	0.00E+00	135	80%	85%	isotig01018	-	2586	1847	2249	0	gi|147767048|emb|CAN67679.1|	421	281	415	0	hypothetical protein VITISV_035275 [Vitis vinifera]
723	0.00E+00	142	96%	97%	isotig01019	-	2550	1374	1797	0	gi|224121850|ref|XP_002318688.1|	422	154	295	0	predicted protein [Populus predicted protein [Populus trichocarpa]
680	0.00E+00	140	88%	96%	isotig01020	-	2545	1847	2264	0	gi|255540473|ref|XP_002511301.1|	435	296	435	0	afc, putative [Ricinus communis]
1249	0.00E+00	269	88%	91%	isotig01021	-	2515	1374	2178	0	gi|225456860|ref|XP_002279764.1|	435	161	429	0	PREDICTED: serine/threonine-protein kinase AFC2 [Vitis vinifera]
959	0.00E+00	200	89%	94%	isotig01022	-	2510	1525	2122	0	gi|470126354|ref|XP_004299153.1|	431	210	409	0	PREDICTED: serine/threonine-protein kinase AFC2-like isoform 1 [Fragaria vesca subsp. vesca]
1368	0.00E+00	274	92%	96%	isotig01023	-	2474	1374	2193	0	gi|255540473|ref|XP_002511301.1|	435	162	435	0	afc, putative [Ricinus communis]
1008	0.00E+00	202	94%	96%	isotig01024	-	2490	1093	1696	0	gi|224121850|ref|XP_002318688.1|	422	94	295	0	predicted protein [Populus predicted protein [Populus trichocarpa]
1076	0.00E+00	222	90%	95%	isotig01025	-	2469	1525	2188	0	gi|255540473|ref|XP_002511301.1|	435	214	435	0	afc, putative [Ricinus communis]
1008	0.00E+00	202	94%	96%	isotig01026	-	2449	1093	1696	0	gi|224121850|ref|XP_002318688.1|	422	94	295	0	predicted protein [Populus predicted protein [Populus trichocarpa]
1544	0.00E+00	312	92%	96%	isotig01027	-	2414	1093	2026	0	gi|470126354|ref|XP_004299153.1|	431	98	409	0	PREDICTED: serine/threonine-protein kinase AFC2-like isoform 1 [Fragaria vesca subsp. vesca]
1661	0.00E+00	334	92%	96%	isotig01028	-	2373	1093	2092	0	gi|255540473|ref|XP_002511301.1|	435	102	435	0	afc, putative [Ricinus communis]
723	0.00E+00	142	96%	97%	isotig01029	-	2333	1116	1539	0	gi|224121850|ref|XP_002318688.1|	422	154	295	0	predicted protein [Populus predicted protein [Populus trichocarpa]
565	0.00E+00	135	80%	85%	isotig01030	-	2326	1587	1989	0	gi|147767048|emb|CAN67679.1|	421	281	415	0	hypothetical protein VITISV_035275 [Vitis vinifera]
723	0.00E+00	142	96%	97%	isotig01031	-	2292	1116	1539	0	gi|224121850|ref|XP_002318688.1|	422	154	295	0	predicted protein [Populus predicted protein [Populus trichocarpa]
680	0.00E+00	140	88%	96%	isotig01032	-	2285	1587	2004	0	gi|255540473|ref|XP_002511301.1|	435	296	435	0	afc, putative [Ricinus communis]
1249	0.00E+00	269	88%	91%	isotig01033	-	2257	1116	1920	0	gi|225456860|ref|XP_002279764.1|	435	161	429	0	PREDICTED: serine/threonine-protein kinase AFC2 [Vitis vinifera]
960	0.00E+00	204	87%	93%	isotig01034	-	2250	1253	1862	0	gi|470126354|ref|XP_004299153.1|	431	206	409	0	PREDICTED: serine/threonine-protein kinase AFC2-like isoform 1 [Fragaria vesca subsp. vesca]
1368	0.00E+00	274	92%	96%	isotig01035	-	2216	1116	1935	0	gi|255540473|ref|XP_002511301.1|	435	162	435	0	afc, putative [Ricinus communis]
1075	0.00E+00	226	88%	94%	isotig01036	-	2209	1253	1928	0	gi|255540473|ref|XP_002511301.1|	435	210	435	0	afc, putative [Ricinus communis]
1152	0.00E+00	264	84%	86%	isotig01037	-	2232	649	1438	0	gi|224121850|ref|XP_002318688.1|	422	35	298	0	predicted protein [Populus predicted protein [Populus trichocarpa]
1152	0.00E+00	264	84%	86%	isotig01038	-	2191	649	1438	0	gi|224121850|ref|XP_002318688.1|	422	35	298	0	predicted protein [Populus predicted protein [Populus trichocarpa]
1676	0.00E+00	374	84%	89%	isotig01039	-	2156	649	1768	0	gi|470126354|ref|XP_004299153.1|	431	39	412	0	PREDICTED: serine/threonine-protein kinase AFC2-like isoform 1 [Fragaria vesca subsp. vesca]
1783	0.00E+00	395	85%	89%	isotig01040	-	2115	649	1831	0	gi|224135977|ref|XP_002322208.1|	427	35	429	0	predicted protein [Populus predicted protein [Populus trichocarpa]
565	0.00E+00	135	80%	85%	isotig01041	-	2068	1329	1731	0	gi|147767048|emb|CAN67679.1|	421	281	415	0	hypothetical protein VITISV_035275 [Vitis vinifera]
680	0.00E+00	140	88%	96%	isotig01042	-	2027	1329	1746	0	gi|255540473|ref|XP_002511301.1|	435	296	435	0	afc, putative [Ricinus communis]
960	0.00E+00	204	87%	93%	isotig01043	-	1992	995	1604	0	gi|470126354|ref|XP_004299153.1|	431	206	409	0	PREDICTED: serine/threonine-protein kinase AFC2-like isoform 1 [Fragaria vesca subsp. vesca]
1075	0.00E+00	226	88%	94%	isotig01044	-	1951	995	1670	0	gi|255540473|ref|XP_002511301.1|	435	210	435	0	afc, putative [Ricinus communis]
620	0.00E+00	125	95%	97%	isotig01045	-	1317	151	523	0	gi|224121850|ref|XP_002318688.1|	422	171	295	0	predicted protein [Populus predicted protein [Populus trichocarpa]
680	0.00E+00	140	88%	96%	isotig01046	-	1276	578	995	0	gi|255540473|ref|XP_002511301.1|	435	296	435	0	afc, putative [Ricinus communis]
1147	0.00E+00	235	91%	95%	isotig01047	-	1241	151	853	0	gi|470126354|ref|XP_004299153.1|	431	175	409	0	PREDICTED: serine/threonine-protein kinase AFC2-like isoform 1 [Fragaria vesca subsp. vesca]
1265	0.00E+00	257	91%	96%	isotig01048	-	1200	151	919	0	gi|255540473|ref|XP_002511301.1|	435	179	435	0	afc, putative [Ricinus communis]
576	0.00E+00	117	93%	96%	isotig01049	-	1929	1276	1624	0	gi|225425027|ref|XP_002269264.1|	389	273	389	0	PREDICTED: uncharacterized CDP-alcohol phosphatidyltransferase class-I family protein 3 [Vitis vinifera]
576	0.00E+00	117	93%	96%	isotig01050	-	1915	1276	1624	0	gi|225425027|ref|XP_002269264.1|	389	273	389	0	PREDICTED: uncharacterized CDP-alcohol phosphatidyltransferase class-I family protein 3 [Vitis vinifera]
866	0.00E+00	217	74%	82%	isotig01051	-	1839	296	944	0	gi|225425027|ref|XP_002269264.1|	389	43	259	0	PREDICTED: uncharacterized CDP-alcohol phosphatidyltransferase class-I family protein 3 [Vitis vinifera]
866	0.00E+00	217	74%	82%	isotig01052	-	1825	296	944	0	gi|225425027|ref|XP_002269264.1|	389	43	259	0	PREDICTED: uncharacterized CDP-alcohol phosphatidyltransferase class-I family protein 3 [Vitis vinifera]
593	0.00E+00	131	84%	88%	isotig01053	-	1742	1	391	0	gi|297849754|ref|XP_002892758.1|	389	7	137	0	hypothetical protein ARALYDRAFT_471515 [Arabidopsis lyrata subsp. lyrata]
593	0.00E+00	131	84%	88%	isotig01054	-	1728	1	391	0	gi|297849754|ref|XP_002892758.1|	389	7	137	0	hypothetical protein ARALYDRAFT_471515 [Arabidopsis lyrata subsp. lyrata]
1133	0.00E+00	264	80%	86%	isotig01055	-	1729	635	1424	0	gi|225425027|ref|XP_002269264.1|	389	126	389	0	PREDICTED: uncharacterized CDP-alcohol phosphatidyltransferase class-I family protein 3 [Vitis vinifera]
1133	0.00E+00	264	80%	86%	isotig01056	-	1715	635	1424	0	gi|225425027|ref|XP_002269264.1|	389	126	389	0	PREDICTED: uncharacterized CDP-alcohol phosphatidyltransferase class-I family protein 3 [Vitis vinifera]
1060	0.00E+00	253	77%	83%	isotig01057	-	1652	1	757	0	gi|255546949|ref|XP_002514532.1|	441	17	269	0	Diacylglycerol Cholinephosphotransferase [Ricinus communis]
1060	0.00E+00	253	77%	83%	isotig01058	-	1638	1	757	0	gi|255546949|ref|XP_002514532.1|	441	17	269	0	Diacylglycerol Cholinephosphotransferase [Ricinus communis]
1510	0.00E+00	347	81%	87%	isotig01059	-	1639	296	1334	0	gi|225425027|ref|XP_002269264.1|	389	43	389	0	PREDICTED: uncharacterized CDP-alcohol phosphatidyltransferase class-I family protein 3 [Vitis vinifera]
1510	0.00E+00	347	81%	87%	isotig01060	-	1625	296	1334	0	gi|225425027|ref|XP_002269264.1|	389	43	389	0	PREDICTED: uncharacterized CDP-alcohol phosphatidyltransferase class-I family protein 3 [Vitis vinifera]
576	0.00E+00	117	93%	96%	isotig01061	-	1646	993	1341	0	gi|225425027|ref|XP_002269264.1|	389	273	389	0	PREDICTED: uncharacterized CDP-alcohol phosphatidyltransferase class-I family protein 3 [Vitis vinifera]
576	0.00E+00	117	93%	96%	isotig01062	-	1632	993	1341	0	gi|225425027|ref|XP_002269264.1|	389	273	389	0	PREDICTED: uncharacterized CDP-alcohol phosphatidyltransferase class-I family protein 3 [Vitis vinifera]
1133	0.00E+00	264	80%	86%	isotig01063	-	1542	448	1237	0	gi|225425027|ref|XP_002269264.1|	389	126	389	0	PREDICTED: uncharacterized CDP-alcohol phosphatidyltransferase class-I family protein 3 [Vitis vinifera]
1133	0.00E+00	264	80%	86%	isotig01064	-	1528	448	1237	0	gi|225425027|ref|XP_002269264.1|	389	126	389	0	PREDICTED: uncharacterized CDP-alcohol phosphatidyltransferase class-I family protein 3 [Vitis vinifera]
650	0.00E+00	167	72%	80%	isotig01065	-	1556	163	661	0	gi|225425027|ref|XP_002269264.1|	389	93	259	0	PREDICTED: uncharacterized CDP-alcohol phosphatidyltransferase class-I family protein 3 [Vitis vinifera]
650	0.00E+00	167	72%	80%	isotig01066	-	1542	163	661	0	gi|225425027|ref|XP_002269264.1|	389	93	259	0	PREDICTED: uncharacterized CDP-alcohol phosphatidyltransferase class-I family protein 3 [Vitis vinifera]
1696	0.00E+00	383	82%	87%	isotig01067	-	1452	1	1147	0	gi|225425027|ref|XP_002269264.1|	389	7	389	0	PREDICTED: uncharacterized CDP-alcohol phosphatidyltransferase class-I family protein 3 [Vitis vinifera]
1696	0.00E+00	383	82%	87%	isotig01068	-	1438	1	1147	0	gi|225425027|ref|XP_002269264.1|	389	7	389	0	PREDICTED: uncharacterized CDP-alcohol phosphatidyltransferase class-I family protein 3 [Vitis vinifera]
1133	0.00E+00	264	80%	86%	isotig01069	-	1446	352	1141	0	gi|225425027|ref|XP_002269264.1|	389	126	389	0	PREDICTED: uncharacterized CDP-alcohol phosphatidyltransferase class-I family protein 3 [Vitis vinifera]
1133	0.00E+00	264	80%	86%	isotig01070	-	1432	352	1141	0	gi|225425027|ref|XP_002269264.1|	389	126	389	0	PREDICTED: uncharacterized CDP-alcohol phosphatidyltransferase class-I family protein 3 [Vitis vinifera]
1294	0.00E+00	297	81%	87%	isotig01071	-	1356	163	1051	0	gi|225425027|ref|XP_002269264.1|	389	93	389	0	PREDICTED: uncharacterized CDP-alcohol phosphatidyltransferase class-I family protein 3 [Vitis vinifera]
1294	0.00E+00	297	81%	87%	isotig01072	-	1342	163	1051	0	gi|225425027|ref|XP_002269264.1|	389	93	389	0	PREDICTED: uncharacterized CDP-alcohol phosphatidyltransferase class-I family protein 3 [Vitis vinifera]
1786	0.00E+00	498	72%	79%	isotig01073	-	2429	721	1984	0	gi|210160856|gb|ACJ09316.1|	482	1	498	0	KNAT3-like transcription factor [Juglans nigra]
1734	0.00E+00	486	72%	79%	isotig01074	-	2420	712	1975	0	gi|210160856|gb|ACJ09316.1|	482	1	486	0	KNAT3-like transcription factor [Juglans nigra]
1784	0.00E+00	498	72%	79%	isotig01075	-	2424	716	1979	0	gi|210160856|gb|ACJ09316.1|	482	1	498	0	KNAT3-like transcription factor [Juglans nigra]
1734	0.00E+00	486	72%	79%	isotig01076	-	2415	707	1970	0	gi|210160856|gb|ACJ09316.1|	482	1	486	0	KNAT3-like transcription factor [Juglans nigra]
1053	0.00E+00	204	98%	99%	isotig01077	-	2480	757	1120	0	gi|462419068|gb|EMJ23331.1|	447	243	446	0	hypothetical protein PRUPE_ppa005712mg [Prunus persica]
1008	0.00E+00	194	98%	99%	isotig01078	-	2471	748	1111	0	gi|111038269|gb|ABH03531.1|	448	243	436	0	class II knotted-like homeobox protein [Prunus persica]
1056	0.00E+00	204	98%	100%	isotig01079	-	2475	752	1115	0	gi|462419068|gb|EMJ23331.1|	447	243	446	0	hypothetical protein PRUPE_ppa005712mg [Prunus persica]
1008	0.00E+00	194	98%	99%	isotig01080	-	2466	743	1106	0	gi|111038269|gb|ABH03531.1|	448	243	436	0	class II knotted-like homeobox protein [Prunus persica]
1783	0.00E+00	491	74%	79%	isotig01081	-	2010	302	1565	0	gi|449455557|ref|XP_004145519.1|	455	1	491	0	PREDICTED: homeobox protein knotted-1-like 3-like [Cucumis sativus]
993	0.00E+00	337	64%	70%	isotig01082	-	2093	925	1648	0	gi|449455557|ref|XP_004145519.1|	455	1	337	0	PREDICTED: homeobox protein knotted-1-like 3-like [Cucumis sativus]
1016	0.00E+00	197	97%	99%	isotig01083	-	2061	338	701	0	gi|462419067|gb|EMJ23330.1|	439	243	439	0	hypothetical protein PRUPE_ppa005712mg [Prunus persica]
215	2.00E-14	41	100%	100%	isotig01084	-	2144	844	964	0	gi|21554222|gb|AAM63298.1|	431	228	268	0	KNAT3 homeodomain protein [Arabidopsis thaliana]
282	1.00E-22	56	96%	96%	isotig01085	-	1047	685	850	0	gi|210160856|gb|ACJ09316.1|	482	427	482	0	KNAT3-like transcription factor [Juglans nigra]
237	2.00E-17	45	100%	100%	isotig01086	-	1038	709	841	0	gi|3023961|sp|O04136.1|KNAP3_MALDO	427	383	427	0	RecName: Full=Homeobox protein knotted-1-like 3; AltName: Full=KNAP3 knotted1-like homeobox protein [Malus domestica]
285	4.00E-23	55	98%	100%	isotig01087	-	1042	683	845	0	gi|462419068|gb|EMJ23331.1|	447	392	446	0	hypothetical protein PRUPE_ppa005712mg [Prunus persica]
237	2.00E-17	45	100%	100%	isotig01088	-	1033	704	836	0	gi|3023961|sp|O04136.1|KNAP3_MALDO	427	383	427	0	RecName: Full=Homeobox protein knotted-1-like 3; AltName: Full=KNAP3 knotted1-like homeobox protein [Malus domestica]
252	1.00E-19	54	85%	96%	isotig01089	-	628	272	431	0	gi|482556510|gb|EOA20702.1|	424	371	424	0	hypothetical protein CARUB_v10001020mg [Capsella rubella]
451	1.00E-42	105	84%	90%	isotig01105	-	774	195	507	0	gi|462411324|gb|EMJ16373.1|	107	1	105	0	hypothetical protein PRUPE_ppa013724mg [Prunus persica]
451	1.00E-42	105	84%	90%	isotig01106	-	687	108	420	0	gi|462411324|gb|EMJ16373.1|	107	1	105	0	hypothetical protein PRUPE_ppa013724mg [Prunus persica]
451	1.00E-42	105	84%	90%	isotig01107	-	639	60	372	0	gi|462411324|gb|EMJ16373.1|	107	1	105	0	hypothetical protein PRUPE_ppa013724mg [Prunus persica]
451	1.00E-42	105	84%	90%	isotig01108	-	638	59	371	0	gi|462411324|gb|EMJ16373.1|	107	1	105	0	hypothetical protein PRUPE_ppa013724mg [Prunus persica]
451	9.00E-43	105	84%	90%	isotig01109	-	627	48	360	0	gi|462411324|gb|EMJ16373.1|	107	1	105	0	hypothetical protein PRUPE_ppa013724mg [Prunus persica]
808	0.00E+00	266	64%	71%	isotig01120	-	2016	665	1208	0	gi|470143567|ref|XP_004307445.1|	306	50	315	0	PREDICTED: serine/arginine-rich splicing factor RS2Z32-like isoform 1 [Fragaria vesca subsp. vesca]
808	0.00E+00	266	64%	71%	isotig01121	-	2016	665	1208	0	gi|470143567|ref|XP_004307445.1|	306	50	315	0	PREDICTED: serine/arginine-rich splicing factor RS2Z32-like isoform 1 [Fragaria vesca subsp. vesca]
899	0.00E+00	241	75%	79%	isotig01122	-	1923	758	1301	0	gi|462401284|gb|EMJ06841.1|	282	3	243	0	hypothetical protein PRUPE_ppa009294mg [Prunus persica]
816	0.00E+00	266	64%	71%	isotig01123	-	2006	665	1208	0	gi|470143567|ref|XP_004307445.1|	306	50	315	0	PREDICTED: serine/arginine-rich splicing factor RS2Z32-like isoform 1 [Fragaria vesca subsp. vesca]
896	0.00E+00	241	74%	79%	isotig01124	-	1923	758	1301	0	gi|462401284|gb|EMJ06841.1|	282	3	243	0	hypothetical protein PRUPE_ppa009294mg [Prunus persica]
894	0.00E+00	241	74%	78%	isotig01125	-	1913	758	1301	0	gi|462401284|gb|EMJ06841.1|	282	3	243	0	hypothetical protein PRUPE_ppa009294mg [Prunus persica]
808	0.00E+00	266	64%	71%	isotig01126	-	1771	665	1208	0	gi|470143567|ref|XP_004307445.1|	306	50	315	0	PREDICTED: serine/arginine-rich splicing factor RS2Z32-like isoform 1 [Fragaria vesca subsp. vesca]
808	0.00E+00	266	64%	71%	isotig01127	-	1771	665	1208	0	gi|470143567|ref|XP_004307445.1|	306	50	315	0	PREDICTED: serine/arginine-rich splicing factor RS2Z32-like isoform 1 [Fragaria vesca subsp. vesca]
1019	0.00E+00	315	66%	75%	isotig01128	-	1678	632	1355	0	gi|470143567|ref|XP_004307445.1|	306	1	315	0	PREDICTED: serine/arginine-rich splicing factor RS2Z32-like isoform 1 [Fragaria vesca subsp. vesca]
1019	0.00E+00	315	66%	75%	isotig01129	-	1678	632	1355	0	gi|470143567|ref|XP_004307445.1|	306	1	315	0	PREDICTED: serine/arginine-rich splicing factor RS2Z32-like isoform 1 [Fragaria vesca subsp. vesca]
690	0.00E+00	230	62%	70%	isotig01130	-	1482	749	1112	0	gi|470143567|ref|XP_004307445.1|	306	85	314	0	PREDICTED: serine/arginine-rich splicing factor RS2Z32-like isoform 1 [Fragaria vesca subsp. vesca]
1145	0.00E+00	302	74%	81%	isotig01131	-	3163	1987	2890	0	gi|195976673|dbj|BAG68575.1|	725	427	728	0	arginine decarboxylase [Prunus hypothetical protein PRUPE_ppa002034mg [Prunus persica]
1258	0.00E+00	361	69%	77%	isotig01132	-	3162	1797	2877	0	gi|470107951|ref|XP_004290299.1|	717	361	721	0	PREDICTED: arginine decarboxylase-like [Fragaria vesca subsp. vesca]
650	0.00E+00	155	79%	88%	isotig01133	-	3006	1987	2449	0	gi|470107951|ref|XP_004290299.1|	717	425	579	0	PREDICTED: arginine decarboxylase-like [Fragaria vesca subsp. vesca]
779	0.00E+00	221	70%	77%	isotig01134	-	3005	1797	2457	0	gi|470107951|ref|XP_004290299.1|	717	361	581	0	PREDICTED: arginine decarboxylase-like [Fragaria vesca subsp. vesca]
552	0.00E+00	146	73%	81%	isotig01135	-	1546	823	1258	0	gi|195976673|dbj|BAG68575.1|	725	581	726	0	arginine decarboxylase [Prunus hypothetical protein PRUPE_ppa002034mg [Prunus persica]
276	1.00E-22	78	67%	81%	isotig01136	-	543	21	252	0	gi|195976673|dbj|BAG68575.1|	725	648	725	0	arginine decarboxylase [Prunus hypothetical protein PRUPE_ppa002034mg [Prunus persica]
272	3.00E-22	76	67%	82%	isotig01137	-	538	22	247	0	gi|195976673|dbj|BAG68575.1|	725	650	725	0	arginine decarboxylase [Prunus hypothetical protein PRUPE_ppa002034mg [Prunus persica]
1709	0.00E+00	498	67%	79%	isotig01138	-	2305	846	2109	0	gi|255578544|ref|XP_002530135.1|	765	175	672	0	conserved hypothetical protein [Ricinus communis]
1718	0.00E+00	498	67%	79%	isotig01139	-	2305	846	2109	0	gi|255578544|ref|XP_002530135.1|	765	175	672	0	conserved hypothetical protein [Ricinus communis]
1709	0.00E+00	498	67%	79%	isotig01140	-	2250	791	2054	0	gi|255578544|ref|XP_002530135.1|	765	175	672	0	conserved hypothetical protein [Ricinus communis]
1709	0.00E+00	498	67%	79%	isotig01141	-	2249	790	2053	0	gi|255578544|ref|XP_002530135.1|	765	175	672	0	conserved hypothetical protein [Ricinus communis]
1718	0.00E+00	498	67%	79%	isotig01142	-	2250	791	2054	0	gi|255578544|ref|XP_002530135.1|	765	175	672	0	conserved hypothetical protein [Ricinus communis]
1718	0.00E+00	498	67%	79%	isotig01143	-	2249	790	2053	0	gi|255578544|ref|XP_002530135.1|	765	175	672	0	conserved hypothetical protein [Ricinus communis]
1709	0.00E+00	498	67%	79%	isotig01144	-	2162	703	1966	0	gi|255578544|ref|XP_002530135.1|	765	175	672	0	conserved hypothetical protein [Ricinus communis]
1709	0.00E+00	498	67%	79%	isotig01145	-	2161	702	1965	0	gi|255578544|ref|XP_002530135.1|	765	175	672	0	conserved hypothetical protein [Ricinus communis]
1718	0.00E+00	498	67%	79%	isotig01146	-	2162	703	1966	0	gi|255578544|ref|XP_002530135.1|	765	175	672	0	conserved hypothetical protein [Ricinus communis]
1718	0.00E+00	498	67%	79%	isotig01147	-	2161	702	1965	0	gi|255578544|ref|XP_002530135.1|	765	175	672	0	conserved hypothetical protein [Ricinus communis]
1558	0.00E+00	440	68%	80%	isotig01148	-	2116	837	1920	0	gi|462410514|gb|EMJ15848.1|	737	175	614	0	hypothetical protein PRUPE_ppa001954mg [Prunus persica]
1562	0.00E+00	440	68%	80%	isotig01149	-	2116	837	1920	0	gi|462410514|gb|EMJ15848.1|	737	175	614	0	hypothetical protein PRUPE_ppa001954mg [Prunus persica]
1558	0.00E+00	440	68%	80%	isotig01150	-	2061	782	1865	0	gi|462410514|gb|EMJ15848.1|	737	175	614	0	hypothetical protein PRUPE_ppa001954mg [Prunus persica]
1558	0.00E+00	440	68%	80%	isotig01151	-	2060	781	1864	0	gi|462410514|gb|EMJ15848.1|	737	175	614	0	hypothetical protein PRUPE_ppa001954mg [Prunus persica]
1562	0.00E+00	440	68%	80%	isotig01152	-	2061	782	1865	0	gi|462410514|gb|EMJ15848.1|	737	175	614	0	hypothetical protein PRUPE_ppa001954mg [Prunus persica]
1562	0.00E+00	440	68%	80%	isotig01153	-	2060	781	1864	0	gi|462410514|gb|EMJ15848.1|	737	175	614	0	hypothetical protein PRUPE_ppa001954mg [Prunus persica]
1558	0.00E+00	440	68%	80%	isotig01154	-	1973	694	1777	0	gi|462410514|gb|EMJ15848.1|	737	175	614	0	hypothetical protein PRUPE_ppa001954mg [Prunus persica]
1558	0.00E+00	440	68%	80%	isotig01155	-	1972	693	1776	0	gi|462410514|gb|EMJ15848.1|	737	175	614	0	hypothetical protein PRUPE_ppa001954mg [Prunus persica]
1562	0.00E+00	440	68%	80%	isotig01156	-	1973	694	1777	0	gi|462410514|gb|EMJ15848.1|	737	175	614	0	hypothetical protein PRUPE_ppa001954mg [Prunus persica]
1562	0.00E+00	440	68%	80%	isotig01157	-	1972	693	1776	0	gi|462410514|gb|EMJ15848.1|	737	175	614	0	hypothetical protein PRUPE_ppa001954mg [Prunus persica]
599	0.00E+00	154	74%	83%	isotig01158	-	1745	683	866	0	gi|462420307|gb|EMJ24570.1|	366	187	340	0	hypothetical protein PRUPE_ppa007490mg [Prunus persica]
786	0.00E+00	195	74%	84%	isotig01159	-	1758	1080	1443	0	gi|357480967|ref|XP_003610769.1|	369	1	195	0	12-oxophytodienoate reductase [Medicago truncatula]
601	0.00E+00	154	74%	83%	isotig01160	-	1705	643	826	0	gi|462420307|gb|EMJ24570.1|	366	187	340	0	hypothetical protein PRUPE_ppa007490mg [Prunus persica]
786	0.00E+00	195	74%	84%	isotig01161	-	1718	1040	1403	0	gi|357480967|ref|XP_003610769.1|	369	1	195	0	12-oxophytodienoate reductase [Medicago truncatula]
601	0.00E+00	154	74%	83%	isotig01162	-	1522	460	643	0	gi|462420307|gb|EMJ24570.1|	366	187	340	0	hypothetical protein PRUPE_ppa007490mg [Prunus persica]
601	0.00E+00	154	74%	83%	isotig01163	-	1518	456	639	0	gi|462420307|gb|EMJ24570.1|	366	187	340	0	hypothetical protein PRUPE_ppa007490mg [Prunus persica]
786	0.00E+00	195	74%	84%	isotig01164	-	1535	857	1220	0	gi|357480967|ref|XP_003610769.1|	369	1	195	0	12-oxophytodienoate reductase [Medicago truncatula]
786	0.00E+00	195	74%	84%	isotig01165	-	1531	853	1216	0	gi|357480967|ref|XP_003610769.1|	369	1	195	0	12-oxophytodienoate reductase [Medicago truncatula]
601	0.00E+00	154	74%	83%	isotig01166	-	1518	456	639	0	gi|462420307|gb|EMJ24570.1|	366	187	340	0	hypothetical protein PRUPE_ppa007490mg [Prunus persica]
786	0.00E+00	195	74%	84%	isotig01167	-	1531	853	1216	0	gi|357480967|ref|XP_003610769.1|	369	1	195	0	12-oxophytodienoate reductase [Medicago truncatula]
597	0.00E+00	154	74%	83%	isotig01168	-	1281	683	866	0	gi|462420307|gb|EMJ24570.1|	366	187	340	0	hypothetical protein PRUPE_ppa007490mg [Prunus persica]
597	0.00E+00	154	74%	83%	isotig01169	-	1241	643	826	0	gi|462420307|gb|EMJ24570.1|	366	187	340	0	hypothetical protein PRUPE_ppa007490mg [Prunus persica]
597	0.00E+00	154	74%	83%	isotig01170	-	1058	460	643	0	gi|462420307|gb|EMJ24570.1|	366	187	340	0	hypothetical protein PRUPE_ppa007490mg [Prunus persica]
597	0.00E+00	154	74%	83%	isotig01171	-	1054	456	639	0	gi|462420307|gb|EMJ24570.1|	366	187	340	0	hypothetical protein PRUPE_ppa007490mg [Prunus persica]
597	0.00E+00	154	74%	83%	isotig01172	-	1054	456	639	0	gi|462420307|gb|EMJ24570.1|	366	187	340	0	hypothetical protein PRUPE_ppa007490mg [Prunus persica]
658	0.00E+00	267	55%	64%	isotig01173	-	4077	2708	3251	0	gi|470133737|ref|XP_004302716.1|	715	1	267	0	PREDICTED: transcription factor EMB1444-like [Fragaria vesca subsp. vesca]
658	0.00E+00	267	55%	64%	isotig01174	-	4056	2687	3230	0	gi|470133737|ref|XP_004302716.1|	715	1	267	0	PREDICTED: transcription factor EMB1444-like [Fragaria vesca subsp. vesca]
533	0.00E+00	178	62%	71%	isotig01175	-	3531	1631	1814	0	gi|359481746|ref|XP_002271475.2|	720	473	650	0	PREDICTED: uncharacterized protein LOC100249509 [Vitis vinifera]
781	0.00E+00	247	64%	74%	isotig01176	-	3553	747	1290	0	gi|359481746|ref|XP_002271475.2|	720	473	719	0	PREDICTED: uncharacterized protein LOC100249509 [Vitis vinifera]
533	0.00E+00	178	62%	71%	isotig01177	-	3510	1610	1793	0	gi|359481746|ref|XP_002271475.2|	720	473	650	0	PREDICTED: uncharacterized protein LOC100249509 [Vitis vinifera]
781	0.00E+00	247	64%	74%	isotig01178	-	3532	726	1269	0	gi|359481746|ref|XP_002271475.2|	720	473	719	0	PREDICTED: uncharacterized protein LOC100249509 [Vitis vinifera]
781	0.00E+00	247	64%	74%	isotig01179	-	3007	747	1290	0	gi|359481746|ref|XP_002271475.2|	720	473	719	0	PREDICTED: uncharacterized protein LOC100249509 [Vitis vinifera]
781	0.00E+00	247	64%	74%	isotig01180	-	2986	726	1269	0	gi|359481746|ref|XP_002271475.2|	720	473	719	0	PREDICTED: uncharacterized protein LOC100249509 [Vitis vinifera]
161	3.00E-08	40	78%	80%	isotig01181	-	2048	214	331	0	gi|462403100|gb|EMJ08657.1|	446	406	445	0	hypothetical protein PRUPE_ppa005731mg [Prunus persica]
378	2.00E-33	97	73%	77%	isotig01182	-	2027	22	310	0	gi|462403100|gb|EMJ08657.1|	446	349	445	0	hypothetical protein PRUPE_ppa005731mg [Prunus persica]
404	1.00E-36	115	68%	79%	isotig01183	-	1524	894	897	0	gi|359481746|ref|XP_002271475.2|	720	605	719	0	PREDICTED: uncharacterized protein LOC100249509 [Vitis vinifera]
404	1.00E-36	115	68%	79%	isotig01184	-	1503	873	876	0	gi|359481746|ref|XP_002271475.2|	720	605	719	0	PREDICTED: uncharacterized protein LOC100249509 [Vitis vinifera]
525	0.00E+00	168	62%	70%	isotig01185	-	1341	332	515	0	gi|470133737|ref|XP_004302716.1|	715	1	168	0	PREDICTED: transcription factor EMB1444-like [Fragaria vesca subsp. vesca]
375	1.00E-33	135	59%	66%	isotig01186	-	795	233	416	0	gi|470133737|ref|XP_004302716.1|	715	34	168	0	PREDICTED: transcription factor EMB1444-like [Fragaria vesca subsp. vesca]
1118	0.00E+00	226	99%	100%	isotig01187	-	3977	2640	3315	0	gi|255579837|ref|XP_002530755.1|	767	542	767	0	Pyrophosphate-energized vacuolar membrane proton pump, putative [Ricinus communis]
1118	0.00E+00	226	99%	100%	isotig01188	-	3891	2554	3229	0	gi|255579837|ref|XP_002530755.1|	767	542	767	0	Pyrophosphate-energized vacuolar membrane proton pump, putative [Ricinus communis]
1118	0.00E+00	226	99%	100%	isotig01189	-	3891	2554	3229	0	gi|255579837|ref|XP_002530755.1|	767	542	767	0	Pyrophosphate-energized vacuolar membrane proton pump, putative [Ricinus communis]
1560	0.00E+00	337	94%	95%	isotig01190	-	3756	2086	3094	0	gi|255579837|ref|XP_002530755.1|	767	431	767	0	Pyrophosphate-energized vacuolar membrane proton pump, putative [Ricinus communis]
2035	0.00E+00	507	83%	83%	isotig01191	-	3670	1490	3008	0	gi|255579837|ref|XP_002530755.1|	767	261	767	0	Pyrophosphate-energized vacuolar membrane proton pump, putative [Ricinus communis]
2032	0.00E+00	507	83%	83%	isotig01192	-	3670	1490	3008	0	gi|255579837|ref|XP_002530755.1|	767	261	767	0	Pyrophosphate-energized vacuolar membrane proton pump, putative [Ricinus communis]
1118	0.00E+00	226	99%	100%	isotig01193	-	3686	2349	3024	0	gi|255579837|ref|XP_002530755.1|	767	542	767	0	Pyrophosphate-energized vacuolar membrane proton pump, putative [Ricinus communis]
1118	0.00E+00	226	99%	100%	isotig01194	-	3600	2263	2938	0	gi|255579837|ref|XP_002530755.1|	767	542	767	0	Pyrophosphate-energized vacuolar membrane proton pump, putative [Ricinus communis]
1118	0.00E+00	226	99%	100%	isotig01195	-	3600	2263	2938	0	gi|255579837|ref|XP_002530755.1|	767	542	767	0	Pyrophosphate-energized vacuolar membrane proton pump, putative [Ricinus communis]
1560	0.00E+00	337	94%	95%	isotig01196	-	3465	1795	2803	0	gi|255579837|ref|XP_002530755.1|	767	431	767	0	Pyrophosphate-energized vacuolar membrane proton pump, putative [Ricinus communis]
2035	0.00E+00	507	83%	83%	isotig01197	-	3379	1199	2717	0	gi|255579837|ref|XP_002530755.1|	767	261	767	0	Pyrophosphate-energized vacuolar membrane proton pump, putative [Ricinus communis]
2032	0.00E+00	507	83%	83%	isotig01198	-	3379	1199	2717	0	gi|255579837|ref|XP_002530755.1|	767	261	767	0	Pyrophosphate-energized vacuolar membrane proton pump, putative [Ricinus communis]
942	0.00E+00	267	70%	75%	contig03168	-	1725	78	876	0	gi|356521484|ref|XP_003529385.1|	431	10	276	0	PREDICTED: uncharacterized RNA-binding protein C23E6.01c-like [Glycine max]
516	0.00E+00	113	90%	94%	isotig01199	-	1522	1175	1178	0	gi|482563813|gb|EOA28003.1|	171	18	130	0	hypothetical protein CARUB_v10024180mg [Capsella rubella]
516	0.00E+00	113	90%	94%	isotig01200	-	1517	1170	1173	0	gi|482563813|gb|EOA28003.1|	171	18	130	0	hypothetical protein CARUB_v10024180mg [Capsella rubella]
516	0.00E+00	113	90%	94%	isotig01201	-	1524	1177	1180	0	gi|482563813|gb|EOA28003.1|	171	18	130	0	hypothetical protein CARUB_v10024180mg [Capsella rubella]
516	0.00E+00	113	90%	94%	isotig01202	-	1516	1169	1172	0	gi|482563813|gb|EOA28003.1|	171	18	130	0	hypothetical protein CARUB_v10024180mg [Capsella rubella]
516	0.00E+00	113	90%	94%	isotig01203	-	1523	1176	1179	0	gi|482563813|gb|EOA28003.1|	171	18	130	0	hypothetical protein CARUB_v10024180mg [Capsella rubella]
364	6.00E-32	79	90%	94%	isotig01204	-	1652	1091	1094	0	gi|293335973|ref|NP_001167662.1|	169	44	122	0	calmodulin [Zea mays]
364	6.00E-32	79	90%	94%	isotig01205	-	1647	1086	1089	0	gi|293335973|ref|NP_001167662.1|	169	44	122	0	calmodulin [Zea mays]
364	6.00E-32	79	90%	94%	isotig01206	-	1645	1084	1087	0	gi|293335973|ref|NP_001167662.1|	169	44	122	0	calmodulin [Zea mays]
364	6.00E-32	79	90%	94%	isotig01207	-	1654	1093	1096	0	gi|293335973|ref|NP_001167662.1|	169	44	122	0	calmodulin [Zea mays]
364	6.00E-32	79	90%	94%	isotig01208	-	1653	1092	1095	0	gi|293335973|ref|NP_001167662.1|	169	44	122	0	calmodulin [Zea mays]
1461	0.00E+00	340	83%	92%	isotig01209	-	1535	467	1190	0	gi|508714389|gb|EOY06286.1|	344	1	340	0	Mo25 family protein isoform 1 [Theobroma cacao]
611	0.00E+00	149	83%	91%	isotig01210	-	1279	434	617	0	gi|224110494|ref|XP_002315537.1|	345	192	340	0	predicted protein [Populus predicted protein [Populus trichocarpa]
1191	0.00E+00	281	81%	90%	isotig01211	-	1290	402	945	0	gi|462419790|gb|EMJ24053.1|	318	1	281	0	hypothetical protein PRUPE_ppa008818mg [Prunus persica]
356	3.00E-31	76	91%	99%	isotig01212	-	1034	369	372	0	gi|462419790|gb|EMJ24053.1|	318	192	267	0	hypothetical protein PRUPE_ppa008818mg [Prunus persica]
702	0.00E+00	159	84%	92%	isotig01213	-	1047	519	702	0	gi|508714389|gb|EOY06286.1|	344	1	159	0	Mo25 family protein isoform 1 [Theobroma cacao]
948	0.00E+00	221	83%	90%	isotig01214	-	939	231	594	0	gi|508714389|gb|EOY06286.1|	344	1	221	0	Mo25 family protein isoform 1 [Theobroma cacao]
153	6.00E-08	33	91%	94%	isotig01215	-	792	398	494	0	gi|118483228|gb|ABK93517.1|	198	161	193	0	unknown [Populus trichocarpa]
153	6.00E-08	33	91%	94%	isotig01216	-	793	398	494	0	gi|118483228|gb|ABK93517.1|	198	161	193	0	unknown [Populus trichocarpa]
165	2.00E-09	40	80%	90%	isotig01217	-	744	514	631	0	gi|224110494|ref|XP_002315537.1|	345	278	317	0	predicted protein [Populus predicted protein [Populus trichocarpa]
153	4.00E-08	33	91%	94%	isotig01218	-	683	289	385	0	gi|118483228|gb|ABK93517.1|	198	161	193	0	unknown [Populus trichocarpa]
1298	0.00E+00	309	78%	86%	isotig01219	-	1878	534	1257	0	gi|462401258|gb|EMJ06815.1|	306	1	309	0	hypothetical protein PRUPE_ppa009103mg [Prunus persica]
1296	0.00E+00	309	78%	86%	isotig01220	-	1873	534	1257	0	gi|462401258|gb|EMJ06815.1|	306	1	309	0	hypothetical protein PRUPE_ppa009103mg [Prunus persica]
1296	0.00E+00	309	78%	86%	isotig01221	-	1782	534	1257	0	gi|462401258|gb|EMJ06815.1|	306	1	309	0	hypothetical protein PRUPE_ppa009103mg [Prunus persica]
1296	0.00E+00	309	78%	86%	isotig01222	-	1777	534	1257	0	gi|462401258|gb|EMJ06815.1|	306	1	309	0	hypothetical protein PRUPE_ppa009103mg [Prunus persica]
271	4.00E-22	63	83%	87%	isotig01223	-	468	287	290	0	gi|449443800|ref|XP_004139665.1|	151	89	151	0	PREDICTED: thioredoxin-like protein 4B-like isoform 1 [Cucumis sativus]
735	0.00E+00	177	80%	88%	isotig01225	-	2985	1330	1513	0	gi|462422716|gb|EMJ26979.1|	366	56	232	0	hypothetical protein PRUPE_ppa007493mg [Prunus persica]
1279	0.00E+00	306	79%	88%	isotig01226	-	2530	335	1058	0	gi|508782066|gb|EOY29322.1|	361	56	361	0	Phosphatase 2C family protein isoform 1 [Theobroma cacao]
711	0.00E+00	175	80%	85%	isotig01227	-	2009	1324	1507	0	gi|462422716|gb|EMJ26979.1|	366	58	232	0	hypothetical protein PRUPE_ppa007493mg [Prunus persica]
1257	0.00E+00	304	80%	87%	isotig01228	-	1554	329	1052	0	gi|508782066|gb|EOY29322.1|	361	58	361	0	Phosphatase 2C family protein isoform 1 [Theobroma cacao]
280	1.00E-22	74	73%	80%	isotig01229	-	809	628	631	0	gi|470111465|ref|XP_004291968.1|	365	226	299	0	PREDICTED: probable protein phosphatase 2C 60-like [Fragaria vesca subsp. vesca]
1347	0.00E+00	269	92%	97%	isotig01230	-	1829	132	936	0	gi|225459342|ref|XP_002285801.1|	386	1	269	0	PREDICTED: endoplasmic reticulum-Golgi intermediate compartment protein 3 [Vitis unnamed protein product [Vitis vinifera]
1347	0.00E+00	269	92%	97%	isotig01231	-	1822	125	929	0	gi|225459342|ref|XP_002285801.1|	386	1	269	0	PREDICTED: endoplasmic reticulum-Golgi intermediate compartment protein 3 [Vitis unnamed protein product [Vitis vinifera]
1347	0.00E+00	269	92%	97%	isotig01232	-	1808	132	936	0	gi|225459342|ref|XP_002285801.1|	386	1	269	0	PREDICTED: endoplasmic reticulum-Golgi intermediate compartment protein 3 [Vitis unnamed protein product [Vitis vinifera]
1347	0.00E+00	269	92%	97%	isotig01233	-	1808	132	936	0	gi|225459342|ref|XP_002285801.1|	386	1	269	0	PREDICTED: endoplasmic reticulum-Golgi intermediate compartment protein 3 [Vitis unnamed protein product [Vitis vinifera]
1347	0.00E+00	269	92%	97%	isotig01234	-	1801	125	929	0	gi|225459342|ref|XP_002285801.1|	386	1	269	0	PREDICTED: endoplasmic reticulum-Golgi intermediate compartment protein 3 [Vitis unnamed protein product [Vitis vinifera]
1347	0.00E+00	269	92%	97%	isotig01235	-	1801	125	929	0	gi|225459342|ref|XP_002285801.1|	386	1	269	0	PREDICTED: endoplasmic reticulum-Golgi intermediate compartment protein 3 [Vitis unnamed protein product [Vitis vinifera]
1458	0.00E+00	391	67%	83%	isotig01236	-	1688	138	1308	0	gi|357112459|ref|XP_003558026.1|	387	2	392	0	PREDICTED: endoplasmic reticulum-Golgi intermediate compartment protein 3-like [Brachypodium distachyon]
1458	0.00E+00	391	67%	83%	isotig01237	-	1681	131	1301	0	gi|357112459|ref|XP_003558026.1|	387	2	392	0	PREDICTED: endoplasmic reticulum-Golgi intermediate compartment protein 3-like [Brachypodium distachyon]
1920	0.00E+00	385	92%	97%	isotig01238	-	1667	132	1284	0	gi|255545672|ref|XP_002513896.1|	386	1	385	0	Endoplasmic reticulum-Golgi intermediate compartment protein, putative [Ricinus communis]
1915	0.00E+00	385	92%	97%	isotig01239	-	1667	132	1284	0	gi|255545672|ref|XP_002513896.1|	386	1	385	0	Endoplasmic reticulum-Golgi intermediate compartment protein, putative [Ricinus communis]
1915	0.00E+00	385	92%	97%	isotig01240	-	1660	125	1277	0	gi|255545672|ref|XP_002513896.1|	386	1	385	0	Endoplasmic reticulum-Golgi intermediate compartment protein, putative [Ricinus communis]
1920	0.00E+00	385	92%	97%	isotig01241	-	1660	125	1277	0	gi|255545672|ref|XP_002513896.1|	386	1	385	0	Endoplasmic reticulum-Golgi intermediate compartment protein, putative [Ricinus communis]
1347	0.00E+00	269	92%	97%	isotig01242	-	1428	132	936	0	gi|225459342|ref|XP_002285801.1|	386	1	269	0	PREDICTED: endoplasmic reticulum-Golgi intermediate compartment protein 3 [Vitis unnamed protein product [Vitis vinifera]
1347	0.00E+00	269	92%	97%	isotig01243	-	1421	125	929	0	gi|225459342|ref|XP_002285801.1|	386	1	269	0	PREDICTED: endoplasmic reticulum-Golgi intermediate compartment protein 3 [Vitis unnamed protein product [Vitis vinifera]
1347	0.00E+00	269	92%	97%	isotig01244	-	1407	132	936	0	gi|225459342|ref|XP_002285801.1|	386	1	269	0	PREDICTED: endoplasmic reticulum-Golgi intermediate compartment protein 3 [Vitis unnamed protein product [Vitis vinifera]
1347	0.00E+00	269	92%	97%	isotig01245	-	1407	132	936	0	gi|225459342|ref|XP_002285801.1|	386	1	269	0	PREDICTED: endoplasmic reticulum-Golgi intermediate compartment protein 3 [Vitis unnamed protein product [Vitis vinifera]
1347	0.00E+00	269	92%	97%	isotig01246	-	1400	125	929	0	gi|225459342|ref|XP_002285801.1|	386	1	269	0	PREDICTED: endoplasmic reticulum-Golgi intermediate compartment protein 3 [Vitis unnamed protein product [Vitis vinifera]
1347	0.00E+00	269	92%	97%	isotig01247	-	1400	125	929	0	gi|225459342|ref|XP_002285801.1|	386	1	269	0	PREDICTED: endoplasmic reticulum-Golgi intermediate compartment protein 3 [Vitis unnamed protein product [Vitis vinifera]
1439	0.00E+00	286	92%	97%	isotig01248	-	1287	132	987	0	gi|255545672|ref|XP_002513896.1|	386	1	286	0	Endoplasmic reticulum-Golgi intermediate compartment protein, putative [Ricinus communis]
1439	0.00E+00	286	92%	97%	isotig01249	-	1280	125	980	0	gi|255545672|ref|XP_002513896.1|	386	1	286	0	Endoplasmic reticulum-Golgi intermediate compartment protein, putative [Ricinus communis]
1842	0.00E+00	378	90%	95%	isotig01250	-	1266	132	1263	0	gi|255545672|ref|XP_002513896.1|	386	1	378	0	Endoplasmic reticulum-Golgi intermediate compartment protein, putative [Ricinus communis]
1837	0.00E+00	378	90%	95%	isotig01251	-	1266	132	1263	0	gi|255545672|ref|XP_002513896.1|	386	1	378	0	Endoplasmic reticulum-Golgi intermediate compartment protein, putative [Ricinus communis]
1842	0.00E+00	378	90%	95%	isotig01252	-	1259	125	1256	0	gi|255545672|ref|XP_002513896.1|	386	1	378	0	Endoplasmic reticulum-Golgi intermediate compartment protein, putative [Ricinus communis]
1837	0.00E+00	378	90%	95%	isotig01253	-	1259	125	1256	0	gi|255545672|ref|XP_002513896.1|	386	1	378	0	Endoplasmic reticulum-Golgi intermediate compartment protein, putative [Ricinus communis]
691	0.00E+00	194	71%	81%	isotig01254	-	1577	265	628	0	gi|462402268|gb|EMJ07825.1|	452	259	452	0	hypothetical protein PRUPE_ppa021782mg [Prunus persica]
681	0.00E+00	196	70%	80%	isotig01255	-	1568	268	631	0	gi|462402268|gb|EMJ07825.1|	452	258	453	0	hypothetical protein PRUPE_ppa021782mg [Prunus persica]
685	0.00E+00	194	71%	80%	isotig01256	-	1477	265	628	0	gi|462402268|gb|EMJ07825.1|	452	259	452	0	hypothetical protein PRUPE_ppa021782mg [Prunus persica]
652	0.00E+00	195	68%	78%	isotig01257	-	1469	265	628	0	gi|462402268|gb|EMJ07825.1|	452	259	453	0	hypothetical protein PRUPE_ppa021782mg [Prunus persica]
663	0.00E+00	209	65%	73%	isotig01258	-	1468	268	631	0	gi|255578779|ref|XP_002530247.1|	499	296	504	0	Protein AINTEGUMENTA, putative [Ricinus communis]
658	0.00E+00	195	69%	78%	isotig01259	-	1460	265	628	0	gi|462402268|gb|EMJ07825.1|	452	259	453	0	hypothetical protein PRUPE_ppa021782mg [Prunus persica]
687	0.00E+00	194	71%	80%	isotig01260	-	1458	265	628	0	gi|462402268|gb|EMJ07825.1|	452	259	452	0	hypothetical protein PRUPE_ppa021782mg [Prunus persica]
681	0.00E+00	196	70%	80%	isotig01261	-	1449	268	631	0	gi|462402268|gb|EMJ07825.1|	452	258	453	0	hypothetical protein PRUPE_ppa021782mg [Prunus persica]
652	0.00E+00	208	64%	73%	isotig01262	-	1369	265	628	0	gi|255578779|ref|XP_002530247.1|	499	297	504	0	Protein AINTEGUMENTA, putative [Ricinus communis]
682	0.00E+00	198	70%	79%	isotig01263	-	1360	274	637	0	gi|462402268|gb|EMJ07825.1|	452	256	453	0	hypothetical protein PRUPE_ppa021782mg [Prunus persica]
707	0.00E+00	148	91%	95%	isotig01264	-	1358	993	1176	0	gi|354720991|dbj|BAL04981.1|	450	94	241	0	homeotic APETALA2 protein [Nymphaea hybrid cultivar]
652	0.00E+00	195	68%	78%	isotig01265	-	1350	265	628	0	gi|462402268|gb|EMJ07825.1|	452	259	453	0	hypothetical protein PRUPE_ppa021782mg [Prunus persica]
663	0.00E+00	209	65%	73%	isotig01266	-	1349	268	631	0	gi|255578779|ref|XP_002530247.1|	499	296	504	0	Protein AINTEGUMENTA, putative [Ricinus communis]
658	0.00E+00	195	69%	78%	isotig01267	-	1341	265	628	0	gi|462402268|gb|EMJ07825.1|	452	259	453	0	hypothetical protein PRUPE_ppa021782mg [Prunus persica]
706	0.00E+00	146	92%	95%	isotig01268	-	1250	885	1068	0	gi|354720991|dbj|BAL04981.1|	450	94	239	0	homeotic APETALA2 protein [Nymphaea hybrid cultivar]
682	0.00E+00	198	70%	79%	isotig01269	-	1241	274	637	0	gi|462402268|gb|EMJ07825.1|	452	256	453	0	hypothetical protein PRUPE_ppa021782mg [Prunus persica]
266	4.00E-21	50	100%	100%	isotig01270	-	788	171	318	0	gi|147781097|emb|CAN73844.1|	518	227	276	0	hypothetical protein VITISV_001337 [Vitis vinifera]
266	4.00E-21	50	100%	100%	isotig01271	-	779	171	318	0	gi|147781097|emb|CAN73844.1|	518	227	276	0	hypothetical protein VITISV_001337 [Vitis vinifera]
416	1.00E-38	87	91%	93%	isotig01272	-	688	249	252	0	gi|356544634|ref|XP_003540753.1|	477	186	272	0	PREDICTED: ethylene-responsive transcription factor RAP2-7-like [Glycine max]
415	2.00E-38	87	91%	93%	isotig01273	-	679	249	252	0	gi|356544634|ref|XP_003540753.1|	477	186	272	0	PREDICTED: ethylene-responsive transcription factor RAP2-7-like [Glycine max]
384	6.00E-35	84	88%	92%	isotig01274	-	669	484	487	0	gi|354720991|dbj|BAL04981.1|	450	94	177	0	homeotic APETALA2 protein [Nymphaea hybrid cultivar]
266	3.00E-21	50	100%	100%	isotig01275	-	660	171	318	0	gi|147781097|emb|CAN73844.1|	518	227	276	0	hypothetical protein VITISV_001337 [Vitis vinifera]
641	0.00E+00	132	92%	95%	isotig01276	-	569	204	387	0	gi|354720991|dbj|BAL04981.1|	450	94	225	0	homeotic APETALA2 protein [Nymphaea hybrid cultivar]
467	1.00E-44	91	97%	99%	isotig01277	-	560	261	264	0	gi|356544634|ref|XP_003540753.1|	477	182	272	0	PREDICTED: ethylene-responsive transcription factor RAP2-7-like [Glycine max]
376	3.00E-33	108	67%	80%	isotig01278	-	1785	1464	1467	0	gi|470103395|ref|XP_004288124.1|	122	1	108	0	PREDICTED: uncharacterized protein LOC101298253 isoform 1 [Fragaria vesca subsp. vesca]
376	3.00E-33	108	67%	80%	isotig01279	-	1772	1464	1467	0	gi|470103395|ref|XP_004288124.1|	122	1	108	0	PREDICTED: uncharacterized protein LOC101298253 isoform 1 [Fragaria vesca subsp. vesca]
375	3.00E-33	89	79%	88%	isotig01280	-	1769	1464	1467	0	gi|470103397|ref|XP_004288125.1|	102	1	89	0	PREDICTED: uncharacterized protein LOC101298253 isoform 2 [Fragaria vesca subsp. vesca]
378	6.00E-34	99	74%	85%	isotig01281	-	913	592	595	0	gi|470103397|ref|XP_004288125.1|	102	1	99	0	PREDICTED: uncharacterized protein LOC101298253 isoform 2 [Fragaria vesca subsp. vesca]
378	6.00E-34	99	74%	85%	isotig01282	-	900	592	595	0	gi|470103397|ref|XP_004288125.1|	102	1	99	0	PREDICTED: uncharacterized protein LOC101298253 isoform 2 [Fragaria vesca subsp. vesca]
378	6.00E-34	99	74%	85%	isotig01283	-	897	592	595	0	gi|470103397|ref|XP_004288125.1|	102	1	99	0	PREDICTED: uncharacterized protein LOC101298253 isoform 2 [Fragaria vesca subsp. vesca]
448	4.00E-42	102	81%	89%	isotig01284	-	858	537	540	0	gi|470103397|ref|XP_004288125.1|	102	1	102	0	PREDICTED: uncharacterized protein LOC101298253 isoform 2 [Fragaria vesca subsp. vesca]
448	4.00E-42	102	81%	89%	isotig01285	-	845	537	540	0	gi|470103397|ref|XP_004288125.1|	102	1	102	0	PREDICTED: uncharacterized protein LOC101298253 isoform 2 [Fragaria vesca subsp. vesca]
448	4.00E-42	102	81%	89%	isotig01286	-	842	537	540	0	gi|470103397|ref|XP_004288125.1|	102	1	102	0	PREDICTED: uncharacterized protein LOC101298253 isoform 2 [Fragaria vesca subsp. vesca]
378	5.00E-34	99	74%	85%	isotig01287	-	821	500	503	0	gi|470103397|ref|XP_004288125.1|	102	1	99	0	PREDICTED: uncharacterized protein LOC101298253 isoform 2 [Fragaria vesca subsp. vesca]
378	5.00E-34	99	74%	85%	isotig01288	-	805	500	503	0	gi|470103397|ref|XP_004288125.1|	102	1	99	0	PREDICTED: uncharacterized protein LOC101298253 isoform 2 [Fragaria vesca subsp. vesca]
378	5.00E-34	99	74%	85%	isotig01289	-	808	500	503	0	gi|470103397|ref|XP_004288125.1|	102	1	99	0	PREDICTED: uncharacterized protein LOC101298253 isoform 2 [Fragaria vesca subsp. vesca]
448	3.00E-42	102	81%	89%	isotig01290	-	766	445	448	0	gi|470103397|ref|XP_004288125.1|	102	1	102	0	PREDICTED: uncharacterized protein LOC101298253 isoform 2 [Fragaria vesca subsp. vesca]
448	3.00E-42	102	81%	89%	isotig01291	-	750	445	448	0	gi|470103397|ref|XP_004288125.1|	102	1	102	0	PREDICTED: uncharacterized protein LOC101298253 isoform 2 [Fragaria vesca subsp. vesca]
448	3.00E-42	102	81%	89%	isotig01292	-	753	445	448	0	gi|470103397|ref|XP_004288125.1|	102	1	102	0	PREDICTED: uncharacterized protein LOC101298253 isoform 2 [Fragaria vesca subsp. vesca]
1021	0.00E+00	255	78%	88%	isotig01293	-	2194	227	770	0	gi|462399636|gb|EMJ05304.1|	522	181	435	0	hypothetical protein PRUPE_ppa004209mg [Prunus persica]
1081	0.00E+00	262	81%	90%	isotig01294	-	2194	227	770	0	gi|462399636|gb|EMJ05304.1|	522	181	442	0	hypothetical protein PRUPE_ppa004209mg [Prunus persica]
982	0.00E+00	256	78%	86%	isotig01295	-	2025	227	770	0	gi|224120516|ref|XP_002331067.1|	496	154	409	0	predicted protein [Populus predicted protein [Populus trichocarpa]
1035	0.00E+00	262	78%	88%	isotig01296	-	2025	227	770	0	gi|462399636|gb|EMJ05304.1|	522	181	442	0	hypothetical protein PRUPE_ppa004209mg [Prunus persica]
1083	0.00E+00	339	65%	76%	isotig01297	-	1937	290	1013	0	gi|224144124|ref|XP_002325194.1|	513	97	435	0	predicted protein [Populus predicted protein [Populus trichocarpa]
1139	0.00E+00	346	67%	78%	isotig01298	-	1937	290	1013	0	gi|224144124|ref|XP_002325194.1|	513	97	442	0	predicted protein [Populus predicted protein [Populus trichocarpa]
903	0.00E+00	217	83%	89%	isotig01299	-	1914	293	656	0	gi|224120516|ref|XP_002331067.1|	496	193	409	0	predicted protein [Populus predicted protein [Populus trichocarpa]
950	0.00E+00	221	85%	91%	isotig01300	-	1914	293	656	0	gi|224120516|ref|XP_002331067.1|	496	193	413	0	predicted protein [Populus predicted protein [Populus trichocarpa]
1151	0.00E+00	400	62%	72%	isotig01301	-	1768	290	1193	0	gi|224120516|ref|XP_002331067.1|	496	27	426	0	predicted protein [Populus predicted protein [Populus trichocarpa]
1200	0.00E+00	404	63%	74%	isotig01302	-	1768	290	1193	0	gi|224120516|ref|XP_002331067.1|	496	27	430	0	predicted protein [Populus predicted protein [Populus trichocarpa]
903	0.00E+00	217	83%	89%	isotig01303	-	1745	293	656	0	gi|224120516|ref|XP_002331067.1|	496	193	409	0	predicted protein [Populus predicted protein [Populus trichocarpa]
950	0.00E+00	221	85%	91%	isotig01304	-	1745	293	656	0	gi|224120516|ref|XP_002331067.1|	496	193	413	0	predicted protein [Populus predicted protein [Populus trichocarpa]
440	4.00E-41	110	80%	86%	isotig01305	-	897	332	335	0	gi|224120516|ref|XP_002331067.1|	496	300	409	0	predicted protein [Populus predicted protein [Populus trichocarpa]
496	0.00E+00	121	81%	89%	isotig01306	-	897	164	347	0	gi|508783939|gb|EOY31195.1|	524	284	404	0	Calmodulin-binding receptor-like cytoplasmic kinase 3 [Theobroma cacao]
341	6.00E-29	173	50%	60%	isotig01307	-	3033	2181	2364	0	gi|224079694|ref|XP_002305915.1|	254	74	246	0	predicted protein [Populus unknown [Populus trichocarpa]
341	6.00E-29	173	50%	60%	isotig01308	-	3010	2158	2341	0	gi|224079694|ref|XP_002305915.1|	254	74	246	0	predicted protein [Populus unknown [Populus trichocarpa]
341	6.00E-29	173	50%	60%	isotig01309	-	2903	2051	2234	0	gi|224079694|ref|XP_002305915.1|	254	74	246	0	predicted protein [Populus unknown [Populus trichocarpa]
296	9.00E-24	179	42%	56%	isotig01310	-	2872	2181	2364	0	gi|357491649|ref|XP_003616112.1|	254	74	252	0	hypothetical protein MTR_5g076250 [Medicago truncatula]
296	9.00E-24	179	42%	56%	isotig01311	-	2849	2158	2341	0	gi|357491649|ref|XP_003616112.1|	254	74	252	0	hypothetical protein MTR_5g076250 [Medicago truncatula]
294	1.00E-23	167	47%	57%	isotig01312	-	2714	1862	2045	0	gi|224134703|ref|XP_002327469.1|	254	74	240	0	predicted protein [Populus predicted protein [Populus trichocarpa]
294	1.00E-23	167	47%	57%	isotig01313	-	2691	1839	2022	0	gi|224134703|ref|XP_002327469.1|	254	74	240	0	predicted protein [Populus predicted protein [Populus trichocarpa]
296	9.00E-24	179	42%	56%	isotig01314	-	2742	2051	2234	0	gi|357491649|ref|XP_003616112.1|	254	74	252	0	hypothetical protein MTR_5g076250 [Medicago truncatula]
294	1.00E-23	167	47%	57%	isotig01315	-	2584	1732	1915	0	gi|224134703|ref|XP_002327469.1|	254	74	240	0	predicted protein [Populus predicted protein [Populus trichocarpa]
296	8.00E-24	179	42%	56%	isotig01316	-	2553	1862	2045	0	gi|357491649|ref|XP_003616112.1|	254	74	252	0	hypothetical protein MTR_5g076250 [Medicago truncatula]
296	8.00E-24	179	42%	56%	isotig01317	-	2530	1839	2022	0	gi|357491649|ref|XP_003616112.1|	254	74	252	0	hypothetical protein MTR_5g076250 [Medicago truncatula]
296	7.00E-24	179	42%	56%	isotig01318	-	2423	1732	1915	0	gi|357491649|ref|XP_003616112.1|	254	74	252	0	hypothetical protein MTR_5g076250 [Medicago truncatula]
2372	0.00E+00	652	75%	87%	isotig01320	-	2940	513	2136	0	gi|470118117|ref|XP_004295185.1|	655	4	655	0	PREDICTED: WEB family protein At5g55860-like [Fragaria vesca subsp. vesca]
2364	0.00E+00	652	75%	87%	isotig01321	-	2782	513	2136	0	gi|470118117|ref|XP_004295185.1|	655	4	655	0	PREDICTED: WEB family protein At5g55860-like [Fragaria vesca subsp. vesca]
2349	0.00E+00	653	74%	86%	isotig01322	-	2756	516	2139	0	gi|470118117|ref|XP_004295185.1|	655	3	655	0	PREDICTED: WEB family protein At5g55860-like [Fragaria vesca subsp. vesca]
694	0.00E+00	225	66%	78%	isotig01323	-	1603	445	808	0	gi|470118117|ref|XP_004295185.1|	655	1	225	0	PREDICTED: WEB family protein At5g55860-like [Fragaria vesca subsp. vesca]
685	0.00E+00	222	65%	80%	isotig01324	-	1445	436	799	0	gi|470118117|ref|XP_004295185.1|	655	4	225	0	PREDICTED: WEB family protein At5g55860-like [Fragaria vesca subsp. vesca]
682	0.00E+00	223	66%	79%	isotig01325	-	1419	445	808	0	gi|255563560|ref|XP_002522782.1|	652	1	223	0	Paramyosin, putative [Ricinus Paramyosin, putative [Ricinus communis]
550	0.00E+00	180	64%	73%	isotig01329	-	1179	606	789	0	gi|462418102|gb|EMJ22589.1|	502	325	504	0	hypothetical protein PRUPE_ppa004585mg [Prunus persica]
550	0.00E+00	180	64%	73%	isotig01330	-	1179	606	789	0	gi|462418102|gb|EMJ22589.1|	502	325	504	0	hypothetical protein PRUPE_ppa004585mg [Prunus persica]
777	0.00E+00	232	68%	75%	isotig01331	-	1125	579	942	0	gi|462418102|gb|EMJ22589.1|	502	274	505	0	hypothetical protein PRUPE_ppa004585mg [Prunus persica]
777	0.00E+00	232	68%	75%	isotig01332	-	1125	579	942	0	gi|462418102|gb|EMJ22589.1|	502	274	505	0	hypothetical protein PRUPE_ppa004585mg [Prunus persica]
492	0.00E+00	147	69%	78%	isotig01333	-	989	507	690	0	gi|462418102|gb|EMJ22589.1|	502	358	504	0	hypothetical protein PRUPE_ppa004585mg [Prunus persica]
492	0.00E+00	147	69%	78%	isotig01334	-	989	507	690	0	gi|462418102|gb|EMJ22589.1|	502	358	504	0	hypothetical protein PRUPE_ppa004585mg [Prunus persica]
322	2.00E-27	82	74%	82%	isotig01335	-	894	492	495	0	gi|462418102|gb|EMJ22589.1|	502	420	501	0	hypothetical protein PRUPE_ppa004585mg [Prunus persica]
322	2.00E-27	82	74%	82%	isotig01336	-	894	492	495	0	gi|462418102|gb|EMJ22589.1|	502	420	501	0	hypothetical protein PRUPE_ppa004585mg [Prunus persica]
299	2.00E-25	82	68%	76%	isotig01338	-	510	324	327	0	gi|462418102|gb|EMJ22589.1|	502	274	355	0	hypothetical protein PRUPE_ppa004585mg [Prunus persica]
1522	0.00E+00	318	87%	94%	isotig01339	-	2628	634	1357	0	gi|255553837|ref|XP_002517959.1|	317	1	318	0	conserved hypothetical protein [Ricinus communis]
1522	0.00E+00	318	87%	94%	isotig01340	-	2623	629	1352	0	gi|255553837|ref|XP_002517959.1|	317	1	318	0	conserved hypothetical protein [Ricinus communis]
1523	0.00E+00	318	87%	94%	isotig01341	-	2625	634	1357	0	gi|255553837|ref|XP_002517959.1|	317	1	318	0	conserved hypothetical protein [Ricinus communis]
1523	0.00E+00	318	87%	94%	isotig01342	-	2620	629	1352	0	gi|255553837|ref|XP_002517959.1|	317	1	318	0	conserved hypothetical protein [Ricinus communis]
1523	0.00E+00	318	87%	94%	isotig01343	-	2349	355	1078	0	gi|255553837|ref|XP_002517959.1|	317	1	318	0	conserved hypothetical protein [Ricinus communis]
1523	0.00E+00	318	87%	94%	isotig01344	-	2346	355	1078	0	gi|255553837|ref|XP_002517959.1|	317	1	318	0	conserved hypothetical protein [Ricinus communis]
330	6.00E-28	75	83%	89%	isotig01345	-	1821	342	345	0	gi|449444342|ref|XP_004139934.1|	316	30	104	0	PREDICTED: uncharacterized protein LOC101222318 [Cucumis sativus]
339	5.00E-29	75	84%	92%	isotig01346	-	1818	342	345	0	gi|449444342|ref|XP_004139934.1|	316	30	104	0	PREDICTED: uncharacterized protein LOC101222318 [Cucumis sativus]
275	1.00E-21	78	71%	77%	isotig01347	-	1561	38	269	0	gi|462410476|gb|EMJ15810.1|	897	274	351	0	hypothetical protein PRUPE_ppa001140mg [Prunus persica]
275	1.00E-21	78	71%	77%	isotig01348	-	1457	38	269	0	gi|462410476|gb|EMJ15810.1|	897	274	351	0	hypothetical protein PRUPE_ppa001140mg [Prunus persica]
275	3.00E-22	78	71%	77%	isotig01351	-	723	38	269	0	gi|462410476|gb|EMJ15810.1|	897	274	351	0	hypothetical protein PRUPE_ppa001140mg [Prunus persica]
275	3.00E-22	78	71%	77%	isotig01352	-	688	38	269	0	gi|462410476|gb|EMJ15810.1|	897	274	351	0	hypothetical protein PRUPE_ppa001140mg [Prunus persica]
271	9.00E-22	77	70%	77%	isotig01353	-	690	38	266	0	gi|462410476|gb|EMJ15810.1|	897	274	350	0	hypothetical protein PRUPE_ppa001140mg [Prunus persica]
1650	0.00E+00	322	92%	96%	isotig01355	-	1576	140	1103	0	gi|462401205|gb|EMJ06762.1|	322	1	322	0	hypothetical protein PRUPE_ppa008687mg [Prunus persica]
792	0.00E+00	159	87%	95%	isotig01356	-	1789	140	614	0	gi|356540054|ref|XP_003538506.1|	323	1	159	0	PREDICTED: uncharacterized protein LOC100820355 [Glycine max]
1481	0.00E+00	288	91%	97%	isotig01357	-	1327	140	1001	0	gi|356540054|ref|XP_003538506.1|	323	1	288	0	PREDICTED: uncharacterized protein LOC100820355 [Glycine max]
650	0.00E+00	125	94%	98%	isotig01358	-	1037	192	564	0	gi|225438613|ref|XP_002280917.1|	322	198	322	0	PREDICTED: uncharacterized protein LOC100266317 [Vitis vinifera]
480	0.00E+00	90	97%	99%	isotig01359	-	788	192	459	0	gi|225438613|ref|XP_002280917.1|	322	198	287	0	PREDICTED: uncharacterized protein LOC100266317 [Vitis vinifera]
200	2.00E-13	45	80%	89%	isotig01360	-	806	140	272	0	gi|356540054|ref|XP_003538506.1|	323	1	45	0	PREDICTED: uncharacterized protein LOC100820355 [Glycine max]
467	2.00E-44	111	83%	86%	isotig01361	-	690	358	688	0	gi|470118007|ref|XP_004295135.1|	678	475	585	0	PREDICTED: serine/threonine-protein kinase TOUSLED-like [Fragaria vesca subsp. vesca]
462	3.00E-43	210	53%	63%	isotig01362	-	1718	186	813	0	gi|225423965|ref|XP_002279257.1|	320	24	233	0	PREDICTED: ethylene-responsive transcription factor ERF118 [Vitis vinifera]
462	3.00E-43	210	53%	63%	isotig01363	-	1716	186	813	0	gi|225423965|ref|XP_002279257.1|	320	24	233	0	PREDICTED: ethylene-responsive transcription factor ERF118 [Vitis vinifera]
462	3.00E-43	210	53%	63%	isotig01364	-	1720	186	813	0	gi|225423965|ref|XP_002279257.1|	320	24	233	0	PREDICTED: ethylene-responsive transcription factor ERF118 [Vitis vinifera]
462	3.00E-43	210	53%	63%	isotig01365	-	1717	186	813	0	gi|225423965|ref|XP_002279257.1|	320	24	233	0	PREDICTED: ethylene-responsive transcription factor ERF118 [Vitis vinifera]
591	0.00E+00	350	42%	55%	isotig01366	-	1719	117	1164	0	gi|462419563|gb|EMJ23826.1|	328	1	350	0	hypothetical protein PRUPE_ppa008514mg [Prunus persica]
591	0.00E+00	350	42%	55%	isotig01367	-	1718	117	1164	0	gi|462419563|gb|EMJ23826.1|	328	1	350	0	hypothetical protein PRUPE_ppa008514mg [Prunus persica]
1333	0.00E+00	286	87%	94%	isotig01368	-	1327	119	974	0	gi|224140389|ref|XP_002323565.1|	287	1	286	0	aquaporin, MIP family, PIP subfamily [Populus trichocarpa]
1333	0.00E+00	286	87%	94%	isotig01369	-	1324	119	974	0	gi|224140389|ref|XP_002323565.1|	287	1	286	0	aquaporin, MIP family, PIP subfamily [Populus trichocarpa]
1333	0.00E+00	286	87%	94%	isotig01370	-	1322	119	974	0	gi|224140389|ref|XP_002323565.1|	287	1	286	0	aquaporin, MIP family, PIP subfamily [Populus trichocarpa]
1333	0.00E+00	286	87%	94%	isotig01371	-	1321	119	974	0	gi|224140389|ref|XP_002323565.1|	287	1	286	0	aquaporin, MIP family, PIP subfamily [Populus trichocarpa]
1333	0.00E+00	286	87%	94%	isotig01372	-	1179	119	974	0	gi|224140389|ref|XP_002323565.1|	287	1	286	0	aquaporin, MIP family, PIP subfamily [Populus trichocarpa]
1722	0.00E+00	415	81%	89%	isotig01373	-	2878	1646	2549	0	gi|462400701|gb|EMJ06258.1|	508	1	415	0	hypothetical protein PRUPE_ppa004457mg [Prunus persica]
1722	0.00E+00	415	81%	89%	isotig01374	-	2786	1554	2457	0	gi|462400701|gb|EMJ06258.1|	508	1	415	0	hypothetical protein PRUPE_ppa004457mg [Prunus persica]
1870	0.00E+00	412	88%	94%	isotig01375	-	2770	1538	2441	0	gi|462400701|gb|EMJ06258.1|	508	1	412	0	hypothetical protein PRUPE_ppa004457mg [Prunus persica]
1870	0.00E+00	412	88%	94%	isotig01376	-	2679	1447	2350	0	gi|462400701|gb|EMJ06258.1|	508	1	412	0	hypothetical protein PRUPE_ppa004457mg [Prunus persica]
1719	0.00E+00	397	84%	92%	isotig01377	-	2176	944	1847	0	gi|225440692|ref|XP_002280330.1|	509	1	397	0	PREDICTED: LIMR family protein At5g01460 [Vitis vinifera]
1719	0.00E+00	397	84%	92%	isotig01378	-	2084	852	1755	0	gi|225440692|ref|XP_002280330.1|	509	1	397	0	PREDICTED: LIMR family protein At5g01460 [Vitis vinifera]
1870	0.00E+00	412	88%	94%	isotig01379	-	2068	836	1739	0	gi|462400701|gb|EMJ06258.1|	508	1	412	0	hypothetical protein PRUPE_ppa004457mg [Prunus persica]
194	4.00E-12	38	100%	100%	isotig01380	-	2128	639	750	0	gi|356496229|ref|XP_003516971.1|	508	434	471	0	PREDICTED: LOW QUALITY PROTEIN: LIMR family protein At3g08930-like [Glycine max]
1885	0.00E+00	416	88%	94%	isotig01381	-	1977	745	1648	0	gi|462400701|gb|EMJ06258.1|	508	1	416	0	hypothetical protein PRUPE_ppa004457mg [Prunus persica]
189	2.00E-11	37	100%	100%	isotig01382	-	2036	642	750	0	gi|356496229|ref|XP_003516971.1|	508	434	470	0	PREDICTED: LOW QUALITY PROTEIN: LIMR family protein At3g08930-like [Glycine max]
322	6.00E-27	73	90%	90%	isotig01383	-	2020	1424	1427	0	gi|224140417|ref|XP_002323579.1|	509	339	411	0	predicted protein [Populus predicted protein [Populus trichocarpa]
322	5.00E-27	73	90%	90%	isotig01384	-	1929	1333	1336	0	gi|224140417|ref|XP_002323579.1|	509	339	411	0	predicted protein [Populus predicted protein [Populus trichocarpa]
401	3.00E-36	98	81%	88%	isotig01385	-	1426	435	438	0	gi|356568088|ref|XP_003552245.1|	509	404	501	0	PREDICTED: LIMR family protein At5g01460-like [Glycine max]
408	4.00E-37	99	83%	86%	isotig01386	-	1334	414	417	0	gi|356568088|ref|XP_003552245.1|	509	411	509	0	PREDICTED: LIMR family protein At5g01460-like [Glycine max]
406	6.00E-37	102	76%	86%	isotig01387	-	1318	435	438	0	gi|356568088|ref|XP_003552245.1|	509	404	505	0	PREDICTED: LIMR family protein At5g01460-like [Glycine max]
419	2.00E-38	91	89%	92%	isotig01388	-	1227	414	417	0	gi|356568088|ref|XP_003552245.1|	509	411	501	0	PREDICTED: LIMR family protein At5g01460-like [Glycine max]
2143	0.00E+00	542	74%	86%	isotig01403	-	2075	434	1877	0	gi|462417118|gb|EMJ21855.1|	555	20	561	0	hypothetical protein PRUPE_ppa003691mg [Prunus persica]
2123	0.00E+00	542	73%	85%	isotig01404	-	2075	434	1877	0	gi|462417118|gb|EMJ21855.1|	555	20	561	0	hypothetical protein PRUPE_ppa003691mg [Prunus persica]
2110	0.00E+00	546	73%	84%	isotig01405	-	2069	446	1889	0	gi|462417118|gb|EMJ21855.1|	555	16	561	0	hypothetical protein PRUPE_ppa003691mg [Prunus persica]
2140	0.00E+00	546	73%	86%	isotig01406	-	2046	417	1860	0	gi|462417118|gb|EMJ21855.1|	555	16	561	0	hypothetical protein PRUPE_ppa003691mg [Prunus persica]
2090	0.00E+00	546	73%	84%	isotig01407	-	2069	446	1889	0	gi|462417118|gb|EMJ21855.1|	555	16	561	0	hypothetical protein PRUPE_ppa003691mg [Prunus persica]
2120	0.00E+00	546	73%	85%	isotig01408	-	2046	417	1860	0	gi|462417118|gb|EMJ21855.1|	555	16	561	0	hypothetical protein PRUPE_ppa003691mg [Prunus persica]
2106	0.00E+00	546	73%	84%	isotig01409	-	2040	417	1860	0	gi|462417118|gb|EMJ21855.1|	555	16	561	0	hypothetical protein PRUPE_ppa003691mg [Prunus persica]
2144	0.00E+00	546	73%	86%	isotig01410	-	1920	291	1734	0	gi|462417118|gb|EMJ21855.1|	555	16	561	0	hypothetical protein PRUPE_ppa003691mg [Prunus persica]
2086	0.00E+00	546	73%	84%	isotig01411	-	2040	417	1860	0	gi|462417118|gb|EMJ21855.1|	555	16	561	0	hypothetical protein PRUPE_ppa003691mg [Prunus persica]
2124	0.00E+00	546	73%	85%	isotig01412	-	1920	291	1734	0	gi|462417118|gb|EMJ21855.1|	555	16	561	0	hypothetical protein PRUPE_ppa003691mg [Prunus persica]
2110	0.00E+00	546	73%	84%	isotig01413	-	1914	291	1734	0	gi|462417118|gb|EMJ21855.1|	555	16	561	0	hypothetical protein PRUPE_ppa003691mg [Prunus persica]
2090	0.00E+00	546	73%	84%	isotig01414	-	1914	291	1734	0	gi|462417118|gb|EMJ21855.1|	555	16	561	0	hypothetical protein PRUPE_ppa003691mg [Prunus persica]
607	0.00E+00	146	82%	84%	isotig01416	-	2068	1091	1526	0	gi|356503602|ref|XP_003520596.1|	872	35	180	0	PREDICTED: autophagy-related protein 9-like [Glycine max]
607	0.00E+00	146	82%	84%	isotig01417	-	2072	1091	1526	0	gi|356503602|ref|XP_003520596.1|	872	35	180	0	PREDICTED: autophagy-related protein 9-like [Glycine max]
607	0.00E+00	146	82%	84%	isotig01418	-	2049	1091	1526	0	gi|356503602|ref|XP_003520596.1|	872	35	180	0	PREDICTED: autophagy-related protein 9-like [Glycine max]
607	0.00E+00	146	82%	84%	isotig01419	-	1650	673	1108	0	gi|356503602|ref|XP_003520596.1|	872	35	180	0	PREDICTED: autophagy-related protein 9-like [Glycine max]
607	0.00E+00	146	82%	84%	isotig01420	-	1654	673	1108	0	gi|356503602|ref|XP_003520596.1|	872	35	180	0	PREDICTED: autophagy-related protein 9-like [Glycine max]
607	0.00E+00	146	82%	84%	isotig01421	-	1631	673	1108	0	gi|356503602|ref|XP_003520596.1|	872	35	180	0	PREDICTED: autophagy-related protein 9-like [Glycine max]
313	2.00E-26	83	73%	81%	isotig01422	-	1025	520	766	0	gi|462396023|gb|EMJ01822.1|	867	191	273	0	hypothetical protein PRUPE_ppa001270mg [Prunus persica]
409	2.00E-37	108	73%	79%	isotig01423	-	1029	520	841	0	gi|462396023|gb|EMJ01822.1|	867	191	298	0	hypothetical protein PRUPE_ppa001270mg [Prunus persica]
414	5.00E-38	108	74%	80%	isotig01424	-	1002	520	841	0	gi|462396023|gb|EMJ01822.1|	867	191	298	0	hypothetical protein PRUPE_ppa001270mg [Prunus persica]
367	1.00E-32	95	74%	82%	isotig01425	-	931	390	672	0	gi|462396023|gb|EMJ01822.1|	867	179	273	0	hypothetical protein PRUPE_ppa001270mg [Prunus persica]
463	9.00E-44	120	73%	80%	isotig01426	-	935	390	747	0	gi|462396023|gb|EMJ01822.1|	867	179	298	0	hypothetical protein PRUPE_ppa001270mg [Prunus persica]
367	1.00E-32	95	74%	82%	isotig01427	-	912	390	672	0	gi|462396023|gb|EMJ01822.1|	867	179	273	0	hypothetical protein PRUPE_ppa001270mg [Prunus persica]
1767	0.00E+00	405	84%	89%	isotig01429	-	4824	3302	4514	0	gi|255540799|ref|XP_002511464.1|	415	11	415	0	mannose-1-phosphate guanyltransferase, putative [Ricinus communis]
1767	0.00E+00	405	84%	89%	isotig01430	-	4821	3299	4511	0	gi|255540799|ref|XP_002511464.1|	415	11	415	0	mannose-1-phosphate guanyltransferase, putative [Ricinus communis]
850	0.00E+00	162	98%	99%	isotig01431	-	4551	904	1387	0	gi|442803155|gb|AGC78890.1|	162	1	162	0	hypothetical protein (mitochondrion) [Vicia faba]
850	0.00E+00	162	98%	99%	isotig01432	-	4548	901	1384	0	gi|442803155|gb|AGC78890.1|	162	1	162	0	hypothetical protein (mitochondrion) [Vicia faba]
1767	0.00E+00	405	84%	89%	isotig01433	-	4592	3070	4282	0	gi|255540799|ref|XP_002511464.1|	415	11	415	0	mannose-1-phosphate guanyltransferase, putative [Ricinus communis]
850	0.00E+00	162	98%	99%	isotig01434	-	4319	672	1155	0	gi|442803155|gb|AGC78890.1|	162	1	162	0	hypothetical protein (mitochondrion) [Vicia faba]
850	0.00E+00	162	98%	99%	isotig01435	-	3950	904	1387	0	gi|442803155|gb|AGC78890.1|	162	1	162	0	hypothetical protein (mitochondrion) [Vicia faba]
850	0.00E+00	162	98%	99%	isotig01436	-	3947	901	1384	0	gi|442803155|gb|AGC78890.1|	162	1	162	0	hypothetical protein (mitochondrion) [Vicia faba]
850	0.00E+00	162	98%	99%	isotig01437	-	3718	672	1155	0	gi|442803155|gb|AGC78890.1|	162	1	162	0	hypothetical protein (mitochondrion) [Vicia faba]
1295	0.00E+00	310	82%	87%	isotig01438	-	1379	142	1069	0	gi|255540799|ref|XP_002511464.1|	415	106	415	0	mannose-1-phosphate guanyltransferase, putative [Ricinus communis]
227	3.00E-16	56	82%	86%	isotig01439	-	1106	324	489	0	gi|508773331|gb|EOY20587.1|	415	125	180	0	ADP-glucose pyrophosphorylase family protein isoform 1 [Theobroma cacao]
583	0.00E+00	177	65%	77%	isotig01441	-	1325	826	1009	0	gi|502138378|ref|XP_004503384.1|	222	32	208	0	PREDICTED: 21 kDa protein-like [Cicer arietinum]
583	0.00E+00	177	65%	77%	isotig01442	-	1325	826	1009	0	gi|502138378|ref|XP_004503384.1|	222	32	208	0	PREDICTED: 21 kDa protein-like [Cicer arietinum]
583	0.00E+00	177	65%	77%	isotig01443	-	1322	823	1006	0	gi|502138378|ref|XP_004503384.1|	222	32	208	0	PREDICTED: 21 kDa protein-like [Cicer arietinum]
583	0.00E+00	177	65%	77%	isotig01444	-	1322	823	1006	0	gi|502138378|ref|XP_004503384.1|	222	32	208	0	PREDICTED: 21 kDa protein-like [Cicer arietinum]
583	0.00E+00	177	65%	77%	isotig01445	-	1321	822	1005	0	gi|502138378|ref|XP_004503384.1|	222	32	208	0	PREDICTED: 21 kDa protein-like [Cicer arietinum]
583	0.00E+00	177	65%	77%	isotig01446	-	1321	822	1005	0	gi|502138378|ref|XP_004503384.1|	222	32	208	0	PREDICTED: 21 kDa protein-like [Cicer arietinum]
583	0.00E+00	177	65%	77%	isotig01447	-	1316	817	1000	0	gi|502138378|ref|XP_004503384.1|	222	32	208	0	PREDICTED: 21 kDa protein-like [Cicer arietinum]
583	0.00E+00	177	65%	77%	isotig01448	-	1313	814	997	0	gi|502138378|ref|XP_004503384.1|	222	32	208	0	PREDICTED: 21 kDa protein-like [Cicer arietinum]
583	0.00E+00	177	65%	77%	isotig01449	-	1314	815	998	0	gi|502138378|ref|XP_004503384.1|	222	32	208	0	PREDICTED: 21 kDa protein-like [Cicer arietinum]
583	0.00E+00	177	65%	77%	isotig01450	-	1312	813	996	0	gi|502138378|ref|XP_004503384.1|	222	32	208	0	PREDICTED: 21 kDa protein-like [Cicer arietinum]
583	0.00E+00	177	65%	77%	isotig01451	-	1311	812	995	0	gi|502138378|ref|XP_004503384.1|	222	32	208	0	PREDICTED: 21 kDa protein-like [Cicer arietinum]
583	0.00E+00	177	65%	77%	isotig01452	-	1310	811	994	0	gi|502138378|ref|XP_004503384.1|	222	32	208	0	PREDICTED: 21 kDa protein-like [Cicer arietinum]
904	0.00E+00	230	75%	81%	isotig01453	-	1302	112	799	0	gi|462402991|gb|EMJ08548.1|	235	3	232	0	hypothetical protein PRUPE_ppa010816mg [Prunus persica]
904	0.00E+00	230	75%	81%	isotig01454	-	1286	112	799	0	gi|462402991|gb|EMJ08548.1|	235	3	232	0	hypothetical protein PRUPE_ppa010816mg [Prunus persica]
930	0.00E+00	230	77%	83%	isotig01455	-	1301	111	798	0	gi|462402991|gb|EMJ08548.1|	235	3	232	0	hypothetical protein PRUPE_ppa010816mg [Prunus persica]
930	0.00E+00	230	77%	83%	isotig01456	-	1285	111	798	0	gi|462402991|gb|EMJ08548.1|	235	3	232	0	hypothetical protein PRUPE_ppa010816mg [Prunus persica]
904	0.00E+00	230	75%	81%	isotig01457	-	1241	112	799	0	gi|462402991|gb|EMJ08548.1|	235	3	232	0	hypothetical protein PRUPE_ppa010816mg [Prunus persica]
904	0.00E+00	230	75%	81%	isotig01458	-	1225	112	799	0	gi|462402991|gb|EMJ08548.1|	235	3	232	0	hypothetical protein PRUPE_ppa010816mg [Prunus persica]
930	0.00E+00	230	77%	83%	isotig01459	-	1240	111	798	0	gi|462402991|gb|EMJ08548.1|	235	3	232	0	hypothetical protein PRUPE_ppa010816mg [Prunus persica]
910	0.00E+00	233	74%	81%	isotig01460	-	1162	112	808	0	gi|462402991|gb|EMJ08548.1|	235	3	235	0	hypothetical protein PRUPE_ppa010816mg [Prunus persica]
930	0.00E+00	230	77%	83%	isotig01461	-	1224	111	798	0	gi|462402991|gb|EMJ08548.1|	235	3	232	0	hypothetical protein PRUPE_ppa010816mg [Prunus persica]
936	0.00E+00	233	76%	82%	isotig01462	-	1161	111	807	0	gi|462402991|gb|EMJ08548.1|	235	3	235	0	hypothetical protein PRUPE_ppa010816mg [Prunus persica]
910	0.00E+00	233	74%	81%	isotig01463	-	1102	112	808	0	gi|462402991|gb|EMJ08548.1|	235	3	235	0	hypothetical protein PRUPE_ppa010816mg [Prunus persica]
936	0.00E+00	233	76%	82%	isotig01464	-	1101	111	807	0	gi|462402991|gb|EMJ08548.1|	235	3	235	0	hypothetical protein PRUPE_ppa010816mg [Prunus persica]
391	4.00E-35	99	78%	86%	isotig01465	-	1405	1056	1059	0	gi|462420471|gb|EMJ24734.1|	184	1	99	0	hypothetical protein PRUPE_ppa012084mg [Prunus persica]
391	4.00E-35	99	78%	86%	isotig01466	-	1397	1048	1051	0	gi|462420471|gb|EMJ24734.1|	184	1	99	0	hypothetical protein PRUPE_ppa012084mg [Prunus persica]
391	4.00E-35	99	78%	86%	isotig01467	-	1397	1048	1051	0	gi|462420471|gb|EMJ24734.1|	184	1	99	0	hypothetical protein PRUPE_ppa012084mg [Prunus persica]
465	9.00E-44	166	58%	70%	isotig01468	-	1304	775	958	0	gi|462420471|gb|EMJ24734.1|	184	1	166	0	hypothetical protein PRUPE_ppa012084mg [Prunus persica]
465	8.00E-44	166	58%	70%	isotig01469	-	1296	767	950	0	gi|462420471|gb|EMJ24734.1|	184	1	166	0	hypothetical protein PRUPE_ppa012084mg [Prunus persica]
465	8.00E-44	166	58%	70%	isotig01470	-	1296	767	950	0	gi|462420471|gb|EMJ24734.1|	184	1	166	0	hypothetical protein PRUPE_ppa012084mg [Prunus persica]
391	3.00E-35	99	78%	86%	isotig01471	-	1114	765	768	0	gi|462420471|gb|EMJ24734.1|	184	1	99	0	hypothetical protein PRUPE_ppa012084mg [Prunus persica]
391	3.00E-35	99	78%	86%	isotig01472	-	1106	757	760	0	gi|462420471|gb|EMJ24734.1|	184	1	99	0	hypothetical protein PRUPE_ppa012084mg [Prunus persica]
391	3.00E-35	99	78%	86%	isotig01473	-	1106	757	760	0	gi|462420471|gb|EMJ24734.1|	184	1	99	0	hypothetical protein PRUPE_ppa012084mg [Prunus persica]
464	7.00E-44	142	65%	76%	isotig01474	-	1014	485	668	0	gi|462420471|gb|EMJ24734.1|	184	1	142	0	hypothetical protein PRUPE_ppa012084mg [Prunus persica]
464	7.00E-44	142	65%	76%	isotig01475	-	1006	477	660	0	gi|462420471|gb|EMJ24734.1|	184	1	142	0	hypothetical protein PRUPE_ppa012084mg [Prunus persica]
464	7.00E-44	142	65%	76%	isotig01476	-	1006	477	660	0	gi|462420471|gb|EMJ24734.1|	184	1	142	0	hypothetical protein PRUPE_ppa012084mg [Prunus persica]
566	0.00E+00	112	94%	96%	isotig01477	-	2572	1986	2319	0	gi|508725200|gb|EOY17097.1|	113	1	112	0	Cytochrome c-2 [Theobroma cacao]
634	0.00E+00	138	87%	91%	isotig01478	-	2412	1350	1761	0	gi|462419172|gb|EMJ23435.1|	351	214	351	0	hypothetical protein PRUPE_ppa007920mg [Prunus persica]
473	2.00E-44	106	84%	90%	isotig01479	-	2309	1606	1921	0	gi|470127811|ref|XP_004299853.1|	350	245	350	0	PREDICTED: protein phosphatase methylesterase 1-like [Fragaria vesca subsp. vesca]
634	0.00E+00	138	87%	91%	isotig01480	-	2149	1350	1761	0	gi|462419172|gb|EMJ23435.1|	351	214	351	0	hypothetical protein PRUPE_ppa007920mg [Prunus persica]
566	0.00E+00	112	94%	96%	isotig01481	-	1671	1085	1418	0	gi|508725200|gb|EOY17097.1|	113	1	112	0	Cytochrome c-2 [Theobroma cacao]
753	0.00E+00	168	85%	91%	isotig01482	-	1511	359	860	0	gi|462419172|gb|EMJ23435.1|	351	184	351	0	hypothetical protein PRUPE_ppa007920mg [Prunus persica]
473	1.00E-44	106	84%	90%	isotig01483	-	1408	705	1020	0	gi|470127811|ref|XP_004299853.1|	350	245	350	0	PREDICTED: protein phosphatase methylesterase 1-like [Fragaria vesca subsp. vesca]
753	0.00E+00	168	85%	91%	isotig01484	-	1248	359	860	0	gi|462419172|gb|EMJ23435.1|	351	184	351	0	hypothetical protein PRUPE_ppa007920mg [Prunus persica]
560	0.00E+00	112	93%	95%	isotig01485	-	721	135	468	0	gi|508725200|gb|EOY17097.1|	113	1	112	0	Cytochrome c-2 [Theobroma cacao]
356	5.00E-32	94	81%	85%	isotig01486	-	460	176	455	0	gi|224145057|ref|XP_002325511.1|	354	155	248	0	predicted protein [Populus predicted protein [Populus trichocarpa]
536	0.00E+00	131	78%	87%	isotig01487	-	2223	328	718	0	gi|224074187|ref|XP_002304292.1|	310	134	264	0	predicted protein [Populus predicted protein [Populus trichocarpa]
598	0.00E+00	149	77%	87%	isotig01488	-	2117	168	612	0	gi|462405119|gb|EMJ10583.1|	307	113	261	0	hypothetical protein PRUPE_ppa009079mg [Prunus persica]
531	0.00E+00	128	80%	88%	isotig01489	-	2116	230	611	0	gi|508777014|gb|EOY24270.1|	305	132	259	0	2-oxoglutarate and Fe(II)-dependent oxygenase superfamily protein isoform 1 [Theobroma cacao]
739	0.00E+00	175	79%	89%	isotig01490	-	1535	334	856	0	gi|462405119|gb|EMJ10583.1|	307	133	307	0	hypothetical protein PRUPE_ppa009079mg [Prunus persica]
803	0.00E+00	195	77%	87%	isotig01491	-	1429	168	750	0	gi|462405119|gb|EMJ10583.1|	307	113	307	0	hypothetical protein PRUPE_ppa009079mg [Prunus persica]
735	0.00E+00	174	79%	89%	isotig01492	-	1428	230	749	0	gi|462405119|gb|EMJ10583.1|	307	134	307	0	hypothetical protein PRUPE_ppa009079mg [Prunus persica]
216	4.00E-15	95	43%	62%	isotig01493	-	968	1	283	0	gi|281209937|gb|EFA84105.1|	325	232	326	0	hypothetical protein PPL_03178 [Polysphondylium pallidum PN500]
164	2.00E-09	41	78%	93%	isotig01494	-	631	334	454	0	gi|470126876|ref|XP_004299408.1|	309	135	175	0	PREDICTED: 1-aminocyclopropane-1-carboxylate oxidase-like [Fragaria vesca subsp. vesca]
226	7.00E-17	61	70%	85%	isotig01495	-	525	168	348	0	gi|470126876|ref|XP_004299408.1|	309	115	175	0	PREDICTED: 1-aminocyclopropane-1-carboxylate oxidase-like [Fragaria vesca subsp. vesca]
171	2.00E-10	62	52%	77%	isotig01496	-	524	164	347	0	gi|356565372|ref|XP_003550915.1|	311	117	178	0	PREDICTED: LOW QUALITY PROTEIN: probable iron/ascorbate oxidoreductase DDB_G0283291-like [Glycine max]
1467	0.00E+00	355	77%	87%	contig03465	-	1599	30	1092	0	gi|224057499|ref|XP_002299240.1|	368	10	364	0	predicted protein [Populus predicted protein [Populus trichocarpa]
549	0.00E+00	143	71%	79%	isotig01505	-	1879	1090	1516	0	gi|462397566|gb|EMJ03234.1|	359	216	358	0	hypothetical protein PRUPE_ppa006700mg [Prunus persica]
549	0.00E+00	143	71%	79%	isotig01506	-	1786	997	1423	0	gi|462397566|gb|EMJ03234.1|	359	216	358	0	hypothetical protein PRUPE_ppa006700mg [Prunus persica]
549	0.00E+00	143	71%	79%	isotig01507	-	1829	1040	1466	0	gi|462397566|gb|EMJ03234.1|	359	216	358	0	hypothetical protein PRUPE_ppa006700mg [Prunus persica]
549	0.00E+00	143	71%	79%	isotig01508	-	1736	947	1373	0	gi|462397566|gb|EMJ03234.1|	359	216	358	0	hypothetical protein PRUPE_ppa006700mg [Prunus persica]
335	1.00E-28	102	58%	75%	isotig01509	-	1398	696	999	0	gi|508725370|gb|EOY17267.1|	288	10	111	0	Transcription factor IIIA isoform 2 [Theobroma cacao]
357	3.00E-31	110	60%	70%	isotig01510	-	1305	576	903	0	gi|470101270|ref|XP_004287098.1|	421	129	238	0	PREDICTED: zinc finger protein 132-like isoform 1 [Fragaria vesca subsp. vesca]
335	1.00E-28	102	58%	75%	isotig01511	-	1348	646	949	0	gi|508725370|gb|EOY17267.1|	288	10	111	0	Transcription factor IIIA isoform 2 [Theobroma cacao]
357	3.00E-31	110	60%	70%	isotig01512	-	1255	526	853	0	gi|470101270|ref|XP_004287098.1|	421	129	238	0	PREDICTED: zinc finger protein 132-like isoform 1 [Fragaria vesca subsp. vesca]
206	3.00E-14	53	75%	81%	isotig01513	-	709	187	343	0	gi|462397567|gb|EMJ03235.1|	399	346	398	0	hypothetical protein PRUPE_ppa006700mg [Prunus persica]
559	0.00E+00	183	63%	74%	isotig01514	-	1201	385	748	0	gi|508708993|gb|EOY00890.1|	177	1	183	0	Uncharacterized protein TCM_010809 [Theobroma cacao]
559	0.00E+00	183	63%	74%	isotig01515	-	1204	388	751	0	gi|508708993|gb|EOY00890.1|	177	1	183	0	Uncharacterized protein TCM_010809 [Theobroma cacao]
559	0.00E+00	183	63%	74%	isotig01516	-	1202	386	749	0	gi|508708993|gb|EOY00890.1|	177	1	183	0	Uncharacterized protein TCM_010809 [Theobroma cacao]
559	0.00E+00	183	63%	74%	isotig01517	-	945	129	492	0	gi|508708993|gb|EOY00890.1|	177	1	183	0	Uncharacterized protein TCM_010809 [Theobroma cacao]
559	0.00E+00	183	63%	74%	isotig01518	-	943	127	490	0	gi|508708993|gb|EOY00890.1|	177	1	183	0	Uncharacterized protein TCM_010809 [Theobroma cacao]
559	0.00E+00	183	63%	74%	isotig01519	-	939	123	486	0	gi|508708993|gb|EOY00890.1|	177	1	183	0	Uncharacterized protein TCM_010809 [Theobroma cacao]
559	0.00E+00	183	63%	74%	isotig01520	-	943	127	490	0	gi|508708993|gb|EOY00890.1|	177	1	183	0	Uncharacterized protein TCM_010809 [Theobroma cacao]
1835	0.00E+00	509	70%	83%	isotig01521	-	3272	1002	2526	0	gi|470117938|ref|XP_004295103.1|	914	407	915	0	PREDICTED: calmodulin-binding transcription activator 5-like [Fragaria vesca subsp. vesca]
1835	0.00E+00	509	70%	83%	isotig01522	-	3224	954	2478	0	gi|470117938|ref|XP_004295103.1|	914	407	915	0	PREDICTED: calmodulin-binding transcription activator 5-like [Fragaria vesca subsp. vesca]
1326	0.00E+00	343	76%	86%	isotig01523	-	1783	849	1572	0	gi|462411778|gb|EMJ16827.1|	348	1	343	0	hypothetical protein PRUPE_ppa008018mg [Prunus persica]
1330	0.00E+00	343	76%	86%	isotig01524	-	1783	849	1572	0	gi|462411778|gb|EMJ16827.1|	348	1	343	0	hypothetical protein PRUPE_ppa008018mg [Prunus persica]
1330	0.00E+00	343	76%	86%	isotig01525	-	1735	801	1524	0	gi|462411778|gb|EMJ16827.1|	348	1	343	0	hypothetical protein PRUPE_ppa008018mg [Prunus persica]
1330	0.00E+00	343	76%	86%	isotig01526	-	1735	801	1524	0	gi|462411778|gb|EMJ16827.1|	348	1	343	0	hypothetical protein PRUPE_ppa008018mg [Prunus persica]
2086	0.00E+00	596	68%	81%	isotig01527	-	2531	3	1788	0	gi|470117938|ref|XP_004295103.1|	914	320	915	0	PREDICTED: calmodulin-binding transcription activator 5-like [Fragaria vesca subsp. vesca]
2020	0.00E+00	390	97%	99%	isotig01535	-	1726	181	1348	0	gi|225432155|ref|XP_002266358.1|	393	1	390	0	PREDICTED: S-adenosylmethionine synthase 2 [Vitis vinifera]
2020	0.00E+00	390	97%	99%	isotig01536	-	1698	153	1320	0	gi|225432155|ref|XP_002266358.1|	393	1	390	0	PREDICTED: S-adenosylmethionine synthase 2 [Vitis vinifera]
321	3.00E-27	71	85%	85%	isotig01537	-	1044	83	293	0	gi|508779531|gb|EOY26787.1|	95	1	71	0	Zinc-binding ribosomal protein family protein [Theobroma cacao]
318	7.00E-27	72	83%	86%	isotig01538	-	1047	74	287	0	gi|297743270|emb|CBI36137.3|	115	17	88	0	unnamed protein product [Vitis vinifera]
318	7.00E-27	72	83%	86%	isotig01539	-	1039	66	279	0	gi|297743270|emb|CBI36137.3|	115	17	88	0	unnamed protein product [Vitis vinifera]
732	0.00E+00	201	70%	80%	isotig01540	-	1026	127	727	0	gi|462420407|gb|EMJ24670.1|	202	1	201	0	hypothetical protein PRUPE_ppa011665mg [Prunus persica]
260	2.00E-20	53	96%	100%	isotig01541	-	683	129	285	0	gi|508705935|gb|EOX97831.1|	53	1	53	0	Uncharacterized protein TCM_006763 [Theobroma cacao]
280	4.00E-22	146	44%	58%	isotig01542	-	1878	887	1322	0	gi|357441957|ref|XP_003591256.1|	1132	987	1132	0	hypothetical protein MTR_1g084990 [Medicago truncatula]
280	4.00E-22	146	44%	58%	isotig01543	-	1762	887	1322	0	gi|357441957|ref|XP_003591256.1|	1132	987	1132	0	hypothetical protein MTR_1g084990 [Medicago truncatula]
584	0.00E+00	182	60%	76%	isotig01544	-	1104	230	593	0	gi|470108240|ref|XP_004290431.1|	257	76	257	0	PREDICTED: putative rRNA methylase YtqB-like isoform 1 [Fragaria vesca subsp. vesca]
698	0.00E+00	204	63%	79%	isotig01545	-	950	296	659	0	gi|470108240|ref|XP_004290431.1|	257	54	257	0	PREDICTED: putative rRNA methylase YtqB-like isoform 1 [Fragaria vesca subsp. vesca]
160	6.00E-09	51	57%	73%	isotig01547	-	665	230	380	0	gi|255544606|ref|XP_002513364.1|	286	216	266	0	S-adenosylmethionine-dependent methyltransferase, putative [Ricinus communis]
623	0.00E+00	148	80%	88%	isotig01549	-	1368	501	942	0	gi|255587860|ref|XP_002534419.1|	154	7	154	0	metal ion binding protein, putative [Ricinus communis]
623	0.00E+00	144	82%	89%	isotig01550	-	1299	513	942	0	gi|224080626|ref|XP_002306185.1|	154	11	154	0	predicted protein [Populus predicted protein [Populus trichocarpa]
388	5.00E-35	84	88%	95%	isotig01551	-	1030	559	562	0	gi|508713193|gb|EOY05090.1|	574	152	235	0	FKBP-type peptidyl-prolyl cis-trans isomerase family protein isoform 3 [Theobroma cacao]
560	0.00E+00	128	83%	89%	isotig01552	-	930	123	504	0	gi|224080626|ref|XP_002306185.1|	154	27	154	0	predicted protein [Populus predicted protein [Populus trichocarpa]
304	2.00E-25	90	69%	77%	isotig01553	-	904	70	73	0	gi|359497288|ref|XP_002263566.2|	571	312	401	0	PREDICTED: 70 kDa peptidyl-prolyl isomerase [Vitis vinifera]
565	0.00E+00	128	84%	90%	isotig01554	-	861	123	504	0	gi|224080626|ref|XP_002306185.1|	154	27	154	0	predicted protein [Populus predicted protein [Populus trichocarpa]
391	2.00E-35	85	87%	95%	isotig01555	-	870	399	402	0	gi|508713193|gb|EOY05090.1|	574	152	236	0	FKBP-type peptidyl-prolyl cis-trans isomerase family protein isoform 3 [Theobroma cacao]
802	0.00E+00	178	82%	93%	isotig01556	-	1729	1369	1552	0	gi|224128015|ref|XP_002329233.1|	258	81	258	0	predicted protein [Populus predicted protein [Populus trichocarpa]
389	5.00E-35	167	53%	59%	isotig01557	-	1143	188	686	0	gi|472278804|gb|AGI37442.1|	177	21	187	0	dehydrin 1 [Rhododendron catawbiense]
804	0.00E+00	178	81%	93%	isotig01558	-	1105	745	928	0	gi|224128015|ref|XP_002329233.1|	258	81	258	0	predicted protein [Populus predicted protein [Populus trichocarpa]
804	0.00E+00	178	81%	93%	isotig01559	-	871	511	694	0	gi|224128015|ref|XP_002329233.1|	258	81	258	0	predicted protein [Populus predicted protein [Populus trichocarpa]
435	1.00E-40	97	86%	94%	isotig01560	-	797	262	550	0	gi|508785743|gb|EOY32999.1|	97	1	97	0	Chaperonin 10 isoform 1 [Theobroma cacao]
167	5.00E-10	49	67%	78%	isotig01561	-	519	6	150	0	gi|356510139|ref|XP_003523797.1|	495	185	233	0	PREDICTED: serine/threonine-protein kinase PEPKR2-like [Glycine max]
358	7.00E-32	81	85%	95%	isotig01562	-	668	262	502	0	gi|224059690|ref|XP_002299972.1|	97	1	81	0	predicted protein [Populus predicted protein [Populus trichocarpa]
422	1.00E-38	142	54%	68%	isotig01563	-	1806	1057	1480	0	gi|297736428|emb|CBI25151.3|	461	324	465	0	unnamed protein product [Vitis vinifera]
422	1.00E-38	142	54%	68%	isotig01564	-	1786	1037	1460	0	gi|297736428|emb|CBI25151.3|	461	324	465	0	unnamed protein product [Vitis vinifera]
419	3.00E-38	142	54%	69%	isotig01565	-	1715	1057	1480	0	gi|297736428|emb|CBI25151.3|	461	324	465	0	unnamed protein product [Vitis vinifera]
419	3.00E-38	142	54%	69%	isotig01566	-	1695	1037	1460	0	gi|297736428|emb|CBI25151.3|	461	324	465	0	unnamed protein product [Vitis vinifera]
242	9.00E-19	79	61%	68%	isotig01567	-	511	136	370	0	gi|147788812|emb|CAN67390.1|	472	9	87	0	hypothetical protein VITISV_034715 [Vitis vinifera]
717	0.00E+00	210	69%	77%	isotig01569	-	1473	482	1109	0	gi|462401514|gb|EMJ07071.1|	219	14	223	0	hypothetical protein PRUPE_ppa011216mg [Prunus persica]
717	0.00E+00	210	69%	77%	isotig01570	-	1472	482	1109	0	gi|462401514|gb|EMJ07071.1|	219	14	223	0	hypothetical protein PRUPE_ppa011216mg [Prunus persica]
717	0.00E+00	210	69%	77%	isotig01571	-	1479	482	1109	0	gi|462401514|gb|EMJ07071.1|	219	14	223	0	hypothetical protein PRUPE_ppa011216mg [Prunus persica]
717	0.00E+00	210	69%	77%	isotig01572	-	1472	482	1109	0	gi|462401514|gb|EMJ07071.1|	219	14	223	0	hypothetical protein PRUPE_ppa011216mg [Prunus persica]
717	0.00E+00	210	69%	77%	isotig01573	-	1469	482	1109	0	gi|462401514|gb|EMJ07071.1|	219	14	223	0	hypothetical protein PRUPE_ppa011216mg [Prunus persica]
927	0.00E+00	209	87%	93%	isotig01575	-	974	174	798	0	gi|295687229|gb|ADG27840.1|	209	1	209	0	chalcone isomerase [Gossypium hirsutum]
927	0.00E+00	209	87%	93%	isotig01576	-	969	174	798	0	gi|295687229|gb|ADG27840.1|	209	1	209	0	chalcone isomerase [Gossypium hirsutum]
927	0.00E+00	209	87%	93%	isotig01577	-	974	174	798	0	gi|295687229|gb|ADG27840.1|	209	1	209	0	chalcone isomerase [Gossypium hirsutum]
927	0.00E+00	209	87%	93%	isotig01578	-	969	174	798	0	gi|295687229|gb|ADG27840.1|	209	1	209	0	chalcone isomerase [Gossypium hirsutum]
796	0.00E+00	172	89%	97%	isotig01579	-	975	174	687	0	gi|295687229|gb|ADG27840.1|	209	1	172	0	chalcone isomerase [Gossypium hirsutum]
796	0.00E+00	172	89%	97%	isotig01580	-	969	174	687	0	gi|295687229|gb|ADG27840.1|	209	1	172	0	chalcone isomerase [Gossypium hirsutum]
153	2.00E-08	44	66%	77%	isotig01582	-	509	92	221	0	gi|479192275|ref|YP_007822171.1|	45	1	44	0	conserved hypothetical protein [Taylorella asinigenitalis 14/45]
205	2.00E-14	69	62%	68%	isotig01583	-	510	88	292	0	gi|491504383|ref|WP_005362050.1|	92	6	74	0	hypothetical protein [Eubacterium ventriosum]
200	7.00E-14	68	65%	68%	isotig01584	-	496	87	288	0	gi|308271962|emb|CBX28570.1|	75	5	72	0	hypothetical protein N47_G38940 [uncultured Desulfobacterium sp.]
332	3.00E-29	77	83%	88%	isotig01585	-	500	36	264	0	gi|490828429|ref|WP_004690519.1|	77	1	77	0	conserved hypothetical protein, partial [Brucella suis]
188	2.00E-12	49	78%	78%	isotig01586	-	368	81	225	0	gi|490828429|ref|WP_004690519.1|	77	17	65	0	conserved hypothetical protein, partial [Brucella suis]
1054	0.00E+00	395	60%	72%	isotig01587	-	3557	1330	2512	0	gi|462415400|gb|EMJ20137.1|	690	12	406	0	hypothetical protein PRUPE_ppa002306mg [Prunus persica]
1054	0.00E+00	395	60%	72%	isotig01588	-	3557	1330	2512	0	gi|462415400|gb|EMJ20137.1|	690	12	406	0	hypothetical protein PRUPE_ppa002306mg [Prunus persica]
1080	0.00E+00	406	60%	71%	isotig01589	-	2300	40	1255	0	gi|462415400|gb|EMJ20137.1|	690	1	406	0	hypothetical protein PRUPE_ppa002306mg [Prunus persica]
580	0.00E+00	307	44%	59%	isotig01590	-	2154	995	1913	0	gi|470142720|ref|XP_004307047.1|	807	334	640	0	PREDICTED: uncharacterized protein LOC101309582 [Fragaria vesca subsp. vesca]
600	0.00E+00	206	59%	67%	isotig01592	-	2044	126	741	0	gi|1842188|emb|CAA69726.1|	364	10	215	0	mitochondrial phosphate translocator [Betula pendula]
600	0.00E+00	206	59%	67%	isotig01593	-	1945	126	741	0	gi|1842188|emb|CAA69726.1|	364	10	215	0	mitochondrial phosphate translocator [Betula pendula]
600	0.00E+00	206	59%	67%	isotig01594	-	1927	126	741	0	gi|1842188|emb|CAA69726.1|	364	10	215	0	mitochondrial phosphate translocator [Betula pendula]
688	0.00E+00	236	58%	67%	isotig01595	-	1929	126	831	0	gi|1842188|emb|CAA69726.1|	364	10	245	0	mitochondrial phosphate translocator [Betula pendula]
600	0.00E+00	206	59%	67%	isotig01596	-	1906	126	741	0	gi|1842188|emb|CAA69726.1|	364	10	215	0	mitochondrial phosphate translocator [Betula pendula]
600	0.00E+00	206	59%	67%	isotig01597	-	1828	126	741	0	gi|1842188|emb|CAA69726.1|	364	10	215	0	mitochondrial phosphate translocator [Betula pendula]
701	0.00E+00	230	61%	69%	isotig01598	-	1830	126	813	0	gi|1842188|emb|CAA69726.1|	364	10	239	0	mitochondrial phosphate translocator [Betula pendula]
600	0.00E+00	206	59%	67%	isotig01599	-	1807	126	741	0	gi|1842188|emb|CAA69726.1|	364	10	215	0	mitochondrial phosphate translocator [Betula pendula]
688	0.00E+00	236	58%	67%	isotig01600	-	1812	126	831	0	gi|1842188|emb|CAA69726.1|	364	10	245	0	mitochondrial phosphate translocator [Betula pendula]
600	0.00E+00	206	59%	67%	isotig01601	-	1789	126	741	0	gi|1842188|emb|CAA69726.1|	364	10	215	0	mitochondrial phosphate translocator [Betula pendula]
688	0.00E+00	236	58%	67%	isotig01602	-	1791	126	831	0	gi|1842188|emb|CAA69726.1|	364	10	245	0	mitochondrial phosphate translocator [Betula pendula]
701	0.00E+00	230	61%	69%	isotig01603	-	1713	126	813	0	gi|1842188|emb|CAA69726.1|	364	10	239	0	mitochondrial phosphate translocator [Betula pendula]
600	0.00E+00	206	59%	67%	isotig01604	-	1690	126	741	0	gi|1842188|emb|CAA69726.1|	364	10	215	0	mitochondrial phosphate translocator [Betula pendula]
701	0.00E+00	230	61%	69%	isotig01605	-	1692	126	813	0	gi|1842188|emb|CAA69726.1|	364	10	239	0	mitochondrial phosphate translocator [Betula pendula]
688	0.00E+00	236	58%	67%	isotig01606	-	1674	126	831	0	gi|1842188|emb|CAA69726.1|	364	10	245	0	mitochondrial phosphate translocator [Betula pendula]
701	0.00E+00	230	61%	69%	isotig01607	-	1575	126	813	0	gi|1842188|emb|CAA69726.1|	364	10	239	0	mitochondrial phosphate translocator [Betula pendula]
1661	0.00E+00	449	71%	82%	isotig01608	-	4241	2946	4029	0	gi|462424531|gb|EMJ28794.1|	447	3	451	0	hypothetical protein PRUPE_ppa017015mg [Prunus persica]
2013	0.00E+00	543	69%	81%	isotig01609	-	4118	679	2305	0	gi|462422569|gb|EMJ26832.1|	580	38	580	0	hypothetical protein PRUPE_ppa003374mg [Prunus persica]
1661	0.00E+00	449	71%	82%	isotig01610	-	3795	2500	3583	0	gi|462424531|gb|EMJ28794.1|	447	3	451	0	hypothetical protein PRUPE_ppa017015mg [Prunus persica]
2083	0.00E+00	574	68%	80%	isotig01611	-	3672	140	1859	0	gi|462422569|gb|EMJ26832.1|	580	7	580	0	hypothetical protein PRUPE_ppa003374mg [Prunus persica]
1385	0.00E+00	378	68%	80%	isotig01612	-	2751	1282	2413	0	gi|147799889|emb|CAN77321.1|	572	192	569	0	hypothetical protein VITISV_008818 [Vitis vinifera]
2013	0.00E+00	543	69%	81%	isotig01613	-	2628	679	2305	0	gi|462422569|gb|EMJ26832.1|	580	38	580	0	hypothetical protein PRUPE_ppa003374mg [Prunus persica]
1385	0.00E+00	378	68%	80%	isotig01614	-	2305	836	1967	0	gi|147799889|emb|CAN77321.1|	572	192	569	0	hypothetical protein VITISV_008818 [Vitis vinifera]
2083	0.00E+00	574	68%	80%	isotig01615	-	2182	140	1859	0	gi|462422569|gb|EMJ26832.1|	580	7	580	0	hypothetical protein PRUPE_ppa003374mg [Prunus persica]
1004	0.00E+00	243	78%	87%	isotig01616	-	2315	1282	2008	0	gi|147799889|emb|CAN77321.1|	572	192	434	0	hypothetical protein VITISV_008818 [Vitis vinifera]
1629	0.00E+00	403	75%	87%	isotig01617	-	2192	679	1885	0	gi|462422569|gb|EMJ26832.1|	580	38	440	0	hypothetical protein PRUPE_ppa003374mg [Prunus persica]
1004	0.00E+00	243	78%	87%	isotig01618	-	1869	836	1562	0	gi|147799889|emb|CAN77321.1|	572	192	434	0	hypothetical protein VITISV_008818 [Vitis vinifera]
1699	0.00E+00	434	74%	85%	isotig01619	-	1746	140	1439	0	gi|462422569|gb|EMJ26832.1|	580	7	440	0	hypothetical protein PRUPE_ppa003374mg [Prunus persica]
814	0.00E+00	230	67%	80%	isotig01620	-	2334	1566	2253	0	gi|356546914|ref|XP_003541865.1|	788	559	788	0	PREDICTED: G-type lectin S-receptor-like serine/threonine-protein kinase At4g27290-like [Glycine max]
814	0.00E+00	230	67%	80%	isotig01621	-	2245	1477	2164	0	gi|356546914|ref|XP_003541865.1|	788	559	788	0	PREDICTED: G-type lectin S-receptor-like serine/threonine-protein kinase At4g27290-like [Glycine max]
814	0.00E+00	230	67%	80%	isotig01622	-	2139	1371	2058	0	gi|356546914|ref|XP_003541865.1|	788	559	788	0	PREDICTED: G-type lectin S-receptor-like serine/threonine-protein kinase At4g27290-like [Glycine max]
814	0.00E+00	230	67%	80%	isotig01623	-	2050	1282	1969	0	gi|356546914|ref|XP_003541865.1|	788	559	788	0	PREDICTED: G-type lectin S-receptor-like serine/threonine-protein kinase At4g27290-like [Glycine max]
345	1.00E-29	79	81%	89%	isotig01624	-	1906	1566	1800	0	gi|502084175|ref|XP_004487639.1|	834	605	683	0	PREDICTED: G-type lectin S-receptor-like serine/threonine-protein kinase At4g27290-like [Cicer arietinum]
421	2.00E-38	106	75%	85%	isotig01625	-	1817	1036	1351	0	gi|462409632|gb|EMJ14966.1|	336	14	119	0	hypothetical protein PRUPE_ppa022883m1g, partial [Prunus persica]
345	1.00E-29	79	81%	89%	isotig01626	-	1711	1371	1605	0	gi|502084175|ref|XP_004487639.1|	834	605	683	0	PREDICTED: G-type lectin S-receptor-like serine/threonine-protein kinase At4g27290-like [Cicer arietinum]
567	0.00E+00	136	79%	86%	isotig01627	-	1616	1209	1614	0	gi|224126243|ref|XP_002319790.1|	836	527	662	0	predicted protein [Populus predicted protein [Populus trichocarpa]
584	0.00E+00	248	49%	63%	isotig01628	-	1622	415	1156	0	gi|508720762|gb|EOY12659.1|	817	345	592	0	S-locus lectin protein kinase family protein, putative [Theobroma cacao]
657	0.00E+00	182	69%	79%	isotig01629	-	1527	982	1525	0	gi|224126243|ref|XP_002319790.1|	836	481	662	0	predicted protein [Populus predicted protein [Populus trichocarpa]
567	0.00E+00	136	79%	86%	isotig01630	-	1421	1014	1419	0	gi|224126243|ref|XP_002319790.1|	836	527	662	0	predicted protein [Populus predicted protein [Populus trichocarpa]
812	0.00E+00	306	54%	66%	isotig01631	-	1332	415	1330	0	gi|224124250|ref|XP_002319283.1|	820	349	654	0	predicted protein [Populus predicted protein [Populus trichocarpa]
443	5.00E-41	108	80%	87%	isotig01632	-	2037	797	800	0	gi|449450050|ref|XP_004142777.1|	352	178	285	0	PREDICTED: probable tRNA threonylcarbamoyladenosine biosynthesis protein OSGEP-like [Cucumis sativus]
476	8.00E-45	100	87%	93%	isotig01633	-	1906	458	461	0	gi|470115894|ref|XP_004294126.1|	353	253	352	0	PREDICTED: probable tRNA threonylcarbamoyladenosine biosynthesis protein OSGEP-like [Fragaria vesca subsp. vesca]
435	4.00E-40	109	77%	85%	isotig01634	-	1772	800	803	0	gi|255585327|ref|XP_002533361.1|	346	177	285	0	o-sialoglycoprotein endopeptidase, putative [Ricinus communis]
476	6.00E-45	100	87%	93%	isotig01635	-	1641	458	461	0	gi|470115894|ref|XP_004294126.1|	353	253	352	0	PREDICTED: probable tRNA threonylcarbamoyladenosine biosynthesis protein OSGEP-like [Fragaria vesca subsp. vesca]
673	0.00E+00	180	75%	82%	isotig01636	-	1622	1149	1332	0	gi|462419206|gb|EMJ23469.1|	350	1	180	0	hypothetical protein PRUPE_ppa007957mg [Prunus persica]
295	6.00E-24	66	85%	91%	isotig01637	-	1565	635	638	0	gi|462419206|gb|EMJ23469.1|	350	75	140	0	hypothetical protein PRUPE_ppa007957mg [Prunus persica]
636	0.00E+00	139	88%	94%	isotig01638	-	1491	1018	1201	0	gi|462419206|gb|EMJ23469.1|	350	1	139	0	hypothetical protein PRUPE_ppa007957mg [Prunus persica]
297	3.00E-24	66	86%	91%	isotig01639	-	1300	635	638	0	gi|462419206|gb|EMJ23469.1|	350	75	140	0	hypothetical protein PRUPE_ppa007957mg [Prunus persica]
673	0.00E+00	180	75%	82%	isotig01640	-	1150	677	860	0	gi|462419206|gb|EMJ23469.1|	350	1	180	0	hypothetical protein PRUPE_ppa007957mg [Prunus persica]
1728	0.00E+00	612	60%	73%	isotig01641	-	2666	-30	1593	0	gi|359487356|ref|XP_003633575.1|	700	1	612	0	PREDICTED: uncharacterized protein LOC100855398 [Vitis vinifera]
1769	0.00E+00	611	61%	73%	isotig01642	-	2165	-30	1593	0	gi|359487356|ref|XP_003633575.1|	700	1	611	0	PREDICTED: uncharacterized protein LOC100855398 [Vitis vinifera]
1727	0.00E+00	612	60%	72%	isotig01643	-	2078	-30	1593	0	gi|359487356|ref|XP_003633575.1|	700	1	612	0	PREDICTED: uncharacterized protein LOC100855398 [Vitis vinifera]
168	2.00E-09	45	73%	84%	isotig01644	-	1312	284	416	0	gi|508704814|gb|EOX96710.1|	743	1	45	0	RNA binding family protein, putative [Theobroma cacao]
145	7.00E-07	45	69%	76%	isotig01645	-	978	309	441	0	gi|118484090|gb|ABK93930.1|	46	1	45	0	unknown [Populus trichocarpa]
177	1.00E-10	45	76%	87%	isotig01646	-	811	284	416	0	gi|508704814|gb|EOX96710.1|	743	1	45	0	RNA binding family protein, putative [Theobroma cacao]
173	2.00E-10	45	73%	87%	isotig01647	-	724	284	416	0	gi|508704814|gb|EOX96710.1|	743	1	45	0	RNA binding family protein, putative [Theobroma cacao]
800	0.00E+00	194	85%	89%	isotig01650	-	1194	573	936	0	gi|224103313|ref|XP_002313006.1|	207	14	207	0	predicted protein [Populus predicted protein [Populus trichocarpa]
808	0.00E+00	194	86%	90%	isotig01651	-	1195	573	936	0	gi|224103313|ref|XP_002313006.1|	207	14	207	0	predicted protein [Populus predicted protein [Populus trichocarpa]
800	0.00E+00	194	85%	89%	isotig01652	-	1193	573	936	0	gi|224103313|ref|XP_002313006.1|	207	14	207	0	predicted protein [Populus predicted protein [Populus trichocarpa]
808	0.00E+00	194	86%	90%	isotig01653	-	1190	573	936	0	gi|224103313|ref|XP_002313006.1|	207	14	207	0	predicted protein [Populus predicted protein [Populus trichocarpa]
808	0.00E+00	194	86%	90%	isotig01654	-	1191	573	936	0	gi|224103313|ref|XP_002313006.1|	207	14	207	0	predicted protein [Populus predicted protein [Populus trichocarpa]
800	0.00E+00	194	85%	89%	isotig01655	-	1189	573	936	0	gi|224103313|ref|XP_002313006.1|	207	14	207	0	predicted protein [Populus predicted protein [Populus trichocarpa]
800	0.00E+00	194	85%	89%	isotig01656	-	1180	573	936	0	gi|224103313|ref|XP_002313006.1|	207	14	207	0	predicted protein [Populus predicted protein [Populus trichocarpa]
800	0.00E+00	194	85%	89%	isotig01657	-	1180	573	936	0	gi|224103313|ref|XP_002313006.1|	207	14	207	0	predicted protein [Populus predicted protein [Populus trichocarpa]
800	0.00E+00	194	85%	89%	isotig01658	-	1179	573	936	0	gi|224103313|ref|XP_002313006.1|	207	14	207	0	predicted protein [Populus predicted protein [Populus trichocarpa]
579	0.00E+00	135	79%	91%	isotig01659	-	1560	45	228	0	gi|255553919|ref|XP_002518000.1|	490	345	479	0	diacylglycerol kinase, alpha, putative [Ricinus communis]
713	0.00E+00	164	80%	91%	isotig01660	-	1447	132	315	0	gi|255553919|ref|XP_002518000.1|	490	316	479	0	diacylglycerol kinase, alpha, putative [Ricinus communis]
582	0.00E+00	138	77%	91%	isotig01661	-	1442	54	237	0	gi|255553919|ref|XP_002518000.1|	490	342	479	0	diacylglycerol kinase, alpha, putative [Ricinus communis]
696	0.00E+00	164	79%	90%	isotig01662	-	1438	123	306	0	gi|255553919|ref|XP_002518000.1|	490	316	479	0	diacylglycerol kinase, alpha, putative [Ricinus communis]
579	0.00E+00	135	79%	91%	isotig01663	-	770	45	228	0	gi|255553919|ref|XP_002518000.1|	490	345	479	0	diacylglycerol kinase, alpha, putative [Ricinus communis]
929	0.00E+00	213	80%	91%	isotig01664	-	657	99	462	0	gi|255553919|ref|XP_002518000.1|	490	267	479	0	diacylglycerol kinase, alpha, putative [Ricinus communis]
582	0.00E+00	138	77%	91%	isotig01665	-	652	54	237	0	gi|255553919|ref|XP_002518000.1|	490	342	479	0	diacylglycerol kinase, alpha, putative [Ricinus communis]
912	0.00E+00	213	79%	90%	isotig01666	-	648	90	453	0	gi|255553919|ref|XP_002518000.1|	490	267	479	0	diacylglycerol kinase, alpha, putative [Ricinus communis]
1841	0.00E+00	726	52%	61%	isotig01668	-	3133	54	2229	0	gi|470148840|ref|XP_004309955.1|	877	1	726	0	PREDICTED: probable alpha,alpha-trehalose-phosphate synthase [UDP-forming]
1869	0.00E+00	726	53%	61%	isotig01669	-	3133	54	2229	0	gi|470148840|ref|XP_004309955.1|	877	1	726	0	PREDICTED: probable alpha,alpha-trehalose-phosphate synthase [UDP-forming]
1841	0.00E+00	726	52%	61%	isotig01670	-	3143	54	2229	0	gi|470148840|ref|XP_004309955.1|	877	1	726	0	PREDICTED: probable alpha,alpha-trehalose-phosphate synthase [UDP-forming]
1841	0.00E+00	726	52%	61%	isotig01671	-	3016	54	2229	0	gi|470148840|ref|XP_004309955.1|	877	1	726	0	PREDICTED: probable alpha,alpha-trehalose-phosphate synthase [UDP-forming]
1869	0.00E+00	726	53%	61%	isotig01672	-	3143	54	2229	0	gi|470148840|ref|XP_004309955.1|	877	1	726	0	PREDICTED: probable alpha,alpha-trehalose-phosphate synthase [UDP-forming]
1869	0.00E+00	726	53%	61%	isotig01673	-	3016	54	2229	0	gi|470148840|ref|XP_004309955.1|	877	1	726	0	PREDICTED: probable alpha,alpha-trehalose-phosphate synthase [UDP-forming]
1841	0.00E+00	726	52%	61%	isotig01674	-	3027	54	2229	0	gi|470148840|ref|XP_004309955.1|	877	1	726	0	PREDICTED: probable alpha,alpha-trehalose-phosphate synthase [UDP-forming]
1869	0.00E+00	726	53%	61%	isotig01675	-	3027	54	2229	0	gi|470148840|ref|XP_004309955.1|	877	1	726	0	PREDICTED: probable alpha,alpha-trehalose-phosphate synthase [UDP-forming]
1582	0.00E+00	349	87%	92%	isotig01676	-	3620	628	1351	0	gi|462419310|gb|EMJ23573.1|	535	189	537	0	hypothetical protein PRUPE_ppa004014mg [Prunus persica]
1836	0.00E+00	402	87%	92%	isotig01677	-	3515	607	1510	0	gi|462419310|gb|EMJ23573.1|	535	136	537	0	hypothetical protein PRUPE_ppa004014mg [Prunus persica]
1588	0.00E+00	349	87%	92%	isotig01678	-	3518	628	1351	0	gi|462419310|gb|EMJ23573.1|	535	189	537	0	hypothetical protein PRUPE_ppa004014mg [Prunus persica]
1832	0.00E+00	411	86%	91%	isotig01679	-	3413	625	1528	0	gi|462419310|gb|EMJ23573.1|	535	128	538	0	hypothetical protein PRUPE_ppa004014mg [Prunus persica]
1588	0.00E+00	349	87%	92%	isotig01680	-	2618	628	1351	0	gi|462419310|gb|EMJ23573.1|	535	189	537	0	hypothetical protein PRUPE_ppa004014mg [Prunus persica]
1825	0.00E+00	402	87%	92%	isotig01681	-	2513	607	1510	0	gi|462419310|gb|EMJ23573.1|	535	136	537	0	hypothetical protein PRUPE_ppa004014mg [Prunus persica]
1588	0.00E+00	349	87%	92%	isotig01682	-	2516	628	1351	0	gi|462419310|gb|EMJ23573.1|	535	189	537	0	hypothetical protein PRUPE_ppa004014mg [Prunus persica]
1832	0.00E+00	411	86%	91%	isotig01683	-	2411	625	1528	0	gi|462419310|gb|EMJ23573.1|	535	128	538	0	hypothetical protein PRUPE_ppa004014mg [Prunus persica]
1836	0.00E+00	421	84%	87%	isotig01684	-	2209	200	1460	0	gi|449459570|ref|XP_004147519.1|	559	1	421	0	PREDICTED: 2,3-bisphosphoglycerate-independent phosphoglycerate mutase-like [Cucumis sativus]
2495	0.00E+00	558	86%	90%	isotig01685	-	2133	200	1871	0	gi|449459570|ref|XP_004147519.1|	559	1	558	0	PREDICTED: 2,3-bisphosphoglycerate-independent phosphoglycerate mutase-like [Cucumis sativus]
1368	0.00E+00	324	82%	85%	isotig01686	-	1934	216	1185	0	gi|449524762|ref|XP_004169390.1|	482	21	344	0	PREDICTED: LOW QUALITY PROTEIN: 2,3-bisphosphoglycerate-independent phosphoglycerate mutase-like [Cucumis sativus]
2024	0.00E+00	461	85%	89%	isotig01687	-	1858	216	1596	0	gi|449459570|ref|XP_004147519.1|	559	98	558	0	PREDICTED: 2,3-bisphosphoglycerate-independent phosphoglycerate mutase-like [Cucumis sativus]
1587	0.00E+00	358	84%	89%	isotig01688	-	1626	200	1271	0	gi|225439064|ref|XP_002266205.1|	559	1	358	0	PREDICTED: 2,3-bisphosphoglycerate-independent phosphoglycerate mutase isoform 1 [Vitis vinifera]
710	0.00E+00	148	88%	94%	isotig01689	-	1599	200	641	0	gi|225439064|ref|XP_002266205.1|	559	1	148	0	PREDICTED: 2,3-bisphosphoglycerate-independent phosphoglycerate mutase isoform 1 [Vitis vinifera]
1119	0.00E+00	261	84%	87%	isotig01690	-	1351	216	996	0	gi|449524762|ref|XP_004169390.1|	482	21	281	0	PREDICTED: LOW QUALITY PROTEIN: 2,3-bisphosphoglycerate-independent phosphoglycerate mutase-like [Cucumis sativus]
307	2.00E-25	69	88%	91%	isotig01691	-	1324	494	698	0	gi|449459570|ref|XP_004147519.1|	559	147	215	0	PREDICTED: 2,3-bisphosphoglycerate-independent phosphoglycerate mutase-like [Cucumis sativus]
778	0.00E+00	172	85%	88%	isotig01692	-	1196	661	844	0	gi|356537146|ref|XP_003537091.1|	201	34	205	0	PREDICTED: ubiquitin-conjugating enzyme E2 variant 1D-like [Glycine max]
778	0.00E+00	172	85%	88%	isotig01693	-	1196	661	844	0	gi|356537146|ref|XP_003537091.1|	201	34	205	0	PREDICTED: ubiquitin-conjugating enzyme E2 variant 1D-like [Glycine max]
653	0.00E+00	121	98%	98%	isotig01694	-	1195	508	691	0	gi|315937232|gb|ADU56174.1|	146	26	146	0	ubiquitin-conjugating family protein [Jatropha curcas]
653	0.00E+00	121	98%	98%	isotig01695	-	1195	508	691	0	gi|315937232|gb|ADU56174.1|	146	26	146	0	ubiquitin-conjugating family protein [Jatropha curcas]
542	0.00E+00	104	98%	98%	isotig01696	-	1070	637	640	0	gi|388509138|gb|AFK42635.1|	104	1	104	0	unknown [Lotus japonicus]
542	0.00E+00	104	98%	98%	isotig01697	-	1070	637	640	0	gi|388509138|gb|AFK42635.1|	104	1	104	0	unknown [Lotus japonicus]
424	4.00E-39	79	99%	99%	isotig01698	-	1069	562	565	0	gi|388509138|gb|AFK42635.1|	104	26	104	0	unknown [Lotus japonicus]
424	4.00E-39	79	99%	99%	isotig01699	-	1069	562	565	0	gi|388509138|gb|AFK42635.1|	104	26	104	0	unknown [Lotus japonicus]
1083	0.00E+00	239	87%	92%	isotig01700	-	1416	386	1100	0	gi|225464166|ref|XP_002269134.1|	239	1	239	0	PREDICTED: vesicle-associated membrane protein 727 isoform 1 [Vitis vinifera]
1083	0.00E+00	239	87%	92%	isotig01701	-	1357	386	1100	0	gi|225464166|ref|XP_002269134.1|	239	1	239	0	PREDICTED: vesicle-associated membrane protein 727 isoform 1 [Vitis vinifera]
1083	0.00E+00	239	87%	92%	isotig01702	-	1203	173	887	0	gi|225464166|ref|XP_002269134.1|	239	1	239	0	PREDICTED: vesicle-associated membrane protein 727 isoform 1 [Vitis vinifera]
1083	0.00E+00	239	87%	92%	isotig01703	-	1144	173	887	0	gi|225464166|ref|XP_002269134.1|	239	1	239	0	PREDICTED: vesicle-associated membrane protein 727 isoform 1 [Vitis vinifera]
325	1.00E-27	69	88%	97%	isotig01704	-	1125	605	809	0	gi|508727336|gb|EOY19233.1|	238	170	238	0	Vesicle-associated membrane protein 727 [Theobroma cacao]
325	1.00E-27	69	88%	97%	isotig01705	-	1066	605	809	0	gi|508727336|gb|EOY19233.1|	238	170	238	0	Vesicle-associated membrane protein 727 [Theobroma cacao]
229	6.00E-17	48	88%	96%	isotig01706	-	645	188	329	0	gi|508727336|gb|EOY19233.1|	238	191	238	0	Vesicle-associated membrane protein 727 [Theobroma cacao]
229	4.00E-17	48	88%	96%	isotig01707	-	586	188	329	0	gi|508727336|gb|EOY19233.1|	238	191	238	0	Vesicle-associated membrane protein 727 [Theobroma cacao]
890	0.00E+00	310	60%	71%	isotig01708	-	2347	1200	1923	0	gi|449462519|ref|XP_004148988.1|	371	3	312	0	PREDICTED: uncharacterized protein LOC101208173 [Cucumis sativus]
887	0.00E+00	311	59%	71%	isotig01709	-	2348	1201	1924	0	gi|449462519|ref|XP_004148988.1|	371	3	313	0	PREDICTED: uncharacterized protein LOC101208173 [Cucumis sativus]
1261	0.00E+00	383	66%	76%	isotig01710	-	1921	594	1497	0	gi|449462519|ref|XP_004148988.1|	371	3	385	0	PREDICTED: uncharacterized protein LOC101208173 [Cucumis sativus]
218	5.00E-15	43	98%	98%	isotig01711	-	1543	686	812	0	gi|460398175|ref|XP_004244638.1|	373	276	318	0	PREDICTED: uncharacterized protein LOC101261140 isoform 1 [Solanum lycopersicum]
218	5.00E-15	43	98%	98%	isotig01712	-	1544	686	812	0	gi|460398175|ref|XP_004244638.1|	373	276	318	0	PREDICTED: uncharacterized protein LOC101261140 isoform 1 [Solanum lycopersicum]
575	0.00E+00	112	94%	96%	isotig01713	-	1117	711	714	0	gi|255555623|ref|XP_002518847.1|	396	285	396	0	n-rich protein, putative [Ricinus communis]
1737	0.00E+00	511	63%	79%	isotig01714	-	1772	197	1460	0	gi|470132937|ref|XP_004302331.1|	510	1	511	0	PREDICTED: aspartic proteinase-like [Fragaria vesca subsp. vesca]
1737	0.00E+00	511	63%	79%	isotig01715	-	1772	197	1460	0	gi|470132937|ref|XP_004302331.1|	510	1	511	0	PREDICTED: aspartic proteinase-like [Fragaria vesca subsp. vesca]
1737	0.00E+00	511	63%	79%	isotig01716	-	1774	199	1462	0	gi|470132937|ref|XP_004302331.1|	510	1	511	0	PREDICTED: aspartic proteinase-like [Fragaria vesca subsp. vesca]
1742	0.00E+00	510	64%	79%	isotig01717	-	1766	197	1460	0	gi|470132937|ref|XP_004302331.1|	510	1	510	0	PREDICTED: aspartic proteinase-like [Fragaria vesca subsp. vesca]
1742	0.00E+00	510	64%	79%	isotig01718	-	1766	197	1460	0	gi|470132937|ref|XP_004302331.1|	510	1	510	0	PREDICTED: aspartic proteinase-like [Fragaria vesca subsp. vesca]
1742	0.00E+00	510	64%	79%	isotig01719	-	1768	199	1462	0	gi|470132937|ref|XP_004302331.1|	510	1	510	0	PREDICTED: aspartic proteinase-like [Fragaria vesca subsp. vesca]
174	1.00E-10	48	73%	79%	isotig01724	-	643	2	143	0	gi|51980216|gb|AAU20772.1|	545	173	220	0	timing of CAB expression 1 protein [Castanea sativa]
334	4.00E-29	209	40%	48%	isotig01725	-	640	2	626	0	gi|359491315|ref|XP_002281757.2|	556	168	376	0	PREDICTED: two-component response regulator-like APRR1-like [Vitis vinifera]
339	9.00E-30	204	41%	50%	isotig01726	-	625	2	611	0	gi|359491315|ref|XP_002281757.2|	556	168	371	0	PREDICTED: two-component response regulator-like APRR1-like [Vitis vinifera]
191	5.00E-12	52	65%	77%	isotig01727	-	1384	756	909	0	gi|470105114|ref|XP_004288933.1|	916	65	116	0	PREDICTED: DNA ligase 1-like [Fragaria vesca subsp. vesca]
190	7.00E-12	53	64%	75%	isotig01728	-	1343	756	912	0	gi|470105114|ref|XP_004288933.1|	916	64	116	0	PREDICTED: DNA ligase 1-like [Fragaria vesca subsp. vesca]
186	1.00E-11	51	67%	76%	isotig01729	-	941	316	466	0	gi|470105114|ref|XP_004288933.1|	916	65	115	0	PREDICTED: DNA ligase 1-like [Fragaria vesca subsp. vesca]
190	4.00E-12	53	64%	75%	isotig01730	-	900	313	469	0	gi|470105114|ref|XP_004288933.1|	916	64	116	0	PREDICTED: DNA ligase 1-like [Fragaria vesca subsp. vesca]
186	9.00E-12	51	67%	76%	isotig01731	-	843	218	368	0	gi|470105114|ref|XP_004288933.1|	916	65	115	0	PREDICTED: DNA ligase 1-like [Fragaria vesca subsp. vesca]
189	4.00E-12	53	64%	75%	isotig01732	-	802	215	371	0	gi|470105114|ref|XP_004288933.1|	916	64	116	0	PREDICTED: DNA ligase 1-like [Fragaria vesca subsp. vesca]
251	2.00E-19	82	61%	61%	isotig01734	-	742	486	489	0	gi|260809282|ref|XP_002599435.1|	488	255	336	0	hypothetical protein BRAFLDRAFT_106578 [Branchiostoma floridae]
238	7.00E-18	81	58%	58%	isotig01735	-	744	486	489	0	gi|260809282|ref|XP_002599435.1|	488	255	335	0	hypothetical protein BRAFLDRAFT_106578 [Branchiostoma floridae]
227	1.00E-16	74	58%	58%	isotig01736	-	740	484	487	0	gi|260809282|ref|XP_002599435.1|	488	263	336	0	hypothetical protein BRAFLDRAFT_106578 [Branchiostoma floridae]
238	7.00E-18	81	58%	58%	isotig01737	-	742	484	487	0	gi|260809282|ref|XP_002599435.1|	488	255	335	0	hypothetical protein BRAFLDRAFT_106578 [Branchiostoma floridae]
158	1.00E-08	38	71%	71%	isotig01738	-	702	447	558	0	gi|260809282|ref|XP_002599435.1|	488	292	329	0	hypothetical protein BRAFLDRAFT_106578 [Branchiostoma floridae]
158	1.00E-08	38	71%	71%	isotig01739	-	700	445	556	0	gi|260809282|ref|XP_002599435.1|	488	292	329	0	hypothetical protein BRAFLDRAFT_106578 [Branchiostoma floridae]
1026	0.00E+00	218	92%	96%	isotig01741	-	5408	1907	2270	0	gi|377829912|ref|YP_005296138.1|	218	1	218	0	rps3 gene product (chloroplast) [Pentactina rupicola]
1444	0.00E+00	273	100%	100%	isotig01742	-	4723	3499	4042	0	gi|340806790|gb|AEK71438.1|	273	1	273	0	ribosomal protein L2 [Ceanothus prostratus]
1022	0.00E+00	218	92%	96%	isotig01743	-	4302	801	1164	0	gi|377829912|ref|YP_005296138.1|	218	1	218	0	rps3 gene product (chloroplast) [Pentactina rupicola]
1444	0.00E+00	273	100%	100%	isotig01744	-	3617	2393	2936	0	gi|340806790|gb|AEK71438.1|	273	1	273	0	ribosomal protein L2 [Ceanothus prostratus]
873	0.00E+00	170	98%	99%	isotig01745	-	2588	727	910	0	gi|470147430|ref|XP_004309313.1|	170	1	170	0	PREDICTED: 50S ribosomal protein L2, chloroplastic-like, partial [Fragaria vesca subsp. vesca]
1444	0.00E+00	273	100%	100%	isotig01746	-	1903	679	1222	0	gi|340806790|gb|AEK71438.1|	273	1	273	0	ribosomal protein L2 [Ceanothus prostratus]
2160	0.00E+00	488	84%	91%	isotig01747	-	2604	390	1653	0	gi|462414393|gb|EMJ19130.1|	485	1	488	0	hypothetical protein PRUPE_ppa004918mg [Prunus persica]
2166	0.00E+00	488	84%	91%	isotig01748	-	2604	390	1653	0	gi|462414393|gb|EMJ19130.1|	485	1	488	0	hypothetical protein PRUPE_ppa004918mg [Prunus persica]
2158	0.00E+00	488	84%	91%	isotig01749	-	2373	390	1653	0	gi|462414393|gb|EMJ19130.1|	485	1	488	0	hypothetical protein PRUPE_ppa004918mg [Prunus persica]
2158	0.00E+00	488	84%	91%	isotig01750	-	2369	390	1653	0	gi|462414393|gb|EMJ19130.1|	485	1	488	0	hypothetical protein PRUPE_ppa004918mg [Prunus persica]
2164	0.00E+00	488	84%	91%	isotig01751	-	2373	390	1653	0	gi|462414393|gb|EMJ19130.1|	485	1	488	0	hypothetical protein PRUPE_ppa004918mg [Prunus persica]
2164	0.00E+00	488	84%	91%	isotig01752	-	2369	390	1653	0	gi|462414393|gb|EMJ19130.1|	485	1	488	0	hypothetical protein PRUPE_ppa004918mg [Prunus persica]
405	1.00E-36	118	69%	77%	isotig01753	-	1816	847	1198	0	gi|225438978|ref|XP_002284329.1|	309	170	287	0	PREDICTED: UPF0553 protein [Vitis vinifera]
405	1.00E-36	118	69%	77%	isotig01754	-	1798	829	1180	0	gi|225438978|ref|XP_002284329.1|	309	170	287	0	PREDICTED: UPF0553 protein [Vitis vinifera]
489	0.00E+00	140	70%	76%	isotig01755	-	1574	847	1264	0	gi|225438978|ref|XP_002284329.1|	309	170	309	0	PREDICTED: UPF0553 protein [Vitis vinifera]
489	0.00E+00	140	70%	76%	isotig01756	-	1556	829	1246	0	gi|225438978|ref|XP_002284329.1|	309	170	309	0	PREDICTED: UPF0553 protein [Vitis vinifera]
552	0.00E+00	140	78%	84%	isotig01757	-	1602	847	1264	0	gi|225438978|ref|XP_002284329.1|	309	170	309	0	PREDICTED: UPF0553 protein [Vitis vinifera]
552	0.00E+00	140	78%	84%	isotig01758	-	1584	829	1246	0	gi|225438978|ref|XP_002284329.1|	309	170	309	0	PREDICTED: UPF0553 protein [Vitis vinifera]
527	0.00E+00	138	73%	84%	isotig01765	-	1818	507	918	0	gi|462415248|gb|EMJ19985.1|	281	1	138	0	hypothetical protein PRUPE_ppa009695mg [Prunus persica]
527	0.00E+00	138	73%	84%	isotig01766	-	1824	507	918	0	gi|462415248|gb|EMJ19985.1|	281	1	138	0	hypothetical protein PRUPE_ppa009695mg [Prunus persica]
505	0.00E+00	135	70%	76%	isotig01767	-	1536	658	1060	0	gi|225453740|ref|XP_002269833.1|	289	149	283	0	PREDICTED: F-box protein PP2-A13 [Vitis vinifera]
505	0.00E+00	136	69%	76%	isotig01768	-	1542	658	1063	0	gi|225453740|ref|XP_002269833.1|	289	149	284	0	PREDICTED: F-box protein PP2-A13 [Vitis vinifera]
496	0.00E+00	138	67%	74%	isotig01769	-	1030	143	554	0	gi|225453740|ref|XP_002269833.1|	289	146	283	0	PREDICTED: F-box protein PP2-A13 [Vitis vinifera]
496	0.00E+00	139	67%	74%	isotig01770	-	1036	143	557	0	gi|225453740|ref|XP_002269833.1|	289	146	284	0	PREDICTED: F-box protein PP2-A13 [Vitis vinifera]
512	0.00E+00	148	67%	77%	isotig01771	-	2049	1279	1720	0	gi|470135394|ref|XP_004303502.1|	779	631	778	0	PREDICTED: uncharacterized protein LOC101311395 [Fragaria vesca subsp. vesca]
644	0.00E+00	202	64%	74%	isotig01772	-	1964	1032	1635	0	gi|470135394|ref|XP_004303502.1|	779	578	779	0	PREDICTED: uncharacterized protein LOC101311395 [Fragaria vesca subsp. vesca]
512	0.00E+00	148	67%	77%	isotig01773	-	1583	813	1254	0	gi|470135394|ref|XP_004303502.1|	779	631	778	0	PREDICTED: uncharacterized protein LOC101311395 [Fragaria vesca subsp. vesca]
885	0.00E+00	276	63%	72%	isotig01774	-	1498	344	1169	0	gi|470135394|ref|XP_004303502.1|	779	504	779	0	PREDICTED: uncharacterized protein LOC101311395 [Fragaria vesca subsp. vesca]
279	1.00E-22	88	61%	77%	isotig01775	-	712	110	371	0	gi|462400171|gb|EMJ05839.1|	761	667	754	0	hypothetical protein PRUPE_ppa001815mg [Prunus persica]
206	3.00E-14	60	62%	73%	isotig01776	-	652	341	518	0	gi|462400171|gb|EMJ05839.1|	761	483	542	0	hypothetical protein PRUPE_ppa001815mg [Prunus persica]
451	6.00E-42	175	54%	70%	isotig01777	-	1864	909	1092	0	gi|462420850|gb|EMJ25113.1|	228	54	228	0	hypothetical protein PRUPE_ppa010978mg [Prunus persica]
454	2.00E-42	175	54%	71%	isotig01778	-	1707	909	1092	0	gi|462420850|gb|EMJ25113.1|	228	54	228	0	hypothetical protein PRUPE_ppa010978mg [Prunus persica]
298	2.00E-24	79	71%	85%	isotig01779	-	1265	810	813	0	gi|462420850|gb|EMJ25113.1|	228	151	229	0	hypothetical protein PRUPE_ppa010978mg [Prunus persica]
971	0.00E+00	205	89%	94%	isotig01783	-	2060	418	781	0	gi|502106433|ref|XP_004492941.1|	233	29	233	0	PREDICTED: uncharacterized protein LOC101512159 isoform X1 [Cicer arietinum]
296	4.00E-24	58	91%	97%	isotig01784	-	1350	346	517	0	gi|225455968|ref|XP_002278471.1|	233	176	233	0	PREDICTED: uncharacterized protein LOC100247427 [Vitis vinifera]
1092	0.00E+00	233	88%	93%	isotig01785	-	1206	502	865	0	gi|470142217|ref|XP_004306808.1|	233	1	233	0	PREDICTED: uncharacterized protein LOC101309580 [Fragaria vesca subsp. vesca]
296	3.00E-24	58	91%	97%	isotig01786	-	1105	346	517	0	gi|225455968|ref|XP_002278471.1|	233	176	233	0	PREDICTED: uncharacterized protein LOC100247427 [Vitis vinifera]
192	7.00E-13	51	73%	84%	isotig01787	-	562	60	210	0	gi|224079325|ref|XP_002305821.1|	233	122	172	0	predicted protein [Populus predicted protein [Populus trichocarpa]
346	8.00E-31	86	77%	87%	isotig01788	-	317	135	138	0	gi|449441740|ref|XP_004138640.1|	233	87	172	0	PREDICTED: uncharacterized protein LOC101216469 [Cucumis sativus]
351	6.00E-31	86	72%	86%	isotig01789	-	789	469	472	0	gi|225452110|ref|XP_002284213.1|	92	7	92	0	PREDICTED: non-specific lipid-transfer protein 2-like [Vitis vinifera]
351	6.00E-31	86	72%	86%	isotig01790	-	789	469	472	0	gi|225452110|ref|XP_002284213.1|	92	7	92	0	PREDICTED: non-specific lipid-transfer protein 2-like [Vitis vinifera]
351	4.00E-31	86	72%	86%	isotig01791	-	657	337	340	0	gi|225452110|ref|XP_002284213.1|	92	7	92	0	PREDICTED: non-specific lipid-transfer protein 2-like [Vitis vinifera]
351	4.00E-31	86	72%	86%	isotig01792	-	657	337	340	0	gi|225452110|ref|XP_002284213.1|	92	7	92	0	PREDICTED: non-specific lipid-transfer protein 2-like [Vitis vinifera]
351	6.00E-31	86	72%	86%	isotig01793	-	803	483	486	0	gi|225452110|ref|XP_002284213.1|	92	7	92	0	PREDICTED: non-specific lipid-transfer protein 2-like [Vitis vinifera]
195	1.00E-12	46	72%	89%	isotig01794	-	995	267	402	0	gi|356534641|ref|XP_003535861.1|	223	147	192	0	PREDICTED: uncharacterized protein LOC100816743 [Glycine max]
334	7.00E-29	78	82%	87%	isotig01795	-	849	76	79	0	gi|462418312|gb|EMJ22761.1|	219	138	215	0	hypothetical protein PRUPE_ppa011210mg [Prunus persica]
561	0.00E+00	116	86%	93%	isotig01797	-	612	432	435	0	gi|462418312|gb|EMJ22761.1|	219	68	183	0	hypothetical protein PRUPE_ppa011210mg [Prunus persica]
700	0.00E+00	148	88%	92%	isotig01798	-	466	106	289	0	gi|462418312|gb|EMJ22761.1|	219	68	215	0	hypothetical protein PRUPE_ppa011210mg [Prunus persica]
1800	0.00E+00	390	86%	94%	isotig01799	-	2676	664	1567	0	gi|462402778|gb|EMJ08335.1|	669	275	664	0	hypothetical protein PRUPE_ppa002471mg [Prunus persica]
1800	0.00E+00	390	86%	94%	isotig01800	-	2653	641	1544	0	gi|462402778|gb|EMJ08335.1|	669	275	664	0	hypothetical protein PRUPE_ppa002471mg [Prunus persica]
2178	0.00E+00	537	76%	87%	isotig01801	-	2586	745	2008	0	gi|502146861|ref|XP_004506640.1|	638	97	633	0	PREDICTED: uncharacterized protein At1g04910-like [Cicer arietinum]
2178	0.00E+00	537	76%	87%	isotig01802	-	2563	722	1985	0	gi|502146861|ref|XP_004506640.1|	638	97	633	0	PREDICTED: uncharacterized protein At1g04910-like [Cicer arietinum]
355	2.00E-31	151	52%	66%	isotig01803	-	791	163	346	0	gi|427199418|gb|AFY26903.1|	500	48	198	0	duf246 domain-containing protein, partial [Morella rubra]
1104	0.00E+00	477	48%	65%	isotig01804	-	2111	684	1767	0	gi|1708972|sp|P52707.1|MDL3_PRUSE	573	8	484	0	RecName: Full=(R)-mandelonitrile lyase 3; AltName: Full=Hydroxynitrile lyase 3; Short=(R)-oxynitrilase 3; Flags: Precursor (R)-(+)-mandelon
1000	0.00E+00	422	49%	67%	isotig01805	-	2111	684	1767	0	gi|1708972|sp|P52707.1|MDL3_PRUSE	573	8	429	0	RecName: Full=(R)-mandelonitrile lyase 3; AltName: Full=Hydroxynitrile lyase 3; Short=(R)-oxynitrilase 3; Flags: Precursor (R)-(+)-mandelon
1135	0.00E+00	472	49%	66%	isotig01806	-	2111	672	1755	0	gi|449526002|ref|XP_004170004.1|	544	9	480	0	PREDICTED: (R)-mandelonitrile lyase 1-like [Cucumis sativus]
1015	0.00E+00	442	50%	67%	isotig01807	-	2111	714	1797	0	gi|470124103|ref|XP_004298056.1|	554	1	442	0	PREDICTED: LOW QUALITY PROTEIN: (R)-mandelonitrile lyase 2-like [Fragaria vesca subsp. vesca]
850	0.00E+00	193	80%	86%	isotig01808	-	1072	494	1070	0	gi|502129218|ref|XP_004500227.1|	570	1	193	0	PREDICTED: peptide transporter PTR5-like isoform X1 [Cicer arietinum]
549	0.00E+00	117	88%	97%	isotig01809	-	1670	911	914	0	gi|508711708|gb|EOY03605.1|	117	1	117	0	Membrane-anchored ubiquitin-fold protein 1 precursor isoform 1 [Theobroma cacao]
549	0.00E+00	117	88%	97%	isotig01810	-	1582	823	826	0	gi|508711708|gb|EOY03605.1|	117	1	117	0	Membrane-anchored ubiquitin-fold protein 1 precursor isoform 1 [Theobroma cacao]
465	1.00E-43	100	89%	95%	isotig01811	-	1636	877	880	0	gi|224141467|ref|XP_002324093.1|	117	1	100	0	predicted protein [Populus predicted protein [Populus trichocarpa]
549	0.00E+00	117	88%	97%	isotig01812	-	1224	465	468	0	gi|508711708|gb|EOY03605.1|	117	1	117	0	Membrane-anchored ubiquitin-fold protein 1 precursor isoform 1 [Theobroma cacao]
201	2.00E-13	44	89%	93%	isotig01813	-	1012	304	433	0	gi|462413337|gb|EMJ18386.1|	117	1	44	0	hypothetical protein PRUPE_ppa013551mg [Prunus persica]
467	3.00E-44	203	44%	52%	isotig01814	-	1002	134	740	0	gi|5917664|gb|AAD55979.1|AF159296_1	711	469	671	0	extensin-like protein [Solanum lycopersicum]
722	0.00E+00	199	74%	86%	isotig01817	-	1678	629	992	0	gi|296085572|emb|CBI29304.3|	320	47	245	0	unnamed protein product [Vitis vinifera]
509	0.00E+00	137	72%	88%	isotig01818	-	1639	770	953	0	gi|449445798|ref|XP_004140659.1|	395	122	258	0	PREDICTED: nucleotide exchange factor SIL1-like [Cucumis sativus]
953	0.00E+00	268	73%	84%	isotig01819	-	1437	208	751	0	gi|296085572|emb|CBI29304.3|	320	47	314	0	unnamed protein product [Vitis vinifera]
509	0.00E+00	137	72%	88%	isotig01820	-	1398	529	712	0	gi|449445798|ref|XP_004140659.1|	395	122	258	0	PREDICTED: nucleotide exchange factor SIL1-like [Cucumis sativus]
715	0.00E+00	199	73%	86%	isotig01821	-	1402	353	716	0	gi|296085572|emb|CBI29304.3|	320	47	245	0	unnamed protein product [Vitis vinifera]
509	0.00E+00	137	72%	88%	isotig01822	-	1363	494	677	0	gi|449445798|ref|XP_004140659.1|	395	122	258	0	PREDICTED: nucleotide exchange factor SIL1-like [Cucumis sativus]
404	8.00E-37	116	73%	85%	isotig01823	-	1124	740	743	0	gi|296085572|emb|CBI29304.3|	320	130	245	0	unnamed protein product [Vitis vinifera]
250	5.00E-19	70	73%	86%	isotig01824	-	1085	154	157	0	gi|470121891|ref|XP_004296990.1|	391	316	385	0	PREDICTED: hsp70 nucleotide exchange factor FES1-like [Fragaria vesca subsp. vesca]
635	0.00E+00	185	72%	83%	isotig01825	-	883	139	502	0	gi|296085572|emb|CBI29304.3|	320	130	314	0	unnamed protein product [Vitis vinifera]
420	7.00E-39	120	72%	82%	isotig01826	-	844	304	307	0	gi|296085572|emb|CBI29304.3|	320	195	314	0	unnamed protein product [Vitis vinifera]
397	3.00E-36	116	72%	84%	isotig01827	-	848	464	467	0	gi|296085572|emb|CBI29304.3|	320	130	245	0	unnamed protein product [Vitis vinifera]
216	3.00E-15	58	74%	88%	isotig01828	-	809	127	298	0	gi|470121891|ref|XP_004296990.1|	391	328	385	0	PREDICTED: hsp70 nucleotide exchange factor FES1-like [Fragaria vesca subsp. vesca]
3114	0.00E+00	648	94%	97%	isotig01829	-	2397	458	2081	0	gi|211906498|gb|ACJ11742.1|	648	1	648	0	heat shock protein 70 [Gossypium hirsutum]
3119	0.00E+00	648	94%	97%	isotig01830	-	2397	458	2081	0	gi|211906498|gb|ACJ11742.1|	648	1	648	0	heat shock protein 70 [Gossypium hirsutum]
3108	0.00E+00	648	94%	96%	isotig01831	-	2406	458	2081	0	gi|211906498|gb|ACJ11742.1|	648	1	648	0	heat shock protein 70 [Gossypium hirsutum]
3113	0.00E+00	648	94%	96%	isotig01832	-	2406	458	2081	0	gi|211906498|gb|ACJ11742.1|	648	1	648	0	heat shock protein 70 [Gossypium hirsutum]
3109	0.00E+00	648	94%	96%	isotig01833	-	2313	374	1997	0	gi|211906498|gb|ACJ11742.1|	648	1	648	0	heat shock protein 70 [Gossypium hirsutum]
3120	0.00E+00	648	94%	97%	isotig01834	-	2313	374	1997	0	gi|211906498|gb|ACJ11742.1|	648	1	648	0	heat shock protein 70 [Gossypium hirsutum]
3100	0.00E+00	648	94%	96%	isotig01835	-	2322	374	1997	0	gi|211906498|gb|ACJ11742.1|	648	1	648	0	heat shock protein 70 [Gossypium hirsutum]
3105	0.00E+00	648	94%	96%	isotig01836	-	2322	374	1997	0	gi|211906498|gb|ACJ11742.1|	648	1	648	0	heat shock protein 70 [Gossypium hirsutum]
1498	0.00E+00	397	77%	81%	isotig01837	-	2180	442	1630	0	gi|508782241|gb|EOY29497.1|	485	87	483	0	DEAD/DEAH box RNA helicase family protein isoform 1 [Theobroma cacao]
1498	0.00E+00	397	77%	81%	isotig01838	-	2184	442	1630	0	gi|508782241|gb|EOY29497.1|	485	87	483	0	DEAD/DEAH box RNA helicase family protein isoform 1 [Theobroma cacao]
1498	0.00E+00	397	77%	81%	isotig01839	-	2073	335	1523	0	gi|508782241|gb|EOY29497.1|	485	87	483	0	DEAD/DEAH box RNA helicase family protein isoform 1 [Theobroma cacao]
1820	0.00E+00	426	85%	87%	isotig01840	-	2049	224	1499	0	gi|462411572|gb|EMJ16621.1|	428	2	427	0	hypothetical protein PRUPE_ppa006077mg [Prunus persica]
1498	0.00E+00	397	77%	81%	isotig01841	-	2077	335	1523	0	gi|508782241|gb|EOY29497.1|	485	87	483	0	DEAD/DEAH box RNA helicase family protein isoform 1 [Theobroma cacao]
1820	0.00E+00	426	85%	87%	isotig01842	-	2053	224	1499	0	gi|462411572|gb|EMJ16621.1|	428	2	427	0	hypothetical protein PRUPE_ppa006077mg [Prunus persica]
1820	0.00E+00	426	85%	87%	isotig01843	-	1942	117	1392	0	gi|462411572|gb|EMJ16621.1|	428	2	427	0	hypothetical protein PRUPE_ppa006077mg [Prunus persica]
1820	0.00E+00	426	85%	87%	isotig01844	-	1946	117	1392	0	gi|462411572|gb|EMJ16621.1|	428	2	427	0	hypothetical protein PRUPE_ppa006077mg [Prunus persica]
362	2.00E-31	80	84%	92%	isotig01845	-	2849	310	313	0	gi|225425579|ref|XP_002266223.1|	217	138	217	0	PREDICTED: pyrrolidone-carboxylate peptidase [Vitis vinifera]
359	4.00E-31	80	84%	92%	isotig01846	-	2806	310	313	0	gi|225425579|ref|XP_002266223.1|	217	138	217	0	PREDICTED: pyrrolidone-carboxylate peptidase [Vitis vinifera]
425	8.00E-39	97	82%	91%	isotig01847	-	2320	361	364	0	gi|225425579|ref|XP_002266223.1|	217	121	217	0	PREDICTED: pyrrolidone-carboxylate peptidase [Vitis vinifera]
426	6.00E-39	97	82%	91%	isotig01848	-	2277	361	364	0	gi|225425579|ref|XP_002266223.1|	217	121	217	0	PREDICTED: pyrrolidone-carboxylate peptidase [Vitis vinifera]
554	0.00E+00	138	78%	86%	isotig01849	-	1693	1064	1247	0	gi|225425579|ref|XP_002266223.1|	217	1	138	0	PREDICTED: pyrrolidone-carboxylate peptidase [Vitis vinifera]
554	0.00E+00	138	78%	86%	isotig01850	-	1649	1064	1247	0	gi|225425579|ref|XP_002266223.1|	217	1	138	0	PREDICTED: pyrrolidone-carboxylate peptidase [Vitis vinifera]
920	0.00E+00	217	81%	89%	isotig01851	-	1164	355	718	0	gi|225425579|ref|XP_002266223.1|	217	1	217	0	PREDICTED: pyrrolidone-carboxylate peptidase [Vitis vinifera]
914	0.00E+00	217	80%	88%	isotig01852	-	1120	355	718	0	gi|225425579|ref|XP_002266223.1|	217	1	217	0	PREDICTED: pyrrolidone-carboxylate peptidase [Vitis vinifera]
528	0.00E+00	127	80%	91%	isotig01853	-	2231	1670	1853	0	gi|508786558|gb|EOY33814.1|	131	1	127	0	RNA-binding family protein isoform 2 [Theobroma cacao]
528	0.00E+00	127	80%	91%	isotig01854	-	2209	1648	1831	0	gi|508786558|gb|EOY33814.1|	131	1	127	0	RNA-binding family protein isoform 2 [Theobroma cacao]
342	3.00E-29	127	61%	68%	isotig01855	-	1952	893	1076	0	gi|388505636|gb|AFK40884.1|	344	123	249	0	unknown [Lotus japonicus]
319	1.00E-26	166	52%	60%	isotig01856	-	1930	526	709	0	gi|255558828|ref|XP_002520437.1|	399	239	404	0	FUS-interacting serine-arginine-rich protein 1, putative [Ricinus communis]
535	0.00E+00	126	81%	92%	isotig01857	-	1911	1350	1533	0	gi|508786557|gb|EOY33813.1|	390	1	126	0	RNA-binding family protein isoform 1 [Theobroma cacao]
535	0.00E+00	126	81%	92%	isotig01858	-	1889	1328	1511	0	gi|508786557|gb|EOY33813.1|	390	1	126	0	RNA-binding family protein isoform 1 [Theobroma cacao]
344	1.00E-29	141	56%	64%	isotig01859	-	1632	935	1118	0	gi|388505636|gb|AFK40884.1|	344	109	249	0	unknown [Lotus japonicus]
319	1.00E-26	166	52%	60%	isotig01860	-	1610	526	709	0	gi|255558828|ref|XP_002520437.1|	399	239	404	0	FUS-interacting serine-arginine-rich protein 1, putative [Ricinus communis]
496	0.00E+00	119	76%	87%	isotig01861	-	2206	1239	1242	0	gi|508786479|gb|EOY33735.1|	257	70	188	0	RING/U-box superfamily protein isoform 1 [Theobroma cacao]
501	0.00E+00	119	76%	87%	isotig01862	-	1977	1239	1242	0	gi|508786479|gb|EOY33735.1|	257	70	188	0	RING/U-box superfamily protein isoform 1 [Theobroma cacao]
674	0.00E+00	151	82%	91%	isotig01863	-	2020	1155	1338	0	gi|470116184|ref|XP_004294265.1|	242	23	173	0	PREDICTED: uncharacterized protein LOC101297125 [Fragaria vesca subsp. vesca]
777	0.00E+00	173	83%	91%	isotig01864	-	1791	1221	1404	0	gi|462402994|gb|EMJ08551.1|	173	1	173	0	hypothetical protein PRUPE_ppa012341mg [Prunus persica]
817	0.00E+00	188	78%	90%	isotig01865	-	1627	300	663	0	gi|508786479|gb|EOY33735.1|	257	70	257	0	RING/U-box superfamily protein isoform 1 [Theobroma cacao]
817	0.00E+00	188	78%	90%	isotig01866	-	1398	300	663	0	gi|508786479|gb|EOY33735.1|	257	70	257	0	RING/U-box superfamily protein isoform 1 [Theobroma cacao]
1014	0.00E+00	220	84%	92%	isotig01867	-	1441	396	759	0	gi|470116184|ref|XP_004294265.1|	242	23	242	0	PREDICTED: uncharacterized protein LOC101297125 [Fragaria vesca subsp. vesca]
1115	0.00E+00	242	84%	93%	isotig01868	-	1212	282	825	0	gi|470116184|ref|XP_004294265.1|	242	1	242	0	PREDICTED: uncharacterized protein LOC101297125 [Fragaria vesca subsp. vesca]
330	6.00E-28	94	65%	80%	isotig01869	-	1749	1259	1262	0	gi|255575633|ref|XP_002528716.1|	340	95	188	0	conserved hypothetical protein [Ricinus communis]
324	3.00E-27	90	66%	83%	isotig01870	-	1692	1247	1250	0	gi|255575633|ref|XP_002528716.1|	340	99	188	0	conserved hypothetical protein [Ricinus communis]
440	9.00E-41	122	69%	80%	isotig01871	-	1556	886	1069	0	gi|462398512|gb|EMJ04180.1|	311	94	215	0	hypothetical protein PRUPE_ppa018689mg, partial [Prunus persica]
336	9.00E-29	94	66%	82%	isotig01872	-	1463	973	976	0	gi|255575633|ref|XP_002528716.1|	340	95	188	0	conserved hypothetical protein [Ricinus communis]
429	2.00E-39	118	69%	81%	isotig01873	-	1499	1054	1057	0	gi|462398512|gb|EMJ04180.1|	311	98	215	0	hypothetical protein PRUPE_ppa018689mg, partial [Prunus persica]
324	2.00E-27	90	66%	83%	isotig01874	-	1406	961	964	0	gi|255575633|ref|XP_002528716.1|	340	99	188	0	conserved hypothetical protein [Ricinus communis]
473	1.00E-44	137	66%	81%	isotig01875	-	1270	600	783	0	gi|297740093|emb|CBI30275.3|	337	89	225	0	unnamed protein product [Vitis vinifera]
466	6.00E-44	133	67%	82%	isotig01876	-	1213	588	771	0	gi|297740093|emb|CBI30275.3|	337	93	225	0	unnamed protein product [Vitis vinifera]
417	5.00E-38	107	73%	86%	isotig01877	-	1932	23	341	0	gi|462419376|gb|EMJ23639.1|	426	193	299	0	hypothetical protein PRUPE_ppa006131mg [Prunus persica]
552	0.00E+00	135	77%	88%	isotig01878	-	1686	23	425	0	gi|462419376|gb|EMJ23639.1|	426	193	327	0	hypothetical protein PRUPE_ppa006131mg [Prunus persica]
418	3.00E-38	99	77%	97%	isotig01879	-	1633	1071	1365	0	gi|225432416|ref|XP_002277762.1|	429	329	427	0	PREDICTED: uncharacterized protein LOC100259554 [Vitis vinifera]
417	4.00E-38	107	73%	86%	isotig01880	-	1526	23	341	0	gi|462419376|gb|EMJ23639.1|	426	193	299	0	hypothetical protein PRUPE_ppa006131mg [Prunus persica]
552	0.00E+00	135	77%	88%	isotig01881	-	1387	23	425	0	gi|462419376|gb|EMJ23639.1|	426	193	327	0	hypothetical protein PRUPE_ppa006131mg [Prunus persica]
671	0.00E+00	173	74%	87%	isotig01882	-	1280	26	542	0	gi|225432416|ref|XP_002277762.1|	429	200	372	0	PREDICTED: uncharacterized protein LOC100259554 [Vitis vinifera]
543	0.00E+00	124	81%	97%	isotig01883	-	1227	590	959	0	gi|225432416|ref|XP_002277762.1|	429	304	427	0	PREDICTED: uncharacterized protein LOC100259554 [Vitis vinifera]
957	0.00E+00	235	77%	91%	isotig01884	-	981	23	725	0	gi|462419376|gb|EMJ23639.1|	426	193	427	0	hypothetical protein PRUPE_ppa006131mg [Prunus persica]
1719	0.00E+00	393	83%	88%	isotig01885	-	1619	64	1240	0	gi|225460636|ref|XP_002265125.1|	397	5	397	0	PREDICTED: 60S ribosomal protein L3-like [Vitis vinifera]
1391	0.00E+00	336	80%	85%	isotig01886	-	1610	226	1231	0	gi|255566636|ref|XP_002524302.1|	389	55	390	0	60S ribosomal protein L3, putative [Ricinus communis]
1714	0.00E+00	393	83%	87%	isotig01887	-	1485	64	1240	0	gi|225460636|ref|XP_002265125.1|	397	5	397	0	PREDICTED: 60S ribosomal protein L3-like [Vitis vinifera]
1702	0.00E+00	393	83%	87%	isotig01888	-	1471	64	1240	0	gi|225460636|ref|XP_002265125.1|	397	5	397	0	PREDICTED: 60S ribosomal protein L3-like [Vitis vinifera]
1378	0.00E+00	336	80%	84%	isotig01889	-	1476	226	1231	0	gi|255566636|ref|XP_002524302.1|	389	55	390	0	60S ribosomal protein L3, putative [Ricinus communis]
1369	0.00E+00	336	80%	84%	isotig01890	-	1462	226	1231	0	gi|255566636|ref|XP_002524302.1|	389	55	390	0	60S ribosomal protein L3, putative [Ricinus communis]
1485	0.00E+00	351	81%	85%	isotig01891	-	1120	64	1114	0	gi|225460636|ref|XP_002265125.1|	397	5	355	0	PREDICTED: 60S ribosomal protein L3-like [Vitis vinifera]
1154	0.00E+00	294	77%	82%	isotig01892	-	1111	226	1105	0	gi|313586459|gb|ADR71240.1|	389	55	348	0	60S ribosomal protein L3B [Hevea brasiliensis]
543	0.00E+00	127	75%	90%	isotig01893	-	1452	727	910	0	gi|508724089|gb|EOY15986.1|	335	9	135	0	Alpha/beta-Hydrolases superfamily protein isoform 1 [Theobroma cacao]
532	0.00E+00	127	72%	89%	isotig01894	-	1445	727	910	0	gi|508724089|gb|EOY15986.1|	335	9	135	0	Alpha/beta-Hydrolases superfamily protein isoform 1 [Theobroma cacao]
559	0.00E+00	127	76%	91%	isotig01895	-	1455	730	913	0	gi|508724089|gb|EOY15986.1|	335	9	135	0	Alpha/beta-Hydrolases superfamily protein isoform 1 [Theobroma cacao]
532	0.00E+00	127	72%	89%	isotig01896	-	1448	730	913	0	gi|508724089|gb|EOY15986.1|	335	9	135	0	Alpha/beta-Hydrolases superfamily protein isoform 1 [Theobroma cacao]
559	0.00E+00	127	76%	91%	isotig01897	-	1381	656	839	0	gi|508724089|gb|EOY15986.1|	335	9	135	0	Alpha/beta-Hydrolases superfamily protein isoform 1 [Theobroma cacao]
532	0.00E+00	127	72%	89%	isotig01898	-	1374	656	839	0	gi|508724089|gb|EOY15986.1|	335	9	135	0	Alpha/beta-Hydrolases superfamily protein isoform 1 [Theobroma cacao]
559	0.00E+00	127	76%	91%	isotig01899	-	1384	659	842	0	gi|508724089|gb|EOY15986.1|	335	9	135	0	Alpha/beta-Hydrolases superfamily protein isoform 1 [Theobroma cacao]
532	0.00E+00	127	72%	89%	isotig01900	-	1377	659	842	0	gi|508724089|gb|EOY15986.1|	335	9	135	0	Alpha/beta-Hydrolases superfamily protein isoform 1 [Theobroma cacao]
298	2.00E-24	66	80%	94%	isotig01901	-	1397	568	571	0	gi|508724363|gb|EOY16260.1|	268	131	196	0	Uncharacterized protein isoform 2 [Theobroma cacao]
298	2.00E-24	66	80%	94%	isotig01902	-	1399	570	573	0	gi|508724363|gb|EOY16260.1|	268	131	196	0	Uncharacterized protein isoform 2 [Theobroma cacao]
401	2.00E-36	136	63%	74%	isotig01903	-	1335	910	1093	0	gi|224082276|ref|XP_002306628.1|	272	1	136	0	predicted protein [Populus predicted protein [Populus trichocarpa]
401	2.00E-36	136	63%	74%	isotig01904	-	1337	912	1095	0	gi|224082276|ref|XP_002306628.1|	272	1	136	0	predicted protein [Populus predicted protein [Populus trichocarpa]
662	0.00E+00	178	71%	85%	isotig01905	-	1179	443	626	0	gi|255545468|ref|XP_002513794.1|	269	85	262	0	conserved hypothetical protein [Ricinus communis]
461	2.00E-43	124	70%	85%	isotig01906	-	1181	445	628	0	gi|255545468|ref|XP_002513794.1|	269	85	208	0	conserved hypothetical protein [Ricinus communis]
944	0.00E+00	257	70%	85%	isotig01907	-	1117	332	875	0	gi|508724363|gb|EOY16260.1|	268	1	257	0	Uncharacterized protein isoform 2 [Theobroma cacao]
756	0.00E+00	213	68%	84%	isotig01908	-	1119	514	877	0	gi|508724362|gb|EOY16259.1|	345	1	213	0	Uncharacterized protein isoform 1 [Theobroma cacao]
460	2.00E-43	126	75%	79%	isotig01909	-	896	331	514	0	gi|357464075|ref|XP_003602319.1|	128	1	126	0	Ubiquitin [Medicago truncatula]
507	0.00E+00	126	80%	83%	isotig01910	-	788	331	514	0	gi|357464075|ref|XP_003602319.1|	128	1	126	0	Ubiquitin [Medicago truncatula]
491	0.00E+00	118	84%	87%	isotig01911	-	781	396	399	0	gi|357464075|ref|XP_003602319.1|	128	1	118	0	Ubiquitin [Medicago truncatula]
491	0.00E+00	118	84%	87%	isotig01912	-	782	397	400	0	gi|357464075|ref|XP_003602319.1|	128	1	118	0	Ubiquitin [Medicago truncatula]
491	0.00E+00	118	84%	87%	isotig01913	-	777	392	395	0	gi|357464075|ref|XP_003602319.1|	128	1	118	0	Ubiquitin [Medicago truncatula]
507	0.00E+00	126	80%	83%	isotig01914	-	673	216	399	0	gi|357464075|ref|XP_003602319.1|	128	1	126	0	Ubiquitin [Medicago truncatula]
507	0.00E+00	126	80%	83%	isotig01915	-	674	217	400	0	gi|357464075|ref|XP_003602319.1|	128	1	126	0	Ubiquitin [Medicago truncatula]
507	0.00E+00	126	80%	83%	isotig01916	-	669	212	395	0	gi|357464075|ref|XP_003602319.1|	128	1	126	0	Ubiquitin [Medicago truncatula]
999	0.00E+00	258	73%	83%	isotig01917	-	2540	138	909	0	gi|462419053|gb|EMJ23316.1|	499	14	271	0	hypothetical protein PRUPE_ppa004628mg [Prunus persica]
999	0.00E+00	258	73%	83%	isotig01918	-	2681	138	909	0	gi|462419053|gb|EMJ23316.1|	499	14	271	0	hypothetical protein PRUPE_ppa004628mg [Prunus persica]
999	0.00E+00	258	73%	83%	isotig01919	-	2448	138	909	0	gi|462419053|gb|EMJ23316.1|	499	14	271	0	hypothetical protein PRUPE_ppa004628mg [Prunus persica]
1501	0.00E+00	400	70%	81%	isotig01920	-	1957	138	1335	0	gi|462419053|gb|EMJ23316.1|	499	14	413	0	hypothetical protein PRUPE_ppa004628mg [Prunus persica]
1167	0.00E+00	301	73%	83%	isotig01921	-	2098	138	1038	0	gi|462419053|gb|EMJ23316.1|	499	14	314	0	hypothetical protein PRUPE_ppa004628mg [Prunus persica]
1501	0.00E+00	400	70%	81%	isotig01922	-	1865	138	1335	0	gi|462419053|gb|EMJ23316.1|	499	14	413	0	hypothetical protein PRUPE_ppa004628mg [Prunus persica]
613	0.00E+00	187	64%	76%	isotig01924	-	1748	738	1296	0	gi|297734911|emb|CBI17145.3|	458	270	456	0	unnamed protein product [Vitis vinifera]
617	0.00E+00	182	63%	77%	isotig01925	-	1561	52	595	0	gi|462402965|gb|EMJ08522.1|	457	104	285	0	hypothetical protein PRUPE_ppa005516mg [Prunus persica]
613	0.00E+00	187	64%	76%	isotig01926	-	1447	738	1296	0	gi|297734911|emb|CBI17145.3|	458	270	456	0	unnamed protein product [Vitis vinifera]
473	1.00E-44	128	73%	83%	isotig01927	-	1302	469	850	0	gi|297734911|emb|CBI17145.3|	458	329	456	0	unnamed protein product [Vitis vinifera]
617	0.00E+00	182	63%	77%	isotig01928	-	1260	52	595	0	gi|462402965|gb|EMJ08522.1|	457	104	285	0	hypothetical protein PRUPE_ppa005516mg [Prunus persica]
473	6.00E-45	128	73%	83%	isotig01929	-	1001	469	850	0	gi|297734911|emb|CBI17145.3|	458	329	456	0	unnamed protein product [Vitis vinifera]
784	0.00E+00	211	77%	82%	isotig01931	-	1033	71	701	0	gi|297745725|emb|CBI15781.3|	262	52	262	0	unnamed protein product [Vitis vinifera]
799	0.00E+00	211	78%	83%	isotig01932	-	1030	68	698	0	gi|297745725|emb|CBI15781.3|	262	52	262	0	unnamed protein product [Vitis vinifera]
784	0.00E+00	211	77%	82%	isotig01933	-	1032	71	701	0	gi|297745725|emb|CBI15781.3|	262	52	262	0	unnamed protein product [Vitis vinifera]
799	0.00E+00	211	78%	83%	isotig01934	-	1029	68	698	0	gi|297745725|emb|CBI15781.3|	262	52	262	0	unnamed protein product [Vitis vinifera]
190	2.00E-12	57	70%	74%	isotig01935	-	679	209	377	0	gi|209778945|gb|ACI87783.1|	99	2	58	0	putative CBS domain protein [Cupressus sempervirens]
190	2.00E-12	57	70%	74%	isotig01936	-	679	210	378	0	gi|209778945|gb|ACI87783.1|	99	2	58	0	putative CBS domain protein [Cupressus sempervirens]
3189	0.00E+00	741	84%	92%	isotig01943	-	3124	520	2503	0	gi|508707014|gb|EOX98910.1|	739	1	741	0	Tonoplast monosaccharide transporter2 [Theobroma cacao]
3189	0.00E+00	741	84%	92%	isotig01944	-	3118	514	2497	0	gi|508707014|gb|EOX98910.1|	739	1	741	0	Tonoplast monosaccharide transporter2 [Theobroma cacao]
3196	0.00E+00	740	84%	93%	isotig01945	-	2886	517	2500	0	gi|508707014|gb|EOX98910.1|	739	2	741	0	Tonoplast monosaccharide transporter2 [Theobroma cacao]
3196	0.00E+00	740	84%	93%	isotig01946	-	2880	511	2494	0	gi|508707014|gb|EOX98910.1|	739	2	741	0	Tonoplast monosaccharide transporter2 [Theobroma cacao]
850	0.00E+00	222	77%	86%	isotig01947	-	2938	1954	2317	0	gi|255559173|ref|XP_002520608.1|	740	1	222	0	sugar transporter, putative [Ricinus communis]
896	0.00E+00	221	79%	89%	isotig01948	-	2700	1951	2314	0	gi|255559173|ref|XP_002520608.1|	740	2	222	0	sugar transporter, putative [Ricinus communis]
2108	0.00E+00	507	83%	89%	isotig01949	-	3198	967	2485	0	gi|462402934|gb|EMJ08491.1|	713	207	713	0	hypothetical protein PRUPE_ppa000389m1g, partial [Prunus persica]
2108	0.00E+00	507	83%	89%	isotig01950	-	3180	949	2467	0	gi|462402934|gb|EMJ08491.1|	713	207	713	0	hypothetical protein PRUPE_ppa000389m1g, partial [Prunus persica]
2108	0.00E+00	507	83%	89%	isotig01951	-	2884	967	2485	0	gi|462402934|gb|EMJ08491.1|	713	207	713	0	hypothetical protein PRUPE_ppa000389m1g, partial [Prunus persica]
2108	0.00E+00	507	83%	89%	isotig01952	-	2866	949	2467	0	gi|462402934|gb|EMJ08491.1|	713	207	713	0	hypothetical protein PRUPE_ppa000389m1g, partial [Prunus persica]
330	3.00E-28	70	90%	97%	isotig01953	-	1165	518	725	0	gi|462402934|gb|EMJ08491.1|	713	45	114	0	hypothetical protein PRUPE_ppa000389m1g, partial [Prunus persica]
960	0.00E+00	238	80%	88%	isotig01954	-	1147	2	713	0	gi|224102947|ref|XP_002312865.1|	1205	391	628	0	condensin complex components subunit [Populus trichocarpa]
1600	0.00E+00	516	62%	73%	isotig01955	-	3136	1618	2881	0	gi|462420088|gb|EMJ24351.1|	514	1	516	0	hypothetical protein PRUPE_ppa004366mg [Prunus persica]
1217	0.00E+00	307	76%	86%	isotig01956	-	2603	1540	2263	0	gi|462420088|gb|EMJ24351.1|	514	199	505	0	hypothetical protein PRUPE_ppa004366mg [Prunus persica]
1216	0.00E+00	309	76%	85%	isotig01957	-	2591	1540	2263	0	gi|462420088|gb|EMJ24351.1|	514	199	507	0	hypothetical protein PRUPE_ppa004366mg [Prunus persica]
1623	0.00E+00	524	61%	73%	isotig01958	-	2198	680	1943	0	gi|462420088|gb|EMJ24351.1|	514	1	524	0	hypothetical protein PRUPE_ppa004366mg [Prunus persica]
1239	0.00E+00	316	75%	85%	isotig01959	-	1665	602	1325	0	gi|462420088|gb|EMJ24351.1|	514	199	514	0	hypothetical protein PRUPE_ppa004366mg [Prunus persica]
1238	0.00E+00	316	75%	85%	isotig01960	-	1653	602	1325	0	gi|462420088|gb|EMJ24351.1|	514	199	514	0	hypothetical protein PRUPE_ppa004366mg [Prunus persica]
1847	0.00E+00	524	72%	80%	isotig01961	-	2053	143	1712	0	gi|255570065|ref|XP_002525995.1|	531	1	524	0	ankyrin repeat-containing protein, putative [Ricinus communis]
1612	0.00E+00	420	78%	82%	isotig01962	-	2059	455	1712	0	gi|224111444|ref|XP_002315857.1|	526	98	517	0	predicted protein [Populus predicted protein [Populus trichocarpa]
1847	0.00E+00	524	72%	80%	isotig01963	-	2043	143	1712	0	gi|255570065|ref|XP_002525995.1|	531	1	524	0	ankyrin repeat-containing protein, putative [Ricinus communis]
1612	0.00E+00	420	78%	82%	isotig01964	-	2049	455	1712	0	gi|224111444|ref|XP_002315857.1|	526	98	517	0	predicted protein [Populus predicted protein [Populus trichocarpa]
970	0.00E+00	241	78%	85%	isotig01965	-	1256	143	863	0	gi|462421280|gb|EMJ25543.1|	515	1	241	0	hypothetical protein PRUPE_ppa020662mg [Prunus persica]
603	0.00E+00	139	83%	88%	isotig01966	-	1262	455	869	0	gi|462421280|gb|EMJ25543.1|	515	103	241	0	hypothetical protein PRUPE_ppa020662mg [Prunus persica]
879	0.00E+00	187	88%	97%	isotig01973	-	2066	882	1245	0	gi|388519373|gb|AFK47748.1|	327	141	327	0	unknown [Lotus japonicus]
1128	0.00E+00	325	70%	82%	isotig01974	-	1974	921	1644	0	gi|470125463|ref|XP_004298721.1|	323	1	325	0	PREDICTED: PGR5-like protein 1A, chloroplastic-like [Fragaria vesca subsp. vesca]
881	0.00E+00	187	88%	97%	isotig01975	-	1712	528	891	0	gi|388519373|gb|AFK47748.1|	327	141	327	0	unknown [Lotus japonicus]
1128	0.00E+00	325	70%	82%	isotig01976	-	1620	567	1290	0	gi|470125463|ref|XP_004298721.1|	323	1	325	0	PREDICTED: PGR5-like protein 1A, chloroplastic-like [Fragaria vesca subsp. vesca]
331	2.00E-28	111	66%	76%	isotig01977	-	1025	692	695	0	gi|462406934|gb|EMJ12398.1|	321	1	111	0	hypothetical protein PRUPE_ppa008744mg [Prunus persica]
435	2.00E-40	171	57%	72%	isotig01978	-	933	420	603	0	gi|470125463|ref|XP_004298721.1|	323	1	171	0	PREDICTED: PGR5-like protein 1A, chloroplastic-like [Fragaria vesca subsp. vesca]
[truncated: 50,940 more rows]
