# Supplementary material for: De Novo Assembly and Characterization of the Fruit Transcriptome of Chinese Jujube (Ziziphus jujuba Mill.) Using 454 Pyrosequencing and the Development of Novel Tri-Nucleotide SSR Markers
Source: PLoS One. 2014 Sep 3;9(9):e106438. doi: 10.1371/journal.pone.0106438 (PMC4153635; doi:10.1371/journal.pone.0106438)
Supplement: Table S2 — Assembled unigenes matched with Swissprot database. (XLS) [file pone.0106438.s003.xls]

Additional File2:Assembled unigenes matched with Swissprot database
Score	E-Value	HSP-Len	%-Ident	%-Simil	Query-Name	Num-Rds	Q-Len	Q-Begin	Q-End	Q-Frame	Hit-Name	H-Len	H-Begin	H-End	H-Frame	Description
743	0.00E+00	182	78%	87%	contig00001	-	907	366	729	0	gi|18203684|sp|Q9ZRA4.1|AB19A_PRUPE	209	28	209	0	RecName: Full=Auxin-binding protein ABP19a; Flags: Precursor
139	7.00E-08	34	74%	91%	contig00012	-	838	5	104	0	gi|75274379|sp|Q9LVJ7.1|NFYA6_ARATH	308	205	238	0	RecName: Full=Nuclear transcription factor Y subunit A-6; Short=AtNF-YA-6
226	3.00E-18	79	57%	71%	contig00014	-	588	50	53	0	gi|81174954|sp|Q93ZH2.2|NFYA3_ARATH	340	131	209	0	RecName: Full=Nuclear transcription factor Y subunit A-3; Short=AtNF-YA-3; AltName: Full=Transcriptional activator HAP2C
518	0.00E+00	203	49%	67%	contig00015	-	1392	852	1215	0	gi|38257899|sp|O23006.1|LYM2_ARATH	350	87	289	0	RecName: Full=LysM domain-containing GPI-anchored protein 2; AltName: Full=Chitin elicitor-binding protein LYM2; Short=CEBiP LYM2; Flags: Precursor
222	2.00E-17	154	35%	58%	contig00022	-	849	119	302	0	gi|3915759|sp|P36044.2|MNN4_YEAST	1178	1023	1176	0	RecName: Full=Protein MNN4
2299	0.00E+00	477	91%	95%	contig00023	-	1820	482	1565	0	gi|75333699|sp|Q9FEE2.1|TON2_ARATH	480	1	477	0	RecName: Full=Probable serine/threonine-protein phosphatase 2A regulatory subunit B'' subunit TON2; AltName: Full=Protein EMBRYO DEFFECTIVE 40; AltName: Full=Protei
1452	0.00E+00	336	84%	90%	contig00030	-	1468	480	1203	0	gi|75120763|sp|Q6DQL1.1|SUCA2_SOLLC	337	1	336	0	RecName: Full=Succinyl-CoA ligase [ADP-forming]
590	0.00E+00	144	83%	89%	contig00033	-	520	142	325	0	gi|20141760|sp|P49215.3|RS17_SOLLC	144	1	144	0	RecName: Full=40S ribosomal protein S17
679	0.00E+00	332	45%	63%	contig00035	-	1399	83	806	0	gi|75289839|sp|Q6AWW5.1|Y5262_ARATH	524	5	336	0	RecName: Full=Ankyrin repeat-containing protein At5g02620
4004	0.00E+00	906	83%	89%	contig00038	-	3653	784	3307	0	gi|75254483|sp|Q6AT26.1|CESA1_ORYSJ	1076	1	906	0	RecName: Full=Probable cellulose synthase A catalytic subunit 1 [UDP-forming]
425	5.00E-41	182	50%	64%	contig00052	-	925	149	512	0	gi|3123239|sp|P31209.2|PABP_SCHPO	653	81	262	0	RecName: Full=Polyadenylate-binding protein, cytoplasmic and nuclear; Short=PABP; Short=Poly(A)-binding protein; AltName: Full=Polyadenylate tail-binding protein
611	0.00E+00	182	65%	80%	contig00057	-	866	320	863	0	gi|254763340|sp|Q54X16.2|GID8_DICDI	228	11	192	0	RecName: Full=Glucose-induced degradation protein 8 homolog
461	3.00E-45	231	42%	54%	contig00062	-	821	156	519	0	gi|34395735|sp|Q9T076.1|ENL2_ARATH	349	3	233	0	RecName: Full=Early nodulin-like protein 2; AltName: Full=Phytocyanin-like protein; Flags: Precursor
1659	0.00E+00	348	92%	93%	contig00079	-	1575	36	1077	0	gi|27735207|sp|P43288.3|KSG1_ARATH	405	1	348	0	RecName: Full=Shaggy-related protein kinase alpha; AltName: Full=ASK-alpha
1708	0.00E+00	416	78%	88%	contig00086	-	1855	535	1780	0	gi|75268167|sp|Q9C5L3.1|GLPT1_ARATH	523	91	506	0	RecName: Full=Putative glycerol-3-phosphate transporter 1; Short=G-3-P transporter 1; AltName: Full=Glycerol-3-phosphate permease 1; Short=AtG3Pp1; Short=G-3-P per
455	8.00E-45	108	78%	90%	contig00094	-	578	397	400	0	gi|75161483|sp|Q8VYI3.1|ECH2_ARATH	309	202	309	0	RecName: Full=Enoyl-CoA hydratase 2, peroxisomal
668	0.00E+00	178	71%	83%	contig00095	-	541	173	356	0	gi|75161483|sp|Q8VYI3.1|ECH2_ARATH	309	23	200	0	RecName: Full=Enoyl-CoA hydratase 2, peroxisomal
385	1.00E-36	89	80%	94%	contig00096	-	629	421	424	0	gi|55977170|sp|P62311.2|LSM3_MOUSE	102	12	100	0	RecName: Full=U6 snRNA-associated Sm-like protein LSm3 LSM3_HUMAN RecName: Full=U6 snRNA-associated Sm-like protein LSm3 Q32
2226	0.00E+00	691	64%	78%	contig00097	-	2759	301	2104	0	gi|75121322|sp|Q6EPF0.1|ROC5_ORYSJ	804	80	770	0	RecName: Full=Homeobox-leucine zipper protein ROC5; AltName: Full=GLABRA 2-like homeobox protein 5; AltName: Full=HD-ZIP protein ROC5; AltName: Full=Homeodomain tra
229	4.00E-18	168	35%	51%	contig00112	-	1109	230	731	0	gi|59798967|sp|Q8TBP0.1|TBC16_HUMAN	767	481	648	0	RecName: Full=TBC1 domain family member 16
1134	0.00E+00	296	72%	83%	contig00113	-	1273	375	918	0	gi|62899797|sp|Q8W4Y5.1|ASCL_SOLLC	303	9	304	0	RecName: Full=ASC1-like protein; AltName: Full=Alternaria stem canker resistance-like protein
156	1.00E-09	52	56%	73%	contig00116	-	1137	255	408	0	gi|75219814|sp|O64519.1|MCA6_ARATH	368	317	368	0	RecName: Full=Metacaspase-6; Short=AtMC6; AltName: Full=Metacaspase 2c; Short=AtMCP2c; AltName: Full=Metacaspase-5
1579	0.00E+00	305	96%	98%	contig00117	-	1637	3	915	0	gi|12644284|sp|P48528.2|PPX2_ARATH	305	1	305	0	RecName: Full=Serine/threonine-protein phosphatase PP-X isozyme 2
1176	0.00E+00	358	65%	79%	contig00118	-	1332	141	864	0	gi|75153682|sp|Q8L4B0.1|GAUTF_ARATH	540	33	390	0	RecName: Full=Probable galacturonosyltransferase 15
167	9.00E-11	82	38%	61%	contig00120	-	1586	949	952	0	gi|120943|sp|P13816.1|GARP_PLAFF	678	551	632	0	RecName: Full=Glutamic acid-rich protein; Flags: Precursor
152	2.00E-09	43	70%	84%	contig00123	-	695	227	353	0	gi|189042721|sp|A6W3V3.1|RL34_MARMS	44	2	44	0	RecName: Full=50S ribosomal protein L34
1027	0.00E+00	231	82%	90%	contig00124	-	1094	376	739	0	gi|1717949|sp|P49729.1|UCRI1_TOBAC	258	28	258	0	RecName: Full=Cytochrome b-c1 complex subunit Rieske-1, mitochondrial; AltName: Full=Complex III subunit 5-1; AltName: Full=Rieske iron-sulfur protein 1; Short=RISP
2504	0.00E+00	590	77%	86%	contig00134	-	1858	89	1856	0	gi|109940177|sp|Q9ZTS1.2|SYM_ORYSJ	801	8	597	0	RecName: Full=Probable methionine--tRNA ligase; AltName: Full=Methionyl-tRNA synthetase; Short=MetRS
634	0.00E+00	124	100%	100%	contig00136	-	795	435	618	0	gi|115515|sp|P17928.2|CALM_MEDSA	149	26	149	0	RecName: Full=Calmodulin; Short=CaM
193	1.00E-13	45	80%	89%	contig00138	-	1985	411	543	0	gi|2842744|sp|Q96319.1|ERH_ARATH	109	34	78	0	RecName: Full=Enhancer of rudimentary homolog
1114	0.00E+00	218	93%	97%	contig00143	-	818	115	478	0	gi|11133825|sp|Q9ZSE4.1|PP2A_HEVBR	306	1	218	0	RecName: Full=Serine/threonine-protein phosphatase PP2A catalytic subunit
551	0.00E+00	124	79%	85%	contig00144	-	1033	663	846	0	gi|75154155|sp|Q8L7E9.1|MCAC1_ARATH	421	297	420	0	RecName: Full=Protein MID1-COMPLEMENTING ACTIVITY 1
885	0.00E+00	267	64%	80%	contig00145	-	1518	105	648	0	gi|332313331|sp|B6SJQ0.1|CNR13_MAIZE	428	2	268	0	RecName: Full=Cell number regulator 13; AltName: Full=ZmCNR13
145	6.00E-09	49	55%	76%	contig00147	-	541	2	146	0	gi|74851880|sp|Q54GB2.1|CTSL2_DICDI	567	510	558	0	RecName: Full=CTD small phosphatase-like protein 2; Short=CTDSP-like 2
374	5.00E-35	171	47%	65%	contig00148	-	972	152	335	0	gi|74851880|sp|Q54GB2.1|CTSL2_DICDI	567	346	516	0	RecName: Full=CTD small phosphatase-like protein 2; Short=CTDSP-like 2
1795	0.00E+00	494	70%	83%	contig00156	-	2728	1099	2362	0	gi|75333910|sp|Q9FIG9.1|ARC6_ARATH	801	27	520	0	RecName: Full=Protein ACCUMULATION AND REPLICATION OF CHLOROPLASTS 6, chloroplastic; Flags: Precursor
340	2.00E-31	92	68%	83%	contig00157	-	668	1	274	0	gi|38258854|sp|Q9ZVJ2.1|AMERL_ARATH	214	114	205	0	RecName: Full=Uncharacterized protein At2g38710
497	0.00E+00	109	82%	88%	contig00159	-	542	216	540	0	gi|38258854|sp|Q9ZVJ2.1|AMERL_ARATH	214	5	113	0	RecName: Full=Uncharacterized protein At2g38710
357	2.00E-33	94	69%	85%	contig00166	-	644	19	298	0	gi|75263847|sp|Q9LF92.1|P2A15_ARATH	300	200	293	0	RecName: Full=F-box protein PP2-A15; AltName: Full=Protein PHLOEM PROTEIN 2-LIKE A15; Short=AtPP2-A15
576	0.00E+00	212	51%	70%	contig00168	-	922	378	741	0	gi|543720|sp|Q06190.1|P2R3A_HUMAN	1150	894	1105	0	RecName: Full=Serine/threonine-protein phosphatase 2A regulatory subunit B'' subunit alpha; AltName: Full=PP2A subunit B isoform PR72/PR130; AltName: Full=PP2A subun
1168	0.00E+00	300	74%	85%	contig00173	-	982	174	717	0	gi|75169796|sp|Q9C9W9.1|ADO3_ARATH	619	9	308	0	RecName: Full=Adagio protein 3; AltName: Full=F-box only protein 2a; Short=FBX2a; AltName: Full=Flavin-binding kelch repeat F-box protein 1
904	0.00E+00	273	65%	77%	contig00180	-	959	144	960	0	gi|221272029|sp|A8MRX0.2|GSOX5_ARATH	459	10	282	0	RecName: Full=Flavin-containing monooxygenase FMO GS-OX5; AltName: Full=Flavin-monooxygenase glucosinolate S-oxygenase 5
121	1.00E-05	53	43%	64%	contig00182	-	1061	283	439	0	gi|120943|sp|P13816.1|GARP_PLAFF	678	604	656	0	RecName: Full=Glutamic acid-rich protein; Flags: Precursor
3626	0.00E+00	923	73%	87%	contig00184	-	2766	64	2587	0	gi|75326882|sp|Q7PC84.1|AB39G_ARATH	1454	132	1054	0	RecName: Full=ABC transporter G family member 39; Short=ABC transporter ABCG.39; Short=AtABCG39; AltName: Full=Probable pleiotropic drug resistance protein 11
1652	0.00E+00	403	74%	86%	contig00185	-	1507	3	1209	0	gi|97180275|sp|Q2PCF1.1|PDR2_NICPL	1461	1060	1462	0	RecName: Full=Pleiotropic drug resistance protein 2; AltName: Full=NpPDR2
345	4.00E-32	159	48%	67%	contig00189	-	559	166	349	0	gi|46577339|sp|Q40392.1|TMVRN_NICGU	1144	2	160	0	RecName: Full=TMV resistance protein N
679	0.00E+00	152	79%	90%	contig00193	-	623	167	620	0	gi|6225938|sp|O48670.1|RER1A_ARATH	191	26	177	0	RecName: Full=Protein RER1A; Short=AtRER1A
312	4.00E-28	111	53%	74%	contig00209	-	707	462	465	0	gi|125991831|sp|Q41916.2|CYT5_ARATH	122	7	117	0	RecName: Full=Cysteine proteinase inhibitor 5; Short=AtCYS-5; Flags: Precursor
1332	0.00E+00	299	84%	93%	contig00211	-	1146	89	983	0	gi|55976189|sp|Q6UNT2.1|RL5_CUCSA	302	3	301	0	RecName: Full=60S ribosomal protein L5
632	0.00E+00	179	63%	79%	contig00220	-	944	483	666	0	gi|62287132|sp|Q9SWB6.1|PM36_SOYBN	229	28	206	0	RecName: Full=Seed maturation protein PM36
713	0.00E+00	164	83%	88%	contig00230	-	665	132	315	0	gi|55976550|sp|Q8W206.2|CSN6A_ARATH	317	40	203	0	RecName: Full=COP9 signalosome complex subunit 6a; Short=AtCSN6a; Short=Signalosome subunit 6a
517	0.00E+00	158	67%	77%	contig00231	-	748	136	319	0	gi|18266852|sp|P31687.2|4CL2_SOYBN	562	3	160	0	RecName: Full=4-coumarate--CoA ligase 2; Short=4CL 2; AltName: Full=4-coumaroyl-CoA synthase 2; AltName: Full=Clone 4CL16
125	1.00E-06	25	80%	92%	contig00232	-	561	408	480	0	gi|1352054|sp|P80497.1|ATPY_SOLTU	25	1	25	0	RecName: Full=ATP synthase 6 kDa subunit, mitochondrial
747	0.00E+00	197	70%	76%	contig00234	-	704	155	518	0	gi|139699|sp|P09762.1|WIN2_SOLTU	211	26	222	0	RecName: Full=Wound-induced protein WIN2; Flags: Precursor
240	9.00E-20	104	54%	64%	contig00236	-	675	260	569	0	gi|20978796|sp|Q9XI90.2|WRKY4_ARATH	514	37	140	0	RecName: Full=Probable WRKY transcription factor 4; AltName: Full=WRKY DNA-binding protein 4
1337	0.00E+00	288	90%	97%	contig00248	-	1422	569	1112	0	gi|2493895|sp|Q43317.1|CYSK_CITLA	325	38	325	0	RecName: Full=Cysteine synthase; Short=CSase; AltName: Full=Beta-PA/CSase; AltName: Full=Beta-pyrazolylalanine synthase; AltName: Full=L-mimosine synthase; AltName:
505	0.00E+00	188	59%	69%	contig00252	-	1138	503	866	0	gi|387935418|sp|F4I7L1.2|TRB4_ARATH	296	1	188	0	RecName: Full=Telomere repeat-binding factor 4; AltName: Full=MYB transcription factor
413	1.00E-39	162	54%	72%	contig00265	-	1002	581	764	0	gi|66774043|sp|Q64152.3|BTF3_MOUSE	204	48	209	0	RecName: Full=Transcription factor BTF3; AltName: Full=RNA polymerase B transcription factor 3
293	2.00E-25	137	39%	58%	contig00283	-	1554	1145	1328	0	gi|74860727|sp|Q86H36.1|RPA1_DICDI	1615	3	139	0	RecName: Full=DNA-directed RNA polymerase I subunit rpa1; Short=RNA polymerase I subunit A1; AltName: Full=DNA-directed RNA polymerase I largest subunit; AltName: F
625	0.00E+00	206	62%	75%	contig00298	-	993	392	755	0	gi|75165412|sp|Q94EH2.1|TI222_ARATH	210	5	210	0	RecName: Full=Mitochondrial import inner membrane translocase subunit TIM22-2
116	1.00E-05	52	48%	63%	contig00308	-	526	157	310	0	gi|124028540|sp|P27747.3|ACOC_RALEH	374	187	238	0	RecName: Full=Dihydrolipoyllysine-residue acetyltransferase component of acetoin cleaving system; AltName: Full=Acetoin dehydrogenase E2 component; AltName: Full=D
762	0.00E+00	152	95%	99%	contig00309	-	833	450	633	0	gi|464707|sp|P34788.1|RS18_ARATH	152	1	152	0	RecName: Full=40S ribosomal protein S18
368	2.00E-34	149	58%	65%	contig00314	-	743	333	516	0	gi|14285713|sp|P82244.1|RK34_SPIOL	152	7	155	0	RecName: Full=50S ribosomal protein L34, chloroplastic; AltName: Full=CL34; Flags: Precursor
828	0.00E+00	178	90%	94%	contig00340	-	538	176	359	0	gi|26454627|sp|Q07511.2|FDH_SOLTU	381	86	263	0	RecName: Full=Formate dehydrogenase, mitochondrial; AltName: Full=NAD-dependent formate dehydrogenase; Short=FDH; Flags: Precursor
425	3.00E-41	163	53%	68%	contig00341	-	604	213	396	0	gi|7388552|sp|Q9ZQ34.1|Y2433_ARATH	408	17	179	0	RecName: Full=Uncharacterized protein At2g24330
374	5.00E-35	150	51%	65%	contig00343	-	973	421	604	0	gi|251764995|sp|B5DGI7.1|RBM8A_SALSA	175	33	182	0	RecName: Full=RNA-binding protein 8A; AltName: Full=RNA-binding motif protein 8A; AltName: Full=Ribonucleoprotein RBM8A
194	3.00E-14	81	46%	64%	contig00350	-	821	640	643	0	gi|91206848|sp|Q9VR91.3|HERC2_DROME	4912	4145	4225	0	RecName: Full=Probable E3 ubiquitin-protein ligase HERC2; AltName: Full=HECT domain and RCC1-like domain-containing protein 2
583	0.00E+00	117	90%	97%	contig00356	-	552	371	374	0	gi|26454627|sp|Q07511.2|FDH_SOLTU	381	265	381	0	RecName: Full=Formate dehydrogenase, mitochondrial; AltName: Full=NAD-dependent formate dehydrogenase; Short=FDH; Flags: Precursor
2397	0.00E+00	648	71%	83%	contig00357	-	1995	179	1802	0	gi|374095445|sp|Q9STN3.2|SPT51_ARATH	1041	409	1056	0	RecName: Full=Putative transcription elongation factor SPT5 homolog 1
383	2.00E-36	79	95%	97%	contig00375	-	560	359	362	0	gi|6094211|sp|O82221.1|RUXG_ARATH	80	1	79	0	RecName: Full=Probable small nuclear ribonucleoprotein G; Short=snRNP-G; AltName: Full=Sm protein G; Short=Sm-G; Short=SmG
121	7.00E-06	65	45%	57%	contig00378	-	766	14	206	0	gi|75331156|sp|Q8VYY5.1|NCRK_ARATH	565	431	495	0	RecName: Full=Receptor-like serine/threonine-protein kinase NCRK; Flags: Precursor
147	7.00E-09	37	78%	84%	contig00386	-	755	355	463	0	gi|75149265|sp|Q84ZT9.1|WVD2_ARATH	202	125	161	0	RecName: Full=Protein WAVE-DAMPENED 2; Short=AtWVD2
1704	0.00E+00	403	80%	89%	contig00392	-	1710	159	1365	0	gi|387912906|sp|Q08466.3|CSK22_ARATH	403	15	417	0	RecName: Full=Casein kinase II subunit alpha-2; Short=CK II; Flags: Precursor
444	4.00E-43	196	48%	64%	contig00404	-	1039	422	785	0	gi|66774120|sp|Q9SDN0.2|DNJ20_ARATH	197	6	201	0	RecName: Full=Chaperone protein dnaJ 20, chloroplastic; Short=AtDjC20; Short=AtJ20; Flags: Precursor
329	7.00E-30	68	93%	97%	contig00405	-	890	683	686	0	gi|408407792|sp|P0DI74.1|S61G1_ARATH	69	1	68	0	RecName: Full=Protein transport protein Sec61 subunit gamma-1 S61G2_ARATH RecName: Full=Protein transport protein Sec61 subunit gamma-2
740	0.00E+00	177	74%	87%	contig00408	-	1633	735	918	0	gi|584825|sp|P37707.1|B2_DAUCA	207	28	204	0	RecName: Full=B2 protein
1701	0.00E+00	340	96%	98%	contig00409	-	1145	243	966	0	gi|135399|sp|P28752.1|TBA1_ORYSJ	450	111	450	0	RecName: Full=Tubulin alpha-1 chain
1158	0.00E+00	261	85%	94%	contig00410	-	1410	57	837	0	gi|3023197|sp|Q96453.1|1433D_SOYBN	261	1	261	0	RecName: Full=14-3-3-like protein D; AltName: Full=SGF14D
669	0.00E+00	362	40%	58%	contig00415	-	2080	279	1182	0	gi|325530077|sp|Q9C882.2|GTL1_ARATH	587	169	530	0	RecName: Full=Trihelix transcription factor GTL1; AltName: Full=GT2-LIKE protein 1; Short=AtGTL1; Short=Protein GT-2-LIKE1; AltName: Full=Trihelix DNA-binding prot
730	0.00E+00	188	73%	88%	contig00417	-	734	166	727	0	gi|118575126|sp|Q9SAK4.2|SSDH_ARATH	528	17	204	0	RecName: Full=Succinate-semialdehyde dehydrogenase, mitochondrial; Short=At-SSADH1; AltName: Full=Aldehyde dehydrogenase family 5 member F1; AltName: Full=NAD(+)-d
2059	0.00E+00	420	93%	96%	contig00428	-	1460	229	1132	0	gi|461944|sp|Q04960.1|DNJH_CUCSA	413	1	420	0	RecName: Full=DnaJ protein homolog; AltName: Full=DNAJ-1; Flags: Precursor
1885	0.00E+00	446	85%	91%	contig00443	-	1364	77	1160	0	gi|231586|sp|P29685.1|ATPBM_HEVBR	562	1	446	0	RecName: Full=ATP synthase subunit beta, mitochondrial; Flags: Precursor
379	7.00E-36	140	59%	70%	contig00449	-	709	1	418	0	gi|71660826|sp|Q9FJ10.1|GAT16_ARATH	139	17	156	0	RecName: Full=GATA transcription factor 16
966	0.00E+00	202	92%	95%	contig00451	-	1050	385	748	0	gi|75204021|sp|Q9SEH3.1|RAD2C_ARATH	202	1	202	0	RecName: Full=Ras-related protein RABD2c; Short=AtRABD2c; AltName: Full=Ras-related protein Rab1C; Short=AtRab1C
1008	0.00E+00	210	91%	96%	contig00454	-	943	334	697	0	gi|75281787|sp|Q38922.1|RAB1B_ARATH	211	1	210	0	RecName: Full=Ras-related protein RABB1b; Short=AtRABB1b; AltName: Full=Ras-related protein GB2; Short=AtGB2; AltName: Full=Ras-related protein Rab2C; Short=AtRab2
1095	0.00E+00	277	74%	87%	contig00457	-	1266	401	1229	0	gi|75174756|sp|Q9LME4.1|P2C09_ARATH	281	5	281	0	RecName: Full=Probable protein phosphatase 2C 9; Short=AtPP2C09; AltName: Full=Phytochrome-associated protein phosphatase 2C; Short=PAPP2C
565	0.00E+00	128	84%	92%	contig00460	-	672	106	487	0	gi|73621536|sp|Q9SX68.1|RK18_ARATH	170	43	170	0	RecName: Full=50S ribosomal protein L18, chloroplastic; AltName: Full=CL18; Flags: Precursor
1063	0.00E+00	248	84%	91%	contig00461	-	1165	22	763	0	gi|32171847|sp|Q8GXB7.1|TRMB_ARATH	251	4	251	0	RecName: Full=tRNA (guanine-N(7)-)-methyltransferase; AltName: Full=tRNA (guanine(46)-N(7))-methyltransferase; AltName: Full=tRNA(m7G46)-methyltransferase
577	0.00E+00	287	45%	62%	contig00462	-	1227	474	1017	0	gi|189029224|sp|Q9FKC8.2|MT799_ARATH	362	6	292	0	RecName: Full=Probable S-adenosylmethionine-dependent methyltransferase At5g37990
999	0.00E+00	375	49%	67%	contig00467	-	1634	139	1261	0	gi|122222435|sp|Q0JIL1.1|NRX2_ORYSJ	394	26	400	0	RecName: Full=Probable nucleoredoxin 2; Short=OsNrx2
354	2.00E-32	117	59%	72%	contig00474	-	1378	282	630	0	gi|75330977|sp|Q8S9H7.1|DIV_ANTMA	307	87	203	0	RecName: Full=Transcription factor DIVARICATA
351	1.00E-32	128	59%	73%	contig00479	-	631	1	382	0	gi|2842757|sp|Q99090.2|CPRF2_PETCR	401	204	331	0	RecName: Full=Light-inducible protein CPRF2; AltName: Full=Common plant regulatory factor 2; Short=CPRF-2
2508	0.00E+00	535	90%	97%	contig00482	-	2048	474	1737	0	gi|3024697|sp|O04450.1|TCPE_ARATH	535	1	535	0	RecName: Full=T-complex protein 1 subunit epsilon; Short=TCP-1-epsilon; AltName: Full=CCT-epsilon
930	0.00E+00	299	63%	78%	contig00485	-	1369	623	1166	0	gi|66774119|sp|Q9LTV6.1|DECR2_ARATH	298	2	300	0	RecName: Full=Peroxisomal 2,4-dienoyl-CoA reductase
222	4.00E-17	108	41%	58%	contig00492	-	1714	834	837	0	gi|74728441|sp|Q8IZ81.1|ELMD2_HUMAN	293	120	227	0	RecName: Full=ELMO domain-containing protein 2
775	0.00E+00	203	68%	80%	contig00499	-	1227	430	793	0	gi|1352440|sp|P48599.1|IF4E1_ORYSJ	227	24	226	0	RecName: Full=Eukaryotic translation initiation factor 4E-1; Short=eIF-4E-1; Short=eIF4E-1; AltName: Full=eIF-4F 25 kDa subunit; AltName: Full=eIF-4F p26 subunit; A
1033	0.00E+00	264	77%	86%	contig00501	-	978	249	792	0	gi|11134156|sp|Q9SLQ8.1|PSBP_CUCSA	263	1	264	0	RecName: Full=Oxygen-evolving enhancer protein 2, chloroplastic; Short=OEE2; AltName: Full=23 kDa subunit of oxygen evolving system of photosystem II; AltName: Full
654	0.00E+00	181	67%	82%	contig00503	-	959	366	729	0	gi|62900747|sp|Q9ZS51.1|PMP22_ARATH	190	8	188	0	RecName: Full=Peroxisomal membrane protein PMP22; AltName: Full=22 kDa peroxisomal membrane protein
577	0.00E+00	108	96%	99%	contig00507	-	725	544	547	0	gi|464986|sp|P35132.1|UBC9_ARATH	148	30	137	0	RecName: Full=SUMO-conjugating enzyme UBC9; AltName: Full=UBCAT4B; AltName: Full=Ubiquitin carrier protein 9; AltName: Full=Ubiquitin-conjugating enzyme E2 9; AltName
425	2.00E-41	135	57%	76%	contig00511	-	521	45	228	0	gi|17368377|sp|P94026.1|RBCMT_TOBAC	491	35	169	0	RecName: Full=Ribulose-1,5 bisphosphate carboxylase/oxygenase large subunit N-methyltransferase, chloroplastic; AltName: Full=[Ribulose-bisphosphate carboxylase]
499	0.00E+00	130	72%	82%	contig00512	-	1523	17	404	0	gi|52788299|sp|Q9SYM2.2|STHY_ARATH	299	1	130	0	RecName: Full=Probable salt tolerance-like protein At1g78600
2402	0.00E+00	544	81%	91%	contig00515	-	1883	237	1680	0	gi|75166230|sp|Q94IR2.1|CCD1_PHAVU	543	1	544	0	RecName: Full=Carotenoid 9,10(9',10')-cleavage dioxygenase 1; AltName: Full=Neoxanthin cleavage enzyme NC2; AltName: Full=PvCCD1; AltName: Full=PvNCED2
894	0.00E+00	197	84%	93%	contig00518	-	1090	225	813	0	gi|2500047|sp|Q43187.1|IPYR_SOLTU	211	15	211	0	RecName: Full=Soluble inorganic pyrophosphatase; AltName: Full=Pyrophosphate phospho-hydrolase; Short=PPase
1096	0.00E+00	348	65%	74%	contig00522	-	1464	299	1340	0	gi|75261835|sp|Q9AV50.1|DRB6_ORYSJ	514	1	348	0	RecName: Full=Double-stranded RNA-binding protein 6; AltName: Full=dsRNA-binding protein 5; Short=OsDRB5; AltName: Full=dsRNA-binding protein 6
722	0.00E+00	328	46%	64%	contig00523	-	1104	200	923	0	gi|75313115|sp|Q9S9N9.1|CCR1_ARATH	344	5	332	0	RecName: Full=Cinnamoyl-CoA reductase 1; Short=AtCCR1; AltName: Full=Protein IRREGULAR XYLEM 4
1848	0.00E+00	377	91%	96%	contig00524	-	1204	33	1161	0	gi|148886774|sp|A2XAZ3.1|ADHX_ORYSI	381	4	380	0	RecName: Full=Alcohol dehydrogenase class-3; AltName: Full=Alcohol dehydrogenase class-III; AltName: Full=Glutathione-dependent formaldehyde dehydrogenase; Short=F
2228	0.00E+00	513	81%	91%	contig00536	-	1864	2	1538	0	gi|75313899|sp|Q9SU63.1|AL2B4_ARATH	538	26	538	0	RecName: Full=Aldehyde dehydrogenase family 2 member B4, mitochondrial; Short=ALDH2a; Flags: Precursor
197	7.00E-15	62	66%	73%	contig00543	-	610	0	3	0	gi|75262474|sp|Q9FH95.1|TOE3_ARATH	352	53	114	0	RecName: Full=AP2-like ethylene-responsive transcription factor TOE3; AltName: Full=Protein TARGET OF EAT 3
125	7.00E-06	69	39%	59%	contig00544	-	1653	947	950	0	gi|81170616|sp|Q5FPT6.1|GLND_GLUOX	949	868	936	0	RecName: Full=[Protein-PII]
133	2.00E-07	57	46%	63%	contig00547	-	589	419	587	0	gi|158937593|sp|Q8BZJ7.3|DCNL2_MOUSE	259	202	258	0	RecName: Full=DCN1-like protein 2; AltName: Full=DCUN1 domain-containing protein 2; AltName: Full=Defective in cullin neddylation protein 1-like protein 2
1309	0.00E+00	284	87%	93%	contig00551	-	1203	483	1026	0	gi|17366969|sp|Q9MB94.1|ACCO_PRUMU	319	36	319	0	RecName: Full=1-aminocyclopropane-1-carboxylate oxidase; Short=ACC oxidase; AltName: Full=Ethylene-forming enzyme; Short=EFE
293	2.00E-25	103	62%	75%	contig00564	-	1320	507	813	0	gi|75334900|sp|Q9LES3.1|AI5L2_ARATH	297	195	297	0	RecName: Full=ABSCISIC ACID-INSENSITIVE 5-like protein 2; AltName: Full=ABA-responsive element-binding protein 3; AltName: Full=Dc3 promoter-binding factor 3; Shor
1567	0.00E+00	453	68%	79%	contig00570	-	1728	121	1477	0	gi|122143852|sp|Q2KHU8.1|IF2G_BOVIN	472	15	467	0	RecName: Full=Eukaryotic translation initiation factor 2 subunit 3; AltName: Full=Eukaryotic translation initiation factor 2 subunit gamma; Short=eIF-2-gamma
123	2.00E-06	100	32%	48%	contig00571	-	539	246	249	0	gi|75146779|sp|Q84K34.1|SIL10_ARATH	349	32	131	0	RecName: Full=E3 ubiquitin-protein ligase SINA-like 10; AltName: Full=Seven in absentia-like protein 10
676	0.00E+00	191	68%	82%	contig00586	-	616	39	609	0	gi|75205409|sp|Q9SH59.1|RTNLC_ARATH	255	1	191	0	RecName: Full=Reticulon-like protein B3; Short=AtRTNLB3
193	3.00E-14	93	43%	61%	contig00589	-	691	366	369	0	gi|74665070|sp|Q9HFE7.1|YNW5_SCHPO	146	29	121	0	RecName: Full=Ankyrin repeat-containing protein P16F5.05c
1145	0.00E+00	353	61%	77%	contig00604	-	1266	243	966	0	gi|75099841|sp|O80638.1|WTR14_ARATH	374	7	359	0	RecName: Full=WAT1-related protein At2g39510
647	0.00E+00	139	88%	96%	contig00609	-	687	240	423	0	gi|17366768|sp|Q9FVI2.1|ADF1_PETHY	139	1	139	0	RecName: Full=Actin-depolymerizing factor 1; Short=ADF-1
1008	0.00E+00	261	80%	87%	contig00614	-	2538	1755	2535	0	gi|357529165|sp|O22193.3|PUB4_ARATH	826	507	767	0	RecName: Full=U-box domain-containing protein 4; AltName: Full=Plant U-box protein 4
409	5.00E-39	162	52%	70%	contig00615	-	1141	644	1127	0	gi|75252060|sp|Q5VRH9.1|PUB12_ORYSJ	611	329	490	0	RecName: Full=U-box domain-containing protein 12; AltName: Full=Plant U-box protein 12; Short=OsPUB12
1200	0.00E+00	267	77%	87%	contig00637	-	1156	87	885	0	gi|33301670|sp|Q9ZT29.1|SC5D_TOBAC	271	4	270	0	RecName: Full=Delta(7)-sterol-C5(6)-desaturase; AltName: Full=Delta(7)-sterol-C5-desaturase; AltName: Full=Delta-7-C-5 sterol desaturase
180	2.00E-12	143	33%	47%	contig00654	-	1144	603	786	0	gi|46576326|sp|Q960X8.1|HRS_DROME	760	10	152	0	RecName: Full=Hepatocyte growth factor-regulated tyrosine kinase substrate
264	2.00E-22	137	35%	61%	contig00662	-	905	147	330	0	gi|82184057|sp|Q6GMF8.1|RHDF1_DANRE	857	662	798	0	RecName: Full=Inactive rhomboid protein 1; Short=iRhom1; AltName: Full=Rhomboid family member 1
902	0.00E+00	202	84%	92%	contig00667	-	806	244	607	0	gi|75313668|sp|Q9SP02.1|CP20A_ARATH	204	3	204	0	RecName: Full=Peptidyl-prolyl cis-trans isomerase CYP20-1; Short=PPIase CYP20-1; AltName: Full=Cyclophilin of 20 kDa 1; AltName: Full=Rotamase CYP20-1; AltName: Fu
217	4.00E-17	101	47%	65%	contig00688	-	626	300	303	0	gi|395455099|sp|F4JIF5.1|TCX2_ARATH	674	1	101	0	RecName: Full=Protein tesmin/TSO1-like CXC 2; Short=AtTCX2; AltName: Full=Protein TSO1-like 2; Short=Protein SOL2
1323	0.00E+00	353	71%	83%	contig00692	-	1686	699	1422	0	gi|110279039|sp|Q9S7U9.2|M2K2_ARATH	363	1	353	0	RecName: Full=Mitogen-activated protein kinase kinase 2; Short=AtMAP2Kbeta; Short=AtMKK2; Short=MAP kinase kinase 2
753	0.00E+00	186	72%	85%	contig00693	-	745	27	390	0	gi|75309126|sp|Q9FIW4.1|BGL42_ARATH	490	18	203	0	RecName: Full=Beta-glucosidase 42; Short=AtBGLU42
1109	0.00E+00	253	87%	93%	contig00694	-	1074	36	792	0	gi|26454609|sp|P93212.2|14337_SOLLC	252	1	253	0	RecName: Full=14-3-3 protein 7
477	0.00E+00	124	72%	85%	contig00699	-	799	363	546	0	gi|47606185|sp|Q8LFJ5.1|T112A_ARATH	124	1	124	0	RecName: Full=TRM112-like protein At1g22270
1246	0.00E+00	277	87%	93%	contig00702	-	878	149	692	0	gi|114176|sp|P11043.1|AROA_PETHY	516	240	516	0	RecName: Full=3-phosphoshikimate 1-carboxyvinyltransferase, chloroplastic; AltName: Full=5-enolpyruvylshikimate-3-phosphate synthase; Short=EPSP synthase; Flags: Prec
293	1.00E-25	181	39%	59%	contig00704	-	974	342	705	0	gi|116242850|sp|Q5TAX3.3|TUT4_HUMAN	1644	965	1145	0	RecName: Full=Terminal uridylyltransferase 4; Short=TUTase 4; AltName: Full=Zinc finger CCHC domain-containing protein 11
617	0.00E+00	163	66%	77%	contig00709	-	707	347	530	0	gi|313118270|sp|Q9C8U0.2|GSXL5_ARATH	450	284	446	0	RecName: Full=Flavin-containing monooxygenase FMO GS-OX-like 5; AltName: Full=Flavin-monooxygenase glucosinolate S-oxygenase-like 5
214	2.00E-16	56	77%	80%	contig00716	-	1112	650	815	0	gi|74630365|sp|Q8TGM7.1|ART2_YEAST	61	2	57	0	RecName: Full=Putative uncharacterized protein ART2; AltName: Full=Antisense to ribosomal RNA transcript protein 2
1901	0.00E+00	575	67%	78%	contig00734	-	2195	494	1937	0	gi|75159681|sp|Q8S4W7.1|GAI1_VITVI	590	17	591	0	RecName: Full=DELLA protein GAI1; AltName: Full=Gibberellic acid-insensitive mutant protein 1; AltName: Full=VvGAI1
1016	0.00E+00	212	94%	96%	contig00742	-	638	98	461	0	gi|75314140|sp|Q9SZN1.1|VATB2_ARATH	487	270	481	0	RecName: Full=V-type proton ATPase subunit B2; Short=V-ATPase subunit B2; AltName: Full=Vacuolar H(+)-ATPase subunit B isoform 2; AltName: Full=Vacuolar proton pum
2042	0.00E+00	425	90%	96%	contig00809	-	1578	41	1124	0	gi|75311748|sp|Q9M0B6.1|GAE1_ARATH	429	1	425	0	RecName: Full=UDP-glucuronate 4-epimerase 1; AltName: Full=UDP-glucuronic acid epimerase 1; Short=AtUGlcAE3
500	0.00E+00	142	61%	76%	contig00844	-	571	148	571	0	gi|267177|sp|P29675.1|SF3_HELAN	219	1	142	0	RecName: Full=Pollen-specific protein SF3
379	4.00E-36	79	92%	97%	contig00845	-	516	311	314	0	gi|6094211|sp|O82221.1|RUXG_ARATH	80	1	79	0	RecName: Full=Probable small nuclear ribonucleoprotein G; Short=snRNP-G; AltName: Full=Sm protein G; Short=Sm-G; Short=SmG
739	0.00E+00	249	63%	73%	contig00853	-	1126	384	927	0	gi|1345965|sp|Q03489.2|AGL9_PETHY	241	1	249	0	RecName: Full=Agamous-like MADS-box protein AGL9 homolog; AltName: Full=Floral homeotic protein FBP2; AltName: Full=Floral-binding protein 2
193	3.00E-14	165	29%	47%	contig00854	-	782	68	560	0	gi|75308000|sp|Q9AS36.1|CCL11_ORYSJ	427	264	428	0	RecName: Full=Cyclin-L1-1; Short=CycL1;1
813	0.00E+00	190	82%	94%	contig00864	-	969	351	714	0	gi|20139964|sp|Q9ZNS1.1|RS7_AVIMR	190	1	190	0	RecName: Full=40S ribosomal protein S7
645	0.00E+00	186	68%	79%	contig00889	-	556	16	379	0	gi|403377882|sp|Q0WMJ8.1|SIPL4_ARATH	540	104	289	0	RecName: Full=Signal peptide peptidase-like 4; Short=AtSPPL4; Flags: Precursor
797	0.00E+00	160	89%	93%	contig00894	-	794	417	600	0	gi|75282361|sp|Q42551.1|SCE1_ARATH	160	1	160	0	RecName: Full=SUMO-conjugating enzyme SCE1; AltName: Full=Protein EMBRYO DEFECTIVE 1637; AltName: Full=Protein hus5 homolog; AltName: Full=SUMO-conjugating enzyme 1
1290	0.00E+00	342	67%	84%	contig00904	-	1778	411	1134	0	gi|75170207|sp|Q9FFD2.1|RGP5_ARATH	348	6	347	0	RecName: Full=Probable UDP-arabinopyranose mutase 5; AltName: Full=Reversibly glycosylated polypeptide 5; Short=AtRGP5; AltName: Full=UDP-L-arabinose mutase 5
577	0.00E+00	125	86%	93%	contig00924	-	512	31	214	0	gi|15214148|sp|Q9C7F5.1|NTF2_ARATH	126	2	126	0	RecName: Full=Nuclear transport factor 2; Short=NTF-2
344	6.00E-32	75	80%	89%	contig00979	-	583	365	368	0	gi|15214206|sp|O82232.1|RC22_ARATH	75	1	75	0	RecName: Full=UPF0057 membrane protein At2g24040
480	0.00E+00	193	53%	65%	contig01008	-	736	10	373	0	gi|75301346|sp|Q8LE94.1|RING3_ARATH	231	1	193	0	RecName: Full=E3 ubiquitin-protein ligase At3g02290; AltName: Full=RING finger protein At3g02290
1169	0.00E+00	221	98%	99%	contig01045	-	1041	58	718	0	gi|76789666|sp|Q8H156.2|RAN3_ARATH	221	1	221	0	RecName: Full=GTP-binding nuclear protein Ran-3; AltName: Full=Ras-related nuclear protein 3
755	0.00E+00	152	99%	99%	contig01073	-	785	377	560	0	gi|302393813|sp|Q9SHE7.3|RUB1_ARATH	156	1	152	0	RecName: Full=Ubiquitin-NEDD8-like protein RUB1; Contains: RecName: Full=Ubiquitin; Contains: RecName: Full=NEDD8-like protein RUB1; AltName: Full=Ubiquitin-relate
264	1.00E-22	67	67%	82%	contig01112	-	572	336	534	0	gi|75223250|sp|Q6NLB1.1|FB118_ARATH	371	225	291	0	RecName: Full=F-box protein At2g26850
210	2.00E-16	107	40%	61%	contig01127	-	598	398	401	0	gi|1352613|sp|P24068.2|OCS1_MAIZE	151	2	108	0	RecName: Full=Ocs element-binding factor 1; Short=OCSBF-1
277	3.00E-24	110	57%	64%	contig01140	-	584	265	592	0	gi|172045840|sp|Q94KE2.2|TIC_ARATH	1550	1	110	0	RecName: Full=Protein TIME FOR COFFEE
260	2.00E-22	70	71%	81%	contig01181	-	517	30	33	0	gi|75271226|sp|Q53PP5.1|TLP13_ORYSJ	440	1	70	0	RecName: Full=Tubby-like F-box protein 13; Short=OsTLP13; AltName: Full=Tubby-like F-box protein 6; Short=OsTLP6
830	0.00E+00	186	81%	92%	contig01187	-	585	12	567	0	gi|5921932|sp|Q42600.1|C84A1_ARATH	520	335	520	0	RecName: Full=Cytochrome P450 84A1; AltName: Full=Ferulate-5-hydroxylase; Short=F5H
357	4.00E-33	123	54%	74%	contig01340	-	877	323	506	0	gi|1717975|sp|P52758.1|UK114_HUMAN	137	5	127	0	RecName: Full=Ribonuclease UK114; AltName: Full=14.5 kDa translational inhibitor protein; Short=p14.5; AltName: Full=Heat-responsive protein 12; AltName: Full=UK114
992	0.00E+00	235	79%	87%	contig01372	-	741	35	737	0	gi|1346028|sp|P49351.1|FPPS1_LUPAL	342	1	235	0	RecName: Full=Farnesyl pyrophosphate synthase 1; Short=FPP synthase 1; Short=FPS 1; AltName: Full=(2E,6E)-farnesyl diphosphate synthase 1; AltName: Full=Dimethylall
1724	0.00E+00	398	82%	90%	contig01988	-	1712	569	1472	0	gi|134945|sp|P22337.1|STAD_RICCO	396	1	398	0	RecName: Full=Acyl-[acyl-carrier-protein]
1400	0.00E+00	419	60%	78%	contig01990	-	1657	575	1478	0	gi|332319701|sp|P0CV95.1|NES2_FRAAN	578	157	575	0	RecName: Full=(3S,6E)-nerolidol synthase 2, chloroplastic/mitochondrial; Short=FaNES2; Flags: Precursor
176	3.00E-12	123	34%	56%	contig01992	-	725	365	548	0	gi|74896931|sp|Q54J55.1|MYBX_DICDI	1620	1113	1235	0	RecName: Full=Myb-like protein X
1129	0.00E+00	248	89%	94%	contig02047	-	1087	82	823	0	gi|20139942|sp|Q9M3V8.1|RS6_ASPOF	251	1	248	0	RecName: Full=40S ribosomal protein S6
979	0.00E+00	250	71%	86%	contig02053	-	923	198	741	0	gi|75264241|sp|Q9LU64.1|SODF2_ARATH	305	60	309	0	RecName: Full=Superoxide dismutase [Fe]
233	2.00E-18	239	30%	45%	contig02068	-	1257	281	995	0	gi|238055342|sp|Q75G46.2|BURP8_ORYSJ	314	86	324	0	RecName: Full=BURP domain-containing protein 8; Short=OsBURP08; Flags: Precursor
901	0.00E+00	190	89%	96%	contig02071	-	574	33	396	0	gi|75261364|sp|Q6K669.1|AMPL2_ORYSJ	598	409	598	0	RecName: Full=Leucine aminopeptidase 2, chloroplastic; AltName: Full=Leucyl aminopeptidase 2; Short=LAP 2; AltName: Full=Proline aminopeptidase 2; AltName: Full=Pr
634	0.00E+00	151	80%	91%	contig02087	-	736	91	541	0	gi|1170746|sp|P46519.1|LEA14_SOYBN	152	1	151	0	RecName: Full=Desiccation protectant protein Lea14 homolog
1002	0.00E+00	221	89%	91%	contig02091	-	1091	454	817	0	gi|6226702|sp|Q08069.2|RS8_MAIZE	221	1	221	0	RecName: Full=40S ribosomal protein S8
719	0.00E+00	140	99%	100%	contig02093	-	787	376	559	0	gi|19884121|sp|P49690.3|RL23_ARATH	140	1	140	0	RecName: Full=60S ribosomal protein L23; AltName: Full=Protein EMBRYO DEFECTIVE 2171
877	0.00E+00	268	68%	81%	contig02105	-	866	86	629	0	gi|85700452|sp|Q944P7.2|AMPL3_ARATH	583	22	289	0	RecName: Full=Leucine aminopeptidase 3, chloroplastic; AltName: Full=Leucyl aminopeptidase 3; Short=LAP 3; AltName: Full=Proline aminopeptidase 3; AltName: Full=Pr
309	9.00E-28	74	80%	91%	contig02108	-	662	301	304	0	gi|75100106|sp|O81208.1|HLIP_ARATH	110	37	110	0	RecName: Full=High-light-induced protein, chloroplastic; AltName: Full=One helix protein; AltName: Full=Protein PIGMENT DEFECTIVE 335; Flags: Precursor
597	0.00E+00	130	88%	93%	contig02133	-	600	211	598	0	gi|2494076|sp|P93338.1|GAPN_NICPL	496	1	130	0	RecName: Full=NADP-dependent glyceraldehyde-3-phosphate dehydrogenase; AltName: Full=Glyceraldehyde-3-phosphate dehydrogenase [NADP(+)]
265	3.00E-22	176	35%	54%	contig02141	-	1406	133	658	0	gi|30913534|sp|Q9UU99.1|YJX4_SCHPO	1008	632	807	0	RecName: Full=CRAL-TRIO domain-containing protein C23B6.04c
181	1.00E-12	101	37%	43%	contig02158	-	875	625	628	0	gi|134920|sp|P21997.1|SSGP_VOLCA	485	204	304	0	RecName: Full=Sulfated surface glycoprotein 185; Short=SSG 185; Flags: Precursor
174	5.00E-12	48	67%	81%	contig02171	-	766	3	144	0	gi|82233813|sp|Q5ZJX4.1|RBM38_CHICK	215	7	54	0	RecName: Full=RNA-binding protein 38; AltName: Full=RNA-binding motif protein 38
213	9.00E-16	49	80%	90%	isotig00001	-	3173	422	566	0	gi|75150621|sp|Q8GUH2.1|Y1015_ARATH	327	279	327	0	RecName: Full=Uncharacterized protein At1g01500
213	9.00E-16	49	80%	90%	isotig00002	-	3149	422	566	0	gi|75150621|sp|Q8GUH2.1|Y1015_ARATH	327	279	327	0	RecName: Full=Uncharacterized protein At1g01500
213	1.00E-15	49	80%	90%	isotig00003	-	3176	422	566	0	gi|75150621|sp|Q8GUH2.1|Y1015_ARATH	327	279	327	0	RecName: Full=Uncharacterized protein At1g01500
213	9.00E-16	49	80%	90%	isotig00004	-	3037	422	566	0	gi|75150621|sp|Q8GUH2.1|Y1015_ARATH	327	279	327	0	RecName: Full=Uncharacterized protein At1g01500
213	9.00E-16	49	80%	90%	isotig00005	-	2939	422	566	0	gi|75150621|sp|Q8GUH2.1|Y1015_ARATH	327	279	327	0	RecName: Full=Uncharacterized protein At1g01500
213	9.00E-16	49	80%	90%	isotig00006	-	2915	422	566	0	gi|75150621|sp|Q8GUH2.1|Y1015_ARATH	327	279	327	0	RecName: Full=Uncharacterized protein At1g01500
213	9.00E-16	49	80%	90%	isotig00007	-	2942	422	566	0	gi|75150621|sp|Q8GUH2.1|Y1015_ARATH	327	279	327	0	RecName: Full=Uncharacterized protein At1g01500
213	8.00E-16	49	80%	90%	isotig00008	-	2803	422	566	0	gi|75150621|sp|Q8GUH2.1|Y1015_ARATH	327	279	327	0	RecName: Full=Uncharacterized protein At1g01500
215	5.00E-16	83	54%	64%	isotig00009	-	2732	473	476	0	gi|75150621|sp|Q8GUH2.1|Y1015_ARATH	327	245	327	0	RecName: Full=Uncharacterized protein At1g01500
215	5.00E-16	83	54%	64%	isotig00010	-	2708	473	476	0	gi|75150621|sp|Q8GUH2.1|Y1015_ARATH	327	245	327	0	RecName: Full=Uncharacterized protein At1g01500
214	6.00E-16	83	54%	64%	isotig00011	-	2735	473	476	0	gi|75150621|sp|Q8GUH2.1|Y1015_ARATH	327	245	327	0	RecName: Full=Uncharacterized protein At1g01500
213	7.00E-16	49	80%	90%	isotig00012	-	2463	422	566	0	gi|75150621|sp|Q8GUH2.1|Y1015_ARATH	327	279	327	0	RecName: Full=Uncharacterized protein At1g01500
213	8.00E-16	49	80%	90%	isotig00013	-	2596	422	566	0	gi|75150621|sp|Q8GUH2.1|Y1015_ARATH	327	279	327	0	RecName: Full=Uncharacterized protein At1g01500
213	7.00E-16	49	80%	90%	isotig00014	-	2463	422	566	0	gi|75150621|sp|Q8GUH2.1|Y1015_ARATH	327	279	327	0	RecName: Full=Uncharacterized protein At1g01500
213	7.00E-16	49	80%	90%	isotig00015	-	2393	422	566	0	gi|75150621|sp|Q8GUH2.1|Y1015_ARATH	327	279	327	0	RecName: Full=Uncharacterized protein At1g01500
213	7.00E-16	49	80%	90%	isotig00016	-	2351	422	566	0	gi|75150621|sp|Q8GUH2.1|Y1015_ARATH	327	279	327	0	RecName: Full=Uncharacterized protein At1g01500
210	2.00E-15	49	78%	90%	isotig00017	-	2767	431	575	0	gi|75150621|sp|Q8GUH2.1|Y1015_ARATH	327	279	327	0	RecName: Full=Uncharacterized protein At1g01500
204	9.00E-15	49	76%	88%	isotig00018	-	2743	431	575	0	gi|75150621|sp|Q8GUH2.1|Y1015_ARATH	327	279	327	0	RecName: Full=Uncharacterized protein At1g01500
213	7.00E-16	49	80%	90%	isotig00019	-	2281	422	566	0	gi|75150621|sp|Q8GUH2.1|Y1015_ARATH	327	279	327	0	RecName: Full=Uncharacterized protein At1g01500
201	2.00E-14	49	76%	86%	isotig00020	-	2770	431	575	0	gi|75150621|sp|Q8GUH2.1|Y1015_ARATH	327	279	327	0	RecName: Full=Uncharacterized protein At1g01500
201	2.00E-14	49	76%	86%	isotig00023	-	2631	431	575	0	gi|75150621|sp|Q8GUH2.1|Y1015_ARATH	327	279	327	0	RecName: Full=Uncharacterized protein At1g01500
213	6.00E-16	49	80%	90%	isotig00024	-	2229	422	566	0	gi|75150621|sp|Q8GUH2.1|Y1015_ARATH	327	279	327	0	RecName: Full=Uncharacterized protein At1g01500
213	6.00E-16	49	80%	90%	isotig00025	-	2191	422	566	0	gi|75150621|sp|Q8GUH2.1|Y1015_ARATH	327	279	327	0	RecName: Full=Uncharacterized protein At1g01500
213	6.00E-16	49	80%	90%	isotig00026	-	2229	422	566	0	gi|75150621|sp|Q8GUH2.1|Y1015_ARATH	327	279	327	0	RecName: Full=Uncharacterized protein At1g01500
213	6.00E-16	49	80%	90%	isotig00027	-	2159	422	566	0	gi|75150621|sp|Q8GUH2.1|Y1015_ARATH	327	279	327	0	RecName: Full=Uncharacterized protein At1g01500
213	6.00E-16	49	80%	90%	isotig00030	-	2147	422	566	0	gi|75150621|sp|Q8GUH2.1|Y1015_ARATH	327	279	327	0	RecName: Full=Uncharacterized protein At1g01500
213	6.00E-16	49	80%	90%	isotig00031	-	2117	422	566	0	gi|75150621|sp|Q8GUH2.1|Y1015_ARATH	327	279	327	0	RecName: Full=Uncharacterized protein At1g01500
214	4.00E-16	83	54%	64%	isotig00032	-	2022	473	476	0	gi|75150621|sp|Q8GUH2.1|Y1015_ARATH	327	245	327	0	RecName: Full=Uncharacterized protein At1g01500
213	6.00E-16	49	80%	90%	isotig00033	-	2047	422	566	0	gi|75150621|sp|Q8GUH2.1|Y1015_ARATH	327	279	327	0	RecName: Full=Uncharacterized protein At1g01500
215	3.00E-16	83	54%	64%	isotig00034	-	2022	473	476	0	gi|75150621|sp|Q8GUH2.1|Y1015_ARATH	327	245	327	0	RecName: Full=Uncharacterized protein At1g01500
215	3.00E-16	83	54%	64%	isotig00035	-	1952	473	476	0	gi|75150621|sp|Q8GUH2.1|Y1015_ARATH	327	245	327	0	RecName: Full=Uncharacterized protein At1g01500
213	5.00E-16	49	80%	90%	isotig00036	-	1910	422	566	0	gi|75150621|sp|Q8GUH2.1|Y1015_ARATH	327	279	327	0	RecName: Full=Uncharacterized protein At1g01500
213	5.00E-16	49	80%	90%	isotig00037	-	1957	422	566	0	gi|75150621|sp|Q8GUH2.1|Y1015_ARATH	327	279	327	0	RecName: Full=Uncharacterized protein At1g01500
215	3.00E-16	83	54%	64%	isotig00038	-	1840	473	476	0	gi|75150621|sp|Q8GUH2.1|Y1015_ARATH	327	245	327	0	RecName: Full=Uncharacterized protein At1g01500
213	5.00E-16	49	80%	90%	isotig00039	-	1913	422	566	0	gi|75150621|sp|Q8GUH2.1|Y1015_ARATH	327	279	327	0	RecName: Full=Uncharacterized protein At1g01500
201	1.00E-14	49	76%	86%	isotig00040	-	2057	431	575	0	gi|75150621|sp|Q8GUH2.1|Y1015_ARATH	327	279	327	0	RecName: Full=Uncharacterized protein At1g01500
201	1.00E-14	49	76%	86%	isotig00041	-	2057	431	575	0	gi|75150621|sp|Q8GUH2.1|Y1015_ARATH	327	279	327	0	RecName: Full=Uncharacterized protein At1g01500
215	3.00E-16	83	54%	64%	isotig00042	-	1750	473	476	0	gi|75150621|sp|Q8GUH2.1|Y1015_ARATH	327	245	327	0	RecName: Full=Uncharacterized protein At1g01500
203	8.00E-15	49	76%	88%	isotig00043	-	1987	431	575	0	gi|75150621|sp|Q8GUH2.1|Y1015_ARATH	327	279	327	0	RecName: Full=Uncharacterized protein At1g01500
201	1.00E-14	49	76%	86%	isotig00045	-	1945	431	575	0	gi|75150621|sp|Q8GUH2.1|Y1015_ARATH	327	279	327	0	RecName: Full=Uncharacterized protein At1g01500
213	5.00E-16	49	80%	90%	isotig00046	-	1706	422	566	0	gi|75150621|sp|Q8GUH2.1|Y1015_ARATH	327	279	327	0	RecName: Full=Uncharacterized protein At1g01500
201	1.00E-14	49	76%	86%	isotig00049	-	1875	431	575	0	gi|75150621|sp|Q8GUH2.1|Y1015_ARATH	327	279	327	0	RecName: Full=Uncharacterized protein At1g01500
203	7.00E-15	49	76%	88%	isotig00052	-	1785	431	575	0	gi|75150621|sp|Q8GUH2.1|Y1015_ARATH	327	279	327	0	RecName: Full=Uncharacterized protein At1g01500
202	9.00E-15	49	76%	86%	isotig00053	-	1741	431	575	0	gi|75150621|sp|Q8GUH2.1|Y1015_ARATH	327	279	327	0	RecName: Full=Uncharacterized protein At1g01500
297	3.00E-26	81	65%	81%	contig02273	-	810	630	633	0	gi|62901446|sp|Q84W91.2|C3H32_ARATH	468	259	339	0	RecName: Full=Zinc finger CCCH domain-containing protein 32; Short=AtC3H32; AltName: Full=Zinc finger CCCH domain-containing protein ZFN-like 1
650	0.00E+00	214	59%	73%	contig02279	-	930	1	640	0	gi|62901446|sp|Q84W91.2|C3H32_ARATH	468	259	472	0	RecName: Full=Zinc finger CCCH domain-containing protein 32; Short=AtC3H32; AltName: Full=Zinc finger CCCH domain-containing protein ZFN-like 1
328	2.00E-29	93	72%	87%	isotig00185	-	1757	512	515	0	gi|75304483|sp|Q8VZS0.1|PNC2_ARATH	321	229	321	0	RecName: Full=Peroxisomal adenine nucleotide carrier 2
508	0.00E+00	147	71%	86%	isotig00186	-	1675	494	677	0	gi|75304483|sp|Q8VZS0.1|PNC2_ARATH	321	175	321	0	RecName: Full=Peroxisomal adenine nucleotide carrier 2
930	0.00E+00	232	78%	89%	isotig00187	-	1587	912	1275	0	gi|443286966|sp|B6ZJZ9.1|PNC1_SOYBN	318	1	232	0	RecName: Full=Peroxisomal adenine nucleotide carrier 1; Short=GmPNC1
1235	0.00E+00	318	74%	90%	isotig00188	-	1505	470	1193	0	gi|75264909|sp|Q9MA90.1|PNC1_ARATH	322	1	318	0	RecName: Full=Peroxisomal adenine nucleotide carrier 1; Short=AtPNC1
930	0.00E+00	232	78%	89%	isotig00189	-	1494	912	1275	0	gi|443286966|sp|B6ZJZ9.1|PNC1_SOYBN	318	1	232	0	RecName: Full=Peroxisomal adenine nucleotide carrier 1; Short=GmPNC1
1235	0.00E+00	318	74%	90%	isotig00190	-	1412	470	1193	0	gi|75264909|sp|Q9MA90.1|PNC1_ARATH	322	1	318	0	RecName: Full=Peroxisomal adenine nucleotide carrier 1; Short=AtPNC1
666	0.00E+00	130	97%	99%	isotig00191	-	934	338	725	0	gi|2500195|sp|Q39435.1|RAC1_BETVU	197	34	163	0	RecName: Full=Rac-like GTP-binding protein RHO1; AltName: Full=RHO1Bv; Flags: Precursor
666	0.00E+00	130	97%	99%	isotig00192	-	908	338	725	0	gi|2500195|sp|Q39435.1|RAC1_BETVU	197	34	163	0	RecName: Full=Rac-like GTP-binding protein RHO1; AltName: Full=RHO1Bv; Flags: Precursor
132	3.00E-07	33	82%	82%	isotig00193	-	672	50	146	0	gi|2500192|sp|Q38912.1|RAC3_ARATH	198	1	33	0	RecName: Full=Rac-like GTP-binding protein ARAC3; AltName: Full=GTPase protein ROP6; Flags: Precursor
201	2.00E-14	133	35%	42%	isotig00277	-	3107	1148	1331	0	gi|75338652|sp|Q9XIL9.1|PLRX3_ARATH	727	516	648	0	RecName: Full=Pollen-specific leucine-rich repeat extensin-like protein 3; Short=AtPEX3; Short=Pollen-specific LRR/EXTENSIN3; AltName: Full=Cell wall hydroxyprolin
201	2.00E-14	133	35%	42%	isotig00278	-	3107	1148	1331	0	gi|75338652|sp|Q9XIL9.1|PLRX3_ARATH	727	516	648	0	RecName: Full=Pollen-specific leucine-rich repeat extensin-like protein 3; Short=AtPEX3; Short=Pollen-specific LRR/EXTENSIN3; AltName: Full=Cell wall hydroxyprolin
201	2.00E-14	133	35%	42%	isotig00279	-	3104	1145	1328	0	gi|75338652|sp|Q9XIL9.1|PLRX3_ARATH	727	516	648	0	RecName: Full=Pollen-specific leucine-rich repeat extensin-like protein 3; Short=AtPEX3; Short=Pollen-specific LRR/EXTENSIN3; AltName: Full=Cell wall hydroxyprolin
201	2.00E-14	133	35%	42%	isotig00280	-	3108	1149	1332	0	gi|75338652|sp|Q9XIL9.1|PLRX3_ARATH	727	516	648	0	RecName: Full=Pollen-specific leucine-rich repeat extensin-like protein 3; Short=AtPEX3; Short=Pollen-specific LRR/EXTENSIN3; AltName: Full=Cell wall hydroxyprolin
201	2.00E-14	133	35%	42%	isotig00281	-	3104	1145	1328	0	gi|75338652|sp|Q9XIL9.1|PLRX3_ARATH	727	516	648	0	RecName: Full=Pollen-specific leucine-rich repeat extensin-like protein 3; Short=AtPEX3; Short=Pollen-specific LRR/EXTENSIN3; AltName: Full=Cell wall hydroxyprolin
201	2.00E-14	133	35%	42%	isotig00282	-	3108	1149	1332	0	gi|75338652|sp|Q9XIL9.1|PLRX3_ARATH	727	516	648	0	RecName: Full=Pollen-specific leucine-rich repeat extensin-like protein 3; Short=AtPEX3; Short=Pollen-specific LRR/EXTENSIN3; AltName: Full=Cell wall hydroxyprolin
201	2.00E-14	133	35%	42%	isotig00283	-	3097	1138	1321	0	gi|75338652|sp|Q9XIL9.1|PLRX3_ARATH	727	516	648	0	RecName: Full=Pollen-specific leucine-rich repeat extensin-like protein 3; Short=AtPEX3; Short=Pollen-specific LRR/EXTENSIN3; AltName: Full=Cell wall hydroxyprolin
201	2.00E-14	133	35%	42%	isotig00284	-	3097	1138	1321	0	gi|75338652|sp|Q9XIL9.1|PLRX3_ARATH	727	516	648	0	RecName: Full=Pollen-specific leucine-rich repeat extensin-like protein 3; Short=AtPEX3; Short=Pollen-specific LRR/EXTENSIN3; AltName: Full=Cell wall hydroxyprolin
201	2.00E-14	133	35%	42%	isotig00285	-	3095	1136	1319	0	gi|75338652|sp|Q9XIL9.1|PLRX3_ARATH	727	516	648	0	RecName: Full=Pollen-specific leucine-rich repeat extensin-like protein 3; Short=AtPEX3; Short=Pollen-specific LRR/EXTENSIN3; AltName: Full=Cell wall hydroxyprolin
201	2.00E-14	133	35%	42%	isotig00286	-	3099	1140	1323	0	gi|75338652|sp|Q9XIL9.1|PLRX3_ARATH	727	516	648	0	RecName: Full=Pollen-specific leucine-rich repeat extensin-like protein 3; Short=AtPEX3; Short=Pollen-specific LRR/EXTENSIN3; AltName: Full=Cell wall hydroxyprolin
201	2.00E-14	133	35%	42%	isotig00287	-	3095	1136	1319	0	gi|75338652|sp|Q9XIL9.1|PLRX3_ARATH	727	516	648	0	RecName: Full=Pollen-specific leucine-rich repeat extensin-like protein 3; Short=AtPEX3; Short=Pollen-specific LRR/EXTENSIN3; AltName: Full=Cell wall hydroxyprolin
201	2.00E-14	133	35%	42%	isotig00288	-	3099	1140	1323	0	gi|75338652|sp|Q9XIL9.1|PLRX3_ARATH	727	516	648	0	RecName: Full=Pollen-specific leucine-rich repeat extensin-like protein 3; Short=AtPEX3; Short=Pollen-specific LRR/EXTENSIN3; AltName: Full=Cell wall hydroxyprolin
207	3.00E-15	133	35%	42%	isotig00289	-	1991	1148	1331	0	gi|75338652|sp|Q9XIL9.1|PLRX3_ARATH	727	516	648	0	RecName: Full=Pollen-specific leucine-rich repeat extensin-like protein 3; Short=AtPEX3; Short=Pollen-specific LRR/EXTENSIN3; AltName: Full=Cell wall hydroxyprolin
207	3.00E-15	133	35%	42%	isotig00290	-	1991	1148	1331	0	gi|75338652|sp|Q9XIL9.1|PLRX3_ARATH	727	516	648	0	RecName: Full=Pollen-specific leucine-rich repeat extensin-like protein 3; Short=AtPEX3; Short=Pollen-specific LRR/EXTENSIN3; AltName: Full=Cell wall hydroxyprolin
207	3.00E-15	133	35%	42%	isotig00291	-	1988	1145	1328	0	gi|75338652|sp|Q9XIL9.1|PLRX3_ARATH	727	516	648	0	RecName: Full=Pollen-specific leucine-rich repeat extensin-like protein 3; Short=AtPEX3; Short=Pollen-specific LRR/EXTENSIN3; AltName: Full=Cell wall hydroxyprolin
207	3.00E-15	133	35%	42%	isotig00292	-	1992	1149	1332	0	gi|75338652|sp|Q9XIL9.1|PLRX3_ARATH	727	516	648	0	RecName: Full=Pollen-specific leucine-rich repeat extensin-like protein 3; Short=AtPEX3; Short=Pollen-specific LRR/EXTENSIN3; AltName: Full=Cell wall hydroxyprolin
207	3.00E-15	133	35%	42%	isotig00293	-	1988	1145	1328	0	gi|75338652|sp|Q9XIL9.1|PLRX3_ARATH	727	516	648	0	RecName: Full=Pollen-specific leucine-rich repeat extensin-like protein 3; Short=AtPEX3; Short=Pollen-specific LRR/EXTENSIN3; AltName: Full=Cell wall hydroxyprolin
207	3.00E-15	133	35%	42%	isotig00294	-	1991	1148	1331	0	gi|75338652|sp|Q9XIL9.1|PLRX3_ARATH	727	516	648	0	RecName: Full=Pollen-specific leucine-rich repeat extensin-like protein 3; Short=AtPEX3; Short=Pollen-specific LRR/EXTENSIN3; AltName: Full=Cell wall hydroxyprolin
207	3.00E-15	133	35%	42%	isotig00295	-	1992	1149	1332	0	gi|75338652|sp|Q9XIL9.1|PLRX3_ARATH	727	516	648	0	RecName: Full=Pollen-specific leucine-rich repeat extensin-like protein 3; Short=AtPEX3; Short=Pollen-specific LRR/EXTENSIN3; AltName: Full=Cell wall hydroxyprolin
207	3.00E-15	133	35%	42%	isotig00296	-	1991	1148	1331	0	gi|75338652|sp|Q9XIL9.1|PLRX3_ARATH	727	516	648	0	RecName: Full=Pollen-specific leucine-rich repeat extensin-like protein 3; Short=AtPEX3; Short=Pollen-specific LRR/EXTENSIN3; AltName: Full=Cell wall hydroxyprolin
207	3.00E-15	133	35%	42%	isotig00297	-	1988	1145	1328	0	gi|75338652|sp|Q9XIL9.1|PLRX3_ARATH	727	516	648	0	RecName: Full=Pollen-specific leucine-rich repeat extensin-like protein 3; Short=AtPEX3; Short=Pollen-specific LRR/EXTENSIN3; AltName: Full=Cell wall hydroxyprolin
207	3.00E-15	133	35%	42%	isotig00298	-	1992	1149	1332	0	gi|75338652|sp|Q9XIL9.1|PLRX3_ARATH	727	516	648	0	RecName: Full=Pollen-specific leucine-rich repeat extensin-like protein 3; Short=AtPEX3; Short=Pollen-specific LRR/EXTENSIN3; AltName: Full=Cell wall hydroxyprolin
207	3.00E-15	133	35%	42%	isotig00299	-	1988	1145	1328	0	gi|75338652|sp|Q9XIL9.1|PLRX3_ARATH	727	516	648	0	RecName: Full=Pollen-specific leucine-rich repeat extensin-like protein 3; Short=AtPEX3; Short=Pollen-specific LRR/EXTENSIN3; AltName: Full=Cell wall hydroxyprolin
207	3.00E-15	133	35%	42%	isotig00300	-	1992	1149	1332	0	gi|75338652|sp|Q9XIL9.1|PLRX3_ARATH	727	516	648	0	RecName: Full=Pollen-specific leucine-rich repeat extensin-like protein 3; Short=AtPEX3; Short=Pollen-specific LRR/EXTENSIN3; AltName: Full=Cell wall hydroxyprolin
207	3.00E-15	133	35%	42%	isotig00301	-	1981	1138	1321	0	gi|75338652|sp|Q9XIL9.1|PLRX3_ARATH	727	516	648	0	RecName: Full=Pollen-specific leucine-rich repeat extensin-like protein 3; Short=AtPEX3; Short=Pollen-specific LRR/EXTENSIN3; AltName: Full=Cell wall hydroxyprolin
207	3.00E-15	133	35%	42%	isotig00302	-	1981	1138	1321	0	gi|75338652|sp|Q9XIL9.1|PLRX3_ARATH	727	516	648	0	RecName: Full=Pollen-specific leucine-rich repeat extensin-like protein 3; Short=AtPEX3; Short=Pollen-specific LRR/EXTENSIN3; AltName: Full=Cell wall hydroxyprolin
207	3.00E-15	133	35%	42%	isotig00303	-	1979	1136	1319	0	gi|75338652|sp|Q9XIL9.1|PLRX3_ARATH	727	516	648	0	RecName: Full=Pollen-specific leucine-rich repeat extensin-like protein 3; Short=AtPEX3; Short=Pollen-specific LRR/EXTENSIN3; AltName: Full=Cell wall hydroxyprolin
207	3.00E-15	133	35%	42%	isotig00304	-	1983	1140	1323	0	gi|75338652|sp|Q9XIL9.1|PLRX3_ARATH	727	516	648	0	RecName: Full=Pollen-specific leucine-rich repeat extensin-like protein 3; Short=AtPEX3; Short=Pollen-specific LRR/EXTENSIN3; AltName: Full=Cell wall hydroxyprolin
207	3.00E-15	133	35%	42%	isotig00305	-	1979	1136	1319	0	gi|75338652|sp|Q9XIL9.1|PLRX3_ARATH	727	516	648	0	RecName: Full=Pollen-specific leucine-rich repeat extensin-like protein 3; Short=AtPEX3; Short=Pollen-specific LRR/EXTENSIN3; AltName: Full=Cell wall hydroxyprolin
207	3.00E-15	133	35%	42%	isotig00306	-	1981	1138	1321	0	gi|75338652|sp|Q9XIL9.1|PLRX3_ARATH	727	516	648	0	RecName: Full=Pollen-specific leucine-rich repeat extensin-like protein 3; Short=AtPEX3; Short=Pollen-specific LRR/EXTENSIN3; AltName: Full=Cell wall hydroxyprolin
207	3.00E-15	133	35%	42%	isotig00307	-	1983	1140	1323	0	gi|75338652|sp|Q9XIL9.1|PLRX3_ARATH	727	516	648	0	RecName: Full=Pollen-specific leucine-rich repeat extensin-like protein 3; Short=AtPEX3; Short=Pollen-specific LRR/EXTENSIN3; AltName: Full=Cell wall hydroxyprolin
207	3.00E-15	133	35%	42%	isotig00308	-	1981	1138	1321	0	gi|75338652|sp|Q9XIL9.1|PLRX3_ARATH	727	516	648	0	RecName: Full=Pollen-specific leucine-rich repeat extensin-like protein 3; Short=AtPEX3; Short=Pollen-specific LRR/EXTENSIN3; AltName: Full=Cell wall hydroxyprolin
207	3.00E-15	133	35%	42%	isotig00309	-	1979	1136	1319	0	gi|75338652|sp|Q9XIL9.1|PLRX3_ARATH	727	516	648	0	RecName: Full=Pollen-specific leucine-rich repeat extensin-like protein 3; Short=AtPEX3; Short=Pollen-specific LRR/EXTENSIN3; AltName: Full=Cell wall hydroxyprolin
207	3.00E-15	133	35%	42%	isotig00310	-	1983	1140	1323	0	gi|75338652|sp|Q9XIL9.1|PLRX3_ARATH	727	516	648	0	RecName: Full=Pollen-specific leucine-rich repeat extensin-like protein 3; Short=AtPEX3; Short=Pollen-specific LRR/EXTENSIN3; AltName: Full=Cell wall hydroxyprolin
207	3.00E-15	133	35%	42%	isotig00311	-	1979	1136	1319	0	gi|75338652|sp|Q9XIL9.1|PLRX3_ARATH	727	516	648	0	RecName: Full=Pollen-specific leucine-rich repeat extensin-like protein 3; Short=AtPEX3; Short=Pollen-specific LRR/EXTENSIN3; AltName: Full=Cell wall hydroxyprolin
207	3.00E-15	133	35%	42%	isotig00312	-	1983	1140	1323	0	gi|75338652|sp|Q9XIL9.1|PLRX3_ARATH	727	516	648	0	RecName: Full=Pollen-specific leucine-rich repeat extensin-like protein 3; Short=AtPEX3; Short=Pollen-specific LRR/EXTENSIN3; AltName: Full=Cell wall hydroxyprolin
212	8.00E-16	133	37%	43%	isotig00313	-	2176	217	400	0	gi|75338652|sp|Q9XIL9.1|PLRX3_ARATH	727	516	648	0	RecName: Full=Pollen-specific leucine-rich repeat extensin-like protein 3; Short=AtPEX3; Short=Pollen-specific LRR/EXTENSIN3; AltName: Full=Cell wall hydroxyprolin
214	2.00E-16	133	37%	43%	isotig00326	-	1060	217	400	0	gi|75338652|sp|Q9XIL9.1|PLRX3_ARATH	727	516	648	0	RecName: Full=Pollen-specific leucine-rich repeat extensin-like protein 3; Short=AtPEX3; Short=Pollen-specific LRR/EXTENSIN3; AltName: Full=Cell wall hydroxyprolin
214	2.00E-16	133	37%	43%	isotig00327	-	1060	217	400	0	gi|75338652|sp|Q9XIL9.1|PLRX3_ARATH	727	516	648	0	RecName: Full=Pollen-specific leucine-rich repeat extensin-like protein 3; Short=AtPEX3; Short=Pollen-specific LRR/EXTENSIN3; AltName: Full=Cell wall hydroxyprolin
1690	0.00E+00	359	86%	91%	isotig00333	-	3608	1719	2442	0	gi|3182981|sp|P93472.1|DIM_PEA	567	207	565	0	RecName: Full=Delta(24)-sterol reductase; AltName: Full=Cell elongation protein diminuto
397	6.00E-38	186	47%	51%	isotig00334	-	731	202	757	0	gi|1709767|sp|Q00451.1|PRF1_SOLLC	346	60	245	0	RecName: Full=36.4 kDa proline-rich protein
403	1.00E-38	167	51%	54%	isotig00335	-	636	163	661	0	gi|119711|sp|P06599.1|EXTN_DAUCA	306	23	189	0	RecName: Full=Extensin; Flags: Precursor
403	1.00E-38	167	51%	54%	isotig00336	-	636	163	661	0	gi|119711|sp|P06599.1|EXTN_DAUCA	306	23	189	0	RecName: Full=Extensin; Flags: Precursor
432	4.00E-42	171	50%	54%	isotig00337	-	636	136	646	0	gi|119711|sp|P06599.1|EXTN_DAUCA	306	69	239	0	RecName: Full=Extensin; Flags: Precursor
432	4.00E-42	171	50%	54%	isotig00338	-	636	136	646	0	gi|119711|sp|P06599.1|EXTN_DAUCA	306	69	239	0	RecName: Full=Extensin; Flags: Precursor
383	1.00E-36	151	53%	56%	isotig00339	-	537	112	562	0	gi|119711|sp|P06599.1|EXTN_DAUCA	306	39	189	0	RecName: Full=Extensin; Flags: Precursor
383	1.00E-36	151	53%	56%	isotig00340	-	537	112	562	0	gi|119711|sp|P06599.1|EXTN_DAUCA	306	39	189	0	RecName: Full=Extensin; Flags: Precursor
410	1.00E-39	170	48%	51%	isotig00341	-	523	14	521	0	gi|119711|sp|P06599.1|EXTN_DAUCA	306	69	238	0	RecName: Full=Extensin; Flags: Precursor
410	1.00E-39	170	48%	51%	isotig00342	-	523	14	521	0	gi|119711|sp|P06599.1|EXTN_DAUCA	306	69	238	0	RecName: Full=Extensin; Flags: Precursor
417	1.00E-40	159	53%	55%	isotig00343	-	496	11	485	0	gi|119711|sp|P06599.1|EXTN_DAUCA	306	107	265	0	RecName: Full=Extensin; Flags: Precursor
212	6.00E-17	54	65%	70%	isotig00344	-	441	196	355	0	gi|119711|sp|P06599.1|EXTN_DAUCA	306	250	303	0	RecName: Full=Extensin; Flags: Precursor
253	1.00E-21	104	48%	54%	isotig00345	-	441	136	445	0	gi|119711|sp|P06599.1|EXTN_DAUCA	306	69	172	0	RecName: Full=Extensin; Flags: Precursor
179	3.00E-13	47	62%	68%	isotig00346	-	370	181	319	0	gi|119711|sp|P06599.1|EXTN_DAUCA	306	52	98	0	RecName: Full=Extensin; Flags: Precursor
179	3.00E-13	47	62%	68%	isotig00347	-	370	181	319	0	gi|119711|sp|P06599.1|EXTN_DAUCA	306	52	98	0	RecName: Full=Extensin; Flags: Precursor
203	6.00E-16	56	59%	68%	isotig00348	-	370	160	325	0	gi|119711|sp|P06599.1|EXTN_DAUCA	306	238	293	0	RecName: Full=Extensin; Flags: Precursor
203	6.00E-16	56	59%	68%	isotig00349	-	370	160	325	0	gi|119711|sp|P06599.1|EXTN_DAUCA	306	238	293	0	RecName: Full=Extensin; Flags: Precursor
125	6.00E-07	51	49%	53%	isotig00350	-	363	193	343	0	gi|334302912|sp|Q9FS16.3|EXTN3_ARATH	431	44	94	0	RecName: Full=Extensin-3; Short=AtExt3; Short=AtExt5; Flags: Precursor
190	2.00E-14	49	63%	69%	isotig00351	-	342	112	256	0	gi|119711|sp|P06599.1|EXTN_DAUCA	306	255	303	0	RecName: Full=Extensin; Flags: Precursor
236	8.00E-20	77	53%	57%	isotig00352	-	328	14	242	0	gi|119711|sp|P06599.1|EXTN_DAUCA	306	227	303	0	RecName: Full=Extensin; Flags: Precursor
169	5.00E-12	70	47%	54%	isotig00353	-	363	136	343	0	gi|119711|sp|P06599.1|EXTN_DAUCA	306	69	138	0	RecName: Full=Extensin; Flags: Precursor
232	2.00E-19	68	60%	65%	isotig00354	-	301	14	215	0	gi|119711|sp|P06599.1|EXTN_DAUCA	306	236	303	0	RecName: Full=Extensin; Flags: Precursor
150	8.00E-10	39	62%	72%	isotig00355	-	271	112	226	0	gi|119711|sp|P06599.1|EXTN_DAUCA	306	255	293	0	RecName: Full=Extensin; Flags: Precursor
150	8.00E-10	39	62%	72%	isotig00356	-	271	112	226	0	gi|119711|sp|P06599.1|EXTN_DAUCA	306	255	293	0	RecName: Full=Extensin; Flags: Precursor
202	7.00E-16	66	56%	56%	isotig00357	-	257	17	212	0	gi|75338652|sp|Q9XIL9.1|PLRX3_ARATH	727	518	583	0	RecName: Full=Pollen-specific leucine-rich repeat extensin-like protein 3; Short=AtPEX3; Short=Pollen-specific LRR/EXTENSIN3; AltName: Full=Cell wall hydroxyprolin
202	7.00E-16	66	56%	56%	isotig00358	-	257	17	212	0	gi|75338652|sp|Q9XIL9.1|PLRX3_ARATH	727	518	583	0	RecName: Full=Pollen-specific leucine-rich repeat extensin-like protein 3; Short=AtPEX3; Short=Pollen-specific LRR/EXTENSIN3; AltName: Full=Cell wall hydroxyprolin
192	1.00E-14	58	59%	66%	isotig00359	-	230	14	185	0	gi|119711|sp|P06599.1|EXTN_DAUCA	306	236	293	0	RecName: Full=Extensin; Flags: Precursor
116	7.00E-06	45	51%	53%	isotig00360	-	264	112	244	0	gi|334302912|sp|Q9FS16.3|EXTN3_ARATH	431	50	94	0	RecName: Full=Extensin-3; Short=AtExt3; Short=AtExt5; Flags: Precursor
163	2.00E-11	60	50%	52%	isotig00361	-	250	17	194	0	gi|134920|sp|P21997.1|SSGP_VOLCA	485	253	312	0	RecName: Full=Sulfated surface glycoprotein 185; Short=SSG 185; Flags: Precursor
2558	0.00E+00	492	94%	97%	contig02491	-	1977	105	1578	0	gi|1345674|sp|P17598.2|CATA1_GOSHI	492	1	492	0	RecName: Full=Catalase isozyme 1
756	0.00E+00	231	67%	77%	isotig00362	-	3567	2652	3015	0	gi|75116590|sp|Q67YI9.1|EPN2_ARATH	895	1	231	0	RecName: Full=Clathrin interactor EPSIN 2; AltName: Full=EPSIN-related 2
498	0.00E+00	178	54%	66%	isotig00365	-	1921	1203	1386	0	gi|75151353|sp|Q8GY42.1|NAC25_ARATH	323	12	189	0	RecName: Full=NAC transcription factor 25; Short=AtNAC025
498	0.00E+00	178	54%	66%	isotig00366	-	1921	1203	1386	0	gi|75151353|sp|Q8GY42.1|NAC25_ARATH	323	12	189	0	RecName: Full=NAC transcription factor 25; Short=AtNAC025
471	0.00E+00	177	54%	66%	isotig00369	-	1820	371	899	0	gi|425936383|sp|A0SPJ6.1|NAMB2_TRIDB	396	28	204	0	RecName: Full=NAC transcription factor NAM-B2; Short=TtNAM-B2
471	0.00E+00	177	54%	66%	isotig00370	-	1819	371	899	0	gi|425936383|sp|A0SPJ6.1|NAMB2_TRIDB	396	28	204	0	RecName: Full=NAC transcription factor NAM-B2; Short=TtNAM-B2
1010	0.00E+00	278	72%	81%	isotig00373	-	1385	376	1207	0	gi|75116590|sp|Q67YI9.1|EPN2_ARATH	895	1	278	0	RecName: Full=Clathrin interactor EPSIN 2; AltName: Full=EPSIN-related 2
264	4.00E-22	65	71%	89%	isotig00375	-	1340	494	497	0	gi|1702983|sp|Q05349.1|12KD_FRAAN	111	45	109	0	RecName: Full=Auxin-repressed 12.5 kDa protein
264	4.00E-22	65	71%	89%	isotig00376	-	1335	494	497	0	gi|1702983|sp|Q05349.1|12KD_FRAAN	111	45	109	0	RecName: Full=Auxin-repressed 12.5 kDa protein
264	4.00E-22	65	71%	89%	isotig00377	-	1329	494	497	0	gi|1702983|sp|Q05349.1|12KD_FRAAN	111	45	109	0	RecName: Full=Auxin-repressed 12.5 kDa protein
264	4.00E-22	65	71%	89%	isotig00378	-	1356	510	513	0	gi|1702983|sp|Q05349.1|12KD_FRAAN	111	45	109	0	RecName: Full=Auxin-repressed 12.5 kDa protein
264	4.00E-22	65	71%	89%	isotig00379	-	1351	510	513	0	gi|1702983|sp|Q05349.1|12KD_FRAAN	111	45	109	0	RecName: Full=Auxin-repressed 12.5 kDa protein
264	4.00E-22	65	71%	89%	isotig00380	-	1345	510	513	0	gi|1702983|sp|Q05349.1|12KD_FRAAN	111	45	109	0	RecName: Full=Auxin-repressed 12.5 kDa protein
264	3.00E-22	65	71%	89%	isotig00381	-	1153	494	497	0	gi|1702983|sp|Q05349.1|12KD_FRAAN	111	45	109	0	RecName: Full=Auxin-repressed 12.5 kDa protein
264	3.00E-22	65	71%	89%	isotig00382	-	1160	314	317	0	gi|1702983|sp|Q05349.1|12KD_FRAAN	111	45	109	0	RecName: Full=Auxin-repressed 12.5 kDa protein
264	3.00E-22	65	71%	89%	isotig00383	-	1156	310	313	0	gi|1702983|sp|Q05349.1|12KD_FRAAN	111	45	109	0	RecName: Full=Auxin-repressed 12.5 kDa protein
264	3.00E-22	65	71%	89%	isotig00384	-	1119	494	497	0	gi|1702983|sp|Q05349.1|12KD_FRAAN	111	45	109	0	RecName: Full=Auxin-repressed 12.5 kDa protein
264	3.00E-22	65	71%	89%	isotig00385	-	1118	494	497	0	gi|1702983|sp|Q05349.1|12KD_FRAAN	111	45	109	0	RecName: Full=Auxin-repressed 12.5 kDa protein
264	3.00E-22	65	71%	89%	isotig00386	-	1155	314	317	0	gi|1702983|sp|Q05349.1|12KD_FRAAN	111	45	109	0	RecName: Full=Auxin-repressed 12.5 kDa protein
264	3.00E-22	65	71%	89%	isotig00387	-	1151	310	313	0	gi|1702983|sp|Q05349.1|12KD_FRAAN	111	45	109	0	RecName: Full=Auxin-repressed 12.5 kDa protein
264	3.00E-22	65	71%	89%	isotig00388	-	1114	494	497	0	gi|1702983|sp|Q05349.1|12KD_FRAAN	111	45	109	0	RecName: Full=Auxin-repressed 12.5 kDa protein
264	3.00E-22	65	71%	89%	isotig00389	-	1113	494	497	0	gi|1702983|sp|Q05349.1|12KD_FRAAN	111	45	109	0	RecName: Full=Auxin-repressed 12.5 kDa protein
264	3.00E-22	65	71%	89%	isotig00390	-	1149	314	317	0	gi|1702983|sp|Q05349.1|12KD_FRAAN	111	45	109	0	RecName: Full=Auxin-repressed 12.5 kDa protein
264	3.00E-22	65	71%	89%	isotig00391	-	1152	306	309	0	gi|1702983|sp|Q05349.1|12KD_FRAAN	111	45	109	0	RecName: Full=Auxin-repressed 12.5 kDa protein
264	3.00E-22	65	71%	89%	isotig00392	-	1145	310	313	0	gi|1702983|sp|Q05349.1|12KD_FRAAN	111	45	109	0	RecName: Full=Auxin-repressed 12.5 kDa protein
264	3.00E-22	65	71%	89%	isotig00393	-	1108	494	497	0	gi|1702983|sp|Q05349.1|12KD_FRAAN	111	45	109	0	RecName: Full=Auxin-repressed 12.5 kDa protein
264	3.00E-22	65	71%	89%	isotig00394	-	1107	494	497	0	gi|1702983|sp|Q05349.1|12KD_FRAAN	111	45	109	0	RecName: Full=Auxin-repressed 12.5 kDa protein
264	3.00E-22	65	71%	89%	isotig00395	-	1147	306	309	0	gi|1702983|sp|Q05349.1|12KD_FRAAN	111	45	109	0	RecName: Full=Auxin-repressed 12.5 kDa protein
264	3.00E-22	65	71%	89%	isotig00396	-	1141	306	309	0	gi|1702983|sp|Q05349.1|12KD_FRAAN	111	45	109	0	RecName: Full=Auxin-repressed 12.5 kDa protein
264	3.00E-22	65	71%	89%	isotig00397	-	1169	510	513	0	gi|1702983|sp|Q05349.1|12KD_FRAAN	111	45	109	0	RecName: Full=Auxin-repressed 12.5 kDa protein
264	3.00E-22	65	71%	89%	isotig00398	-	1135	510	513	0	gi|1702983|sp|Q05349.1|12KD_FRAAN	111	45	109	0	RecName: Full=Auxin-repressed 12.5 kDa protein
264	3.00E-22	65	71%	89%	isotig00399	-	1134	510	513	0	gi|1702983|sp|Q05349.1|12KD_FRAAN	111	45	109	0	RecName: Full=Auxin-repressed 12.5 kDa protein
264	3.00E-22	65	71%	89%	isotig00400	-	1130	510	513	0	gi|1702983|sp|Q05349.1|12KD_FRAAN	111	45	109	0	RecName: Full=Auxin-repressed 12.5 kDa protein
264	3.00E-22	65	71%	89%	isotig00401	-	1129	510	513	0	gi|1702983|sp|Q05349.1|12KD_FRAAN	111	45	109	0	RecName: Full=Auxin-repressed 12.5 kDa protein
264	3.00E-22	65	71%	89%	isotig00402	-	1124	510	513	0	gi|1702983|sp|Q05349.1|12KD_FRAAN	111	45	109	0	RecName: Full=Auxin-repressed 12.5 kDa protein
264	3.00E-22	65	71%	89%	isotig00403	-	1123	510	513	0	gi|1702983|sp|Q05349.1|12KD_FRAAN	111	45	109	0	RecName: Full=Auxin-repressed 12.5 kDa protein
264	3.00E-22	65	71%	89%	isotig00404	-	973	314	317	0	gi|1702983|sp|Q05349.1|12KD_FRAAN	111	45	109	0	RecName: Full=Auxin-repressed 12.5 kDa protein
264	3.00E-22	65	71%	89%	isotig00405	-	969	310	313	0	gi|1702983|sp|Q05349.1|12KD_FRAAN	111	45	109	0	RecName: Full=Auxin-repressed 12.5 kDa protein
264	3.00E-22	65	71%	89%	isotig00406	-	932	494	497	0	gi|1702983|sp|Q05349.1|12KD_FRAAN	111	45	109	0	RecName: Full=Auxin-repressed 12.5 kDa protein
264	3.00E-22	65	71%	89%	isotig00407	-	931	494	497	0	gi|1702983|sp|Q05349.1|12KD_FRAAN	111	45	109	0	RecName: Full=Auxin-repressed 12.5 kDa protein
264	3.00E-22	65	71%	89%	isotig00408	-	965	306	309	0	gi|1702983|sp|Q05349.1|12KD_FRAAN	111	45	109	0	RecName: Full=Auxin-repressed 12.5 kDa protein
264	3.00E-22	65	71%	89%	isotig00409	-	939	314	317	0	gi|1702983|sp|Q05349.1|12KD_FRAAN	111	45	109	0	RecName: Full=Auxin-repressed 12.5 kDa protein
264	3.00E-22	65	71%	89%	isotig00410	-	938	314	317	0	gi|1702983|sp|Q05349.1|12KD_FRAAN	111	45	109	0	RecName: Full=Auxin-repressed 12.5 kDa protein
264	3.00E-22	65	71%	89%	isotig00411	-	935	310	313	0	gi|1702983|sp|Q05349.1|12KD_FRAAN	111	45	109	0	RecName: Full=Auxin-repressed 12.5 kDa protein
264	3.00E-22	65	71%	89%	isotig00412	-	934	310	313	0	gi|1702983|sp|Q05349.1|12KD_FRAAN	111	45	109	0	RecName: Full=Auxin-repressed 12.5 kDa protein
264	3.00E-22	65	71%	89%	isotig00413	-	934	314	317	0	gi|1702983|sp|Q05349.1|12KD_FRAAN	111	45	109	0	RecName: Full=Auxin-repressed 12.5 kDa protein
264	3.00E-22	65	71%	89%	isotig00414	-	933	314	317	0	gi|1702983|sp|Q05349.1|12KD_FRAAN	111	45	109	0	RecName: Full=Auxin-repressed 12.5 kDa protein
264	3.00E-22	65	71%	89%	isotig00415	-	930	310	313	0	gi|1702983|sp|Q05349.1|12KD_FRAAN	111	45	109	0	RecName: Full=Auxin-repressed 12.5 kDa protein
264	3.00E-22	65	71%	89%	isotig00416	-	929	310	313	0	gi|1702983|sp|Q05349.1|12KD_FRAAN	111	45	109	0	RecName: Full=Auxin-repressed 12.5 kDa protein
264	2.00E-22	65	71%	89%	isotig00417	-	928	314	317	0	gi|1702983|sp|Q05349.1|12KD_FRAAN	111	45	109	0	RecName: Full=Auxin-repressed 12.5 kDa protein
264	3.00E-22	65	71%	89%	isotig00418	-	931	306	309	0	gi|1702983|sp|Q05349.1|12KD_FRAAN	111	45	109	0	RecName: Full=Auxin-repressed 12.5 kDa protein
264	2.00E-22	65	71%	89%	isotig00419	-	927	314	317	0	gi|1702983|sp|Q05349.1|12KD_FRAAN	111	45	109	0	RecName: Full=Auxin-repressed 12.5 kDa protein
264	2.00E-22	65	71%	89%	isotig00420	-	924	310	313	0	gi|1702983|sp|Q05349.1|12KD_FRAAN	111	45	109	0	RecName: Full=Auxin-repressed 12.5 kDa protein
264	3.00E-22	65	71%	89%	isotig00421	-	930	306	309	0	gi|1702983|sp|Q05349.1|12KD_FRAAN	111	45	109	0	RecName: Full=Auxin-repressed 12.5 kDa protein
264	2.00E-22	65	71%	89%	isotig00422	-	923	310	313	0	gi|1702983|sp|Q05349.1|12KD_FRAAN	111	45	109	0	RecName: Full=Auxin-repressed 12.5 kDa protein
264	2.00E-22	65	71%	89%	isotig00423	-	926	306	309	0	gi|1702983|sp|Q05349.1|12KD_FRAAN	111	45	109	0	RecName: Full=Auxin-repressed 12.5 kDa protein
264	2.00E-22	65	71%	89%	isotig00424	-	925	306	309	0	gi|1702983|sp|Q05349.1|12KD_FRAAN	111	45	109	0	RecName: Full=Auxin-repressed 12.5 kDa protein
264	2.00E-22	65	71%	89%	isotig00425	-	920	306	309	0	gi|1702983|sp|Q05349.1|12KD_FRAAN	111	45	109	0	RecName: Full=Auxin-repressed 12.5 kDa protein
264	2.00E-22	65	71%	89%	isotig00426	-	919	306	309	0	gi|1702983|sp|Q05349.1|12KD_FRAAN	111	45	109	0	RecName: Full=Auxin-repressed 12.5 kDa protein
264	3.00E-22	65	71%	89%	isotig00427	-	948	510	513	0	gi|1702983|sp|Q05349.1|12KD_FRAAN	111	45	109	0	RecName: Full=Auxin-repressed 12.5 kDa protein
264	3.00E-22	65	71%	89%	isotig00428	-	947	510	513	0	gi|1702983|sp|Q05349.1|12KD_FRAAN	111	45	109	0	RecName: Full=Auxin-repressed 12.5 kDa protein
264	2.00E-22	65	71%	89%	isotig00429	-	752	314	317	0	gi|1702983|sp|Q05349.1|12KD_FRAAN	111	45	109	0	RecName: Full=Auxin-repressed 12.5 kDa protein
264	2.00E-22	65	71%	89%	isotig00430	-	751	314	317	0	gi|1702983|sp|Q05349.1|12KD_FRAAN	111	45	109	0	RecName: Full=Auxin-repressed 12.5 kDa protein
264	2.00E-22	65	71%	89%	isotig00431	-	748	310	313	0	gi|1702983|sp|Q05349.1|12KD_FRAAN	111	45	109	0	RecName: Full=Auxin-repressed 12.5 kDa protein
264	2.00E-22	65	71%	89%	isotig00432	-	747	310	313	0	gi|1702983|sp|Q05349.1|12KD_FRAAN	111	45	109	0	RecName: Full=Auxin-repressed 12.5 kDa protein
264	2.00E-22	65	71%	89%	isotig00433	-	744	306	309	0	gi|1702983|sp|Q05349.1|12KD_FRAAN	111	45	109	0	RecName: Full=Auxin-repressed 12.5 kDa protein
264	2.00E-22	65	71%	89%	isotig00434	-	743	306	309	0	gi|1702983|sp|Q05349.1|12KD_FRAAN	111	45	109	0	RecName: Full=Auxin-repressed 12.5 kDa protein
213	2.00E-16	55	67%	87%	isotig00435	-	965	137	299	0	gi|1702983|sp|Q05349.1|12KD_FRAAN	111	45	99	0	RecName: Full=Auxin-repressed 12.5 kDa protein
213	2.00E-16	55	67%	87%	isotig00436	-	960	137	299	0	gi|1702983|sp|Q05349.1|12KD_FRAAN	111	45	99	0	RecName: Full=Auxin-repressed 12.5 kDa protein
213	2.00E-16	55	67%	87%	isotig00437	-	954	137	299	0	gi|1702983|sp|Q05349.1|12KD_FRAAN	111	45	99	0	RecName: Full=Auxin-repressed 12.5 kDa protein
213	2.00E-16	55	67%	87%	isotig00438	-	778	137	299	0	gi|1702983|sp|Q05349.1|12KD_FRAAN	111	45	99	0	RecName: Full=Auxin-repressed 12.5 kDa protein
213	1.00E-16	55	67%	87%	isotig00439	-	744	137	299	0	gi|1702983|sp|Q05349.1|12KD_FRAAN	111	45	99	0	RecName: Full=Auxin-repressed 12.5 kDa protein
213	1.00E-16	55	67%	87%	isotig00440	-	743	137	299	0	gi|1702983|sp|Q05349.1|12KD_FRAAN	111	45	99	0	RecName: Full=Auxin-repressed 12.5 kDa protein
213	1.00E-16	55	67%	87%	isotig00441	-	739	137	299	0	gi|1702983|sp|Q05349.1|12KD_FRAAN	111	45	99	0	RecName: Full=Auxin-repressed 12.5 kDa protein
213	1.00E-16	55	67%	87%	isotig00442	-	738	137	299	0	gi|1702983|sp|Q05349.1|12KD_FRAAN	111	45	99	0	RecName: Full=Auxin-repressed 12.5 kDa protein
213	1.00E-16	55	67%	87%	isotig00443	-	733	137	299	0	gi|1702983|sp|Q05349.1|12KD_FRAAN	111	45	99	0	RecName: Full=Auxin-repressed 12.5 kDa protein
213	1.00E-16	55	67%	87%	isotig00444	-	732	137	299	0	gi|1702983|sp|Q05349.1|12KD_FRAAN	111	45	99	0	RecName: Full=Auxin-repressed 12.5 kDa protein
165	7.00E-11	68	49%	68%	isotig00445	-	840	12	15	0	gi|1702983|sp|Q05349.1|12KD_FRAAN	111	42	109	0	RecName: Full=Auxin-repressed 12.5 kDa protein
192	5.00E-14	69	52%	71%	isotig00446	-	835	12	15	0	gi|1702983|sp|Q05349.1|12KD_FRAAN	111	42	110	0	RecName: Full=Auxin-repressed 12.5 kDa protein
182	7.00E-13	68	50%	69%	isotig00447	-	829	12	15	0	gi|1702983|sp|Q05349.1|12KD_FRAAN	111	42	109	0	RecName: Full=Auxin-repressed 12.5 kDa protein
213	8.00E-17	55	67%	87%	isotig00448	-	557	137	299	0	gi|1702983|sp|Q05349.1|12KD_FRAAN	111	45	99	0	RecName: Full=Auxin-repressed 12.5 kDa protein
213	8.00E-17	55	67%	87%	isotig00449	-	556	137	299	0	gi|1702983|sp|Q05349.1|12KD_FRAAN	111	45	99	0	RecName: Full=Auxin-repressed 12.5 kDa protein
186	2.00E-13	68	51%	69%	isotig00450	-	653	12	15	0	gi|1702983|sp|Q05349.1|12KD_FRAAN	111	42	109	0	RecName: Full=Auxin-repressed 12.5 kDa protein
188	8.00E-14	68	50%	74%	isotig00451	-	619	12	15	0	gi|1702983|sp|Q05349.1|12KD_FRAAN	111	42	109	0	RecName: Full=Auxin-repressed 12.5 kDa protein
306	2.00E-27	113	52%	71%	isotig00452	-	618	162	165	0	gi|1702983|sp|Q05349.1|12KD_FRAAN	111	1	113	0	RecName: Full=Auxin-repressed 12.5 kDa protein
176	2.00E-12	68	50%	68%	isotig00453	-	614	12	15	0	gi|1702983|sp|Q05349.1|12KD_FRAAN	111	42	109	0	RecName: Full=Auxin-repressed 12.5 kDa protein
306	2.00E-27	113	52%	71%	isotig00454	-	613	162	165	0	gi|1702983|sp|Q05349.1|12KD_FRAAN	111	1	113	0	RecName: Full=Auxin-repressed 12.5 kDa protein
178	1.00E-12	69	49%	68%	isotig00455	-	608	12	15	0	gi|1702983|sp|Q05349.1|12KD_FRAAN	111	42	110	0	RecName: Full=Auxin-repressed 12.5 kDa protein
304	3.00E-27	113	52%	71%	isotig00456	-	607	162	165	0	gi|1702983|sp|Q05349.1|12KD_FRAAN	111	1	113	0	RecName: Full=Auxin-repressed 12.5 kDa protein
180	3.00E-13	69	48%	68%	isotig00457	-	432	12	15	0	gi|1702983|sp|Q05349.1|12KD_FRAAN	111	42	110	0	RecName: Full=Auxin-repressed 12.5 kDa protein
305	9.00E-28	113	52%	70%	isotig00458	-	431	162	165	0	gi|1702983|sp|Q05349.1|12KD_FRAAN	111	1	113	0	RecName: Full=Auxin-repressed 12.5 kDa protein
378	3.00E-35	114	68%	72%	isotig00459	-	1696	767	770	0	gi|462281|sp|Q05466.1|HAT4_ARATH	284	180	293	0	RecName: Full=Homeobox-leucine zipper protein HAT4; AltName: Full=HD-ZIP protein ATHB-2; AltName: Full=Homeodomain transcription factor ATHB-2; AltName: Full=Homeodom
378	3.00E-35	114	68%	72%	isotig00460	-	1694	765	768	0	gi|462281|sp|Q05466.1|HAT4_ARATH	284	180	293	0	RecName: Full=Homeobox-leucine zipper protein HAT4; AltName: Full=HD-ZIP protein ATHB-2; AltName: Full=Homeodomain transcription factor ATHB-2; AltName: Full=Homeodom
378	3.00E-35	114	68%	72%	isotig00461	-	1693	764	767	0	gi|462281|sp|Q05466.1|HAT4_ARATH	284	180	293	0	RecName: Full=Homeobox-leucine zipper protein HAT4; AltName: Full=HD-ZIP protein ATHB-2; AltName: Full=Homeodomain transcription factor ATHB-2; AltName: Full=Homeodom
378	3.00E-35	114	68%	72%	isotig00462	-	1694	767	770	0	gi|462281|sp|Q05466.1|HAT4_ARATH	284	180	293	0	RecName: Full=Homeobox-leucine zipper protein HAT4; AltName: Full=HD-ZIP protein ATHB-2; AltName: Full=Homeodomain transcription factor ATHB-2; AltName: Full=Homeodom
378	3.00E-35	114	68%	72%	isotig00463	-	1696	767	770	0	gi|462281|sp|Q05466.1|HAT4_ARATH	284	180	293	0	RecName: Full=Homeobox-leucine zipper protein HAT4; AltName: Full=HD-ZIP protein ATHB-2; AltName: Full=Homeodomain transcription factor ATHB-2; AltName: Full=Homeodom
378	3.00E-35	114	68%	72%	isotig00464	-	1692	765	768	0	gi|462281|sp|Q05466.1|HAT4_ARATH	284	180	293	0	RecName: Full=Homeobox-leucine zipper protein HAT4; AltName: Full=HD-ZIP protein ATHB-2; AltName: Full=Homeodomain transcription factor ATHB-2; AltName: Full=Homeodom
379	3.00E-35	127	63%	70%	isotig00465	-	1695	626	809	0	gi|462281|sp|Q05466.1|HAT4_ARATH	284	170	296	0	RecName: Full=Homeobox-leucine zipper protein HAT4; AltName: Full=HD-ZIP protein ATHB-2; AltName: Full=Homeodomain transcription factor ATHB-2; AltName: Full=Homeodom
378	3.00E-35	114	68%	72%	isotig00466	-	1691	764	767	0	gi|462281|sp|Q05466.1|HAT4_ARATH	284	180	293	0	RecName: Full=Homeobox-leucine zipper protein HAT4; AltName: Full=HD-ZIP protein ATHB-2; AltName: Full=Homeodomain transcription factor ATHB-2; AltName: Full=Homeodom
378	3.00E-35	114	68%	72%	isotig00467	-	1692	763	766	0	gi|462281|sp|Q05466.1|HAT4_ARATH	284	180	293	0	RecName: Full=Homeobox-leucine zipper protein HAT4; AltName: Full=HD-ZIP protein ATHB-2; AltName: Full=Homeodomain transcription factor ATHB-2; AltName: Full=Homeodom
380	2.00E-35	127	63%	70%	isotig00468	-	1693	624	807	0	gi|462281|sp|Q05466.1|HAT4_ARATH	284	170	296	0	RecName: Full=Homeobox-leucine zipper protein HAT4; AltName: Full=HD-ZIP protein ATHB-2; AltName: Full=Homeodomain transcription factor ATHB-2; AltName: Full=Homeodom
380	2.00E-35	127	63%	70%	isotig00469	-	1692	623	806	0	gi|462281|sp|Q05466.1|HAT4_ARATH	284	170	296	0	RecName: Full=Homeobox-leucine zipper protein HAT4; AltName: Full=HD-ZIP protein ATHB-2; AltName: Full=Homeodomain transcription factor ATHB-2; AltName: Full=Homeodom
378	3.00E-35	114	68%	72%	isotig00470	-	1694	767	770	0	gi|462281|sp|Q05466.1|HAT4_ARATH	284	180	293	0	RecName: Full=Homeobox-leucine zipper protein HAT4; AltName: Full=HD-ZIP protein ATHB-2; AltName: Full=Homeodomain transcription factor ATHB-2; AltName: Full=Homeodom
378	3.00E-35	114	68%	72%	isotig00471	-	1693	767	770	0	gi|462281|sp|Q05466.1|HAT4_ARATH	284	180	293	0	RecName: Full=Homeobox-leucine zipper protein HAT4; AltName: Full=HD-ZIP protein ATHB-2; AltName: Full=Homeodomain transcription factor ATHB-2; AltName: Full=Homeodom
378	3.00E-35	114	68%	72%	isotig00472	-	1690	763	766	0	gi|462281|sp|Q05466.1|HAT4_ARATH	284	180	293	0	RecName: Full=Homeobox-leucine zipper protein HAT4; AltName: Full=HD-ZIP protein ATHB-2; AltName: Full=Homeodomain transcription factor ATHB-2; AltName: Full=Homeodom
378	3.00E-35	114	68%	72%	isotig00473	-	1695	767	770	0	gi|462281|sp|Q05466.1|HAT4_ARATH	284	180	293	0	RecName: Full=Homeobox-leucine zipper protein HAT4; AltName: Full=HD-ZIP protein ATHB-2; AltName: Full=Homeodomain transcription factor ATHB-2; AltName: Full=Homeodom
378	3.00E-35	114	68%	72%	isotig00474	-	1690	764	767	0	gi|462281|sp|Q05466.1|HAT4_ARATH	284	180	293	0	RecName: Full=Homeobox-leucine zipper protein HAT4; AltName: Full=HD-ZIP protein ATHB-2; AltName: Full=Homeodomain transcription factor ATHB-2; AltName: Full=Homeodom
378	3.00E-35	114	68%	72%	isotig00475	-	1691	765	768	0	gi|462281|sp|Q05466.1|HAT4_ARATH	284	180	293	0	RecName: Full=Homeobox-leucine zipper protein HAT4; AltName: Full=HD-ZIP protein ATHB-2; AltName: Full=Homeodomain transcription factor ATHB-2; AltName: Full=Homeodom
378	3.00E-35	114	68%	72%	isotig00476	-	1691	763	766	0	gi|462281|sp|Q05466.1|HAT4_ARATH	284	180	293	0	RecName: Full=Homeobox-leucine zipper protein HAT4; AltName: Full=HD-ZIP protein ATHB-2; AltName: Full=Homeodomain transcription factor ATHB-2; AltName: Full=Homeodom
378	3.00E-35	114	68%	72%	isotig00477	-	1693	767	770	0	gi|462281|sp|Q05466.1|HAT4_ARATH	284	180	293	0	RecName: Full=Homeobox-leucine zipper protein HAT4; AltName: Full=HD-ZIP protein ATHB-2; AltName: Full=Homeodomain transcription factor ATHB-2; AltName: Full=Homeodom
378	3.00E-35	114	68%	72%	isotig00478	-	1689	763	766	0	gi|462281|sp|Q05466.1|HAT4_ARATH	284	180	293	0	RecName: Full=Homeobox-leucine zipper protein HAT4; AltName: Full=HD-ZIP protein ATHB-2; AltName: Full=Homeodomain transcription factor ATHB-2; AltName: Full=Homeodom
686	0.00E+00	198	72%	77%	isotig00479	-	1557	659	1022	0	gi|462281|sp|Q05466.1|HAT4_ARATH	284	101	298	0	RecName: Full=Homeobox-leucine zipper protein HAT4; AltName: Full=HD-ZIP protein ATHB-2; AltName: Full=Homeodomain transcription factor ATHB-2; AltName: Full=Homeodom
686	0.00E+00	198	72%	77%	isotig00480	-	1554	656	1019	0	gi|462281|sp|Q05466.1|HAT4_ARATH	284	101	298	0	RecName: Full=Homeobox-leucine zipper protein HAT4; AltName: Full=HD-ZIP protein ATHB-2; AltName: Full=Homeodomain transcription factor ATHB-2; AltName: Full=Homeodom
686	0.00E+00	198	72%	77%	isotig00481	-	1555	657	1020	0	gi|462281|sp|Q05466.1|HAT4_ARATH	284	101	298	0	RecName: Full=Homeobox-leucine zipper protein HAT4; AltName: Full=HD-ZIP protein ATHB-2; AltName: Full=Homeodomain transcription factor ATHB-2; AltName: Full=Homeodom
672	0.00E+00	187	73%	79%	isotig00482	-	1555	626	989	0	gi|462281|sp|Q05466.1|HAT4_ARATH	284	107	293	0	RecName: Full=Homeobox-leucine zipper protein HAT4; AltName: Full=HD-ZIP protein ATHB-2; AltName: Full=Homeodomain transcription factor ATHB-2; AltName: Full=Homeodom
686	0.00E+00	198	72%	77%	isotig00483	-	1557	659	1022	0	gi|462281|sp|Q05466.1|HAT4_ARATH	284	101	298	0	RecName: Full=Homeobox-leucine zipper protein HAT4; AltName: Full=HD-ZIP protein ATHB-2; AltName: Full=Homeodomain transcription factor ATHB-2; AltName: Full=Homeodom
672	0.00E+00	187	73%	79%	isotig00484	-	1552	623	986	0	gi|462281|sp|Q05466.1|HAT4_ARATH	284	107	293	0	RecName: Full=Homeobox-leucine zipper protein HAT4; AltName: Full=HD-ZIP protein ATHB-2; AltName: Full=Homeodomain transcription factor ATHB-2; AltName: Full=Homeodom
672	0.00E+00	187	73%	79%	isotig00485	-	1553	624	987	0	gi|462281|sp|Q05466.1|HAT4_ARATH	284	107	293	0	RecName: Full=Homeobox-leucine zipper protein HAT4; AltName: Full=HD-ZIP protein ATHB-2; AltName: Full=Homeodomain transcription factor ATHB-2; AltName: Full=Homeodom
614	0.00E+00	168	74%	79%	isotig00486	-	1556	749	932	0	gi|462281|sp|Q05466.1|HAT4_ARATH	284	126	293	0	RecName: Full=Homeobox-leucine zipper protein HAT4; AltName: Full=HD-ZIP protein ATHB-2; AltName: Full=Homeodomain transcription factor ATHB-2; AltName: Full=Homeodom
686	0.00E+00	198	72%	77%	isotig00487	-	1553	655	1018	0	gi|462281|sp|Q05466.1|HAT4_ARATH	284	101	298	0	RecName: Full=Homeobox-leucine zipper protein HAT4; AltName: Full=HD-ZIP protein ATHB-2; AltName: Full=Homeodomain transcription factor ATHB-2; AltName: Full=Homeodom
614	0.00E+00	168	74%	79%	isotig00488	-	1553	746	929	0	gi|462281|sp|Q05466.1|HAT4_ARATH	284	126	293	0	RecName: Full=Homeobox-leucine zipper protein HAT4; AltName: Full=HD-ZIP protein ATHB-2; AltName: Full=Homeodomain transcription factor ATHB-2; AltName: Full=Homeodom
614	0.00E+00	168	74%	79%	isotig00489	-	1554	747	930	0	gi|462281|sp|Q05466.1|HAT4_ARATH	284	126	293	0	RecName: Full=Homeobox-leucine zipper protein HAT4; AltName: Full=HD-ZIP protein ATHB-2; AltName: Full=Homeodomain transcription factor ATHB-2; AltName: Full=Homeodom
672	0.00E+00	187	73%	79%	isotig00490	-	1555	626	989	0	gi|462281|sp|Q05466.1|HAT4_ARATH	284	107	293	0	RecName: Full=Homeobox-leucine zipper protein HAT4; AltName: Full=HD-ZIP protein ATHB-2; AltName: Full=Homeodomain transcription factor ATHB-2; AltName: Full=Homeodom
614	0.00E+00	168	74%	79%	isotig00491	-	1554	749	932	0	gi|462281|sp|Q05466.1|HAT4_ARATH	284	126	293	0	RecName: Full=Homeobox-leucine zipper protein HAT4; AltName: Full=HD-ZIP protein ATHB-2; AltName: Full=Homeodomain transcription factor ATHB-2; AltName: Full=Homeodom
672	0.00E+00	187	73%	79%	isotig00492	-	1551	622	985	0	gi|462281|sp|Q05466.1|HAT4_ARATH	284	107	293	0	RecName: Full=Homeobox-leucine zipper protein HAT4; AltName: Full=HD-ZIP protein ATHB-2; AltName: Full=Homeodomain transcription factor ATHB-2; AltName: Full=Homeodom
614	0.00E+00	168	74%	79%	isotig00493	-	1556	749	932	0	gi|462281|sp|Q05466.1|HAT4_ARATH	284	126	293	0	RecName: Full=Homeobox-leucine zipper protein HAT4; AltName: Full=HD-ZIP protein ATHB-2; AltName: Full=Homeodomain transcription factor ATHB-2; AltName: Full=Homeodom
614	0.00E+00	168	74%	79%	isotig00494	-	1551	746	929	0	gi|462281|sp|Q05466.1|HAT4_ARATH	284	126	293	0	RecName: Full=Homeobox-leucine zipper protein HAT4; AltName: Full=HD-ZIP protein ATHB-2; AltName: Full=Homeodomain transcription factor ATHB-2; AltName: Full=Homeodom
614	0.00E+00	168	74%	79%	isotig00495	-	1552	747	930	0	gi|462281|sp|Q05466.1|HAT4_ARATH	284	126	293	0	RecName: Full=Homeobox-leucine zipper protein HAT4; AltName: Full=HD-ZIP protein ATHB-2; AltName: Full=Homeodomain transcription factor ATHB-2; AltName: Full=Homeodom
614	0.00E+00	168	74%	79%	isotig00496	-	1552	745	928	0	gi|462281|sp|Q05466.1|HAT4_ARATH	284	126	293	0	RecName: Full=Homeobox-leucine zipper protein HAT4; AltName: Full=HD-ZIP protein ATHB-2; AltName: Full=Homeodomain transcription factor ATHB-2; AltName: Full=Homeodom
614	0.00E+00	168	74%	79%	isotig00497	-	1554	749	932	0	gi|462281|sp|Q05466.1|HAT4_ARATH	284	126	293	0	RecName: Full=Homeobox-leucine zipper protein HAT4; AltName: Full=HD-ZIP protein ATHB-2; AltName: Full=Homeodomain transcription factor ATHB-2; AltName: Full=Homeodom
614	0.00E+00	168	74%	79%	isotig00498	-	1550	745	928	0	gi|462281|sp|Q05466.1|HAT4_ARATH	284	126	293	0	RecName: Full=Homeobox-leucine zipper protein HAT4; AltName: Full=HD-ZIP protein ATHB-2; AltName: Full=Homeodomain transcription factor ATHB-2; AltName: Full=Homeodom
190	7.00E-14	58	71%	81%	isotig00499	-	766	237	408	0	gi|462281|sp|Q05466.1|HAT4_ARATH	284	101	158	0	RecName: Full=Homeobox-leucine zipper protein HAT4; AltName: Full=HD-ZIP protein ATHB-2; AltName: Full=Homeodomain transcription factor ATHB-2; AltName: Full=Homeodom
183	5.00E-13	83	53%	67%	isotig00500	-	764	443	446	0	gi|462281|sp|Q05466.1|HAT4_ARATH	284	28	110	0	RecName: Full=Homeobox-leucine zipper protein HAT4; AltName: Full=HD-ZIP protein ATHB-2; AltName: Full=Homeodomain transcription factor ATHB-2; AltName: Full=Homeodom
183	5.00E-13	82	52%	68%	isotig00501	-	765	444	447	0	gi|462281|sp|Q05466.1|HAT4_ARATH	284	28	109	0	RecName: Full=Homeobox-leucine zipper protein HAT4; AltName: Full=HD-ZIP protein ATHB-2; AltName: Full=Homeodomain transcription factor ATHB-2; AltName: Full=Homeodom
183	5.00E-13	83	53%	67%	isotig00502	-	763	442	445	0	gi|462281|sp|Q05466.1|HAT4_ARATH	284	28	110	0	RecName: Full=Homeobox-leucine zipper protein HAT4; AltName: Full=HD-ZIP protein ATHB-2; AltName: Full=Homeodomain transcription factor ATHB-2; AltName: Full=Homeodom
1715	0.00E+00	356	87%	95%	isotig00503	-	1744	565	1288	0	gi|417060|sp|P32289.1|GLNA_VIGAC	356	1	356	0	RecName: Full=Glutamine synthetase nodule isozyme; Short=GS; AltName: Full=Glutamate--ammonia ligase
1333	0.00E+00	270	88%	96%	isotig00504	-	1733	734	1277	0	gi|417060|sp|P32289.1|GLNA_VIGAC	356	1	270	0	RecName: Full=Glutamine synthetase nodule isozyme; Short=GS; AltName: Full=Glutamate--ammonia ligase
1333	0.00E+00	270	88%	96%	isotig00505	-	1726	727	1270	0	gi|417060|sp|P32289.1|GLNA_VIGAC	356	1	270	0	RecName: Full=Glutamine synthetase nodule isozyme; Short=GS; AltName: Full=Glutamate--ammonia ligase
1333	0.00E+00	270	88%	96%	isotig00506	-	1726	727	1270	0	gi|417060|sp|P32289.1|GLNA_VIGAC	356	1	270	0	RecName: Full=Glutamine synthetase nodule isozyme; Short=GS; AltName: Full=Glutamate--ammonia ligase
1706	0.00E+00	356	87%	94%	isotig00507	-	1664	485	1208	0	gi|417060|sp|P32289.1|GLNA_VIGAC	356	1	356	0	RecName: Full=Glutamine synthetase nodule isozyme; Short=GS; AltName: Full=Glutamate--ammonia ligase
1333	0.00E+00	270	88%	96%	isotig00508	-	1654	655	1198	0	gi|417060|sp|P32289.1|GLNA_VIGAC	356	1	270	0	RecName: Full=Glutamine synthetase nodule isozyme; Short=GS; AltName: Full=Glutamate--ammonia ligase
1333	0.00E+00	270	88%	96%	isotig00509	-	1653	654	1197	0	gi|417060|sp|P32289.1|GLNA_VIGAC	356	1	270	0	RecName: Full=Glutamine synthetase nodule isozyme; Short=GS; AltName: Full=Glutamate--ammonia ligase
1333	0.00E+00	270	88%	96%	isotig00510	-	1654	655	1198	0	gi|417060|sp|P32289.1|GLNA_VIGAC	356	1	270	0	RecName: Full=Glutamine synthetase nodule isozyme; Short=GS; AltName: Full=Glutamate--ammonia ligase
1333	0.00E+00	270	88%	96%	isotig00511	-	1653	654	1197	0	gi|417060|sp|P32289.1|GLNA_VIGAC	356	1	270	0	RecName: Full=Glutamine synthetase nodule isozyme; Short=GS; AltName: Full=Glutamate--ammonia ligase
1333	0.00E+00	270	88%	96%	isotig00512	-	1654	655	1198	0	gi|417060|sp|P32289.1|GLNA_VIGAC	356	1	270	0	RecName: Full=Glutamine synthetase nodule isozyme; Short=GS; AltName: Full=Glutamate--ammonia ligase
1333	0.00E+00	270	88%	96%	isotig00513	-	1649	650	1193	0	gi|417060|sp|P32289.1|GLNA_VIGAC	356	1	270	0	RecName: Full=Glutamine synthetase nodule isozyme; Short=GS; AltName: Full=Glutamate--ammonia ligase
1333	0.00E+00	270	88%	96%	isotig00514	-	1650	651	1194	0	gi|417060|sp|P32289.1|GLNA_VIGAC	356	1	270	0	RecName: Full=Glutamine synthetase nodule isozyme; Short=GS; AltName: Full=Glutamate--ammonia ligase
1333	0.00E+00	270	88%	96%	isotig00515	-	1646	647	1190	0	gi|417060|sp|P32289.1|GLNA_VIGAC	356	1	270	0	RecName: Full=Glutamine synthetase nodule isozyme; Short=GS; AltName: Full=Glutamate--ammonia ligase
1333	0.00E+00	270	88%	96%	isotig00516	-	1646	647	1190	0	gi|417060|sp|P32289.1|GLNA_VIGAC	356	1	270	0	RecName: Full=Glutamine synthetase nodule isozyme; Short=GS; AltName: Full=Glutamate--ammonia ligase
701	0.00E+00	149	87%	95%	isotig00517	-	1064	484	667	0	gi|1707955|sp|P51118.1|GLNA1_VITVI	356	208	356	0	RecName: Full=Glutamine synthetase cytosolic isozyme 1; AltName: Full=Glutamate--ammonia ligase
436	3.00E-42	90	90%	96%	isotig00518	-	1053	477	480	0	gi|1707955|sp|P51118.1|GLNA1_VITVI	356	267	356	0	RecName: Full=Glutamine synthetase cytosolic isozyme 1; AltName: Full=Glutamate--ammonia ligase
436	3.00E-42	90	90%	96%	isotig00519	-	1046	470	473	0	gi|1707955|sp|P51118.1|GLNA1_VITVI	356	267	356	0	RecName: Full=Glutamine synthetase cytosolic isozyme 1; AltName: Full=Glutamate--ammonia ligase
436	3.00E-42	90	90%	96%	isotig00520	-	1046	470	473	0	gi|1707955|sp|P51118.1|GLNA1_VITVI	356	267	356	0	RecName: Full=Glutamine synthetase cytosolic isozyme 1; AltName: Full=Glutamate--ammonia ligase
682	0.00E+00	149	86%	93%	isotig00521	-	984	404	587	0	gi|1707955|sp|P51118.1|GLNA1_VITVI	356	208	356	0	RecName: Full=Glutamine synthetase cytosolic isozyme 1; AltName: Full=Glutamate--ammonia ligase
436	3.00E-42	90	90%	96%	isotig00522	-	974	398	401	0	gi|1707955|sp|P51118.1|GLNA1_VITVI	356	267	356	0	RecName: Full=Glutamine synthetase cytosolic isozyme 1; AltName: Full=Glutamate--ammonia ligase
436	3.00E-42	90	90%	96%	isotig00523	-	974	398	401	0	gi|1707955|sp|P51118.1|GLNA1_VITVI	356	267	356	0	RecName: Full=Glutamine synthetase cytosolic isozyme 1; AltName: Full=Glutamate--ammonia ligase
436	3.00E-42	90	90%	96%	isotig00524	-	973	397	400	0	gi|1707955|sp|P51118.1|GLNA1_VITVI	356	267	356	0	RecName: Full=Glutamine synthetase cytosolic isozyme 1; AltName: Full=Glutamate--ammonia ligase
436	3.00E-42	90	90%	96%	isotig00525	-	973	397	400	0	gi|1707955|sp|P51118.1|GLNA1_VITVI	356	267	356	0	RecName: Full=Glutamine synthetase cytosolic isozyme 1; AltName: Full=Glutamate--ammonia ligase
436	3.00E-42	90	90%	96%	isotig00526	-	974	398	401	0	gi|1707955|sp|P51118.1|GLNA1_VITVI	356	267	356	0	RecName: Full=Glutamine synthetase cytosolic isozyme 1; AltName: Full=Glutamate--ammonia ligase
436	3.00E-42	90	90%	96%	isotig00527	-	969	393	396	0	gi|1707955|sp|P51118.1|GLNA1_VITVI	356	267	356	0	RecName: Full=Glutamine synthetase cytosolic isozyme 1; AltName: Full=Glutamate--ammonia ligase
436	3.00E-42	90	90%	96%	isotig00528	-	970	394	397	0	gi|1707955|sp|P51118.1|GLNA1_VITVI	356	267	356	0	RecName: Full=Glutamine synthetase cytosolic isozyme 1; AltName: Full=Glutamate--ammonia ligase
436	3.00E-42	90	90%	96%	isotig00529	-	966	390	393	0	gi|1707955|sp|P51118.1|GLNA1_VITVI	356	267	356	0	RecName: Full=Glutamine synthetase cytosolic isozyme 1; AltName: Full=Glutamate--ammonia ligase
436	3.00E-42	90	90%	96%	isotig00530	-	966	390	393	0	gi|1707955|sp|P51118.1|GLNA1_VITVI	356	267	356	0	RecName: Full=Glutamine synthetase cytosolic isozyme 1; AltName: Full=Glutamate--ammonia ligase
278	4.00E-24	73	71%	77%	isotig00558	-	752	448	451	0	gi|1171035|sp|P43390.1|MT2_ACTDE	78	8	80	0	RecName: Full=Metallothionein-like protein type 2
278	4.00E-24	73	71%	77%	isotig00559	-	752	448	451	0	gi|1171035|sp|P43390.1|MT2_ACTDE	78	8	80	0	RecName: Full=Metallothionein-like protein type 2
266	1.00E-22	73	67%	75%	isotig00560	-	748	448	451	0	gi|1171035|sp|P43390.1|MT2_ACTDE	78	8	80	0	RecName: Full=Metallothionein-like protein type 2
266	1.00E-22	73	67%	75%	isotig00561	-	748	448	451	0	gi|1171035|sp|P43390.1|MT2_ACTDE	78	8	80	0	RecName: Full=Metallothionein-like protein type 2
276	6.00E-24	73	70%	77%	isotig00562	-	661	357	360	0	gi|1171035|sp|P43390.1|MT2_ACTDE	78	8	80	0	RecName: Full=Metallothionein-like protein type 2
276	6.00E-24	73	70%	77%	isotig00563	-	661	357	360	0	gi|1171035|sp|P43390.1|MT2_ACTDE	78	8	80	0	RecName: Full=Metallothionein-like protein type 2
266	8.00E-23	73	67%	75%	isotig00564	-	657	357	360	0	gi|1171035|sp|P43390.1|MT2_ACTDE	78	8	80	0	RecName: Full=Metallothionein-like protein type 2
266	8.00E-23	73	67%	75%	isotig00565	-	657	357	360	0	gi|1171035|sp|P43390.1|MT2_ACTDE	78	8	80	0	RecName: Full=Metallothionein-like protein type 2
276	6.00E-24	73	70%	77%	isotig00566	-	689	385	388	0	gi|1171035|sp|P43390.1|MT2_ACTDE	78	8	80	0	RecName: Full=Metallothionein-like protein type 2
266	9.00E-23	73	67%	75%	isotig00567	-	685	385	388	0	gi|1171035|sp|P43390.1|MT2_ACTDE	78	8	80	0	RecName: Full=Metallothionein-like protein type 2
124	3.00E-06	28	64%	82%	isotig00568	-	711	418	499	0	gi|6016608|sp|Q39459.2|MT2_CICAR	79	52	79	0	RecName: Full=Metallothionein-like protein 2; Short=MT-2
124	3.00E-06	28	64%	82%	isotig00569	-	711	418	499	0	gi|6016608|sp|Q39459.2|MT2_CICAR	79	52	79	0	RecName: Full=Metallothionein-like protein 2; Short=MT-2
124	2.00E-06	28	64%	82%	isotig00570	-	620	327	408	0	gi|6016608|sp|Q39459.2|MT2_CICAR	79	52	79	0	RecName: Full=Metallothionein-like protein 2; Short=MT-2
124	2.00E-06	28	64%	82%	isotig00571	-	620	327	408	0	gi|6016608|sp|Q39459.2|MT2_CICAR	79	52	79	0	RecName: Full=Metallothionein-like protein 2; Short=MT-2
124	2.00E-06	28	64%	82%	isotig00572	-	648	355	436	0	gi|6016608|sp|Q39459.2|MT2_CICAR	79	52	79	0	RecName: Full=Metallothionein-like protein 2; Short=MT-2
477	0.00E+00	140	68%	77%	isotig00573	-	1195	504	687	0	gi|75220405|sp|P93047.1|HMGB3_ARATH	141	3	142	0	RecName: Full=High mobility group B protein 3; AltName: Full=High mobility group protein B 2; Short=AtHMGbeta2; Short=HMG beta 2; AltName: Full=Nucleosome/chromati
477	0.00E+00	140	68%	77%	isotig00574	-	1116	425	608	0	gi|75220405|sp|P93047.1|HMGB3_ARATH	141	3	142	0	RecName: Full=High mobility group B protein 3; AltName: Full=High mobility group protein B 2; Short=AtHMGbeta2; Short=HMG beta 2; AltName: Full=Nucleosome/chromati
477	0.00E+00	140	68%	77%	isotig00575	-	1114	423	606	0	gi|75220405|sp|P93047.1|HMGB3_ARATH	141	3	142	0	RecName: Full=High mobility group B protein 3; AltName: Full=High mobility group protein B 2; Short=AtHMGbeta2; Short=HMG beta 2; AltName: Full=Nucleosome/chromati
477	0.00E+00	140	68%	77%	isotig00576	-	1113	422	605	0	gi|75220405|sp|P93047.1|HMGB3_ARATH	141	3	142	0	RecName: Full=High mobility group B protein 3; AltName: Full=High mobility group protein B 2; Short=AtHMGbeta2; Short=HMG beta 2; AltName: Full=Nucleosome/chromati
477	0.00E+00	140	68%	77%	isotig00577	-	1111	420	603	0	gi|75220405|sp|P93047.1|HMGB3_ARATH	141	3	142	0	RecName: Full=High mobility group B protein 3; AltName: Full=High mobility group protein B 2; Short=AtHMGbeta2; Short=HMG beta 2; AltName: Full=Nucleosome/chromati
484	0.00E+00	140	69%	78%	isotig00578	-	1038	504	687	0	gi|75220405|sp|P93047.1|HMGB3_ARATH	141	3	142	0	RecName: Full=High mobility group B protein 3; AltName: Full=High mobility group protein B 2; Short=AtHMGbeta2; Short=HMG beta 2; AltName: Full=Nucleosome/chromati
482	0.00E+00	140	68%	78%	isotig00579	-	1036	504	687	0	gi|75220405|sp|P93047.1|HMGB3_ARATH	141	3	142	0	RecName: Full=High mobility group B protein 3; AltName: Full=High mobility group protein B 2; Short=AtHMGbeta2; Short=HMG beta 2; AltName: Full=Nucleosome/chromati
480	0.00E+00	140	68%	78%	isotig00580	-	1024	504	687	0	gi|75220405|sp|P93047.1|HMGB3_ARATH	141	3	142	0	RecName: Full=High mobility group B protein 3; AltName: Full=High mobility group protein B 2; Short=AtHMGbeta2; Short=HMG beta 2; AltName: Full=Nucleosome/chromati
471	0.00E+00	132	70%	82%	isotig00581	-	1030	474	657	0	gi|123379|sp|P26585.1|HMGL_SOYBN	152	27	158	0	RecName: Full=HMG1/2-like protein; AltName: Full=Protein SB11
477	0.00E+00	140	68%	77%	isotig00582	-	959	425	608	0	gi|75220405|sp|P93047.1|HMGB3_ARATH	141	3	142	0	RecName: Full=High mobility group B protein 3; AltName: Full=High mobility group protein B 2; Short=AtHMGbeta2; Short=HMG beta 2; AltName: Full=Nucleosome/chromati
482	0.00E+00	140	68%	78%	isotig00583	-	957	425	608	0	gi|75220405|sp|P93047.1|HMGB3_ARATH	141	3	142	0	RecName: Full=High mobility group B protein 3; AltName: Full=High mobility group protein B 2; Short=AtHMGbeta2; Short=HMG beta 2; AltName: Full=Nucleosome/chromati
477	0.00E+00	140	68%	77%	isotig00584	-	957	423	606	0	gi|75220405|sp|P93047.1|HMGB3_ARATH	141	3	142	0	RecName: Full=High mobility group B protein 3; AltName: Full=High mobility group protein B 2; Short=AtHMGbeta2; Short=HMG beta 2; AltName: Full=Nucleosome/chromati
477	0.00E+00	140	68%	77%	isotig00585	-	956	422	605	0	gi|75220405|sp|P93047.1|HMGB3_ARATH	141	3	142	0	RecName: Full=High mobility group B protein 3; AltName: Full=High mobility group protein B 2; Short=AtHMGbeta2; Short=HMG beta 2; AltName: Full=Nucleosome/chromati
482	0.00E+00	140	68%	78%	isotig00586	-	955	423	606	0	gi|75220405|sp|P93047.1|HMGB3_ARATH	141	3	142	0	RecName: Full=High mobility group B protein 3; AltName: Full=High mobility group protein B 2; Short=AtHMGbeta2; Short=HMG beta 2; AltName: Full=Nucleosome/chromati
482	0.00E+00	140	68%	78%	isotig00587	-	954	422	605	0	gi|75220405|sp|P93047.1|HMGB3_ARATH	141	3	142	0	RecName: Full=High mobility group B protein 3; AltName: Full=High mobility group protein B 2; Short=AtHMGbeta2; Short=HMG beta 2; AltName: Full=Nucleosome/chromati
480	0.00E+00	140	68%	78%	isotig00588	-	945	425	608	0	gi|75220405|sp|P93047.1|HMGB3_ARATH	141	3	142	0	RecName: Full=High mobility group B protein 3; AltName: Full=High mobility group protein B 2; Short=AtHMGbeta2; Short=HMG beta 2; AltName: Full=Nucleosome/chromati
477	0.00E+00	140	68%	77%	isotig00589	-	954	420	603	0	gi|75220405|sp|P93047.1|HMGB3_ARATH	141	3	142	0	RecName: Full=High mobility group B protein 3; AltName: Full=High mobility group protein B 2; Short=AtHMGbeta2; Short=HMG beta 2; AltName: Full=Nucleosome/chromati
482	0.00E+00	140	68%	78%	isotig00590	-	952	420	603	0	gi|75220405|sp|P93047.1|HMGB3_ARATH	141	3	142	0	RecName: Full=High mobility group B protein 3; AltName: Full=High mobility group protein B 2; Short=AtHMGbeta2; Short=HMG beta 2; AltName: Full=Nucleosome/chromati
480	0.00E+00	140	68%	78%	isotig00591	-	943	423	606	0	gi|75220405|sp|P93047.1|HMGB3_ARATH	141	3	142	0	RecName: Full=High mobility group B protein 3; AltName: Full=High mobility group protein B 2; Short=AtHMGbeta2; Short=HMG beta 2; AltName: Full=Nucleosome/chromati
480	0.00E+00	140	68%	78%	isotig00592	-	942	422	605	0	gi|75220405|sp|P93047.1|HMGB3_ARATH	141	3	142	0	RecName: Full=High mobility group B protein 3; AltName: Full=High mobility group protein B 2; Short=AtHMGbeta2; Short=HMG beta 2; AltName: Full=Nucleosome/chromati
480	0.00E+00	140	68%	78%	isotig00593	-	940	420	603	0	gi|75220405|sp|P93047.1|HMGB3_ARATH	141	3	142	0	RecName: Full=High mobility group B protein 3; AltName: Full=High mobility group protein B 2; Short=AtHMGbeta2; Short=HMG beta 2; AltName: Full=Nucleosome/chromati
471	0.00E+00	132	70%	82%	isotig00594	-	951	395	578	0	gi|123379|sp|P26585.1|HMGL_SOYBN	152	27	158	0	RecName: Full=HMG1/2-like protein; AltName: Full=Protein SB11
471	0.00E+00	132	70%	82%	isotig00595	-	949	393	576	0	gi|123379|sp|P26585.1|HMGL_SOYBN	152	27	158	0	RecName: Full=HMG1/2-like protein; AltName: Full=Protein SB11
471	0.00E+00	132	70%	82%	isotig00596	-	948	392	575	0	gi|123379|sp|P26585.1|HMGL_SOYBN	152	27	158	0	RecName: Full=HMG1/2-like protein; AltName: Full=Protein SB11
471	0.00E+00	132	70%	82%	isotig00597	-	946	390	573	0	gi|123379|sp|P26585.1|HMGL_SOYBN	152	27	158	0	RecName: Full=HMG1/2-like protein; AltName: Full=Protein SB11
243	5.00E-20	63	76%	87%	isotig00598	-	789	450	453	0	gi|123379|sp|P26585.1|HMGL_SOYBN	152	90	152	0	RecName: Full=HMG1/2-like protein; AltName: Full=Protein SB11
243	4.00E-20	63	76%	87%	isotig00599	-	710	371	374	0	gi|123379|sp|P26585.1|HMGL_SOYBN	152	90	152	0	RecName: Full=HMG1/2-like protein; AltName: Full=Protein SB11
243	4.00E-20	63	76%	87%	isotig00600	-	708	369	372	0	gi|123379|sp|P26585.1|HMGL_SOYBN	152	90	152	0	RecName: Full=HMG1/2-like protein; AltName: Full=Protein SB11
243	4.00E-20	63	76%	87%	isotig00601	-	707	368	371	0	gi|123379|sp|P26585.1|HMGL_SOYBN	152	90	152	0	RecName: Full=HMG1/2-like protein; AltName: Full=Protein SB11
243	4.00E-20	63	76%	87%	isotig00602	-	705	366	369	0	gi|123379|sp|P26585.1|HMGL_SOYBN	152	90	152	0	RecName: Full=HMG1/2-like protein; AltName: Full=Protein SB11
133	3.00E-07	34	79%	88%	isotig00603	-	730	444	543	0	gi|123379|sp|P26585.1|HMGL_SOYBN	152	119	152	0	RecName: Full=HMG1/2-like protein; AltName: Full=Protein SB11
133	2.00E-07	34	79%	88%	isotig00604	-	651	365	464	0	gi|123379|sp|P26585.1|HMGL_SOYBN	152	119	152	0	RecName: Full=HMG1/2-like protein; AltName: Full=Protein SB11
133	2.00E-07	34	79%	88%	isotig00605	-	649	363	462	0	gi|123379|sp|P26585.1|HMGL_SOYBN	152	119	152	0	RecName: Full=HMG1/2-like protein; AltName: Full=Protein SB11
133	2.00E-07	34	79%	88%	isotig00606	-	648	362	461	0	gi|123379|sp|P26585.1|HMGL_SOYBN	152	119	152	0	RecName: Full=HMG1/2-like protein; AltName: Full=Protein SB11
133	2.00E-07	34	79%	88%	isotig00607	-	646	360	459	0	gi|123379|sp|P26585.1|HMGL_SOYBN	152	119	152	0	RecName: Full=HMG1/2-like protein; AltName: Full=Protein SB11
189	2.00E-14	81	51%	65%	isotig00608	-	372	66	69	0	gi|75220405|sp|P93047.1|HMGB3_ARATH	141	3	83	0	RecName: Full=High mobility group B protein 3; AltName: Full=High mobility group protein B 2; Short=AtHMGbeta2; Short=HMG beta 2; AltName: Full=Nucleosome/chromati
1075	0.00E+00	489	45%	62%	isotig00609	-	3606	143	1607	0	gi|74852689|sp|Q54J73.1|PAP_DICDI	809	54	542	0	RecName: Full=Poly(A) polymerase; Short=PAP; AltName: Full=Polynucleotide adenylyltransferase
1075	0.00E+00	489	45%	62%	isotig00610	-	3606	143	1607	0	gi|74852689|sp|Q54J73.1|PAP_DICDI	809	54	542	0	RecName: Full=Poly(A) polymerase; Short=PAP; AltName: Full=Polynucleotide adenylyltransferase
1075	0.00E+00	489	45%	62%	isotig00611	-	3519	143	1607	0	gi|74852689|sp|Q54J73.1|PAP_DICDI	809	54	542	0	RecName: Full=Poly(A) polymerase; Short=PAP; AltName: Full=Polynucleotide adenylyltransferase
1075	0.00E+00	489	45%	62%	isotig00612	-	3516	143	1607	0	gi|74852689|sp|Q54J73.1|PAP_DICDI	809	54	542	0	RecName: Full=Poly(A) polymerase; Short=PAP; AltName: Full=Polynucleotide adenylyltransferase
1075	0.00E+00	489	45%	62%	isotig00613	-	3119	143	1607	0	gi|74852689|sp|Q54J73.1|PAP_DICDI	809	54	542	0	RecName: Full=Poly(A) polymerase; Short=PAP; AltName: Full=Polynucleotide adenylyltransferase
1075	0.00E+00	489	45%	62%	isotig00614	-	3119	143	1607	0	gi|74852689|sp|Q54J73.1|PAP_DICDI	809	54	542	0	RecName: Full=Poly(A) polymerase; Short=PAP; AltName: Full=Polynucleotide adenylyltransferase
1075	0.00E+00	489	45%	62%	isotig00615	-	3032	143	1607	0	gi|74852689|sp|Q54J73.1|PAP_DICDI	809	54	542	0	RecName: Full=Poly(A) polymerase; Short=PAP; AltName: Full=Polynucleotide adenylyltransferase
1075	0.00E+00	489	45%	62%	isotig00616	-	3029	143	1607	0	gi|74852689|sp|Q54J73.1|PAP_DICDI	809	54	542	0	RecName: Full=Poly(A) polymerase; Short=PAP; AltName: Full=Polynucleotide adenylyltransferase
1075	0.00E+00	489	45%	62%	isotig00617	-	2939	143	1607	0	gi|74852689|sp|Q54J73.1|PAP_DICDI	809	54	542	0	RecName: Full=Poly(A) polymerase; Short=PAP; AltName: Full=Polynucleotide adenylyltransferase
1075	0.00E+00	489	45%	62%	isotig00618	-	2939	143	1607	0	gi|74852689|sp|Q54J73.1|PAP_DICDI	809	54	542	0	RecName: Full=Poly(A) polymerase; Short=PAP; AltName: Full=Polynucleotide adenylyltransferase
1075	0.00E+00	489	45%	62%	isotig00619	-	2852	143	1607	0	gi|74852689|sp|Q54J73.1|PAP_DICDI	809	54	542	0	RecName: Full=Poly(A) polymerase; Short=PAP; AltName: Full=Polynucleotide adenylyltransferase
1075	0.00E+00	489	45%	62%	isotig00620	-	2849	143	1607	0	gi|74852689|sp|Q54J73.1|PAP_DICDI	809	54	542	0	RecName: Full=Poly(A) polymerase; Short=PAP; AltName: Full=Polynucleotide adenylyltransferase
1075	0.00E+00	489	45%	62%	isotig00621	-	2091	143	1607	0	gi|74852689|sp|Q54J73.1|PAP_DICDI	809	54	542	0	RecName: Full=Poly(A) polymerase; Short=PAP; AltName: Full=Polynucleotide adenylyltransferase
186	1.00E-13	60	53%	73%	isotig00624	-	610	419	596	0	gi|74852689|sp|Q54J73.1|PAP_DICDI	809	104	163	0	RecName: Full=Poly(A) polymerase; Short=PAP; AltName: Full=Polynucleotide adenylyltransferase
266	8.00E-23	60	82%	85%	isotig00625	-	653	123	300	0	gi|75186120|sp|Q9M7X7.1|RL291_ARATH	61	1	60	0	RecName: Full=60S ribosomal protein L29-1
266	8.00E-23	60	82%	85%	isotig00626	-	657	127	304	0	gi|75186120|sp|Q9M7X7.1|RL291_ARATH	61	1	60	0	RecName: Full=60S ribosomal protein L29-1
266	8.00E-23	60	82%	85%	isotig00627	-	654	123	300	0	gi|75186120|sp|Q9M7X7.1|RL291_ARATH	61	1	60	0	RecName: Full=60S ribosomal protein L29-1
266	8.00E-23	60	82%	85%	isotig00628	-	658	127	304	0	gi|75186120|sp|Q9M7X7.1|RL291_ARATH	61	1	60	0	RecName: Full=60S ribosomal protein L29-1
266	8.00E-23	60	82%	85%	isotig00629	-	640	110	287	0	gi|75186120|sp|Q9M7X7.1|RL291_ARATH	61	1	60	0	RecName: Full=60S ribosomal protein L29-1
266	7.00E-23	60	82%	85%	isotig00630	-	613	83	260	0	gi|75186120|sp|Q9M7X7.1|RL291_ARATH	61	1	60	0	RecName: Full=60S ribosomal protein L29-1
266	8.00E-23	60	82%	85%	isotig00631	-	641	110	287	0	gi|75186120|sp|Q9M7X7.1|RL291_ARATH	61	1	60	0	RecName: Full=60S ribosomal protein L29-1
266	7.00E-23	60	82%	85%	isotig00632	-	621	91	268	0	gi|75186120|sp|Q9M7X7.1|RL291_ARATH	61	1	60	0	RecName: Full=60S ribosomal protein L29-1
266	7.00E-23	60	82%	85%	isotig00633	-	614	83	260	0	gi|75186120|sp|Q9M7X7.1|RL291_ARATH	61	1	60	0	RecName: Full=60S ribosomal protein L29-1
266	7.00E-23	60	82%	85%	isotig00634	-	622	91	268	0	gi|75186120|sp|Q9M7X7.1|RL291_ARATH	61	1	60	0	RecName: Full=60S ribosomal protein L29-1
266	6.00E-23	60	82%	85%	isotig00635	-	573	127	304	0	gi|75186120|sp|Q9M7X7.1|RL291_ARATH	61	1	60	0	RecName: Full=60S ribosomal protein L29-1
266	6.00E-23	60	82%	85%	isotig00636	-	569	123	300	0	gi|75186120|sp|Q9M7X7.1|RL291_ARATH	61	1	60	0	RecName: Full=60S ribosomal protein L29-1
266	6.00E-23	60	82%	85%	isotig00637	-	570	123	300	0	gi|75186120|sp|Q9M7X7.1|RL291_ARATH	61	1	60	0	RecName: Full=60S ribosomal protein L29-1
266	6.00E-23	60	82%	85%	isotig00638	-	574	127	304	0	gi|75186120|sp|Q9M7X7.1|RL291_ARATH	61	1	60	0	RecName: Full=60S ribosomal protein L29-1
266	6.00E-23	60	82%	85%	isotig00639	-	556	110	287	0	gi|75186120|sp|Q9M7X7.1|RL291_ARATH	61	1	60	0	RecName: Full=60S ribosomal protein L29-1
266	5.00E-23	60	82%	85%	isotig00640	-	529	83	260	0	gi|75186120|sp|Q9M7X7.1|RL291_ARATH	61	1	60	0	RecName: Full=60S ribosomal protein L29-1
266	6.00E-23	60	82%	85%	isotig00641	-	557	110	287	0	gi|75186120|sp|Q9M7X7.1|RL291_ARATH	61	1	60	0	RecName: Full=60S ribosomal protein L29-1
266	5.00E-23	60	82%	85%	isotig00642	-	537	91	268	0	gi|75186120|sp|Q9M7X7.1|RL291_ARATH	61	1	60	0	RecName: Full=60S ribosomal protein L29-1
266	5.00E-23	60	82%	85%	isotig00643	-	530	83	260	0	gi|75186120|sp|Q9M7X7.1|RL291_ARATH	61	1	60	0	RecName: Full=60S ribosomal protein L29-1
266	5.00E-23	60	82%	85%	isotig00644	-	538	91	268	0	gi|75186120|sp|Q9M7X7.1|RL291_ARATH	61	1	60	0	RecName: Full=60S ribosomal protein L29-1
253	7.00E-21	99	57%	67%	isotig00647	-	1243	868	871	0	gi|416639|sp|P32292.1|ARG2_PHAAU	99	1	99	0	RecName: Full=Indole-3-acetic acid-induced protein ARG2
249	2.00E-20	99	56%	66%	isotig00648	-	1243	868	871	0	gi|416639|sp|P32292.1|ARG2_PHAAU	99	1	99	0	RecName: Full=Indole-3-acetic acid-induced protein ARG2
184	6.00E-13	80	50%	60%	isotig00649	-	1135	811	814	0	gi|416639|sp|P32292.1|ARG2_PHAAU	99	18	97	0	RecName: Full=Indole-3-acetic acid-induced protein ARG2
185	5.00E-13	80	50%	60%	isotig00650	-	1135	811	814	0	gi|416639|sp|P32292.1|ARG2_PHAAU	99	18	97	0	RecName: Full=Indole-3-acetic acid-induced protein ARG2
256	2.00E-21	99	57%	67%	isotig00651	-	931	556	559	0	gi|416639|sp|P32292.1|ARG2_PHAAU	99	1	99	0	RecName: Full=Indole-3-acetic acid-induced protein ARG2
257	2.00E-21	99	57%	67%	isotig00652	-	931	556	559	0	gi|416639|sp|P32292.1|ARG2_PHAAU	99	1	99	0	RecName: Full=Indole-3-acetic acid-induced protein ARG2
170	2.00E-11	59	61%	69%	isotig00653	-	935	754	928	0	gi|416639|sp|P32292.1|ARG2_PHAAU	99	39	97	0	RecName: Full=Indole-3-acetic acid-induced protein ARG2
173	7.00E-12	84	48%	56%	isotig00654	-	823	511	514	0	gi|416639|sp|P32292.1|ARG2_PHAAU	99	14	97	0	RecName: Full=Indole-3-acetic acid-induced protein ARG2
174	6.00E-12	84	48%	56%	isotig00655	-	823	511	514	0	gi|416639|sp|P32292.1|ARG2_PHAAU	99	14	97	0	RecName: Full=Indole-3-acetic acid-induced protein ARG2
256	2.00E-21	99	57%	67%	isotig00656	-	809	434	437	0	gi|416639|sp|P32292.1|ARG2_PHAAU	99	1	99	0	RecName: Full=Indole-3-acetic acid-induced protein ARG2
257	1.00E-21	99	57%	67%	isotig00657	-	809	434	437	0	gi|416639|sp|P32292.1|ARG2_PHAAU	99	1	99	0	RecName: Full=Indole-3-acetic acid-induced protein ARG2
184	3.00E-13	80	50%	60%	isotig00658	-	701	377	380	0	gi|416639|sp|P32292.1|ARG2_PHAAU	99	18	97	0	RecName: Full=Indole-3-acetic acid-induced protein ARG2
185	2.00E-13	80	50%	60%	isotig00659	-	701	377	380	0	gi|416639|sp|P32292.1|ARG2_PHAAU	99	18	97	0	RecName: Full=Indole-3-acetic acid-induced protein ARG2
164	5.00E-11	50	68%	76%	isotig00660	-	623	442	589	0	gi|416639|sp|P32292.1|ARG2_PHAAU	99	48	97	0	RecName: Full=Indole-3-acetic acid-induced protein ARG2
164	3.00E-11	50	68%	76%	isotig00661	-	501	320	467	0	gi|416639|sp|P32292.1|ARG2_PHAAU	99	48	97	0	RecName: Full=Indole-3-acetic acid-induced protein ARG2
234	2.00E-18	74	61%	68%	isotig00695	-	1710	119	338	0	gi|75173375|sp|Q9FZ76.1|RL61_ARATH	233	12	85	0	RecName: Full=60S ribosomal protein L6-1
234	2.00E-18	74	61%	68%	isotig00696	-	1708	119	338	0	gi|75173375|sp|Q9FZ76.1|RL61_ARATH	233	12	85	0	RecName: Full=60S ribosomal protein L6-1
469	0.00E+00	135	71%	77%	isotig00700	-	1022	378	780	0	gi|75169682|sp|Q9C9C6.1|RL62_ARATH	233	99	233	0	RecName: Full=60S ribosomal protein L6-2
261	3.00E-22	75	65%	77%	isotig00701	-	658	119	341	0	gi|75173375|sp|Q9FZ76.1|RL61_ARATH	233	12	86	0	RecName: Full=60S ribosomal protein L6-1
1368	0.00E+00	460	59%	76%	isotig00762	-	2829	655	2032	0	gi|75289839|sp|Q6AWW5.1|Y5262_ARATH	524	5	464	0	RecName: Full=Ankyrin repeat-containing protein At5g02620
1358	0.00E+00	460	59%	76%	isotig00763	-	2829	655	2032	0	gi|75289839|sp|Q6AWW5.1|Y5262_ARATH	524	5	464	0	RecName: Full=Ankyrin repeat-containing protein At5g02620
1368	0.00E+00	460	59%	76%	isotig00764	-	2811	655	2032	0	gi|75289839|sp|Q6AWW5.1|Y5262_ARATH	524	5	464	0	RecName: Full=Ankyrin repeat-containing protein At5g02620
1358	0.00E+00	460	59%	76%	isotig00765	-	2811	655	2032	0	gi|75289839|sp|Q6AWW5.1|Y5262_ARATH	524	5	464	0	RecName: Full=Ankyrin repeat-containing protein At5g02620
1368	0.00E+00	460	59%	76%	isotig00766	-	2587	413	1790	0	gi|75289839|sp|Q6AWW5.1|Y5262_ARATH	524	5	464	0	RecName: Full=Ankyrin repeat-containing protein At5g02620
1358	0.00E+00	460	59%	76%	isotig00767	-	2587	413	1790	0	gi|75289839|sp|Q6AWW5.1|Y5262_ARATH	524	5	464	0	RecName: Full=Ankyrin repeat-containing protein At5g02620
1368	0.00E+00	460	59%	76%	isotig00768	-	2569	413	1790	0	gi|75289839|sp|Q6AWW5.1|Y5262_ARATH	524	5	464	0	RecName: Full=Ankyrin repeat-containing protein At5g02620
1358	0.00E+00	460	59%	76%	isotig00769	-	2569	413	1790	0	gi|75289839|sp|Q6AWW5.1|Y5262_ARATH	524	5	464	0	RecName: Full=Ankyrin repeat-containing protein At5g02620
1368	0.00E+00	460	59%	76%	isotig00770	-	2541	367	1744	0	gi|75289839|sp|Q6AWW5.1|Y5262_ARATH	524	5	464	0	RecName: Full=Ankyrin repeat-containing protein At5g02620
1358	0.00E+00	460	59%	76%	isotig00771	-	2541	367	1744	0	gi|75289839|sp|Q6AWW5.1|Y5262_ARATH	524	5	464	0	RecName: Full=Ankyrin repeat-containing protein At5g02620
1368	0.00E+00	460	59%	76%	isotig00772	-	2523	367	1744	0	gi|75289839|sp|Q6AWW5.1|Y5262_ARATH	524	5	464	0	RecName: Full=Ankyrin repeat-containing protein At5g02620
1358	0.00E+00	460	59%	76%	isotig00773	-	2523	367	1744	0	gi|75289839|sp|Q6AWW5.1|Y5262_ARATH	524	5	464	0	RecName: Full=Ankyrin repeat-containing protein At5g02620
1368	0.00E+00	460	59%	76%	isotig00774	-	2541	367	1744	0	gi|75289839|sp|Q6AWW5.1|Y5262_ARATH	524	5	464	0	RecName: Full=Ankyrin repeat-containing protein At5g02620
1358	0.00E+00	460	59%	76%	isotig00775	-	2541	367	1744	0	gi|75289839|sp|Q6AWW5.1|Y5262_ARATH	524	5	464	0	RecName: Full=Ankyrin repeat-containing protein At5g02620
1368	0.00E+00	460	59%	76%	isotig00776	-	2523	367	1744	0	gi|75289839|sp|Q6AWW5.1|Y5262_ARATH	524	5	464	0	RecName: Full=Ankyrin repeat-containing protein At5g02620
1358	0.00E+00	460	59%	76%	isotig00777	-	2523	367	1744	0	gi|75289839|sp|Q6AWW5.1|Y5262_ARATH	524	5	464	0	RecName: Full=Ankyrin repeat-containing protein At5g02620
1368	0.00E+00	460	59%	76%	isotig00778	-	2370	196	1573	0	gi|75289839|sp|Q6AWW5.1|Y5262_ARATH	524	5	464	0	RecName: Full=Ankyrin repeat-containing protein At5g02620
1358	0.00E+00	460	59%	76%	isotig00779	-	2370	196	1573	0	gi|75289839|sp|Q6AWW5.1|Y5262_ARATH	524	5	464	0	RecName: Full=Ankyrin repeat-containing protein At5g02620
1368	0.00E+00	460	59%	76%	isotig00780	-	2352	196	1573	0	gi|75289839|sp|Q6AWW5.1|Y5262_ARATH	524	5	464	0	RecName: Full=Ankyrin repeat-containing protein At5g02620
1358	0.00E+00	460	59%	76%	isotig00781	-	2352	196	1573	0	gi|75289839|sp|Q6AWW5.1|Y5262_ARATH	524	5	464	0	RecName: Full=Ankyrin repeat-containing protein At5g02620
634	0.00E+00	224	58%	75%	isotig00782	-	1627	161	830	0	gi|75289839|sp|Q6AWW5.1|Y5262_ARATH	524	241	464	0	RecName: Full=Ankyrin repeat-containing protein At5g02620
624	0.00E+00	224	57%	75%	isotig00783	-	1627	161	830	0	gi|75289839|sp|Q6AWW5.1|Y5262_ARATH	524	241	464	0	RecName: Full=Ankyrin repeat-containing protein At5g02620
634	0.00E+00	224	58%	75%	isotig00784	-	1609	161	830	0	gi|75289839|sp|Q6AWW5.1|Y5262_ARATH	524	241	464	0	RecName: Full=Ankyrin repeat-containing protein At5g02620
624	0.00E+00	224	57%	75%	isotig00785	-	1609	161	830	0	gi|75289839|sp|Q6AWW5.1|Y5262_ARATH	524	241	464	0	RecName: Full=Ankyrin repeat-containing protein At5g02620
1438	0.00E+00	326	85%	92%	isotig00786	-	1293	296	1019	0	gi|85540956|sp|Q8GXG1.2|ASPG2_ARATH	325	1	326	0	RecName: Full=Probable isoaspartyl peptidase/L-asparaginase 2; AltName: Full=L-asparagine amidohydrolase 2; Contains: RecName: Full=Isoaspartyl peptidase/L-asparag
1438	0.00E+00	326	85%	92%	isotig00787	-	1292	296	1019	0	gi|85540956|sp|Q8GXG1.2|ASPG2_ARATH	325	1	326	0	RecName: Full=Probable isoaspartyl peptidase/L-asparaginase 2; AltName: Full=L-asparagine amidohydrolase 2; Contains: RecName: Full=Isoaspartyl peptidase/L-asparag
1438	0.00E+00	326	85%	92%	isotig00788	-	1293	296	1019	0	gi|85540956|sp|Q8GXG1.2|ASPG2_ARATH	325	1	326	0	RecName: Full=Probable isoaspartyl peptidase/L-asparaginase 2; AltName: Full=L-asparagine amidohydrolase 2; Contains: RecName: Full=Isoaspartyl peptidase/L-asparag
1438	0.00E+00	326	85%	92%	isotig00789	-	1295	298	1021	0	gi|85540956|sp|Q8GXG1.2|ASPG2_ARATH	325	1	326	0	RecName: Full=Probable isoaspartyl peptidase/L-asparaginase 2; AltName: Full=L-asparagine amidohydrolase 2; Contains: RecName: Full=Isoaspartyl peptidase/L-asparag
1438	0.00E+00	326	85%	92%	isotig00790	-	1292	296	1019	0	gi|85540956|sp|Q8GXG1.2|ASPG2_ARATH	325	1	326	0	RecName: Full=Probable isoaspartyl peptidase/L-asparaginase 2; AltName: Full=L-asparagine amidohydrolase 2; Contains: RecName: Full=Isoaspartyl peptidase/L-asparag
1438	0.00E+00	326	85%	92%	isotig00791	-	1294	298	1021	0	gi|85540956|sp|Q8GXG1.2|ASPG2_ARATH	325	1	326	0	RecName: Full=Probable isoaspartyl peptidase/L-asparaginase 2; AltName: Full=L-asparagine amidohydrolase 2; Contains: RecName: Full=Isoaspartyl peptidase/L-asparag
1438	0.00E+00	326	85%	92%	isotig00792	-	1294	297	1020	0	gi|85540956|sp|Q8GXG1.2|ASPG2_ARATH	325	1	326	0	RecName: Full=Probable isoaspartyl peptidase/L-asparaginase 2; AltName: Full=L-asparagine amidohydrolase 2; Contains: RecName: Full=Isoaspartyl peptidase/L-asparag
1438	0.00E+00	326	85%	92%	isotig00793	-	1293	297	1020	0	gi|85540956|sp|Q8GXG1.2|ASPG2_ARATH	325	1	326	0	RecName: Full=Probable isoaspartyl peptidase/L-asparaginase 2; AltName: Full=L-asparagine amidohydrolase 2; Contains: RecName: Full=Isoaspartyl peptidase/L-asparag
1438	0.00E+00	326	85%	92%	isotig00794	-	1279	296	1019	0	gi|85540956|sp|Q8GXG1.2|ASPG2_ARATH	325	1	326	0	RecName: Full=Probable isoaspartyl peptidase/L-asparaginase 2; AltName: Full=L-asparagine amidohydrolase 2; Contains: RecName: Full=Isoaspartyl peptidase/L-asparag
1438	0.00E+00	326	85%	92%	isotig00795	-	1278	296	1019	0	gi|85540956|sp|Q8GXG1.2|ASPG2_ARATH	325	1	326	0	RecName: Full=Probable isoaspartyl peptidase/L-asparaginase 2; AltName: Full=L-asparagine amidohydrolase 2; Contains: RecName: Full=Isoaspartyl peptidase/L-asparag
1438	0.00E+00	326	85%	92%	isotig00796	-	1281	298	1021	0	gi|85540956|sp|Q8GXG1.2|ASPG2_ARATH	325	1	326	0	RecName: Full=Probable isoaspartyl peptidase/L-asparaginase 2; AltName: Full=L-asparagine amidohydrolase 2; Contains: RecName: Full=Isoaspartyl peptidase/L-asparag
1438	0.00E+00	326	85%	92%	isotig00797	-	1279	296	1019	0	gi|85540956|sp|Q8GXG1.2|ASPG2_ARATH	325	1	326	0	RecName: Full=Probable isoaspartyl peptidase/L-asparaginase 2; AltName: Full=L-asparagine amidohydrolase 2; Contains: RecName: Full=Isoaspartyl peptidase/L-asparag
1438	0.00E+00	326	85%	92%	isotig00798	-	1280	298	1021	0	gi|85540956|sp|Q8GXG1.2|ASPG2_ARATH	325	1	326	0	RecName: Full=Probable isoaspartyl peptidase/L-asparaginase 2; AltName: Full=L-asparagine amidohydrolase 2; Contains: RecName: Full=Isoaspartyl peptidase/L-asparag
1438	0.00E+00	326	85%	92%	isotig00799	-	1278	296	1019	0	gi|85540956|sp|Q8GXG1.2|ASPG2_ARATH	325	1	326	0	RecName: Full=Probable isoaspartyl peptidase/L-asparaginase 2; AltName: Full=L-asparagine amidohydrolase 2; Contains: RecName: Full=Isoaspartyl peptidase/L-asparag
1438	0.00E+00	326	85%	92%	isotig00800	-	1280	297	1020	0	gi|85540956|sp|Q8GXG1.2|ASPG2_ARATH	325	1	326	0	RecName: Full=Probable isoaspartyl peptidase/L-asparaginase 2; AltName: Full=L-asparagine amidohydrolase 2; Contains: RecName: Full=Isoaspartyl peptidase/L-asparag
1438	0.00E+00	326	85%	92%	isotig00801	-	1279	297	1020	0	gi|85540956|sp|Q8GXG1.2|ASPG2_ARATH	325	1	326	0	RecName: Full=Probable isoaspartyl peptidase/L-asparaginase 2; AltName: Full=L-asparagine amidohydrolase 2; Contains: RecName: Full=Isoaspartyl peptidase/L-asparag
817	0.00E+00	204	74%	87%	isotig00802	-	2952	1793	2402	0	gi|122064605|sp|Q8GZD4.2|NAT3_ARATH	551	347	550	0	RecName: Full=Nucleobase-ascorbate transporter 3; Short=AtNAT3
817	0.00E+00	204	74%	87%	isotig00803	-	2866	1707	2316	0	gi|122064605|sp|Q8GZD4.2|NAT3_ARATH	551	347	550	0	RecName: Full=Nucleobase-ascorbate transporter 3; Short=AtNAT3
1306	0.00E+00	335	72%	85%	isotig00804	-	2812	1260	2262	0	gi|122064605|sp|Q8GZD4.2|NAT3_ARATH	551	216	550	0	RecName: Full=Nucleobase-ascorbate transporter 3; Short=AtNAT3
817	0.00E+00	204	74%	87%	isotig00805	-	2773	1614	2223	0	gi|122064605|sp|Q8GZD4.2|NAT3_ARATH	551	347	550	0	RecName: Full=Nucleobase-ascorbate transporter 3; Short=AtNAT3
1306	0.00E+00	335	72%	85%	isotig00806	-	2726	1174	2176	0	gi|122064605|sp|Q8GZD4.2|NAT3_ARATH	551	216	550	0	RecName: Full=Nucleobase-ascorbate transporter 3; Short=AtNAT3
1493	0.00E+00	373	74%	86%	isotig00807	-	2633	967	2083	0	gi|122064605|sp|Q8GZD4.2|NAT3_ARATH	551	178	550	0	RecName: Full=Nucleobase-ascorbate transporter 3; Short=AtNAT3
501	0.00E+00	133	69%	83%	isotig00808	-	2295	1260	1656	0	gi|122064605|sp|Q8GZD4.2|NAT3_ARATH	551	216	348	0	RecName: Full=Nucleobase-ascorbate transporter 3; Short=AtNAT3
501	0.00E+00	133	69%	83%	isotig00809	-	2209	1174	1570	0	gi|122064605|sp|Q8GZD4.2|NAT3_ARATH	551	216	348	0	RecName: Full=Nucleobase-ascorbate transporter 3; Short=AtNAT3
572	0.00E+00	153	69%	83%	isotig00810	-	2155	1260	1716	0	gi|122064605|sp|Q8GZD4.2|NAT3_ARATH	551	216	368	0	RecName: Full=Nucleobase-ascorbate transporter 3; Short=AtNAT3
688	0.00E+00	171	75%	86%	isotig00811	-	2116	967	1477	0	gi|122064605|sp|Q8GZD4.2|NAT3_ARATH	551	178	348	0	RecName: Full=Nucleobase-ascorbate transporter 3; Short=AtNAT3
572	0.00E+00	153	69%	83%	isotig00812	-	2069	1174	1630	0	gi|122064605|sp|Q8GZD4.2|NAT3_ARATH	551	216	368	0	RecName: Full=Nucleobase-ascorbate transporter 3; Short=AtNAT3
759	0.00E+00	191	74%	86%	isotig00813	-	1976	967	1537	0	gi|122064605|sp|Q8GZD4.2|NAT3_ARATH	551	178	368	0	RecName: Full=Nucleobase-ascorbate transporter 3; Short=AtNAT3
230	5.00E-18	72	58%	75%	isotig00814	-	1771	1260	1473	0	gi|122064605|sp|Q8GZD4.2|NAT3_ARATH	551	216	287	0	RecName: Full=Nucleobase-ascorbate transporter 3; Short=AtNAT3
230	5.00E-18	72	58%	75%	isotig00815	-	1685	1174	1387	0	gi|122064605|sp|Q8GZD4.2|NAT3_ARATH	551	216	287	0	RecName: Full=Nucleobase-ascorbate transporter 3; Short=AtNAT3
417	9.00E-40	110	71%	83%	isotig00816	-	1592	967	1294	0	gi|122064605|sp|Q8GZD4.2|NAT3_ARATH	551	178	287	0	RecName: Full=Nucleobase-ascorbate transporter 3; Short=AtNAT3
817	0.00E+00	204	74%	87%	isotig00817	-	1650	491	1100	0	gi|122064605|sp|Q8GZD4.2|NAT3_ARATH	551	347	550	0	RecName: Full=Nucleobase-ascorbate transporter 3; Short=AtNAT3
927	0.00E+00	237	73%	86%	isotig00818	-	1510	252	960	0	gi|122064605|sp|Q8GZD4.2|NAT3_ARATH	551	314	550	0	RecName: Full=Nucleobase-ascorbate transporter 3; Short=AtNAT3
196	3.00E-14	48	79%	90%	isotig00819	-	1246	967	1108	0	gi|122064605|sp|Q8GZD4.2|NAT3_ARATH	551	178	225	0	RecName: Full=Nucleobase-ascorbate transporter 3; Short=AtNAT3
122	8.00E-06	35	69%	83%	isotig00820	-	993	252	354	0	gi|122064605|sp|Q8GZD4.2|NAT3_ARATH	551	314	348	0	RecName: Full=Nucleobase-ascorbate transporter 3; Short=AtNAT3
193	4.00E-14	55	67%	84%	isotig00821	-	853	252	414	0	gi|122064605|sp|Q8GZD4.2|NAT3_ARATH	551	314	368	0	RecName: Full=Nucleobase-ascorbate transporter 3; Short=AtNAT3
384	6.00E-36	225	44%	56%	isotig00822	-	1601	184	856	0	gi|122214260|sp|Q3E936.1|MAKR1_ARATH	341	15	239	0	RecName: Full=Probable membrane-associated kinase regulator 1
338	5.00E-31	97	64%	86%	isotig00823	-	756	488	491	0	gi|1169196|sp|Q06445.1|CYTI_VIGUN	97	1	97	0	RecName: Full=Cysteine proteinase inhibitor; AltName: Full=Cystatin
346	6.00E-32	97	65%	87%	isotig00824	-	752	488	491	0	gi|1169196|sp|Q06445.1|CYTI_VIGUN	97	1	97	0	RecName: Full=Cysteine proteinase inhibitor; AltName: Full=Cystatin
234	3.00E-19	57	81%	89%	isotig00825	-	577	8	176	0	gi|1706276|sp|Q10992.1|CYTA_HELAN	82	19	75	0	RecName: Full=Cysteine proteinase inhibitor A; AltName: Full=Cystatin-A; AltName: Full=SCA
239	8.00E-20	57	82%	89%	isotig00826	-	573	8	176	0	gi|1706276|sp|Q10992.1|CYTA_HELAN	82	19	75	0	RecName: Full=Cysteine proteinase inhibitor A; AltName: Full=Cystatin-A; AltName: Full=SCA
150	1.00E-08	69	41%	68%	isotig00835	-	1798	1301	1304	0	gi|74752287|sp|Q9BRS8.1|LARP6_HUMAN	491	90	158	0	RecName: Full=La-related protein 6; AltName: Full=Acheron; Short=Achn; AltName: Full=La ribonucleoprotein domain family member 6
184	1.00E-12	85	40%	68%	isotig00836	-	1708	1211	1214	0	gi|74752287|sp|Q9BRS8.1|LARP6_HUMAN	491	90	174	0	RecName: Full=La-related protein 6; AltName: Full=Acheron; Short=Achn; AltName: Full=La ribonucleoprotein domain family member 6
150	9.00E-09	69	41%	68%	isotig00837	-	1702	1205	1208	0	gi|74752287|sp|Q9BRS8.1|LARP6_HUMAN	491	90	158	0	RecName: Full=La-related protein 6; AltName: Full=Acheron; Short=Achn; AltName: Full=La ribonucleoprotein domain family member 6
150	9.00E-09	69	41%	68%	isotig00838	-	1718	1221	1224	0	gi|74752287|sp|Q9BRS8.1|LARP6_HUMAN	491	90	158	0	RecName: Full=La-related protein 6; AltName: Full=Acheron; Short=Achn; AltName: Full=La ribonucleoprotein domain family member 6
184	1.00E-12	85	40%	68%	isotig00839	-	1612	1115	1118	0	gi|74752287|sp|Q9BRS8.1|LARP6_HUMAN	491	90	174	0	RecName: Full=La-related protein 6; AltName: Full=Acheron; Short=Achn; AltName: Full=La ribonucleoprotein domain family member 6
184	1.00E-12	85	40%	68%	isotig00840	-	1628	1131	1134	0	gi|74752287|sp|Q9BRS8.1|LARP6_HUMAN	491	90	174	0	RecName: Full=La-related protein 6; AltName: Full=Acheron; Short=Achn; AltName: Full=La ribonucleoprotein domain family member 6
150	9.00E-09	69	41%	68%	isotig00841	-	1622	1125	1128	0	gi|74752287|sp|Q9BRS8.1|LARP6_HUMAN	491	90	158	0	RecName: Full=La-related protein 6; AltName: Full=Acheron; Short=Achn; AltName: Full=La ribonucleoprotein domain family member 6
184	9.00E-13	85	40%	68%	isotig00842	-	1532	1035	1038	0	gi|74752287|sp|Q9BRS8.1|LARP6_HUMAN	491	90	174	0	RecName: Full=La-related protein 6; AltName: Full=Acheron; Short=Achn; AltName: Full=La ribonucleoprotein domain family member 6
1313	0.00E+00	288	85%	93%	isotig00848	-	2736	572	1433	0	gi|75151856|sp|Q8H103.1|G6PIP_ARATH	613	325	612	0	RecName: Full=Glucose-6-phosphate isomerase 1, chloroplastic; Short=GPI 1; AltName: Full=Phosphoglucose isomerase 1; Short=PGI 1; AltName: Full=Phosphohexose isome
1313	0.00E+00	288	85%	93%	isotig00849	-	2736	572	1433	0	gi|75151856|sp|Q8H103.1|G6PIP_ARATH	613	325	612	0	RecName: Full=Glucose-6-phosphate isomerase 1, chloroplastic; Short=GPI 1; AltName: Full=Phosphoglucose isomerase 1; Short=PGI 1; AltName: Full=Phosphohexose isome
1313	0.00E+00	288	85%	93%	isotig00850	-	2735	572	1433	0	gi|75151856|sp|Q8H103.1|G6PIP_ARATH	613	325	612	0	RecName: Full=Glucose-6-phosphate isomerase 1, chloroplastic; Short=GPI 1; AltName: Full=Phosphoglucose isomerase 1; Short=PGI 1; AltName: Full=Phosphohexose isome
1313	0.00E+00	288	85%	93%	isotig00851	-	2688	572	1433	0	gi|75151856|sp|Q8H103.1|G6PIP_ARATH	613	325	612	0	RecName: Full=Glucose-6-phosphate isomerase 1, chloroplastic; Short=GPI 1; AltName: Full=Phosphoglucose isomerase 1; Short=PGI 1; AltName: Full=Phosphohexose isome
1313	0.00E+00	288	85%	93%	isotig00852	-	2688	572	1433	0	gi|75151856|sp|Q8H103.1|G6PIP_ARATH	613	325	612	0	RecName: Full=Glucose-6-phosphate isomerase 1, chloroplastic; Short=GPI 1; AltName: Full=Phosphoglucose isomerase 1; Short=PGI 1; AltName: Full=Phosphohexose isome
1313	0.00E+00	288	85%	93%	isotig00853	-	2687	572	1433	0	gi|75151856|sp|Q8H103.1|G6PIP_ARATH	613	325	612	0	RecName: Full=Glucose-6-phosphate isomerase 1, chloroplastic; Short=GPI 1; AltName: Full=Phosphoglucose isomerase 1; Short=PGI 1; AltName: Full=Phosphohexose isome
2032	0.00E+00	452	85%	92%	isotig00854	-	2659	3	1356	0	gi|75151856|sp|Q8H103.1|G6PIP_ARATH	613	161	612	0	RecName: Full=Glucose-6-phosphate isomerase 1, chloroplastic; Short=GPI 1; AltName: Full=Phosphoglucose isomerase 1; Short=PGI 1; AltName: Full=Phosphohexose isome
2032	0.00E+00	452	85%	92%	isotig00855	-	2659	3	1356	0	gi|75151856|sp|Q8H103.1|G6PIP_ARATH	613	161	612	0	RecName: Full=Glucose-6-phosphate isomerase 1, chloroplastic; Short=GPI 1; AltName: Full=Phosphoglucose isomerase 1; Short=PGI 1; AltName: Full=Phosphohexose isome
2032	0.00E+00	452	85%	92%	isotig00856	-	2658	3	1356	0	gi|75151856|sp|Q8H103.1|G6PIP_ARATH	613	161	612	0	RecName: Full=Glucose-6-phosphate isomerase 1, chloroplastic; Short=GPI 1; AltName: Full=Phosphoglucose isomerase 1; Short=PGI 1; AltName: Full=Phosphohexose isome
2032	0.00E+00	452	85%	92%	isotig00857	-	2611	3	1356	0	gi|75151856|sp|Q8H103.1|G6PIP_ARATH	613	161	612	0	RecName: Full=Glucose-6-phosphate isomerase 1, chloroplastic; Short=GPI 1; AltName: Full=Phosphoglucose isomerase 1; Short=PGI 1; AltName: Full=Phosphohexose isome
2032	0.00E+00	452	85%	92%	isotig00858	-	2611	3	1356	0	gi|75151856|sp|Q8H103.1|G6PIP_ARATH	613	161	612	0	RecName: Full=Glucose-6-phosphate isomerase 1, chloroplastic; Short=GPI 1; AltName: Full=Phosphoglucose isomerase 1; Short=PGI 1; AltName: Full=Phosphohexose isome
2032	0.00E+00	452	85%	92%	isotig00859	-	2610	3	1356	0	gi|75151856|sp|Q8H103.1|G6PIP_ARATH	613	161	612	0	RecName: Full=Glucose-6-phosphate isomerase 1, chloroplastic; Short=GPI 1; AltName: Full=Phosphoglucose isomerase 1; Short=PGI 1; AltName: Full=Phosphohexose isome
215	2.00E-16	59	68%	80%	isotig00860	-	1489	771	945	0	gi|584786|sp|Q08655.1|ASR1_SOLLC	115	23	81	0	RecName: Full=Abscisic stress-ripening protein 1
215	2.00E-16	59	68%	80%	isotig00861	-	1489	771	945	0	gi|584786|sp|Q08655.1|ASR1_SOLLC	115	23	81	0	RecName: Full=Abscisic stress-ripening protein 1
215	2.00E-16	59	68%	80%	isotig00862	-	1488	771	945	0	gi|584786|sp|Q08655.1|ASR1_SOLLC	115	23	81	0	RecName: Full=Abscisic stress-ripening protein 1
152	4.00E-09	86	43%	49%	isotig00863	-	1441	348	603	0	gi|338818068|sp|P0CQ75.1|DED1_CRYNB	637	556	641	0	RecName: Full=ATP-dependent RNA helicase ded1 DED1_CRYNJ RecName: Full=ATP-dependent RNA helicase ded1
152	4.00E-09	86	43%	49%	isotig00864	-	1441	348	603	0	gi|338818068|sp|P0CQ75.1|DED1_CRYNB	637	556	641	0	RecName: Full=ATP-dependent RNA helicase ded1 DED1_CRYNJ RecName: Full=ATP-dependent RNA helicase ded1
231	3.00E-18	126	43%	44%	isotig00865	-	1440	454	637	0	gi|134920|sp|P21997.1|SSGP_VOLCA	485	228	353	0	RecName: Full=Sulfated surface glycoprotein 185; Short=SSG 185; Flags: Precursor
817	0.00E+00	198	81%	91%	isotig00866	-	4905	633	996	0	gi|75334518|sp|Q9FYG3.1|PLST2_ARATH	493	293	490	0	RecName: Full=Probable plastidic glucose transporter 2
1125	0.00E+00	282	78%	88%	isotig00867	-	4760	699	1242	0	gi|75334518|sp|Q9FYG3.1|PLST2_ARATH	493	209	490	0	RecName: Full=Probable plastidic glucose transporter 2
817	0.00E+00	198	81%	91%	isotig00868	-	4667	633	996	0	gi|75334518|sp|Q9FYG3.1|PLST2_ARATH	493	293	490	0	RecName: Full=Probable plastidic glucose transporter 2
1127	0.00E+00	282	79%	88%	isotig00869	-	4522	699	1242	0	gi|75334518|sp|Q9FYG3.1|PLST2_ARATH	493	209	490	0	RecName: Full=Probable plastidic glucose transporter 2
817	0.00E+00	198	81%	91%	isotig00870	-	4484	633	996	0	gi|75334518|sp|Q9FYG3.1|PLST2_ARATH	493	293	490	0	RecName: Full=Probable plastidic glucose transporter 2
1120	0.00E+00	282	78%	88%	isotig00871	-	4339	699	1242	0	gi|75334518|sp|Q9FYG3.1|PLST2_ARATH	493	209	490	0	RecName: Full=Probable plastidic glucose transporter 2
817	0.00E+00	198	81%	91%	isotig00872	-	4246	633	996	0	gi|75334518|sp|Q9FYG3.1|PLST2_ARATH	493	293	490	0	RecName: Full=Probable plastidic glucose transporter 2
1127	0.00E+00	282	79%	88%	isotig00873	-	4101	699	1242	0	gi|75334518|sp|Q9FYG3.1|PLST2_ARATH	493	209	490	0	RecName: Full=Probable plastidic glucose transporter 2
888	0.00E+00	241	71%	80%	isotig00874	-	3347	3	546	0	gi|75334518|sp|Q9FYG3.1|PLST2_ARATH	493	5	245	0	RecName: Full=Probable plastidic glucose transporter 2
863	0.00E+00	241	70%	79%	isotig00875	-	3109	3	546	0	gi|75334518|sp|Q9FYG3.1|PLST2_ARATH	493	5	245	0	RecName: Full=Probable plastidic glucose transporter 2
862	0.00E+00	241	70%	79%	isotig00876	-	2926	3	546	0	gi|75334518|sp|Q9FYG3.1|PLST2_ARATH	493	5	245	0	RecName: Full=Probable plastidic glucose transporter 2
863	0.00E+00	241	70%	79%	isotig00877	-	2688	3	546	0	gi|75334518|sp|Q9FYG3.1|PLST2_ARATH	493	5	245	0	RecName: Full=Probable plastidic glucose transporter 2
161	5.00E-10	67	49%	64%	isotig00879	-	1754	393	396	0	gi|75193990|sp|Q9S7M2.1|TI10B_ARATH	249	174	240	0	RecName: Full=Protein TIFY 10B; AltName: Full=Jasmonate ZIM domain-containing protein 2
174	1.00E-11	149	32%	46%	isotig00881	-	1333	453	636	0	gi|75168965|sp|Q9C5K8.1|TIF3B_ARATH	187	29	177	0	RecName: Full=Protein TIFY 3B; AltName: Full=Jasmonate ZIM domain-containing protein 12
440	1.00E-42	95	89%	97%	isotig00882	-	1146	684	687	0	gi|75334518|sp|Q9FYG3.1|PLST2_ARATH	493	396	490	0	RecName: Full=Probable plastidic glucose transporter 2
489	0.00E+00	154	70%	70%	isotig00883	-	1340	300	759	0	gi|302595954|sp|P0CG84.1|UBI4P_NICSY	377	138	291	0	RecName: Full=Polyubiquitin; Contains: RecName: Full=Ubiquitin; Flags: Precursor
489	0.00E+00	154	70%	70%	isotig00884	-	1340	300	759	0	gi|302595954|sp|P0CG84.1|UBI4P_NICSY	377	138	291	0	RecName: Full=Polyubiquitin; Contains: RecName: Full=Ubiquitin; Flags: Precursor
450	1.00E-43	94	97%	97%	isotig00885	-	1341	19	298	0	gi|302595954|sp|P0CG84.1|UBI4P_NICSY	377	44	137	0	RecName: Full=Polyubiquitin; Contains: RecName: Full=Ubiquitin; Flags: Precursor
450	1.00E-43	94	97%	97%	isotig00886	-	1341	19	298	0	gi|302595954|sp|P0CG84.1|UBI4P_NICSY	377	120	213	0	RecName: Full=Polyubiquitin; Contains: RecName: Full=Ubiquitin; Flags: Precursor
1005	0.00E+00	223	92%	92%	isotig00887	-	1331	97	763	0	gi|302595954|sp|P0CG84.1|UBI4P_NICSY	377	73	295	0	RecName: Full=Polyubiquitin; Contains: RecName: Full=Ubiquitin; Flags: Precursor
1005	0.00E+00	223	92%	92%	isotig00888	-	1331	97	763	0	gi|302595954|sp|P0CG84.1|UBI4P_NICSY	377	73	295	0	RecName: Full=Polyubiquitin; Contains: RecName: Full=Ubiquitin; Flags: Precursor
687	0.00E+00	195	75%	75%	isotig00889	-	1181	18	600	0	gi|302595954|sp|P0CG84.1|UBI4P_NICSY	377	97	291	0	RecName: Full=Polyubiquitin; Contains: RecName: Full=Ubiquitin; Flags: Precursor
687	0.00E+00	195	75%	75%	isotig00890	-	1181	18	600	0	gi|302595954|sp|P0CG84.1|UBI4P_NICSY	377	97	291	0	RecName: Full=Polyubiquitin; Contains: RecName: Full=Ubiquitin; Flags: Precursor
439	2.00E-42	107	85%	85%	isotig00891	-	1182	18	336	0	gi|302595954|sp|P0CG84.1|UBI4P_NICSY	377	97	203	0	RecName: Full=Polyubiquitin; Contains: RecName: Full=Ubiquitin; Flags: Precursor
439	2.00E-42	107	85%	85%	isotig00892	-	1182	18	336	0	gi|302595954|sp|P0CG84.1|UBI4P_NICSY	377	97	203	0	RecName: Full=Polyubiquitin; Contains: RecName: Full=Ubiquitin; Flags: Precursor
298	4.00E-26	61	98%	98%	isotig00893	-	1161	600	780	0	gi|302595954|sp|P0CG84.1|UBI4P_NICSY	377	221	281	0	RecName: Full=Polyubiquitin; Contains: RecName: Full=Ubiquitin; Flags: Precursor
303	1.00E-26	61	100%	100%	isotig00894	-	1161	600	780	0	gi|302595954|sp|P0CG84.1|UBI4P_NICSY	377	221	281	0	RecName: Full=Polyubiquitin; Contains: RecName: Full=Ubiquitin; Flags: Precursor
298	4.00E-26	61	98%	98%	isotig00895	-	1161	600	780	0	gi|302595954|sp|P0CG84.1|UBI4P_NICSY	377	221	281	0	RecName: Full=Polyubiquitin; Contains: RecName: Full=Ubiquitin; Flags: Precursor
303	1.00E-26	61	100%	100%	isotig00896	-	1161	600	780	0	gi|302595954|sp|P0CG84.1|UBI4P_NICSY	377	221	281	0	RecName: Full=Polyubiquitin; Contains: RecName: Full=Ubiquitin; Flags: Precursor
767	0.00E+00	155	99%	99%	isotig00897	-	731	97	559	0	gi|302595954|sp|P0CG84.1|UBI4P_NICSY	377	73	227	0	RecName: Full=Polyubiquitin; Contains: RecName: Full=Ubiquitin; Flags: Precursor
135	5.00E-07	39	59%	77%	isotig00898	-	1603	1048	1162	0	gi|74635887|sp|Q6CGE7.1|DPH2_YARLI	481	77	115	0	RecName: Full=Diphthamide biosynthesis protein 2
135	3.00E-07	39	59%	77%	isotig00899	-	1114	559	673	0	gi|74635887|sp|Q6CGE7.1|DPH2_YARLI	481	77	115	0	RecName: Full=Diphthamide biosynthesis protein 2
141	3.00E-08	49	53%	71%	isotig00900	-	722	137	281	0	gi|74635887|sp|Q6CGE7.1|DPH2_YARLI	481	77	125	0	RecName: Full=Diphthamide biosynthesis protein 2
185	1.00E-12	39	95%	97%	isotig00912	-	2477	1887	2001	0	gi|75133010|sp|Q6Z1D5.1|ATG8C_ORYSJ	120	49	87	0	RecName: Full=Autophagy-related protein 8C; AltName: Full=Autophagy-related ubiquitin-like modifier ATG8C; Flags: ATG8C_ORYSI Re
185	1.00E-12	39	95%	97%	isotig00913	-	2476	1886	2000	0	gi|75133010|sp|Q6Z1D5.1|ATG8C_ORYSJ	120	49	87	0	RecName: Full=Autophagy-related protein 8C; AltName: Full=Autophagy-related ubiquitin-like modifier ATG8C; Flags: ATG8C_ORYSI Re
362	3.00E-33	75	97%	97%	isotig00914	-	1774	1076	1298	0	gi|75133010|sp|Q6Z1D5.1|ATG8C_ORYSJ	120	13	87	0	RecName: Full=Autophagy-related protein 8C; AltName: Full=Autophagy-related ubiquitin-like modifier ATG8C; Flags: ATG8C_ORYSI Re
362	3.00E-33	75	97%	97%	isotig00915	-	1773	1075	1297	0	gi|75133010|sp|Q6Z1D5.1|ATG8C_ORYSJ	120	13	87	0	RecName: Full=Autophagy-related protein 8C; AltName: Full=Autophagy-related ubiquitin-like modifier ATG8C; Flags: ATG8C_ORYSI Re
217	1.00E-16	49	90%	90%	isotig00916	-	1555	118	262	0	gi|75133010|sp|Q6Z1D5.1|ATG8C_ORYSJ	120	1	49	0	RecName: Full=Autophagy-related protein 8C; AltName: Full=Autophagy-related ubiquitin-like modifier ATG8C; Flags: ATG8C_ORYSI Re
185	7.00E-13	39	95%	97%	isotig00917	-	1455	865	979	0	gi|75133010|sp|Q6Z1D5.1|ATG8C_ORYSJ	120	49	87	0	RecName: Full=Autophagy-related protein 8C; AltName: Full=Autophagy-related ubiquitin-like modifier ATG8C; Flags: ATG8C_ORYSI Re
400	4.00E-38	87	93%	93%	isotig00918	-	852	118	376	0	gi|75133010|sp|Q6Z1D5.1|ATG8C_ORYSJ	120	1	87	0	RecName: Full=Autophagy-related protein 8C; AltName: Full=Autophagy-related ubiquitin-like modifier ATG8C; Flags: ATG8C_ORYSI Re
185	3.00E-13	39	95%	97%	isotig00919	-	875	285	399	0	gi|75133010|sp|Q6Z1D5.1|ATG8C_ORYSJ	120	49	87	0	RecName: Full=Autophagy-related protein 8C; AltName: Full=Autophagy-related ubiquitin-like modifier ATG8C; Flags: ATG8C_ORYSI Re
468	3.00E-45	94	93%	96%	isotig00920	-	4431	2431	2434	0	gi|205688046|sp|Q10M00.2|C3H22_ORYSJ	688	358	451	0	RecName: Full=Zinc finger CCCH domain-containing protein 22; Short=OsC3H22
468	3.00E-45	94	93%	96%	isotig00921	-	4425	2425	2428	0	gi|205688046|sp|Q10M00.2|C3H22_ORYSJ	688	358	451	0	RecName: Full=Zinc finger CCCH domain-containing protein 22; Short=OsC3H22
468	3.00E-45	94	93%	96%	isotig00922	-	4432	2432	2435	0	gi|205688046|sp|Q10M00.2|C3H22_ORYSJ	688	358	451	0	RecName: Full=Zinc finger CCCH domain-containing protein 22; Short=OsC3H22
468	3.00E-45	94	93%	96%	isotig00923	-	4426	2426	2429	0	gi|205688046|sp|Q10M00.2|C3H22_ORYSJ	688	358	451	0	RecName: Full=Zinc finger CCCH domain-containing protein 22; Short=OsC3H22
647	0.00E+00	192	69%	80%	isotig00924	-	4301	1941	2304	0	gi|122166929|sp|Q0D3J9.1|C3H53_ORYSJ	682	353	544	0	RecName: Full=Zinc finger CCCH domain-containing protein 53; Short=OsC3H53
647	0.00E+00	192	69%	80%	isotig00925	-	4295	1935	2298	0	gi|122166929|sp|Q0D3J9.1|C3H53_ORYSJ	682	353	544	0	RecName: Full=Zinc finger CCCH domain-containing protein 53; Short=OsC3H53
468	3.00E-45	94	93%	96%	isotig00926	-	4286	2431	2434	0	gi|205688046|sp|Q10M00.2|C3H22_ORYSJ	688	358	451	0	RecName: Full=Zinc finger CCCH domain-containing protein 22; Short=OsC3H22
647	0.00E+00	192	69%	80%	isotig00927	-	4302	1942	2305	0	gi|122166929|sp|Q0D3J9.1|C3H53_ORYSJ	682	353	544	0	RecName: Full=Zinc finger CCCH domain-containing protein 53; Short=OsC3H53
468	3.00E-45	94	93%	96%	isotig00928	-	4280	2425	2428	0	gi|205688046|sp|Q10M00.2|C3H22_ORYSJ	688	358	451	0	RecName: Full=Zinc finger CCCH domain-containing protein 22; Short=OsC3H22
647	0.00E+00	192	69%	80%	isotig00929	-	4296	1936	2299	0	gi|122166929|sp|Q0D3J9.1|C3H53_ORYSJ	682	353	544	0	RecName: Full=Zinc finger CCCH domain-containing protein 53; Short=OsC3H53
468	3.00E-45	94	93%	96%	isotig00930	-	4287	2432	2435	0	gi|205688046|sp|Q10M00.2|C3H22_ORYSJ	688	358	451	0	RecName: Full=Zinc finger CCCH domain-containing protein 22; Short=OsC3H22
468	3.00E-45	94	93%	96%	isotig00931	-	4281	2426	2429	0	gi|205688046|sp|Q10M00.2|C3H22_ORYSJ	688	358	451	0	RecName: Full=Zinc finger CCCH domain-containing protein 22; Short=OsC3H22
647	0.00E+00	192	69%	80%	isotig00932	-	4156	1941	2304	0	gi|122166929|sp|Q0D3J9.1|C3H53_ORYSJ	682	353	544	0	RecName: Full=Zinc finger CCCH domain-containing protein 53; Short=OsC3H53
647	0.00E+00	192	69%	80%	isotig00933	-	4150	1935	2298	0	gi|122166929|sp|Q0D3J9.1|C3H53_ORYSJ	682	353	544	0	RecName: Full=Zinc finger CCCH domain-containing protein 53; Short=OsC3H53
647	0.00E+00	192	69%	80%	isotig00934	-	4157	1942	2305	0	gi|122166929|sp|Q0D3J9.1|C3H53_ORYSJ	682	353	544	0	RecName: Full=Zinc finger CCCH domain-containing protein 53; Short=OsC3H53
647	0.00E+00	192	69%	80%	isotig00935	-	4151	1936	2299	0	gi|122166929|sp|Q0D3J9.1|C3H53_ORYSJ	682	353	544	0	RecName: Full=Zinc finger CCCH domain-containing protein 53; Short=OsC3H53
468	3.00E-45	94	93%	96%	isotig00936	-	3933	1933	1936	0	gi|205688046|sp|Q10M00.2|C3H22_ORYSJ	688	358	451	0	RecName: Full=Zinc finger CCCH domain-containing protein 22; Short=OsC3H22
468	3.00E-45	94	93%	96%	isotig00937	-	3927	1927	1930	0	gi|205688046|sp|Q10M00.2|C3H22_ORYSJ	688	358	451	0	RecName: Full=Zinc finger CCCH domain-containing protein 22; Short=OsC3H22
468	3.00E-45	94	93%	96%	isotig00938	-	3934	1934	1937	0	gi|205688046|sp|Q10M00.2|C3H22_ORYSJ	688	358	451	0	RecName: Full=Zinc finger CCCH domain-containing protein 22; Short=OsC3H22
468	3.00E-45	94	93%	96%	isotig00939	-	3928	1928	1931	0	gi|205688046|sp|Q10M00.2|C3H22_ORYSJ	688	358	451	0	RecName: Full=Zinc finger CCCH domain-containing protein 22; Short=OsC3H22
647	0.00E+00	192	69%	80%	isotig00940	-	3803	1443	1806	0	gi|122166929|sp|Q0D3J9.1|C3H53_ORYSJ	682	353	544	0	RecName: Full=Zinc finger CCCH domain-containing protein 53; Short=OsC3H53
647	0.00E+00	192	69%	80%	isotig00941	-	3797	1437	1800	0	gi|122166929|sp|Q0D3J9.1|C3H53_ORYSJ	682	353	544	0	RecName: Full=Zinc finger CCCH domain-containing protein 53; Short=OsC3H53
468	3.00E-45	94	93%	96%	isotig00942	-	3788	1933	1936	0	gi|205688046|sp|Q10M00.2|C3H22_ORYSJ	688	358	451	0	RecName: Full=Zinc finger CCCH domain-containing protein 22; Short=OsC3H22
647	0.00E+00	192	69%	80%	isotig00943	-	3804	1444	1807	0	gi|122166929|sp|Q0D3J9.1|C3H53_ORYSJ	682	353	544	0	RecName: Full=Zinc finger CCCH domain-containing protein 53; Short=OsC3H53
468	3.00E-45	94	93%	96%	isotig00944	-	3782	1927	1930	0	gi|205688046|sp|Q10M00.2|C3H22_ORYSJ	688	358	451	0	RecName: Full=Zinc finger CCCH domain-containing protein 22; Short=OsC3H22
647	0.00E+00	192	69%	80%	isotig00945	-	3798	1438	1801	0	gi|122166929|sp|Q0D3J9.1|C3H53_ORYSJ	682	353	544	0	RecName: Full=Zinc finger CCCH domain-containing protein 53; Short=OsC3H53
468	3.00E-45	94	93%	96%	isotig00946	-	3789	1934	1937	0	gi|205688046|sp|Q10M00.2|C3H22_ORYSJ	688	358	451	0	RecName: Full=Zinc finger CCCH domain-containing protein 22; Short=OsC3H22
468	3.00E-45	94	93%	96%	isotig00947	-	3783	1928	1931	0	gi|205688046|sp|Q10M00.2|C3H22_ORYSJ	688	358	451	0	RecName: Full=Zinc finger CCCH domain-containing protein 22; Short=OsC3H22
647	0.00E+00	192	69%	80%	isotig00948	-	3658	1443	1806	0	gi|122166929|sp|Q0D3J9.1|C3H53_ORYSJ	682	353	544	0	RecName: Full=Zinc finger CCCH domain-containing protein 53; Short=OsC3H53
647	0.00E+00	192	69%	80%	isotig00949	-	3652	1437	1800	0	gi|122166929|sp|Q0D3J9.1|C3H53_ORYSJ	682	353	544	0	RecName: Full=Zinc finger CCCH domain-containing protein 53; Short=OsC3H53
647	0.00E+00	192	69%	80%	isotig00950	-	3659	1444	1807	0	gi|122166929|sp|Q0D3J9.1|C3H53_ORYSJ	682	353	544	0	RecName: Full=Zinc finger CCCH domain-containing protein 53; Short=OsC3H53
647	0.00E+00	192	69%	80%	isotig00951	-	3653	1438	1801	0	gi|122166929|sp|Q0D3J9.1|C3H53_ORYSJ	682	353	544	0	RecName: Full=Zinc finger CCCH domain-containing protein 53; Short=OsC3H53
1778	0.00E+00	454	80%	86%	isotig00952	-	2657	1271	2354	0	gi|75253981|sp|Q67XQ0.1|Y4424_ARATH	494	25	478	0	RecName: Full=DUF21 domain-containing protein At4g14240; AltName: Full=CBS domain-containing protein CBSDUF1
1778	0.00E+00	454	80%	86%	isotig00953	-	2660	1274	2357	0	gi|75253981|sp|Q67XQ0.1|Y4424_ARATH	494	25	478	0	RecName: Full=DUF21 domain-containing protein At4g14240; AltName: Full=CBS domain-containing protein CBSDUF1
1778	0.00E+00	454	80%	86%	isotig00954	-	2049	663	1746	0	gi|75253981|sp|Q67XQ0.1|Y4424_ARATH	494	25	478	0	RecName: Full=DUF21 domain-containing protein At4g14240; AltName: Full=CBS domain-containing protein CBSDUF1
245	6.00E-20	60	70%	80%	isotig00955	-	1280	706	883	0	gi|1171034|sp|P43389.1|MT3_ACTDE	63	1	60	0	RecName: Full=Metallothionein-like protein type 3
245	6.00E-20	60	70%	80%	isotig00956	-	1279	706	883	0	gi|1171034|sp|P43389.1|MT3_ACTDE	63	1	60	0	RecName: Full=Metallothionein-like protein type 3
247	4.00E-20	62	69%	79%	isotig00957	-	1279	706	889	0	gi|1171034|sp|P43389.1|MT3_ACTDE	63	1	62	0	RecName: Full=Metallothionein-like protein type 3
216	1.00E-16	149	33%	56%	isotig00958	-	1283	379	562	0	gi|74860295|sp|Q869R1.1|CTLHB_DICDI	555	338	486	0	RecName: Full=CTL-like protein DDB_G0274487
210	7.00E-16	149	33%	55%	isotig00959	-	1282	379	562	0	gi|74860295|sp|Q869R1.1|CTLHB_DICDI	555	338	486	0	RecName: Full=CTL-like protein DDB_G0274487
210	7.00E-16	149	33%	55%	isotig00960	-	1282	379	562	0	gi|74860295|sp|Q869R1.1|CTLHB_DICDI	555	338	486	0	RecName: Full=CTL-like protein DDB_G0274487
245	5.00E-20	60	70%	80%	isotig00961	-	1144	706	883	0	gi|1171034|sp|P43389.1|MT3_ACTDE	63	1	60	0	RecName: Full=Metallothionein-like protein type 3
245	5.00E-20	60	70%	80%	isotig00962	-	1143	706	883	0	gi|1171034|sp|P43389.1|MT3_ACTDE	63	1	60	0	RecName: Full=Metallothionein-like protein type 3
247	3.00E-20	62	69%	79%	isotig00963	-	1143	706	889	0	gi|1171034|sp|P43389.1|MT3_ACTDE	63	1	62	0	RecName: Full=Metallothionein-like protein type 3
216	1.00E-16	149	33%	56%	isotig00964	-	1147	379	562	0	gi|74860295|sp|Q869R1.1|CTLHB_DICDI	555	338	486	0	RecName: Full=CTL-like protein DDB_G0274487
210	6.00E-16	149	33%	55%	isotig00965	-	1146	379	562	0	gi|74860295|sp|Q869R1.1|CTLHB_DICDI	555	338	486	0	RecName: Full=CTL-like protein DDB_G0274487
210	6.00E-16	149	33%	55%	isotig00966	-	1146	379	562	0	gi|74860295|sp|Q869R1.1|CTLHB_DICDI	555	338	486	0	RecName: Full=CTL-like protein DDB_G0274487
131	4.00E-07	43	53%	70%	isotig00967	-	672	149	275	0	gi|1171034|sp|P43389.1|MT3_ACTDE	63	18	60	0	RecName: Full=Metallothionein-like protein type 3
134	2.00E-07	33	67%	82%	isotig00968	-	671	188	284	0	gi|2497907|sp|Q40256.1|MT3_MUSAC	65	32	64	0	RecName: Full=Metallothionein-like protein type 3; Short=MT-3; AltName: Full=MWMT3
136	1.00E-07	31	71%	87%	isotig00969	-	671	194	284	0	gi|3334262|sp|O24059.1|MT3_MALDO	66	35	65	0	RecName: Full=Metallothionein-like protein type 3; Short=MT-3
131	2.00E-07	43	53%	70%	isotig00970	-	536	149	275	0	gi|1171034|sp|P43389.1|MT3_ACTDE	63	18	60	0	RecName: Full=Metallothionein-like protein type 3
134	1.00E-07	33	67%	82%	isotig00971	-	535	188	284	0	gi|2497907|sp|Q40256.1|MT3_MUSAC	65	32	64	0	RecName: Full=Metallothionein-like protein type 3; Short=MT-3; AltName: Full=MWMT3
136	6.00E-08	31	71%	87%	isotig00972	-	535	194	284	0	gi|3334262|sp|O24059.1|MT3_MALDO	66	35	65	0	RecName: Full=Metallothionein-like protein type 3; Short=MT-3
447	2.00E-43	87	95%	95%	isotig00973	-	1026	502	505	0	gi|464986|sp|P35132.1|UBC9_ARATH	148	1	87	0	RecName: Full=SUMO-conjugating enzyme UBC9; AltName: Full=UBCAT4B; AltName: Full=Ubiquitin carrier protein 9; AltName: Full=Ubiquitin-conjugating enzyme E2 9; AltName
447	2.00E-43	87	95%	95%	isotig00974	-	1028	504	507	0	gi|464986|sp|P35132.1|UBC9_ARATH	148	1	87	0	RecName: Full=SUMO-conjugating enzyme UBC9; AltName: Full=UBCAT4B; AltName: Full=Ubiquitin carrier protein 9; AltName: Full=Ubiquitin-conjugating enzyme E2 9; AltName
447	2.00E-43	87	95%	95%	isotig00975	-	1026	502	505	0	gi|464986|sp|P35132.1|UBC9_ARATH	148	1	87	0	RecName: Full=SUMO-conjugating enzyme UBC9; AltName: Full=UBCAT4B; AltName: Full=Ubiquitin carrier protein 9; AltName: Full=Ubiquitin-conjugating enzyme E2 9; AltName
447	2.00E-43	87	95%	95%	isotig00976	-	1027	503	506	0	gi|464986|sp|P35132.1|UBC9_ARATH	148	1	87	0	RecName: Full=SUMO-conjugating enzyme UBC9; AltName: Full=UBCAT4B; AltName: Full=Ubiquitin carrier protein 9; AltName: Full=Ubiquitin-conjugating enzyme E2 9; AltName
308	2.00E-27	58	98%	98%	isotig00977	-	950	428	599	0	gi|75332178|sp|Q94F47.1|UBC28_ARATH	148	1	58	0	RecName: Full=Ubiquitin-conjugating enzyme E2 28; AltName: Full=Ubiquitin carrier protein 28
308	2.00E-27	58	98%	98%	isotig00978	-	950	428	599	0	gi|75332178|sp|Q94F47.1|UBC28_ARATH	148	1	58	0	RecName: Full=Ubiquitin-conjugating enzyme E2 28; AltName: Full=Ubiquitin carrier protein 28
308	2.00E-27	58	98%	98%	isotig00979	-	952	430	601	0	gi|75332178|sp|Q94F47.1|UBC28_ARATH	148	1	58	0	RecName: Full=Ubiquitin-conjugating enzyme E2 28; AltName: Full=Ubiquitin carrier protein 28
308	2.00E-27	58	98%	98%	isotig00980	-	951	429	600	0	gi|75332178|sp|Q94F47.1|UBC28_ARATH	148	1	58	0	RecName: Full=Ubiquitin-conjugating enzyme E2 28; AltName: Full=Ubiquitin carrier protein 28
223	8.00E-18	45	91%	96%	isotig00981	-	681	499	631	0	gi|75332178|sp|Q94F47.1|UBC28_ARATH	148	1	45	0	RecName: Full=Ubiquitin-conjugating enzyme E2 28; AltName: Full=Ubiquitin carrier protein 28
223	8.00E-18	45	91%	96%	isotig00982	-	681	499	631	0	gi|75332178|sp|Q94F47.1|UBC28_ARATH	148	1	45	0	RecName: Full=Ubiquitin-conjugating enzyme E2 28; AltName: Full=Ubiquitin carrier protein 28
223	9.00E-18	45	91%	96%	isotig00983	-	683	501	633	0	gi|75332178|sp|Q94F47.1|UBC28_ARATH	148	1	45	0	RecName: Full=Ubiquitin-conjugating enzyme E2 28; AltName: Full=Ubiquitin carrier protein 28
223	8.00E-18	45	91%	96%	isotig00984	-	682	500	632	0	gi|75332178|sp|Q94F47.1|UBC28_ARATH	148	1	45	0	RecName: Full=Ubiquitin-conjugating enzyme E2 28; AltName: Full=Ubiquitin carrier protein 28
552	0.00E+00	111	95%	95%	isotig00985	-	685	154	157	0	gi|464986|sp|P35132.1|UBC9_ARATH	148	1	111	0	RecName: Full=SUMO-conjugating enzyme UBC9; AltName: Full=UBCAT4B; AltName: Full=Ubiquitin carrier protein 9; AltName: Full=Ubiquitin-conjugating enzyme E2 9; AltName
964	0.00E+00	214	81%	93%	isotig00987	-	2743	490	853	0	gi|75220731|sp|Q39134.2|AAP3_ARATH	476	259	472	0	RecName: Full=Amino acid permease 3; AltName: Full=Amino acid transporter AAP3
1447	0.00E+00	331	78%	92%	isotig00988	-	2506	481	1204	0	gi|75220731|sp|Q39134.2|AAP3_ARATH	476	142	472	0	RecName: Full=Amino acid permease 3; AltName: Full=Amino acid transporter AAP3
964	0.00E+00	214	81%	93%	isotig00989	-	2611	490	853	0	gi|75220731|sp|Q39134.2|AAP3_ARATH	476	259	472	0	RecName: Full=Amino acid permease 3; AltName: Full=Amino acid transporter AAP3
964	0.00E+00	214	81%	93%	isotig00990	-	2432	490	853	0	gi|75220731|sp|Q39134.2|AAP3_ARATH	476	259	472	0	RecName: Full=Amino acid permease 3; AltName: Full=Amino acid transporter AAP3
1578	0.00E+00	363	78%	92%	isotig00991	-	2374	397	1300	0	gi|75220731|sp|Q39134.2|AAP3_ARATH	476	110	472	0	RecName: Full=Amino acid permease 3; AltName: Full=Amino acid transporter AAP3
1447	0.00E+00	331	78%	92%	isotig00992	-	2195	481	1204	0	gi|75220731|sp|Q39134.2|AAP3_ARATH	476	142	472	0	RecName: Full=Amino acid permease 3; AltName: Full=Amino acid transporter AAP3
964	0.00E+00	214	81%	93%	isotig00993	-	2300	490	853	0	gi|75220731|sp|Q39134.2|AAP3_ARATH	476	259	472	0	RecName: Full=Amino acid permease 3; AltName: Full=Amino acid transporter AAP3
1932	0.00E+00	440	79%	93%	isotig00994	-	2063	448	1531	0	gi|75220731|sp|Q39134.2|AAP3_ARATH	476	33	472	0	RecName: Full=Amino acid permease 3; AltName: Full=Amino acid transporter AAP3
1056	0.00E+00	270	80%	82%	isotig00995	-	3950	2987	3794	0	gi|114408|sp|P05492.1|ATPAM_OENBI	511	240	509	0	RecName: Full=ATP synthase subunit alpha, mitochondrial
1056	0.00E+00	270	80%	82%	isotig00996	-	3947	2984	3791	0	gi|114408|sp|P05492.1|ATPAM_OENBI	511	240	509	0	RecName: Full=ATP synthase subunit alpha, mitochondrial
1056	0.00E+00	270	80%	82%	isotig00997	-	3848	2885	3692	0	gi|114408|sp|P05492.1|ATPAM_OENBI	511	240	509	0	RecName: Full=ATP synthase subunit alpha, mitochondrial
1056	0.00E+00	270	80%	82%	isotig00998	-	3845	2882	3689	0	gi|114408|sp|P05492.1|ATPAM_OENBI	511	240	509	0	RecName: Full=ATP synthase subunit alpha, mitochondrial
244	2.00E-19	55	82%	89%	isotig00999	-	2108	435	597	0	gi|44888124|sp|P93308.1|M530_ARATH	109	55	109	0	RecName: Full=Uncharacterized mitochondrial protein AtMg00530; AltName: Full=ORF109
549	0.00E+00	121	93%	93%	isotig01000	-	2006	463	823	0	gi|400637|sp|P31839.1|NU1M_OENBE	331	136	256	0	RecName: Full=NADH-ubiquinone oxidoreductase chain 1; AltName: Full=NADH dehydrogenase subunit 1
244	1.00E-19	55	82%	89%	isotig01001	-	1543	435	597	0	gi|44888124|sp|P93308.1|M530_ARATH	109	55	109	0	RecName: Full=Uncharacterized mitochondrial protein AtMg00530; AltName: Full=ORF109
229	8.00E-18	74	73%	78%	isotig01002	-	1940	139	358	0	gi|45477063|sp|P92544.1|M1130_ARATH	106	32	105	0	RecName: Full=Uncharacterized mitochondrial protein AtMg01130; AltName: Full=ORF106f
549	0.00E+00	121	93%	93%	isotig01003	-	1441	463	823	0	gi|400637|sp|P31839.1|NU1M_OENBE	331	136	256	0	RecName: Full=NADH-ubiquinone oxidoreductase chain 1; AltName: Full=NADH dehydrogenase subunit 1
811	0.00E+00	161	98%	98%	isotig01004	-	945	463	943	0	gi|400637|sp|P31839.1|NU1M_OENBE	331	136	296	0	RecName: Full=NADH-ubiquinone oxidoreductase chain 1; AltName: Full=NADH dehydrogenase subunit 1
530	0.00E+00	135	74%	84%	isotig01005	-	2945	2206	2608	0	gi|1703200|sp|P51567.1|AFC2_ARATH	427	291	425	0	RecName: Full=Serine/threonine-protein kinase AFC2
617	0.00E+00	135	82%	94%	isotig01006	-	2904	2206	2608	0	gi|1703200|sp|P51567.1|AFC2_ARATH	427	291	425	0	RecName: Full=Serine/threonine-protein kinase AFC2
860	0.00E+00	217	76%	85%	isotig01007	-	2869	1884	2532	0	gi|1703200|sp|P51567.1|AFC2_ARATH	427	211	427	0	RecName: Full=Serine/threonine-protein kinase AFC2
947	0.00E+00	217	82%	91%	isotig01008	-	2828	1884	2532	0	gi|1703200|sp|P51567.1|AFC2_ARATH	427	211	427	0	RecName: Full=Serine/threonine-protein kinase AFC2
530	0.00E+00	135	74%	84%	isotig01009	-	2844	2105	2507	0	gi|1703200|sp|P51567.1|AFC2_ARATH	427	291	425	0	RecName: Full=Serine/threonine-protein kinase AFC2
617	0.00E+00	135	82%	94%	isotig01010	-	2803	2105	2507	0	gi|1703200|sp|P51567.1|AFC2_ARATH	427	291	425	0	RecName: Full=Serine/threonine-protein kinase AFC2
860	0.00E+00	217	76%	85%	isotig01011	-	2768	1783	2431	0	gi|1703200|sp|P51567.1|AFC2_ARATH	427	211	427	0	RecName: Full=Serine/threonine-protein kinase AFC2
947	0.00E+00	217	82%	91%	isotig01012	-	2727	1783	2431	0	gi|1703200|sp|P51567.1|AFC2_ARATH	427	211	427	0	RecName: Full=Serine/threonine-protein kinase AFC2
530	0.00E+00	135	74%	84%	isotig01013	-	2687	1948	2350	0	gi|1703200|sp|P51567.1|AFC2_ARATH	427	291	425	0	RecName: Full=Serine/threonine-protein kinase AFC2
617	0.00E+00	135	82%	94%	isotig01014	-	2646	1948	2350	0	gi|1703200|sp|P51567.1|AFC2_ARATH	427	291	425	0	RecName: Full=Serine/threonine-protein kinase AFC2
860	0.00E+00	217	76%	85%	isotig01015	-	2611	1626	2274	0	gi|1703200|sp|P51567.1|AFC2_ARATH	427	211	427	0	RecName: Full=Serine/threonine-protein kinase AFC2
642	0.00E+00	140	84%	92%	isotig01016	-	2591	1374	1791	0	gi|26454604|sp|P51566.2|AFC1_ARATH	467	176	315	0	RecName: Full=Serine/threonine-protein kinase AFC1
947	0.00E+00	217	82%	91%	isotig01017	-	2570	1626	2274	0	gi|1703200|sp|P51567.1|AFC2_ARATH	427	211	427	0	RecName: Full=Serine/threonine-protein kinase AFC2
530	0.00E+00	135	74%	84%	isotig01018	-	2586	1847	2249	0	gi|1703200|sp|P51567.1|AFC2_ARATH	427	291	425	0	RecName: Full=Serine/threonine-protein kinase AFC2
642	0.00E+00	140	84%	92%	isotig01019	-	2550	1374	1791	0	gi|26454604|sp|P51566.2|AFC1_ARATH	467	176	315	0	RecName: Full=Serine/threonine-protein kinase AFC1
617	0.00E+00	135	82%	94%	isotig01020	-	2545	1847	2249	0	gi|1703200|sp|P51567.1|AFC2_ARATH	427	291	425	0	RecName: Full=Serine/threonine-protein kinase AFC2
1138	0.00E+00	269	81%	87%	isotig01021	-	2515	1374	2178	0	gi|1703200|sp|P51567.1|AFC2_ARATH	427	159	427	0	RecName: Full=Serine/threonine-protein kinase AFC2
860	0.00E+00	217	76%	85%	isotig01022	-	2510	1525	2173	0	gi|1703200|sp|P51567.1|AFC2_ARATH	427	211	427	0	RecName: Full=Serine/threonine-protein kinase AFC2
1225	0.00E+00	269	85%	92%	isotig01023	-	2474	1374	2178	0	gi|1703200|sp|P51567.1|AFC2_ARATH	427	159	427	0	RecName: Full=Serine/threonine-protein kinase AFC2
918	0.00E+00	202	87%	92%	isotig01024	-	2490	1093	1696	0	gi|1703200|sp|P51567.1|AFC2_ARATH	427	99	300	0	RecName: Full=Serine/threonine-protein kinase AFC2
947	0.00E+00	217	82%	91%	isotig01025	-	2469	1525	2173	0	gi|1703200|sp|P51567.1|AFC2_ARATH	427	211	427	0	RecName: Full=Serine/threonine-protein kinase AFC2
918	0.00E+00	202	87%	92%	isotig01026	-	2449	1093	1696	0	gi|1703200|sp|P51567.1|AFC2_ARATH	427	99	300	0	RecName: Full=Serine/threonine-protein kinase AFC2
1428	0.00E+00	329	82%	89%	isotig01027	-	2414	1093	2077	0	gi|1703200|sp|P51567.1|AFC2_ARATH	427	99	427	0	RecName: Full=Serine/threonine-protein kinase AFC2
1515	0.00E+00	329	86%	93%	isotig01028	-	2373	1093	2077	0	gi|1703200|sp|P51567.1|AFC2_ARATH	427	99	427	0	RecName: Full=Serine/threonine-protein kinase AFC2
642	0.00E+00	140	84%	92%	isotig01029	-	2333	1116	1533	0	gi|26454604|sp|P51566.2|AFC1_ARATH	467	176	315	0	RecName: Full=Serine/threonine-protein kinase AFC1
530	0.00E+00	135	74%	84%	isotig01030	-	2326	1587	1989	0	gi|1703200|sp|P51567.1|AFC2_ARATH	427	291	425	0	RecName: Full=Serine/threonine-protein kinase AFC2
642	0.00E+00	140	84%	92%	isotig01031	-	2292	1116	1533	0	gi|26454604|sp|P51566.2|AFC1_ARATH	467	176	315	0	RecName: Full=Serine/threonine-protein kinase AFC1
617	0.00E+00	135	82%	94%	isotig01032	-	2285	1587	1989	0	gi|1703200|sp|P51567.1|AFC2_ARATH	427	291	425	0	RecName: Full=Serine/threonine-protein kinase AFC2
1138	0.00E+00	269	81%	87%	isotig01033	-	2257	1116	1920	0	gi|1703200|sp|P51567.1|AFC2_ARATH	427	159	427	0	RecName: Full=Serine/threonine-protein kinase AFC2
861	0.00E+00	221	75%	84%	isotig01034	-	2250	1253	1913	0	gi|1703200|sp|P51567.1|AFC2_ARATH	427	207	427	0	RecName: Full=Serine/threonine-protein kinase AFC2
1225	0.00E+00	269	85%	92%	isotig01035	-	2216	1116	1920	0	gi|1703200|sp|P51567.1|AFC2_ARATH	427	159	427	0	RecName: Full=Serine/threonine-protein kinase AFC2
948	0.00E+00	221	80%	90%	isotig01036	-	2209	1253	1913	0	gi|1703200|sp|P51567.1|AFC2_ARATH	427	207	427	0	RecName: Full=Serine/threonine-protein kinase AFC2
1057	0.00E+00	265	78%	83%	isotig01037	-	2232	649	1441	0	gi|1703200|sp|P51567.1|AFC2_ARATH	427	40	304	0	RecName: Full=Serine/threonine-protein kinase AFC2
1057	0.00E+00	265	78%	83%	isotig01038	-	2191	649	1441	0	gi|1703200|sp|P51567.1|AFC2_ARATH	427	40	304	0	RecName: Full=Serine/threonine-protein kinase AFC2
1567	0.00E+00	392	77%	83%	isotig01039	-	2156	649	1822	0	gi|1703200|sp|P51567.1|AFC2_ARATH	427	40	431	0	RecName: Full=Serine/threonine-protein kinase AFC2
1654	0.00E+00	392	80%	87%	isotig01040	-	2115	649	1822	0	gi|1703200|sp|P51567.1|AFC2_ARATH	427	40	431	0	RecName: Full=Serine/threonine-protein kinase AFC2
530	0.00E+00	135	74%	84%	isotig01041	-	2068	1329	1731	0	gi|1703200|sp|P51567.1|AFC2_ARATH	427	291	425	0	RecName: Full=Serine/threonine-protein kinase AFC2
617	0.00E+00	135	82%	94%	isotig01042	-	2027	1329	1731	0	gi|1703200|sp|P51567.1|AFC2_ARATH	427	291	425	0	RecName: Full=Serine/threonine-protein kinase AFC2
861	0.00E+00	221	75%	84%	isotig01043	-	1992	995	1655	0	gi|1703200|sp|P51567.1|AFC2_ARATH	427	207	427	0	RecName: Full=Serine/threonine-protein kinase AFC2
948	0.00E+00	221	80%	90%	isotig01044	-	1951	995	1655	0	gi|1703200|sp|P51567.1|AFC2_ARATH	427	207	427	0	RecName: Full=Serine/threonine-protein kinase AFC2
539	0.00E+00	123	82%	91%	isotig01045	-	1317	151	517	0	gi|26454604|sp|P51566.2|AFC1_ARATH	467	193	315	0	RecName: Full=Serine/threonine-protein kinase AFC1
617	0.00E+00	135	82%	94%	isotig01046	-	1276	578	980	0	gi|1703200|sp|P51567.1|AFC2_ARATH	427	291	425	0	RecName: Full=Serine/threonine-protein kinase AFC2
1035	0.00E+00	252	80%	86%	isotig01047	-	1241	151	904	0	gi|1703200|sp|P51567.1|AFC2_ARATH	427	176	427	0	RecName: Full=Serine/threonine-protein kinase AFC2
1122	0.00E+00	252	84%	92%	isotig01048	-	1200	151	904	0	gi|1703200|sp|P51567.1|AFC2_ARATH	427	176	427	0	RecName: Full=Serine/threonine-protein kinase AFC2
230	6.00E-18	82	52%	70%	isotig01049	-	1929	302	545	0	gi|122057022|sp|Q550W1.1|CAPTC_DICDI	399	46	127	0	RecName: Full=Uncharacterized CDP-alcohol phosphatidyltransferase class-I family protein 3; AltName: Full=Developmental gene 1056 protein
230	6.00E-18	82	52%	70%	isotig01050	-	1915	302	545	0	gi|122057022|sp|Q550W1.1|CAPTC_DICDI	399	46	127	0	RecName: Full=Uncharacterized CDP-alcohol phosphatidyltransferase class-I family protein 3; AltName: Full=Developmental gene 1056 protein
314	1.00E-27	154	42%	58%	isotig01051	-	1839	302	761	0	gi|122057022|sp|Q550W1.1|CAPTC_DICDI	399	46	199	0	RecName: Full=Uncharacterized CDP-alcohol phosphatidyltransferase class-I family protein 3; AltName: Full=Developmental gene 1056 protein
314	1.00E-27	154	42%	58%	isotig01052	-	1825	302	761	0	gi|122057022|sp|Q550W1.1|CAPTC_DICDI	399	46	199	0	RecName: Full=Uncharacterized CDP-alcohol phosphatidyltransferase class-I family protein 3; AltName: Full=Developmental gene 1056 protein
323	8.00E-29	118	49%	64%	isotig01053	-	1742	16	367	0	gi|729432|sp|P22140.2|EPT1_YEAST	391	13	130	0	RecName: Full=Choline/ethanolaminephosphotransferase 1; Short=ETHPT; Short=Ethanolaminephosphotransferase 1; AltName: Full=Aminoalcohol phosphotransferase EPT1
323	8.00E-29	118	49%	64%	isotig01054	-	1728	16	367	0	gi|729432|sp|P22140.2|EPT1_YEAST	391	13	130	0	RecName: Full=Choline/ethanolaminephosphotransferase 1; Short=ETHPT; Short=Ethanolaminephosphotransferase 1; AltName: Full=Aminoalcohol phosphotransferase EPT1
230	5.00E-18	82	52%	70%	isotig01055	-	1729	302	545	0	gi|122057022|sp|Q550W1.1|CAPTC_DICDI	399	46	127	0	RecName: Full=Uncharacterized CDP-alcohol phosphatidyltransferase class-I family protein 3; AltName: Full=Developmental gene 1056 protein
230	5.00E-18	82	52%	70%	isotig01056	-	1715	302	545	0	gi|122057022|sp|Q550W1.1|CAPTC_DICDI	399	46	127	0	RecName: Full=Uncharacterized CDP-alcohol phosphatidyltransferase class-I family protein 3; AltName: Full=Developmental gene 1056 protein
392	8.00E-37	185	43%	59%	isotig01057	-	1652	22	574	0	gi|122057022|sp|Q550W1.1|CAPTC_DICDI	399	15	199	0	RecName: Full=Uncharacterized CDP-alcohol phosphatidyltransferase class-I family protein 3; AltName: Full=Developmental gene 1056 protein
392	8.00E-37	185	43%	59%	isotig01058	-	1638	22	574	0	gi|122057022|sp|Q550W1.1|CAPTC_DICDI	399	15	199	0	RecName: Full=Uncharacterized CDP-alcohol phosphatidyltransferase class-I family protein 3; AltName: Full=Developmental gene 1056 protein
314	9.00E-28	154	42%	58%	isotig01059	-	1639	302	761	0	gi|122057022|sp|Q550W1.1|CAPTC_DICDI	399	46	199	0	RecName: Full=Uncharacterized CDP-alcohol phosphatidyltransferase class-I family protein 3; AltName: Full=Developmental gene 1056 protein
314	8.00E-28	154	42%	58%	isotig01060	-	1625	302	761	0	gi|122057022|sp|Q550W1.1|CAPTC_DICDI	399	46	199	0	RecName: Full=Uncharacterized CDP-alcohol phosphatidyltransferase class-I family protein 3; AltName: Full=Developmental gene 1056 protein
141	1.00E-07	31	81%	97%	isotig01061	-	1646	163	253	0	gi|81891315|sp|Q6AXM5.1|CEPT1_RAT	416	131	161	0	RecName: Full=Choline/ethanolaminephosphotransferase 1
141	1.00E-07	31	81%	97%	isotig01062	-	1632	163	253	0	gi|81891315|sp|Q6AXM5.1|CEPT1_RAT	416	131	161	0	RecName: Full=Choline/ethanolaminephosphotransferase 1
323	7.00E-29	118	49%	64%	isotig01063	-	1542	16	367	0	gi|729432|sp|P22140.2|EPT1_YEAST	391	13	130	0	RecName: Full=Choline/ethanolaminephosphotransferase 1; Short=ETHPT; Short=Ethanolaminephosphotransferase 1; AltName: Full=Aminoalcohol phosphotransferase EPT1
323	7.00E-29	118	49%	64%	isotig01064	-	1528	16	367	0	gi|729432|sp|P22140.2|EPT1_YEAST	391	13	130	0	RecName: Full=Choline/ethanolaminephosphotransferase 1; Short=ETHPT; Short=Ethanolaminephosphotransferase 1; AltName: Full=Aminoalcohol phosphotransferase EPT1
224	2.00E-17	106	43%	58%	isotig01065	-	1556	163	478	0	gi|122057022|sp|Q550W1.1|CAPTC_DICDI	399	94	199	0	RecName: Full=Uncharacterized CDP-alcohol phosphatidyltransferase class-I family protein 3; AltName: Full=Developmental gene 1056 protein
224	2.00E-17	106	43%	58%	isotig01066	-	1542	163	478	0	gi|122057022|sp|Q550W1.1|CAPTC_DICDI	399	94	199	0	RecName: Full=Uncharacterized CDP-alcohol phosphatidyltransferase class-I family protein 3; AltName: Full=Developmental gene 1056 protein
392	7.00E-37	185	43%	59%	isotig01067	-	1452	22	574	0	gi|122057022|sp|Q550W1.1|CAPTC_DICDI	399	15	199	0	RecName: Full=Uncharacterized CDP-alcohol phosphatidyltransferase class-I family protein 3; AltName: Full=Developmental gene 1056 protein
392	7.00E-37	185	43%	59%	isotig01068	-	1438	22	574	0	gi|122057022|sp|Q550W1.1|CAPTC_DICDI	399	15	199	0	RecName: Full=Uncharacterized CDP-alcohol phosphatidyltransferase class-I family protein 3; AltName: Full=Developmental gene 1056 protein
153	3.00E-09	168	24%	42%	isotig01069	-	1446	409	910	0	gi|74933989|sp|Q8T2Q6.1|CAPTD_DICDI	379	137	304	0	RecName: Full=Uncharacterized CDP-alcohol phosphatidyltransferase class-I family protein 4
153	3.00E-09	168	24%	42%	isotig01070	-	1432	409	910	0	gi|74933989|sp|Q8T2Q6.1|CAPTD_DICDI	379	137	304	0	RecName: Full=Uncharacterized CDP-alcohol phosphatidyltransferase class-I family protein 4
224	2.00E-17	106	43%	58%	isotig01071	-	1356	163	478	0	gi|122057022|sp|Q550W1.1|CAPTC_DICDI	399	94	199	0	RecName: Full=Uncharacterized CDP-alcohol phosphatidyltransferase class-I family protein 3; AltName: Full=Developmental gene 1056 protein
224	2.00E-17	106	43%	58%	isotig01072	-	1342	163	478	0	gi|122057022|sp|Q550W1.1|CAPTC_DICDI	399	94	199	0	RecName: Full=Uncharacterized CDP-alcohol phosphatidyltransferase class-I family protein 3; AltName: Full=Developmental gene 1056 protein
1366	0.00E+00	375	73%	82%	isotig01073	-	2429	709	1612	0	gi|1346387|sp|P48000.1|KNAT3_ARATH	431	55	429	0	RecName: Full=Homeobox protein knotted-1-like 3; AltName: Full=Protein KNAT3
1345	0.00E+00	276	93%	96%	isotig01074	-	2420	814	1357	0	gi|3023961|sp|O04136.1|KNAP3_MALDO	427	152	427	0	RecName: Full=Homeobox protein knotted-1-like 3; AltName: Full=KNAP3
1367	0.00E+00	376	73%	82%	isotig01075	-	2424	704	1607	0	gi|1346387|sp|P48000.1|KNAT3_ARATH	431	55	430	0	RecName: Full=Homeobox protein knotted-1-like 3; AltName: Full=Protein KNAT3
1345	0.00E+00	276	93%	96%	isotig01076	-	2415	809	1352	0	gi|3023961|sp|O04136.1|KNAP3_MALDO	427	152	427	0	RecName: Full=Homeobox protein knotted-1-like 3; AltName: Full=KNAP3
983	0.00E+00	200	93%	97%	isotig01077	-	2480	760	1123	0	gi|1346387|sp|P48000.1|KNAT3_ARATH	431	228	427	0	RecName: Full=Homeobox protein knotted-1-like 3; AltName: Full=Protein KNAT3
983	0.00E+00	194	96%	98%	isotig01078	-	2471	748	1111	0	gi|3023961|sp|O04136.1|KNAP3_MALDO	427	234	427	0	RecName: Full=Homeobox protein knotted-1-like 3; AltName: Full=KNAP3
984	0.00E+00	201	93%	97%	isotig01079	-	2475	755	1118	0	gi|1346387|sp|P48000.1|KNAT3_ARATH	431	228	428	0	RecName: Full=Homeobox protein knotted-1-like 3; AltName: Full=Protein KNAT3
983	0.00E+00	194	96%	98%	isotig01080	-	2466	743	1106	0	gi|3023961|sp|O04136.1|KNAP3_MALDO	427	234	427	0	RecName: Full=Homeobox protein knotted-1-like 3; AltName: Full=KNAP3
1345	0.00E+00	276	93%	96%	isotig01081	-	2010	404	947	0	gi|3023961|sp|O04136.1|KNAP3_MALDO	427	152	427	0	RecName: Full=Homeobox protein knotted-1-like 3; AltName: Full=KNAP3
594	0.00E+00	215	59%	71%	isotig01082	-	2093	913	1276	0	gi|1346387|sp|P48000.1|KNAT3_ARATH	431	55	269	0	RecName: Full=Homeobox protein knotted-1-like 3; AltName: Full=Protein KNAT3
983	0.00E+00	194	96%	98%	isotig01083	-	2061	338	701	0	gi|3023961|sp|O04136.1|KNAP3_MALDO	427	234	427	0	RecName: Full=Homeobox protein knotted-1-like 3; AltName: Full=KNAP3
215	4.00E-16	41	100%	100%	isotig01084	-	2144	844	964	0	gi|1346387|sp|P48000.1|KNAT3_ARATH	431	228	268	0	RecName: Full=Homeobox protein knotted-1-like 3; AltName: Full=Protein KNAT3
253	6.00E-21	50	94%	100%	isotig01085	-	1047	703	850	0	gi|1346387|sp|P48000.1|KNAT3_ARATH	431	375	424	0	RecName: Full=Homeobox protein knotted-1-like 3; AltName: Full=Protein KNAT3
237	4.00E-19	45	100%	100%	isotig01086	-	1038	709	841	0	gi|3023961|sp|O04136.1|KNAP3_MALDO	427	383	427	0	RecName: Full=Homeobox protein knotted-1-like 3; AltName: Full=KNAP3
254	4.00E-21	51	92%	100%	isotig01087	-	1042	695	845	0	gi|1346387|sp|P48000.1|KNAT3_ARATH	431	375	425	0	RecName: Full=Homeobox protein knotted-1-like 3; AltName: Full=Protein KNAT3
237	4.00E-19	45	100%	100%	isotig01088	-	1033	704	836	0	gi|3023961|sp|O04136.1|KNAP3_MALDO	427	383	427	0	RecName: Full=Homeobox protein knotted-1-like 3; AltName: Full=KNAP3
237	2.00E-19	45	100%	100%	isotig01089	-	628	299	431	0	gi|3023961|sp|O04136.1|KNAP3_MALDO	427	383	427	0	RecName: Full=Homeobox protein knotted-1-like 3; AltName: Full=KNAP3
427	2.00E-41	107	76%	88%	isotig01105	-	774	195	513	0	gi|13878523|sp|Q9ZR41.1|GLRX_SOLLC	108	1	107	0	RecName: Full=Glutaredoxin
427	2.00E-41	107	76%	88%	isotig01106	-	687	108	426	0	gi|13878523|sp|Q9ZR41.1|GLRX_SOLLC	108	1	107	0	RecName: Full=Glutaredoxin
427	2.00E-41	107	76%	88%	isotig01107	-	639	60	378	0	gi|13878523|sp|Q9ZR41.1|GLRX_SOLLC	108	1	107	0	RecName: Full=Glutaredoxin
427	2.00E-41	107	76%	88%	isotig01108	-	638	59	377	0	gi|13878523|sp|Q9ZR41.1|GLRX_SOLLC	108	1	107	0	RecName: Full=Glutaredoxin
427	2.00E-41	107	76%	88%	isotig01109	-	627	48	366	0	gi|13878523|sp|Q9ZR41.1|GLRX_SOLLC	108	1	107	0	RecName: Full=Glutaredoxin
119	1.00E-05	36	64%	75%	isotig01110	-	719	328	433	0	gi|13878502|sp|O81187.1|GLRX_VERFO	104	15	50	0	RecName: Full=Glutaredoxin
119	8.00E-06	36	64%	75%	isotig01111	-	632	241	346	0	gi|13878502|sp|O81187.1|GLRX_VERFO	104	15	50	0	RecName: Full=Glutaredoxin
119	7.00E-06	36	64%	75%	isotig01113	-	584	193	298	0	gi|13878502|sp|O81187.1|GLRX_VERFO	104	15	50	0	RecName: Full=Glutaredoxin
119	7.00E-06	36	64%	75%	isotig01114	-	583	192	297	0	gi|13878502|sp|O81187.1|GLRX_VERFO	104	15	50	0	RecName: Full=Glutaredoxin
119	7.00E-06	36	64%	75%	isotig01115	-	572	181	286	0	gi|13878502|sp|O81187.1|GLRX_VERFO	104	15	50	0	RecName: Full=Glutaredoxin
608	0.00E+00	202	59%	68%	isotig01120	-	2016	845	1208	0	gi|75331124|sp|Q8VYA5.1|RSZ33_ARATH	290	50	251	0	RecName: Full=Serine/arginine-rich splicing factor RS2Z33; AltName: Full=RS-containing zinc finger protein 33; Short=At-RS2Z33; Short=At-RSZ33
608	0.00E+00	202	59%	68%	isotig01121	-	2016	845	1208	0	gi|75331124|sp|Q8VYA5.1|RSZ33_ARATH	290	50	251	0	RecName: Full=Serine/arginine-rich splicing factor RS2Z33; AltName: Full=RS-containing zinc finger protein 33; Short=At-RS2Z33; Short=At-RSZ33
682	0.00E+00	220	61%	70%	isotig01122	-	1923	899	1262	0	gi|75331124|sp|Q8VYA5.1|RSZ33_ARATH	290	32	251	0	RecName: Full=Serine/arginine-rich splicing factor RS2Z33; AltName: Full=RS-containing zinc finger protein 33; Short=At-RS2Z33; Short=At-RSZ33
616	0.00E+00	202	60%	69%	isotig01123	-	2006	845	1208	0	gi|75331124|sp|Q8VYA5.1|RSZ33_ARATH	290	50	251	0	RecName: Full=Serine/arginine-rich splicing factor RS2Z33; AltName: Full=RS-containing zinc finger protein 33; Short=At-RS2Z33; Short=At-RSZ33
682	0.00E+00	220	61%	70%	isotig01124	-	1923	899	1262	0	gi|75331124|sp|Q8VYA5.1|RSZ33_ARATH	290	32	251	0	RecName: Full=Serine/arginine-rich splicing factor RS2Z33; AltName: Full=RS-containing zinc finger protein 33; Short=At-RS2Z33; Short=At-RSZ33
676	0.00E+00	216	62%	70%	isotig01125	-	1913	887	1250	0	gi|75331124|sp|Q8VYA5.1|RSZ33_ARATH	290	36	251	0	RecName: Full=Serine/arginine-rich splicing factor RS2Z33; AltName: Full=RS-containing zinc finger protein 33; Short=At-RS2Z33; Short=At-RSZ33
608	0.00E+00	202	59%	68%	isotig01126	-	1771	845	1208	0	gi|75331124|sp|Q8VYA5.1|RSZ33_ARATH	290	50	251	0	RecName: Full=Serine/arginine-rich splicing factor RS2Z33; AltName: Full=RS-containing zinc finger protein 33; Short=At-RS2Z33; Short=At-RSZ33
608	0.00E+00	202	59%	68%	isotig01127	-	1771	845	1208	0	gi|75331124|sp|Q8VYA5.1|RSZ33_ARATH	290	50	251	0	RecName: Full=Serine/arginine-rich splicing factor RS2Z33; AltName: Full=RS-containing zinc finger protein 33; Short=At-RS2Z33; Short=At-RSZ33
846	0.00E+00	251	65%	75%	isotig01128	-	1678	812	1355	0	gi|75331124|sp|Q8VYA5.1|RSZ33_ARATH	290	1	251	0	RecName: Full=Serine/arginine-rich splicing factor RS2Z33; AltName: Full=RS-containing zinc finger protein 33; Short=At-RS2Z33; Short=At-RSZ33
846	0.00E+00	251	65%	75%	isotig01129	-	1678	812	1355	0	gi|75331124|sp|Q8VYA5.1|RSZ33_ARATH	290	1	251	0	RecName: Full=Serine/arginine-rich splicing factor RS2Z33; AltName: Full=RS-containing zinc finger protein 33; Short=At-RS2Z33; Short=At-RSZ33
475	0.00E+00	169	56%	65%	isotig01130	-	1482	926	1109	0	gi|75331124|sp|Q8VYA5.1|RSZ33_ARATH	290	83	251	0	RecName: Full=Serine/arginine-rich splicing factor RS2Z33; AltName: Full=RS-containing zinc finger protein 33; Short=At-RS2Z33; Short=At-RSZ33
915	0.00E+00	299	60%	73%	isotig01131	-	3163	1990	2884	0	gi|3914997|sp|Q43075.1|SPE1_PEA	728	436	734	0	RecName: Full=Arginine decarboxylase; Short=ADC; Short=ARGDC
911	0.00E+00	299	60%	73%	isotig01132	-	3162	1989	2883	0	gi|3914997|sp|Q43075.1|SPE1_PEA	728	436	734	0	RecName: Full=Arginine decarboxylase; Short=ADC; Short=ARGDC
600	0.00E+00	162	72%	82%	isotig01133	-	3006	1972	2455	0	gi|1711492|sp|P49726.1|SPE1_SOLLC	502	312	473	0	RecName: Full=Arginine decarboxylase; Short=ADC; Short=ARGDC
714	0.00E+00	222	66%	75%	isotig01134	-	3005	1797	2460	0	gi|1711492|sp|P49726.1|SPE1_SOLLC	502	253	474	0	RecName: Full=Arginine decarboxylase; Short=ADC; Short=ARGDC
403	4.00E-38	148	58%	68%	isotig01135	-	1546	823	1264	0	gi|3914997|sp|Q43075.1|SPE1_PEA	728	583	730	0	RecName: Full=Arginine decarboxylase; Short=ADC; Short=ARGDC
1236	0.00E+00	329	69%	82%	isotig01138	-	2305	1386	2109	0	gi|332278165|sp|Q93XX4.2|C2D61_ARATH	751	172	500	0	RecName: Full=C2 domain-containing protein At1g53590; AltName: Full=N-terminal-TM-C2 domain type 6 protein 1; Short=NTMC2TYPE6.1
1243	0.00E+00	329	70%	82%	isotig01139	-	2305	1386	2109	0	gi|332278165|sp|Q93XX4.2|C2D61_ARATH	751	172	500	0	RecName: Full=C2 domain-containing protein At1g53590; AltName: Full=N-terminal-TM-C2 domain type 6 protein 1; Short=NTMC2TYPE6.1
1236	0.00E+00	329	69%	82%	isotig01140	-	2250	1331	2054	0	gi|332278165|sp|Q93XX4.2|C2D61_ARATH	751	172	500	0	RecName: Full=C2 domain-containing protein At1g53590; AltName: Full=N-terminal-TM-C2 domain type 6 protein 1; Short=NTMC2TYPE6.1
1236	0.00E+00	329	69%	82%	isotig01141	-	2249	1330	2053	0	gi|332278165|sp|Q93XX4.2|C2D61_ARATH	751	172	500	0	RecName: Full=C2 domain-containing protein At1g53590; AltName: Full=N-terminal-TM-C2 domain type 6 protein 1; Short=NTMC2TYPE6.1
1243	0.00E+00	329	70%	82%	isotig01142	-	2250	1331	2054	0	gi|332278165|sp|Q93XX4.2|C2D61_ARATH	751	172	500	0	RecName: Full=C2 domain-containing protein At1g53590; AltName: Full=N-terminal-TM-C2 domain type 6 protein 1; Short=NTMC2TYPE6.1
1243	0.00E+00	329	70%	82%	isotig01143	-	2249	1330	2053	0	gi|332278165|sp|Q93XX4.2|C2D61_ARATH	751	172	500	0	RecName: Full=C2 domain-containing protein At1g53590; AltName: Full=N-terminal-TM-C2 domain type 6 protein 1; Short=NTMC2TYPE6.1
1236	0.00E+00	329	69%	82%	isotig01144	-	2162	1243	1966	0	gi|332278165|sp|Q93XX4.2|C2D61_ARATH	751	172	500	0	RecName: Full=C2 domain-containing protein At1g53590; AltName: Full=N-terminal-TM-C2 domain type 6 protein 1; Short=NTMC2TYPE6.1
1236	0.00E+00	329	69%	82%	isotig01145	-	2161	1242	1965	0	gi|332278165|sp|Q93XX4.2|C2D61_ARATH	751	172	500	0	RecName: Full=C2 domain-containing protein At1g53590; AltName: Full=N-terminal-TM-C2 domain type 6 protein 1; Short=NTMC2TYPE6.1
1243	0.00E+00	329	70%	82%	isotig01146	-	2162	1243	1966	0	gi|332278165|sp|Q93XX4.2|C2D61_ARATH	751	172	500	0	RecName: Full=C2 domain-containing protein At1g53590; AltName: Full=N-terminal-TM-C2 domain type 6 protein 1; Short=NTMC2TYPE6.1
1243	0.00E+00	329	70%	82%	isotig01147	-	2161	1242	1965	0	gi|332278165|sp|Q93XX4.2|C2D61_ARATH	751	172	500	0	RecName: Full=C2 domain-containing protein At1g53590; AltName: Full=N-terminal-TM-C2 domain type 6 protein 1; Short=NTMC2TYPE6.1
1236	0.00E+00	329	69%	82%	isotig01148	-	2116	1197	1920	0	gi|332278165|sp|Q93XX4.2|C2D61_ARATH	751	172	500	0	RecName: Full=C2 domain-containing protein At1g53590; AltName: Full=N-terminal-TM-C2 domain type 6 protein 1; Short=NTMC2TYPE6.1
1243	0.00E+00	329	70%	82%	isotig01149	-	2116	1197	1920	0	gi|332278165|sp|Q93XX4.2|C2D61_ARATH	751	172	500	0	RecName: Full=C2 domain-containing protein At1g53590; AltName: Full=N-terminal-TM-C2 domain type 6 protein 1; Short=NTMC2TYPE6.1
1236	0.00E+00	329	69%	82%	isotig01150	-	2061	1142	1865	0	gi|332278165|sp|Q93XX4.2|C2D61_ARATH	751	172	500	0	RecName: Full=C2 domain-containing protein At1g53590; AltName: Full=N-terminal-TM-C2 domain type 6 protein 1; Short=NTMC2TYPE6.1
1236	0.00E+00	329	69%	82%	isotig01151	-	2060	1141	1864	0	gi|332278165|sp|Q93XX4.2|C2D61_ARATH	751	172	500	0	RecName: Full=C2 domain-containing protein At1g53590; AltName: Full=N-terminal-TM-C2 domain type 6 protein 1; Short=NTMC2TYPE6.1
1243	0.00E+00	329	70%	82%	isotig01152	-	2061	1142	1865	0	gi|332278165|sp|Q93XX4.2|C2D61_ARATH	751	172	500	0	RecName: Full=C2 domain-containing protein At1g53590; AltName: Full=N-terminal-TM-C2 domain type 6 protein 1; Short=NTMC2TYPE6.1
1243	0.00E+00	329	70%	82%	isotig01153	-	2060	1141	1864	0	gi|332278165|sp|Q93XX4.2|C2D61_ARATH	751	172	500	0	RecName: Full=C2 domain-containing protein At1g53590; AltName: Full=N-terminal-TM-C2 domain type 6 protein 1; Short=NTMC2TYPE6.1
1236	0.00E+00	329	69%	82%	isotig01154	-	1973	1054	1777	0	gi|332278165|sp|Q93XX4.2|C2D61_ARATH	751	172	500	0	RecName: Full=C2 domain-containing protein At1g53590; AltName: Full=N-terminal-TM-C2 domain type 6 protein 1; Short=NTMC2TYPE6.1
1236	0.00E+00	329	69%	82%	isotig01155	-	1972	1053	1776	0	gi|332278165|sp|Q93XX4.2|C2D61_ARATH	751	172	500	0	RecName: Full=C2 domain-containing protein At1g53590; AltName: Full=N-terminal-TM-C2 domain type 6 protein 1; Short=NTMC2TYPE6.1
1243	0.00E+00	329	70%	82%	isotig01156	-	1973	1054	1777	0	gi|332278165|sp|Q93XX4.2|C2D61_ARATH	751	172	500	0	RecName: Full=C2 domain-containing protein At1g53590; AltName: Full=N-terminal-TM-C2 domain type 6 protein 1; Short=NTMC2TYPE6.1
1243	0.00E+00	329	70%	82%	isotig01157	-	1972	1053	1776	0	gi|332278165|sp|Q93XX4.2|C2D61_ARATH	751	172	500	0	RecName: Full=C2 domain-containing protein At1g53590; AltName: Full=N-terminal-TM-C2 domain type 6 protein 1; Short=NTMC2TYPE6.1
563	0.00E+00	154	68%	83%	isotig01158	-	1745	683	866	0	gi|62900714|sp|Q9XG54.1|OPR1_SOLLC	376	197	350	0	RecName: Full=12-oxophytodienoate reductase 1; AltName: Full=12-oxophytodienoate-10,11-reductase 1; Short=OPDA-reductase 1; AltName: Full=LeOPR1
763	0.00E+00	196	70%	83%	isotig01159	-	1758	1083	1446	0	gi|62900694|sp|Q8GYB8.2|OPR2_ARATH	374	2	197	0	RecName: Full=12-oxophytodienoate reductase 2; AltName: Full=12-oxophytodienoate-10,11-reductase 2; Short=AtOPR2; Short=OPDA-reductase 2
564	0.00E+00	154	68%	83%	isotig01160	-	1705	643	826	0	gi|62900714|sp|Q9XG54.1|OPR1_SOLLC	376	197	350	0	RecName: Full=12-oxophytodienoate reductase 1; AltName: Full=12-oxophytodienoate-10,11-reductase 1; Short=OPDA-reductase 1; AltName: Full=LeOPR1
763	0.00E+00	196	70%	83%	isotig01161	-	1718	1043	1406	0	gi|62900694|sp|Q8GYB8.2|OPR2_ARATH	374	2	197	0	RecName: Full=12-oxophytodienoate reductase 2; AltName: Full=12-oxophytodienoate-10,11-reductase 2; Short=AtOPR2; Short=OPDA-reductase 2
564	0.00E+00	154	68%	83%	isotig01162	-	1522	460	643	0	gi|62900714|sp|Q9XG54.1|OPR1_SOLLC	376	197	350	0	RecName: Full=12-oxophytodienoate reductase 1; AltName: Full=12-oxophytodienoate-10,11-reductase 1; Short=OPDA-reductase 1; AltName: Full=LeOPR1
564	0.00E+00	154	68%	83%	isotig01163	-	1518	456	639	0	gi|62900714|sp|Q9XG54.1|OPR1_SOLLC	376	197	350	0	RecName: Full=12-oxophytodienoate reductase 1; AltName: Full=12-oxophytodienoate-10,11-reductase 1; Short=OPDA-reductase 1; AltName: Full=LeOPR1
763	0.00E+00	196	70%	83%	isotig01164	-	1535	860	1223	0	gi|62900694|sp|Q8GYB8.2|OPR2_ARATH	374	2	197	0	RecName: Full=12-oxophytodienoate reductase 2; AltName: Full=12-oxophytodienoate-10,11-reductase 2; Short=AtOPR2; Short=OPDA-reductase 2
763	0.00E+00	196	70%	83%	isotig01165	-	1531	856	1219	0	gi|62900694|sp|Q8GYB8.2|OPR2_ARATH	374	2	197	0	RecName: Full=12-oxophytodienoate reductase 2; AltName: Full=12-oxophytodienoate-10,11-reductase 2; Short=AtOPR2; Short=OPDA-reductase 2
564	0.00E+00	154	68%	83%	isotig01166	-	1518	456	639	0	gi|62900714|sp|Q9XG54.1|OPR1_SOLLC	376	197	350	0	RecName: Full=12-oxophytodienoate reductase 1; AltName: Full=12-oxophytodienoate-10,11-reductase 1; Short=OPDA-reductase 1; AltName: Full=LeOPR1
763	0.00E+00	196	70%	83%	isotig01167	-	1531	856	1219	0	gi|62900694|sp|Q8GYB8.2|OPR2_ARATH	374	2	197	0	RecName: Full=12-oxophytodienoate reductase 2; AltName: Full=12-oxophytodienoate-10,11-reductase 2; Short=AtOPR2; Short=OPDA-reductase 2
560	0.00E+00	154	68%	83%	isotig01168	-	1281	683	866	0	gi|62900714|sp|Q9XG54.1|OPR1_SOLLC	376	197	350	0	RecName: Full=12-oxophytodienoate reductase 1; AltName: Full=12-oxophytodienoate-10,11-reductase 1; Short=OPDA-reductase 1; AltName: Full=LeOPR1
560	0.00E+00	154	68%	83%	isotig01169	-	1241	643	826	0	gi|62900714|sp|Q9XG54.1|OPR1_SOLLC	376	197	350	0	RecName: Full=12-oxophytodienoate reductase 1; AltName: Full=12-oxophytodienoate-10,11-reductase 1; Short=OPDA-reductase 1; AltName: Full=LeOPR1
560	0.00E+00	154	68%	83%	isotig01170	-	1058	460	643	0	gi|62900714|sp|Q9XG54.1|OPR1_SOLLC	376	197	350	0	RecName: Full=12-oxophytodienoate reductase 1; AltName: Full=12-oxophytodienoate-10,11-reductase 1; Short=OPDA-reductase 1; AltName: Full=LeOPR1
560	0.00E+00	154	68%	83%	isotig01171	-	1054	456	639	0	gi|62900714|sp|Q9XG54.1|OPR1_SOLLC	376	197	350	0	RecName: Full=12-oxophytodienoate reductase 1; AltName: Full=12-oxophytodienoate-10,11-reductase 1; Short=OPDA-reductase 1; AltName: Full=LeOPR1
560	0.00E+00	154	68%	83%	isotig01172	-	1054	456	639	0	gi|62900714|sp|Q9XG54.1|OPR1_SOLLC	376	197	350	0	RecName: Full=12-oxophytodienoate reductase 1; AltName: Full=12-oxophytodienoate-10,11-reductase 1; Short=OPDA-reductase 1; AltName: Full=LeOPR1
254	2.00E-20	61	79%	92%	isotig01173	-	4077	1634	1637	0	gi|75283672|sp|Q58G01.1|LHWL3_ARATH	720	543	603	0	RecName: Full=Transcription factor bHLH155; AltName: Full=BHLH transcription factor gamma; Short=bHLH gamma; AltName: Full=Basic helix-loop-helix protein 155; Shor
254	2.00E-20	61	79%	92%	isotig01174	-	4056	1613	1616	0	gi|75283672|sp|Q58G01.1|LHWL3_ARATH	720	543	603	0	RecName: Full=Transcription factor bHLH155; AltName: Full=BHLH transcription factor gamma; Short=bHLH gamma; AltName: Full=Basic helix-loop-helix protein 155; Shor
254	2.00E-20	61	79%	92%	isotig01175	-	3531	1634	1637	0	gi|75283672|sp|Q58G01.1|LHWL3_ARATH	720	543	603	0	RecName: Full=Transcription factor bHLH155; AltName: Full=BHLH transcription factor gamma; Short=bHLH gamma; AltName: Full=Basic helix-loop-helix protein 155; Shor
254	2.00E-20	61	79%	92%	isotig01176	-	3553	1110	1113	0	gi|75283672|sp|Q58G01.1|LHWL3_ARATH	720	543	603	0	RecName: Full=Transcription factor bHLH155; AltName: Full=BHLH transcription factor gamma; Short=bHLH gamma; AltName: Full=Basic helix-loop-helix protein 155; Shor
254	2.00E-20	61	79%	92%	isotig01177	-	3510	1613	1616	0	gi|75283672|sp|Q58G01.1|LHWL3_ARATH	720	543	603	0	RecName: Full=Transcription factor bHLH155; AltName: Full=BHLH transcription factor gamma; Short=bHLH gamma; AltName: Full=Basic helix-loop-helix protein 155; Shor
254	2.00E-20	61	79%	92%	isotig01178	-	3532	1089	1092	0	gi|75283672|sp|Q58G01.1|LHWL3_ARATH	720	543	603	0	RecName: Full=Transcription factor bHLH155; AltName: Full=BHLH transcription factor gamma; Short=bHLH gamma; AltName: Full=Basic helix-loop-helix protein 155; Shor
254	2.00E-20	61	79%	92%	isotig01179	-	3007	1110	1113	0	gi|75283672|sp|Q58G01.1|LHWL3_ARATH	720	543	603	0	RecName: Full=Transcription factor bHLH155; AltName: Full=BHLH transcription factor gamma; Short=bHLH gamma; AltName: Full=Basic helix-loop-helix protein 155; Shor
254	2.00E-20	61	79%	92%	isotig01180	-	2986	1089	1092	0	gi|75283672|sp|Q58G01.1|LHWL3_ARATH	720	543	603	0	RecName: Full=Transcription factor bHLH155; AltName: Full=BHLH transcription factor gamma; Short=bHLH gamma; AltName: Full=Basic helix-loop-helix protein 155; Shor
171	4.00E-11	95	37%	55%	isotig01182	-	2027	22	304	0	gi|75171768|sp|Q9FN03.1|UVR8_ARATH	440	148	242	0	RecName: Full=Ultraviolet-B receptor UVR8; AltName: Full=Protein UV-B RESISTANCE 8; AltName: Full=RCC1 domain-containing protein UVR8
171	3.00E-11	95	37%	55%	isotig01184	-	1503	22	304	0	gi|75171768|sp|Q9FN03.1|UVR8_ARATH	440	148	242	0	RecName: Full=Ultraviolet-B receptor UVR8; AltName: Full=Protein UV-B RESISTANCE 8; AltName: Full=RCC1 domain-containing protein UVR8
183	1.00E-12	80	49%	69%	isotig01185	-	1341	263	266	0	gi|193806610|sp|P0C7P8.1|LHWL1_ARATH	734	62	141	0	RecName: Full=Transcription factor EMB1444; AltName: Full=Basic helix-loop-helix protein EMB1444; AltName: Full=LONESOME HIGHWAY-like protein 1; AltName: Full=Pro
178	2.00E-12	80	49%	68%	isotig01186	-	795	263	266	0	gi|193806610|sp|P0C7P8.1|LHWL1_ARATH	734	62	141	0	RecName: Full=Transcription factor EMB1444; AltName: Full=Basic helix-loop-helix protein EMB1444; AltName: Full=LONESOME HIGHWAY-like protein 1; AltName: Full=Pro
1071	0.00E+00	226	96%	98%	isotig01187	-	3977	2640	3315	0	gi|2827755|sp|P21616.3|AVP_PHAAU	765	541	766	0	RecName: Full=Pyrophosphate-energized vacuolar membrane proton pump; AltName: Full=Pyrophosphate-energized inorganic pyrophosphatase; Short=H(+)-PPase; AltName: Full=
1071	0.00E+00	226	96%	98%	isotig01188	-	3891	2554	3229	0	gi|2827755|sp|P21616.3|AVP_PHAAU	765	541	766	0	RecName: Full=Pyrophosphate-energized vacuolar membrane proton pump; AltName: Full=Pyrophosphate-energized inorganic pyrophosphatase; Short=H(+)-PPase; AltName: Full=
1071	0.00E+00	226	96%	98%	isotig01189	-	3891	2554	3229	0	gi|2827755|sp|P21616.3|AVP_PHAAU	765	541	766	0	RecName: Full=Pyrophosphate-energized vacuolar membrane proton pump; AltName: Full=Pyrophosphate-energized inorganic pyrophosphatase; Short=H(+)-PPase; AltName: Full=
1510	0.00E+00	337	92%	93%	isotig01190	-	3756	2086	3094	0	gi|2827755|sp|P21616.3|AVP_PHAAU	765	430	766	0	RecName: Full=Pyrophosphate-energized vacuolar membrane proton pump; AltName: Full=Pyrophosphate-energized inorganic pyrophosphatase; Short=H(+)-PPase; AltName: Full=
1967	0.00E+00	507	79%	82%	isotig01191	-	3670	1490	3008	0	gi|399091|sp|P31414.1|AVP1_ARATH	770	264	770	0	RecName: Full=Pyrophosphate-energized vacuolar membrane proton pump 1; AltName: Full=Pyrophosphate-energized inorganic pyrophosphatase 1; Short=H(+)-PPase 1; AltName:
1964	0.00E+00	507	79%	82%	isotig01192	-	3670	1490	3008	0	gi|399091|sp|P31414.1|AVP1_ARATH	770	264	770	0	RecName: Full=Pyrophosphate-energized vacuolar membrane proton pump 1; AltName: Full=Pyrophosphate-energized inorganic pyrophosphatase 1; Short=H(+)-PPase 1; AltName:
1071	0.00E+00	226	96%	98%	isotig01193	-	3686	2349	3024	0	gi|2827755|sp|P21616.3|AVP_PHAAU	765	541	766	0	RecName: Full=Pyrophosphate-energized vacuolar membrane proton pump; AltName: Full=Pyrophosphate-energized inorganic pyrophosphatase; Short=H(+)-PPase; AltName: Full=
1071	0.00E+00	226	96%	98%	isotig01194	-	3600	2263	2938	0	gi|2827755|sp|P21616.3|AVP_PHAAU	765	541	766	0	RecName: Full=Pyrophosphate-energized vacuolar membrane proton pump; AltName: Full=Pyrophosphate-energized inorganic pyrophosphatase; Short=H(+)-PPase; AltName: Full=
1071	0.00E+00	226	96%	98%	isotig01195	-	3600	2263	2938	0	gi|2827755|sp|P21616.3|AVP_PHAAU	765	541	766	0	RecName: Full=Pyrophosphate-energized vacuolar membrane proton pump; AltName: Full=Pyrophosphate-energized inorganic pyrophosphatase; Short=H(+)-PPase; AltName: Full=
1510	0.00E+00	337	92%	93%	isotig01196	-	3465	1795	2803	0	gi|2827755|sp|P21616.3|AVP_PHAAU	765	430	766	0	RecName: Full=Pyrophosphate-energized vacuolar membrane proton pump; AltName: Full=Pyrophosphate-energized inorganic pyrophosphatase; Short=H(+)-PPase; AltName: Full=
1967	0.00E+00	507	79%	82%	isotig01197	-	3379	1199	2717	0	gi|399091|sp|P31414.1|AVP1_ARATH	770	264	770	0	RecName: Full=Pyrophosphate-energized vacuolar membrane proton pump 1; AltName: Full=Pyrophosphate-energized inorganic pyrophosphatase 1; Short=H(+)-PPase 1; AltName:
1964	0.00E+00	507	79%	82%	isotig01198	-	3379	1199	2717	0	gi|399091|sp|P31414.1|AVP1_ARATH	770	264	770	0	RecName: Full=Pyrophosphate-energized vacuolar membrane proton pump 1; AltName: Full=Pyrophosphate-energized inorganic pyrophosphatase 1; Short=H(+)-PPase 1; AltName:
805	0.00E+00	263	62%	70%	contig03168	-	1725	66	852	0	gi|75334879|sp|Q9LEB3.1|RBP47_NICPL	428	2	264	0	RecName: Full=Polyadenylate-binding protein RBP47; Short=Poly(A)-binding protein RBP47; AltName: Full=RNA-binding protein 47; Short=NplRBP47
503	0.00E+00	108	92%	94%	isotig01199	-	1522	1160	1163	0	gi|1168749|sp|Q03509.2|CALM6_ARATH	149	1	108	0	RecName: Full=Calmodulin-6; Short=CaM-6
503	0.00E+00	108	92%	94%	isotig01200	-	1517	1155	1158	0	gi|1168749|sp|Q03509.2|CALM6_ARATH	149	1	108	0	RecName: Full=Calmodulin-6; Short=CaM-6
503	0.00E+00	108	92%	94%	isotig01201	-	1524	1162	1165	0	gi|1168749|sp|Q03509.2|CALM6_ARATH	149	1	108	0	RecName: Full=Calmodulin-6; Short=CaM-6
503	0.00E+00	108	92%	94%	isotig01202	-	1516	1154	1157	0	gi|1168749|sp|Q03509.2|CALM6_ARATH	149	1	108	0	RecName: Full=Calmodulin-6; Short=CaM-6
503	0.00E+00	108	92%	94%	isotig01203	-	1523	1161	1164	0	gi|1168749|sp|Q03509.2|CALM6_ARATH	149	1	108	0	RecName: Full=Calmodulin-6; Short=CaM-6
356	1.00E-32	77	90%	94%	isotig01204	-	1652	1085	1088	0	gi|1168749|sp|Q03509.2|CALM6_ARATH	149	26	102	0	RecName: Full=Calmodulin-6; Short=CaM-6
356	1.00E-32	77	90%	94%	isotig01205	-	1647	1080	1083	0	gi|1168749|sp|Q03509.2|CALM6_ARATH	149	26	102	0	RecName: Full=Calmodulin-6; Short=CaM-6
356	1.00E-32	77	90%	94%	isotig01206	-	1645	1078	1081	0	gi|1168749|sp|Q03509.2|CALM6_ARATH	149	26	102	0	RecName: Full=Calmodulin-6; Short=CaM-6
356	1.00E-32	77	90%	94%	isotig01207	-	1654	1087	1090	0	gi|1168749|sp|Q03509.2|CALM6_ARATH	149	26	102	0	RecName: Full=Calmodulin-6; Short=CaM-6
356	1.00E-32	77	90%	94%	isotig01208	-	1653	1086	1089	0	gi|1168749|sp|Q03509.2|CALM6_ARATH	149	26	102	0	RecName: Full=Calmodulin-6; Short=CaM-6
695	0.00E+00	347	45%	63%	isotig01209	-	1535	467	1190	0	gi|15214082|sp|Q9Y376.1|CAB39_HUMAN	341	1	347	0	RecName: Full=Calcium-binding protein 39; AltName: Full=MO25alpha; AltName: Full=Protein Mo25 CAB39_BOVIN RecName: Full=Calcium-binding pr
360	3.00E-33	155	50%	65%	isotig01210	-	1279	434	617	0	gi|341940297|sp|Q06138.2|CAB39_MOUSE	341	189	343	0	RecName: Full=Calcium-binding protein 39; AltName: Full=MO25alpha; AltName: Full=Protein Mo25
557	0.00E+00	282	45%	63%	isotig01211	-	1290	402	945	0	gi|15214082|sp|Q9Y376.1|CAB39_HUMAN	341	1	282	0	RecName: Full=Calcium-binding protein 39; AltName: Full=MO25alpha; AltName: Full=Protein Mo25 CAB39_BOVIN RecName: Full=Calcium-binding pr
220	4.00E-17	90	52%	68%	isotig01212	-	1034	369	372	0	gi|15214082|sp|Q9Y376.1|CAB39_HUMAN	341	189	278	0	RecName: Full=Calcium-binding protein 39; AltName: Full=MO25alpha; AltName: Full=Protein Mo25 CAB39_BOVIN RecName: Full=Calcium-binding pr
250	1.00E-20	155	39%	60%	isotig01213	-	1047	519	702	0	gi|15214082|sp|Q9Y376.1|CAB39_HUMAN	341	1	155	0	RecName: Full=Calcium-binding protein 39; AltName: Full=MO25alpha; AltName: Full=Protein Mo25 CAB39_BOVIN RecName: Full=Calcium-binding pr
412	2.00E-39	222	43%	62%	isotig01214	-	939	231	594	0	gi|15214082|sp|Q9Y376.1|CAB39_HUMAN	341	1	222	0	RecName: Full=Calcium-binding protein 39; AltName: Full=MO25alpha; AltName: Full=Protein Mo25 CAB39_BOVIN RecName: Full=Calcium-binding pr
835	0.00E+00	306	55%	69%	isotig01219	-	1878	522	1245	0	gi|75330977|sp|Q8S9H7.1|DIV_ANTMA	307	1	306	0	RecName: Full=Transcription factor DIVARICATA
833	0.00E+00	306	55%	69%	isotig01220	-	1873	522	1245	0	gi|75330977|sp|Q8S9H7.1|DIV_ANTMA	307	1	306	0	RecName: Full=Transcription factor DIVARICATA
833	0.00E+00	306	55%	69%	isotig01221	-	1782	522	1245	0	gi|75330977|sp|Q8S9H7.1|DIV_ANTMA	307	1	306	0	RecName: Full=Transcription factor DIVARICATA
833	0.00E+00	306	55%	69%	isotig01222	-	1777	522	1245	0	gi|75330977|sp|Q8S9H7.1|DIV_ANTMA	307	1	306	0	RecName: Full=Transcription factor DIVARICATA
676	0.00E+00	177	73%	84%	isotig01225	-	2985	1330	1513	0	gi|75266736|sp|Q9SZ53.1|P2C60_ARATH	357	56	232	0	RecName: Full=Probable protein phosphatase 2C 60; Short=AtPP2C60
1142	0.00E+00	295	73%	83%	isotig01226	-	2530	515	1058	0	gi|75290241|sp|Q6ETK3.1|P2C11_ORYSJ	362	56	350	0	RecName: Full=Probable protein phosphatase 2C 11; Short=OsPP2C11
654	0.00E+00	175	74%	83%	isotig01227	-	2009	1324	1507	0	gi|75266736|sp|Q9SZ53.1|P2C60_ARATH	357	58	232	0	RecName: Full=Probable protein phosphatase 2C 60; Short=AtPP2C60
1122	0.00E+00	293	73%	82%	isotig01228	-	1554	509	1052	0	gi|75290241|sp|Q6ETK3.1|P2C11_ORYSJ	362	58	350	0	RecName: Full=Probable protein phosphatase 2C 11; Short=OsPP2C11
270	4.00E-23	68	74%	85%	isotig01229	-	809	628	631	0	gi|75266736|sp|Q9SZ53.1|P2C60_ARATH	357	226	293	0	RecName: Full=Probable protein phosphatase 2C 60; Short=AtPP2C60
772	0.00E+00	261	54%	72%	isotig01230	-	1829	150	930	0	gi|37999778|sp|Q9CQE7.1|ERGI3_MOUSE	383	6	266	0	RecName: Full=Endoplasmic reticulum-Golgi intermediate compartment protein 3; AltName: Full=Serologically defined breast cancer antigen NY-BR-84 homolog
772	0.00E+00	261	54%	72%	isotig01231	-	1822	143	923	0	gi|37999778|sp|Q9CQE7.1|ERGI3_MOUSE	383	6	266	0	RecName: Full=Endoplasmic reticulum-Golgi intermediate compartment protein 3; AltName: Full=Serologically defined breast cancer antigen NY-BR-84 homolog
772	0.00E+00	261	54%	72%	isotig01232	-	1808	150	930	0	gi|37999778|sp|Q9CQE7.1|ERGI3_MOUSE	383	6	266	0	RecName: Full=Endoplasmic reticulum-Golgi intermediate compartment protein 3; AltName: Full=Serologically defined breast cancer antigen NY-BR-84 homolog
772	0.00E+00	261	54%	72%	isotig01233	-	1808	150	930	0	gi|37999778|sp|Q9CQE7.1|ERGI3_MOUSE	383	6	266	0	RecName: Full=Endoplasmic reticulum-Golgi intermediate compartment protein 3; AltName: Full=Serologically defined breast cancer antigen NY-BR-84 homolog
772	0.00E+00	261	54%	72%	isotig01234	-	1801	143	923	0	gi|37999778|sp|Q9CQE7.1|ERGI3_MOUSE	383	6	266	0	RecName: Full=Endoplasmic reticulum-Golgi intermediate compartment protein 3; AltName: Full=Serologically defined breast cancer antigen NY-BR-84 homolog
772	0.00E+00	261	54%	72%	isotig01235	-	1801	143	923	0	gi|37999778|sp|Q9CQE7.1|ERGI3_MOUSE	383	6	266	0	RecName: Full=Endoplasmic reticulum-Golgi intermediate compartment protein 3; AltName: Full=Serologically defined breast cancer antigen NY-BR-84 homolog
804	0.00E+00	280	52%	71%	isotig01236	-	1688	150	987	0	gi|37999778|sp|Q9CQE7.1|ERGI3_MOUSE	383	6	285	0	RecName: Full=Endoplasmic reticulum-Golgi intermediate compartment protein 3; AltName: Full=Serologically defined breast cancer antigen NY-BR-84 homolog
804	0.00E+00	280	52%	71%	isotig01237	-	1681	143	980	0	gi|37999778|sp|Q9CQE7.1|ERGI3_MOUSE	383	6	285	0	RecName: Full=Endoplasmic reticulum-Golgi intermediate compartment protein 3; AltName: Full=Serologically defined breast cancer antigen NY-BR-84 homolog
1088	0.00E+00	379	53%	72%	isotig01238	-	1667	150	1284	0	gi|37999778|sp|Q9CQE7.1|ERGI3_MOUSE	383	6	384	0	RecName: Full=Endoplasmic reticulum-Golgi intermediate compartment protein 3; AltName: Full=Serologically defined breast cancer antigen NY-BR-84 homolog
1083	0.00E+00	379	53%	72%	isotig01239	-	1667	150	1284	0	gi|37999778|sp|Q9CQE7.1|ERGI3_MOUSE	383	6	384	0	RecName: Full=Endoplasmic reticulum-Golgi intermediate compartment protein 3; AltName: Full=Serologically defined breast cancer antigen NY-BR-84 homolog
1083	0.00E+00	379	53%	72%	isotig01240	-	1660	143	1277	0	gi|37999778|sp|Q9CQE7.1|ERGI3_MOUSE	383	6	384	0	RecName: Full=Endoplasmic reticulum-Golgi intermediate compartment protein 3; AltName: Full=Serologically defined breast cancer antigen NY-BR-84 homolog
1088	0.00E+00	379	53%	72%	isotig01241	-	1660	143	1277	0	gi|37999778|sp|Q9CQE7.1|ERGI3_MOUSE	383	6	384	0	RecName: Full=Endoplasmic reticulum-Golgi intermediate compartment protein 3; AltName: Full=Serologically defined breast cancer antigen NY-BR-84 homolog
772	0.00E+00	261	54%	72%	isotig01242	-	1428	150	930	0	gi|37999778|sp|Q9CQE7.1|ERGI3_MOUSE	383	6	266	0	RecName: Full=Endoplasmic reticulum-Golgi intermediate compartment protein 3; AltName: Full=Serologically defined breast cancer antigen NY-BR-84 homolog
772	0.00E+00	261	54%	72%	isotig01243	-	1421	143	923	0	gi|37999778|sp|Q9CQE7.1|ERGI3_MOUSE	383	6	266	0	RecName: Full=Endoplasmic reticulum-Golgi intermediate compartment protein 3; AltName: Full=Serologically defined breast cancer antigen NY-BR-84 homolog
772	0.00E+00	261	54%	72%	isotig01244	-	1407	150	930	0	gi|37999778|sp|Q9CQE7.1|ERGI3_MOUSE	383	6	266	0	RecName: Full=Endoplasmic reticulum-Golgi intermediate compartment protein 3; AltName: Full=Serologically defined breast cancer antigen NY-BR-84 homolog
772	0.00E+00	261	54%	72%	isotig01245	-	1407	150	930	0	gi|37999778|sp|Q9CQE7.1|ERGI3_MOUSE	383	6	266	0	RecName: Full=Endoplasmic reticulum-Golgi intermediate compartment protein 3; AltName: Full=Serologically defined breast cancer antigen NY-BR-84 homolog
772	0.00E+00	261	54%	72%	isotig01246	-	1400	143	923	0	gi|37999778|sp|Q9CQE7.1|ERGI3_MOUSE	383	6	266	0	RecName: Full=Endoplasmic reticulum-Golgi intermediate compartment protein 3; AltName: Full=Serologically defined breast cancer antigen NY-BR-84 homolog
772	0.00E+00	261	54%	72%	isotig01247	-	1400	143	923	0	gi|37999778|sp|Q9CQE7.1|ERGI3_MOUSE	383	6	266	0	RecName: Full=Endoplasmic reticulum-Golgi intermediate compartment protein 3; AltName: Full=Serologically defined breast cancer antigen NY-BR-84 homolog
804	0.00E+00	280	52%	71%	isotig01248	-	1287	150	987	0	gi|37999778|sp|Q9CQE7.1|ERGI3_MOUSE	383	6	285	0	RecName: Full=Endoplasmic reticulum-Golgi intermediate compartment protein 3; AltName: Full=Serologically defined breast cancer antigen NY-BR-84 homolog
804	0.00E+00	280	52%	71%	isotig01249	-	1280	143	980	0	gi|37999778|sp|Q9CQE7.1|ERGI3_MOUSE	383	6	285	0	RecName: Full=Endoplasmic reticulum-Golgi intermediate compartment protein 3; AltName: Full=Serologically defined breast cancer antigen NY-BR-84 homolog
1047	0.00E+00	373	53%	71%	isotig01250	-	1266	150	1266	0	gi|37999778|sp|Q9CQE7.1|ERGI3_MOUSE	383	6	378	0	RecName: Full=Endoplasmic reticulum-Golgi intermediate compartment protein 3; AltName: Full=Serologically defined breast cancer antigen NY-BR-84 homolog
1042	0.00E+00	373	53%	71%	isotig01251	-	1266	150	1266	0	gi|37999778|sp|Q9CQE7.1|ERGI3_MOUSE	383	6	378	0	RecName: Full=Endoplasmic reticulum-Golgi intermediate compartment protein 3; AltName: Full=Serologically defined breast cancer antigen NY-BR-84 homolog
1047	0.00E+00	373	53%	71%	isotig01252	-	1259	143	1259	0	gi|37999778|sp|Q9CQE7.1|ERGI3_MOUSE	383	6	378	0	RecName: Full=Endoplasmic reticulum-Golgi intermediate compartment protein 3; AltName: Full=Serologically defined breast cancer antigen NY-BR-84 homolog
1042	0.00E+00	373	53%	71%	isotig01253	-	1259	143	1259	0	gi|37999778|sp|Q9CQE7.1|ERGI3_MOUSE	383	6	378	0	RecName: Full=Endoplasmic reticulum-Golgi intermediate compartment protein 3; AltName: Full=Serologically defined breast cancer antigen NY-BR-84 homolog
322	1.00E-28	66	89%	97%	isotig01254	-	1577	927	930	0	gi|1351945|sp|P47927.1|AP2_ARATH	432	197	262	0	RecName: Full=Floral homeotic protein APETALA 2
317	4.00E-28	66	89%	95%	isotig01255	-	1568	927	930	0	gi|1351945|sp|P47927.1|AP2_ARATH	432	197	262	0	RecName: Full=Floral homeotic protein APETALA 2
470	0.00E+00	103	84%	91%	isotig01256	-	1477	1038	1041	0	gi|1351945|sp|P47927.1|AP2_ARATH	432	160	262	0	RecName: Full=Floral homeotic protein APETALA 2
316	4.00E-28	64	91%	97%	isotig01257	-	1469	819	822	0	gi|1351945|sp|P47927.1|AP2_ARATH	432	197	260	0	RecName: Full=Floral homeotic protein APETALA 2
464	3.00E-45	103	84%	90%	isotig01258	-	1468	1038	1041	0	gi|1351945|sp|P47927.1|AP2_ARATH	432	160	262	0	RecName: Full=Floral homeotic protein APETALA 2
316	4.00E-28	64	91%	97%	isotig01259	-	1460	819	822	0	gi|1351945|sp|P47927.1|AP2_ARATH	432	197	260	0	RecName: Full=Floral homeotic protein APETALA 2
368	4.00E-34	83	84%	89%	isotig01260	-	1458	1270	1273	0	gi|1351945|sp|P47927.1|AP2_ARATH	432	116	198	0	RecName: Full=Floral homeotic protein APETALA 2
317	3.00E-28	66	89%	95%	isotig01261	-	1449	927	930	0	gi|1351945|sp|P47927.1|AP2_ARATH	432	197	262	0	RecName: Full=Floral homeotic protein APETALA 2
468	1.00E-45	101	86%	91%	isotig01262	-	1369	930	933	0	gi|1351945|sp|P47927.1|AP2_ARATH	432	160	260	0	RecName: Full=Floral homeotic protein APETALA 2
454	4.00E-44	100	85%	90%	isotig01263	-	1360	930	933	0	gi|1351945|sp|P47927.1|AP2_ARATH	432	160	259	0	RecName: Full=Floral homeotic protein APETALA 2
679	0.00E+00	147	87%	92%	isotig01264	-	1358	990	1173	0	gi|1351945|sp|P47927.1|AP2_ARATH	432	116	262	0	RecName: Full=Floral homeotic protein APETALA 2
368	4.00E-34	83	84%	89%	isotig01265	-	1350	1162	1165	0	gi|1351945|sp|P47927.1|AP2_ARATH	432	116	198	0	RecName: Full=Floral homeotic protein APETALA 2
516	0.00E+00	107	90%	95%	isotig01266	-	1349	1050	1053	0	gi|1351945|sp|P47927.1|AP2_ARATH	432	156	262	0	RecName: Full=Floral homeotic protein APETALA 2
316	4.00E-28	64	91%	97%	isotig01267	-	1341	819	822	0	gi|1351945|sp|P47927.1|AP2_ARATH	432	197	260	0	RecName: Full=Floral homeotic protein APETALA 2
678	0.00E+00	145	88%	92%	isotig01268	-	1250	882	1065	0	gi|1351945|sp|P47927.1|AP2_ARATH	432	116	260	0	RecName: Full=Floral homeotic protein APETALA 2
506	0.00E+00	104	90%	95%	isotig01269	-	1241	942	945	0	gi|1351945|sp|P47927.1|AP2_ARATH	432	156	259	0	RecName: Full=Floral homeotic protein APETALA 2
254	3.00E-21	50	94%	96%	isotig01270	-	788	171	318	0	gi|1351945|sp|P47927.1|AP2_ARATH	432	197	246	0	RecName: Full=Floral homeotic protein APETALA 2
254	3.00E-21	50	94%	96%	isotig01271	-	779	171	318	0	gi|1351945|sp|P47927.1|AP2_ARATH	432	197	246	0	RecName: Full=Floral homeotic protein APETALA 2
402	2.00E-38	87	86%	90%	isotig01272	-	688	249	252	0	gi|1351945|sp|P47927.1|AP2_ARATH	432	160	246	0	RecName: Full=Floral homeotic protein APETALA 2
401	2.00E-38	87	86%	90%	isotig01273	-	679	249	252	0	gi|1351945|sp|P47927.1|AP2_ARATH	432	160	246	0	RecName: Full=Floral homeotic protein APETALA 2
368	1.00E-34	83	84%	89%	isotig01274	-	669	481	484	0	gi|1351945|sp|P47927.1|AP2_ARATH	432	116	198	0	RecName: Full=Floral homeotic protein APETALA 2
254	2.00E-21	50	94%	96%	isotig01275	-	660	171	318	0	gi|1351945|sp|P47927.1|AP2_ARATH	432	197	246	0	RecName: Full=Floral homeotic protein APETALA 2
616	0.00E+00	131	89%	92%	isotig01276	-	569	201	384	0	gi|1351945|sp|P47927.1|AP2_ARATH	432	116	246	0	RecName: Full=Floral homeotic protein APETALA 2
453	1.00E-44	91	92%	96%	isotig01277	-	560	261	264	0	gi|1351945|sp|P47927.1|AP2_ARATH	432	156	246	0	RecName: Full=Floral homeotic protein APETALA 2
847	0.00E+00	263	65%	77%	isotig01293	-	2194	227	770	0	gi|75333019|sp|Q9ASQ5.1|CRCK3_ARATH	510	162	424	0	RecName: Full=Calmodulin-binding receptor-like cytoplasmic kinase 3; Flags: Precursor
902	0.00E+00	272	66%	79%	isotig01294	-	2194	227	770	0	gi|75333019|sp|Q9ASQ5.1|CRCK3_ARATH	510	162	433	0	RecName: Full=Calmodulin-binding receptor-like cytoplasmic kinase 3; Flags: Precursor
806	0.00E+00	263	63%	75%	isotig01295	-	2025	227	770	0	gi|75333019|sp|Q9ASQ5.1|CRCK3_ARATH	510	162	424	0	RecName: Full=Calmodulin-binding receptor-like cytoplasmic kinase 3; Flags: Precursor
859	0.00E+00	272	64%	76%	isotig01296	-	2025	227	770	0	gi|75333019|sp|Q9ASQ5.1|CRCK3_ARATH	510	162	433	0	RecName: Full=Calmodulin-binding receptor-like cytoplasmic kinase 3; Flags: Precursor
803	0.00E+00	280	59%	72%	isotig01297	-	1937	278	821	0	gi|75333019|sp|Q9ASQ5.1|CRCK3_ARATH	510	145	424	0	RecName: Full=Calmodulin-binding receptor-like cytoplasmic kinase 3; Flags: Precursor
860	0.00E+00	289	61%	74%	isotig01298	-	1937	278	821	0	gi|75333019|sp|Q9ASQ5.1|CRCK3_ARATH	510	145	433	0	RecName: Full=Calmodulin-binding receptor-like cytoplasmic kinase 3; Flags: Precursor
765	0.00E+00	217	71%	81%	isotig01299	-	1914	293	656	0	gi|75333019|sp|Q9ASQ5.1|CRCK3_ARATH	510	208	424	0	RecName: Full=Calmodulin-binding receptor-like cytoplasmic kinase 3; Flags: Precursor
818	0.00E+00	226	72%	83%	isotig01300	-	1914	293	656	0	gi|75333019|sp|Q9ASQ5.1|CRCK3_ARATH	510	208	433	0	RecName: Full=Calmodulin-binding receptor-like cytoplasmic kinase 3; Flags: Precursor
803	0.00E+00	280	60%	71%	isotig01301	-	1768	278	821	0	gi|75333019|sp|Q9ASQ5.1|CRCK3_ARATH	510	145	424	0	RecName: Full=Calmodulin-binding receptor-like cytoplasmic kinase 3; Flags: Precursor
858	0.00E+00	289	61%	73%	isotig01302	-	1768	278	821	0	gi|75333019|sp|Q9ASQ5.1|CRCK3_ARATH	510	145	433	0	RecName: Full=Calmodulin-binding receptor-like cytoplasmic kinase 3; Flags: Precursor
765	0.00E+00	217	71%	81%	isotig01303	-	1745	293	656	0	gi|75333019|sp|Q9ASQ5.1|CRCK3_ARATH	510	208	424	0	RecName: Full=Calmodulin-binding receptor-like cytoplasmic kinase 3; Flags: Precursor
818	0.00E+00	226	72%	83%	isotig01304	-	1745	293	656	0	gi|75333019|sp|Q9ASQ5.1|CRCK3_ARATH	510	208	433	0	RecName: Full=Calmodulin-binding receptor-like cytoplasmic kinase 3; Flags: Precursor
386	2.00E-36	114	69%	77%	isotig01305	-	897	344	347	0	gi|75333019|sp|Q9ASQ5.1|CRCK3_ARATH	510	311	424	0	RecName: Full=Calmodulin-binding receptor-like cytoplasmic kinase 3; Flags: Precursor
443	4.00E-43	123	72%	81%	isotig01306	-	897	164	347	0	gi|75333019|sp|Q9ASQ5.1|CRCK3_ARATH	510	311	433	0	RecName: Full=Calmodulin-binding receptor-like cytoplasmic kinase 3; Flags: Precursor
1360	0.00E+00	497	57%	76%	isotig01320	-	2940	408	1671	0	gi|75180671|sp|Q9LVQ4.1|Y5586_ARATH	649	154	650	0	RecName: Full=WEB family protein At5g55860
1354	0.00E+00	497	57%	75%	isotig01321	-	2782	408	1671	0	gi|75180671|sp|Q9LVQ4.1|Y5586_ARATH	649	154	650	0	RecName: Full=WEB family protein At5g55860
1663	0.00E+00	643	55%	73%	isotig01322	-	2756	483	2106	0	gi|75180671|sp|Q9LVQ4.1|Y5586_ARATH	649	14	656	0	RecName: Full=WEB family protein At5g55860
461	8.00E-45	211	50%	65%	isotig01323	-	1603	406	769	0	gi|75180671|sp|Q9LVQ4.1|Y5586_ARATH	649	14	224	0	RecName: Full=WEB family protein At5g55860
349	6.00E-32	116	62%	78%	isotig01324	-	1445	766	769	0	gi|75180671|sp|Q9LVQ4.1|Y5586_ARATH	649	14	129	0	RecName: Full=WEB family protein At5g55860
443	8.00E-43	211	48%	64%	isotig01325	-	1419	406	769	0	gi|75180671|sp|Q9LVQ4.1|Y5586_ARATH	649	14	224	0	RecName: Full=WEB family protein At5g55860
421	1.00E-40	110	77%	83%	isotig01361	-	690	361	688	0	gi|75319457|sp|Q39238.1|TSL_ARATH	688	485	594	0	RecName: Full=Serine/threonine-protein kinase TOUSLED
199	2.00E-14	55	62%	76%	isotig01362	-	1718	423	585	0	gi|75244581|sp|Q8H0T5.1|ERF73_ARATH	211	11	65	0	RecName: Full=Ethylene-responsive transcription factor ERF073
199	2.00E-14	55	62%	76%	isotig01363	-	1716	423	585	0	gi|75244581|sp|Q8H0T5.1|ERF73_ARATH	211	11	65	0	RecName: Full=Ethylene-responsive transcription factor ERF073
199	2.00E-14	55	62%	76%	isotig01364	-	1720	423	585	0	gi|75244581|sp|Q8H0T5.1|ERF73_ARATH	211	11	65	0	RecName: Full=Ethylene-responsive transcription factor ERF073
199	2.00E-14	55	62%	76%	isotig01365	-	1717	423	585	0	gi|75244581|sp|Q8H0T5.1|ERF73_ARATH	211	11	65	0	RecName: Full=Ethylene-responsive transcription factor ERF073
199	2.00E-14	55	62%	76%	isotig01366	-	1719	423	585	0	gi|75244581|sp|Q8H0T5.1|ERF73_ARATH	211	11	65	0	RecName: Full=Ethylene-responsive transcription factor ERF073
199	2.00E-14	55	62%	76%	isotig01367	-	1718	423	585	0	gi|75244581|sp|Q8H0T5.1|ERF73_ARATH	211	11	65	0	RecName: Full=Ethylene-responsive transcription factor ERF073
1292	0.00E+00	286	85%	93%	isotig01368	-	1327	119	974	0	gi|32363274|sp|Q39196.1|PIP14_ARATH	287	1	286	0	RecName: Full=Probable aquaporin PIP1-4; AltName: Full=Plasma membrane intrinsic protein 1-4; Short=AtPIP1;4; AltName: Full=Transmembrane protein C; Short=TMP-C
1292	0.00E+00	286	85%	93%	isotig01369	-	1324	119	974	0	gi|32363274|sp|Q39196.1|PIP14_ARATH	287	1	286	0	RecName: Full=Probable aquaporin PIP1-4; AltName: Full=Plasma membrane intrinsic protein 1-4; Short=AtPIP1;4; AltName: Full=Transmembrane protein C; Short=TMP-C
1292	0.00E+00	286	85%	93%	isotig01370	-	1322	119	974	0	gi|32363274|sp|Q39196.1|PIP14_ARATH	287	1	286	0	RecName: Full=Probable aquaporin PIP1-4; AltName: Full=Plasma membrane intrinsic protein 1-4; Short=AtPIP1;4; AltName: Full=Transmembrane protein C; Short=TMP-C
1292	0.00E+00	286	85%	93%	isotig01371	-	1321	119	974	0	gi|32363274|sp|Q39196.1|PIP14_ARATH	287	1	286	0	RecName: Full=Probable aquaporin PIP1-4; AltName: Full=Plasma membrane intrinsic protein 1-4; Short=AtPIP1;4; AltName: Full=Transmembrane protein C; Short=TMP-C
1292	0.00E+00	286	85%	93%	isotig01372	-	1179	119	974	0	gi|32363274|sp|Q39196.1|PIP14_ARATH	287	1	286	0	RecName: Full=Probable aquaporin PIP1-4; AltName: Full=Plasma membrane intrinsic protein 1-4; Short=AtPIP1;4; AltName: Full=Transmembrane protein C; Short=TMP-C
1619	0.00E+00	414	76%	87%	isotig01373	-	2878	1646	2549	0	gi|75181394|sp|Q9M028.1|LMBD2_ARATH	509	1	414	0	RecName: Full=LIMR family protein At5g01460
1619	0.00E+00	414	76%	87%	isotig01374	-	2786	1554	2457	0	gi|75181394|sp|Q9M028.1|LMBD2_ARATH	509	1	414	0	RecName: Full=LIMR family protein At5g01460
1765	0.00E+00	411	83%	92%	isotig01375	-	2770	1538	2441	0	gi|75181394|sp|Q9M028.1|LMBD2_ARATH	509	1	411	0	RecName: Full=LIMR family protein At5g01460
1765	0.00E+00	411	83%	92%	isotig01376	-	2679	1447	2350	0	gi|75181394|sp|Q9M028.1|LMBD2_ARATH	509	1	411	0	RecName: Full=LIMR family protein At5g01460
1618	0.00E+00	397	79%	89%	isotig01377	-	2176	944	1847	0	gi|75181394|sp|Q9M028.1|LMBD2_ARATH	509	1	397	0	RecName: Full=LIMR family protein At5g01460
1618	0.00E+00	397	79%	89%	isotig01378	-	2084	852	1755	0	gi|75181394|sp|Q9M028.1|LMBD2_ARATH	509	1	397	0	RecName: Full=LIMR family protein At5g01460
1765	0.00E+00	411	83%	92%	isotig01379	-	2068	836	1739	0	gi|75181394|sp|Q9M028.1|LMBD2_ARATH	509	1	411	0	RecName: Full=LIMR family protein At5g01460
188	5.00E-13	38	95%	100%	isotig01380	-	2128	639	750	0	gi|75115092|sp|Q658I5.1|LMBD1_ORYSJ	510	436	473	0	RecName: Full=LIMR family protein Os06g0128200
1780	0.00E+00	415	83%	92%	isotig01381	-	1977	745	1648	0	gi|75181394|sp|Q9M028.1|LMBD2_ARATH	509	1	415	0	RecName: Full=LIMR family protein At5g01460
183	2.00E-12	37	95%	100%	isotig01382	-	2036	642	750	0	gi|75115092|sp|Q658I5.1|LMBD1_ORYSJ	510	436	472	0	RecName: Full=LIMR family protein Os06g0128200
317	5.00E-28	73	86%	89%	isotig01383	-	2020	1424	1427	0	gi|226789815|sp|Q9SR93.2|LMBD1_ARATH	509	339	411	0	RecName: Full=LIMR family protein At3g08930
317	5.00E-28	73	86%	89%	isotig01384	-	1929	1333	1336	0	gi|226789815|sp|Q9SR93.2|LMBD1_ARATH	509	339	411	0	RecName: Full=LIMR family protein At3g08930
381	1.00E-35	98	76%	85%	isotig01385	-	1426	435	438	0	gi|75181394|sp|Q9M028.1|LMBD2_ARATH	509	404	501	0	RecName: Full=LIMR family protein At5g01460
388	2.00E-36	99	78%	83%	isotig01386	-	1334	414	417	0	gi|75181394|sp|Q9M028.1|LMBD2_ARATH	509	411	509	0	RecName: Full=LIMR family protein At5g01460
390	1.00E-36	107	71%	82%	isotig01387	-	1318	435	438	0	gi|75115092|sp|Q658I5.1|LMBD1_ORYSJ	510	405	511	0	RecName: Full=LIMR family protein Os06g0128200
399	8.00E-38	91	84%	89%	isotig01388	-	1227	414	417	0	gi|75181394|sp|Q9M028.1|LMBD2_ARATH	509	411	501	0	RecName: Full=LIMR family protein At5g01460
1922	0.00E+00	509	71%	83%	isotig01403	-	2075	506	1769	0	gi|20455475|sp|P32826.2|SCP49_ARATH	516	2	510	0	RecName: Full=Serine carboxypeptidase-like 49; Flags: Precursor
1914	0.00E+00	509	71%	82%	isotig01404	-	2075	506	1769	0	gi|20455475|sp|P32826.2|SCP49_ARATH	516	2	510	0	RecName: Full=Serine carboxypeptidase-like 49; Flags: Precursor
1878	0.00E+00	509	69%	82%	isotig01405	-	2069	506	1769	0	gi|20455475|sp|P32826.2|SCP49_ARATH	516	2	510	0	RecName: Full=Serine carboxypeptidase-like 49; Flags: Precursor
1910	0.00E+00	509	70%	82%	isotig01406	-	2046	477	1740	0	gi|20455475|sp|P32826.2|SCP49_ARATH	516	2	510	0	RecName: Full=Serine carboxypeptidase-like 49; Flags: Precursor
1870	0.00E+00	509	70%	81%	isotig01407	-	2069	506	1769	0	gi|20455475|sp|P32826.2|SCP49_ARATH	516	2	510	0	RecName: Full=Serine carboxypeptidase-like 49; Flags: Precursor
1902	0.00E+00	509	70%	81%	isotig01408	-	2046	477	1740	0	gi|20455475|sp|P32826.2|SCP49_ARATH	516	2	510	0	RecName: Full=Serine carboxypeptidase-like 49; Flags: Precursor
1878	0.00E+00	509	69%	82%	isotig01409	-	2040	477	1740	0	gi|20455475|sp|P32826.2|SCP49_ARATH	516	2	510	0	RecName: Full=Serine carboxypeptidase-like 49; Flags: Precursor
1910	0.00E+00	509	70%	82%	isotig01410	-	1920	351	1614	0	gi|20455475|sp|P32826.2|SCP49_ARATH	516	2	510	0	RecName: Full=Serine carboxypeptidase-like 49; Flags: Precursor
1870	0.00E+00	509	70%	81%	isotig01411	-	2040	477	1740	0	gi|20455475|sp|P32826.2|SCP49_ARATH	516	2	510	0	RecName: Full=Serine carboxypeptidase-like 49; Flags: Precursor
1902	0.00E+00	509	70%	81%	isotig01412	-	1920	351	1614	0	gi|20455475|sp|P32826.2|SCP49_ARATH	516	2	510	0	RecName: Full=Serine carboxypeptidase-like 49; Flags: Precursor
1878	0.00E+00	509	69%	82%	isotig01413	-	1914	351	1614	0	gi|20455475|sp|P32826.2|SCP49_ARATH	516	2	510	0	RecName: Full=Serine carboxypeptidase-like 49; Flags: Precursor
1870	0.00E+00	509	70%	81%	isotig01414	-	1914	351	1614	0	gi|20455475|sp|P32826.2|SCP49_ARATH	516	2	510	0	RecName: Full=Serine carboxypeptidase-like 49; Flags: Precursor
534	0.00E+00	189	51%	71%	isotig01429	-	4824	3302	3866	0	gi|74860817|sp|Q86HG0.1|GMPPA_DICDI	412	9	197	0	RecName: Full=Mannose-1-phosphate guanyltransferase alpha; AltName: Full=GDP-mannose pyrophosphorylase A; AltName: Full=GTP-mannose-1-phosphate guanylyltransferase
534	0.00E+00	189	51%	71%	isotig01430	-	4821	3299	3863	0	gi|74860817|sp|Q86HG0.1|GMPPA_DICDI	412	9	197	0	RecName: Full=Mannose-1-phosphate guanyltransferase alpha; AltName: Full=GDP-mannose pyrophosphorylase A; AltName: Full=GTP-mannose-1-phosphate guanylyltransferase
373	4.00E-34	122	52%	75%	isotig01431	-	4551	3302	3665	0	gi|74860817|sp|Q86HG0.1|GMPPA_DICDI	412	9	130	0	RecName: Full=Mannose-1-phosphate guanyltransferase alpha; AltName: Full=GDP-mannose pyrophosphorylase A; AltName: Full=GTP-mannose-1-phosphate guanylyltransferase
373	4.00E-34	122	52%	75%	isotig01432	-	4548	3299	3662	0	gi|74860817|sp|Q86HG0.1|GMPPA_DICDI	412	9	130	0	RecName: Full=Mannose-1-phosphate guanyltransferase alpha; AltName: Full=GDP-mannose pyrophosphorylase A; AltName: Full=GTP-mannose-1-phosphate guanylyltransferase
534	0.00E+00	189	51%	71%	isotig01433	-	4592	3070	3634	0	gi|74860817|sp|Q86HG0.1|GMPPA_DICDI	412	9	197	0	RecName: Full=Mannose-1-phosphate guanyltransferase alpha; AltName: Full=GDP-mannose pyrophosphorylase A; AltName: Full=GTP-mannose-1-phosphate guanylyltransferase
373	4.00E-34	122	52%	75%	isotig01434	-	4319	3070	3433	0	gi|74860817|sp|Q86HG0.1|GMPPA_DICDI	412	9	130	0	RecName: Full=Mannose-1-phosphate guanyltransferase alpha; AltName: Full=GDP-mannose pyrophosphorylase A; AltName: Full=GTP-mannose-1-phosphate guanylyltransferase
373	3.00E-34	122	52%	75%	isotig01435	-	3950	3302	3665	0	gi|74860817|sp|Q86HG0.1|GMPPA_DICDI	412	9	130	0	RecName: Full=Mannose-1-phosphate guanyltransferase alpha; AltName: Full=GDP-mannose pyrophosphorylase A; AltName: Full=GTP-mannose-1-phosphate guanylyltransferase
373	3.00E-34	122	52%	75%	isotig01436	-	3947	3299	3662	0	gi|74860817|sp|Q86HG0.1|GMPPA_DICDI	412	9	130	0	RecName: Full=Mannose-1-phosphate guanyltransferase alpha; AltName: Full=GDP-mannose pyrophosphorylase A; AltName: Full=GTP-mannose-1-phosphate guanylyltransferase
373	3.00E-34	122	52%	75%	isotig01437	-	3718	3070	3433	0	gi|74860817|sp|Q86HG0.1|GMPPA_DICDI	412	9	130	0	RecName: Full=Mannose-1-phosphate guanyltransferase alpha; AltName: Full=GDP-mannose pyrophosphorylase A; AltName: Full=GTP-mannose-1-phosphate guanylyltransferase
316	4.00E-28	138	44%	64%	isotig01438	-	1379	523	934	0	gi|82187646|sp|Q7SXP8.1|GMPAB_DANRE	422	222	359	0	RecName: Full=Mannose-1-phosphate guanyltransferase alpha-B; AltName: Full=GDP-mannose pyrophosphorylase A-B; AltName: Full=GTP-mannose-1-phosphate guanylyltransfe
291	3.00E-25	172	39%	59%	isotig01441	-	1325	805	988	0	gi|112717|sp|P17407.1|21KD_DAUCA	193	25	196	0	RecName: Full=21 kDa protein; AltName: Full=1.2 protein; Flags: Precursor
291	3.00E-25	172	39%	59%	isotig01442	-	1325	805	988	0	gi|112717|sp|P17407.1|21KD_DAUCA	193	25	196	0	RecName: Full=21 kDa protein; AltName: Full=1.2 protein; Flags: Precursor
291	3.00E-25	172	39%	59%	isotig01443	-	1322	802	985	0	gi|112717|sp|P17407.1|21KD_DAUCA	193	25	196	0	RecName: Full=21 kDa protein; AltName: Full=1.2 protein; Flags: Precursor
291	3.00E-25	172	39%	59%	isotig01444	-	1322	802	985	0	gi|112717|sp|P17407.1|21KD_DAUCA	193	25	196	0	RecName: Full=21 kDa protein; AltName: Full=1.2 protein; Flags: Precursor
291	3.00E-25	172	39%	59%	isotig01445	-	1321	801	984	0	gi|112717|sp|P17407.1|21KD_DAUCA	193	25	196	0	RecName: Full=21 kDa protein; AltName: Full=1.2 protein; Flags: Precursor
291	3.00E-25	172	39%	59%	isotig01446	-	1321	801	984	0	gi|112717|sp|P17407.1|21KD_DAUCA	193	25	196	0	RecName: Full=21 kDa protein; AltName: Full=1.2 protein; Flags: Precursor
291	3.00E-25	172	39%	59%	isotig01447	-	1316	796	979	0	gi|112717|sp|P17407.1|21KD_DAUCA	193	25	196	0	RecName: Full=21 kDa protein; AltName: Full=1.2 protein; Flags: Precursor
291	3.00E-25	172	39%	59%	isotig01448	-	1313	793	976	0	gi|112717|sp|P17407.1|21KD_DAUCA	193	25	196	0	RecName: Full=21 kDa protein; AltName: Full=1.2 protein; Flags: Precursor
291	3.00E-25	172	39%	59%	isotig01449	-	1314	794	977	0	gi|112717|sp|P17407.1|21KD_DAUCA	193	25	196	0	RecName: Full=21 kDa protein; AltName: Full=1.2 protein; Flags: Precursor
291	3.00E-25	172	39%	59%	isotig01450	-	1312	792	975	0	gi|112717|sp|P17407.1|21KD_DAUCA	193	25	196	0	RecName: Full=21 kDa protein; AltName: Full=1.2 protein; Flags: Precursor
291	3.00E-25	172	39%	59%	isotig01451	-	1311	791	974	0	gi|112717|sp|P17407.1|21KD_DAUCA	193	25	196	0	RecName: Full=21 kDa protein; AltName: Full=1.2 protein; Flags: Precursor
291	3.00E-25	172	39%	59%	isotig01452	-	1310	790	973	0	gi|112717|sp|P17407.1|21KD_DAUCA	193	25	196	0	RecName: Full=21 kDa protein; AltName: Full=1.2 protein; Flags: Precursor
736	0.00E+00	227	62%	73%	isotig01453	-	1302	121	799	0	gi|75335686|sp|Q9LZ06.1|GSTL3_ARATH	235	9	235	0	RecName: Full=Glutathione S-transferase L3; Short=AtGSTL3; AltName: Full=GST class-lambda member 3
736	0.00E+00	227	62%	73%	isotig01454	-	1286	121	799	0	gi|75335686|sp|Q9LZ06.1|GSTL3_ARATH	235	9	235	0	RecName: Full=Glutathione S-transferase L3; Short=AtGSTL3; AltName: Full=GST class-lambda member 3
753	0.00E+00	227	63%	74%	isotig01455	-	1301	120	798	0	gi|75335686|sp|Q9LZ06.1|GSTL3_ARATH	235	9	235	0	RecName: Full=Glutathione S-transferase L3; Short=AtGSTL3; AltName: Full=GST class-lambda member 3
753	0.00E+00	227	63%	74%	isotig01456	-	1285	120	798	0	gi|75335686|sp|Q9LZ06.1|GSTL3_ARATH	235	9	235	0	RecName: Full=Glutathione S-transferase L3; Short=AtGSTL3; AltName: Full=GST class-lambda member 3
736	0.00E+00	227	62%	73%	isotig01457	-	1241	121	799	0	gi|75335686|sp|Q9LZ06.1|GSTL3_ARATH	235	9	235	0	RecName: Full=Glutathione S-transferase L3; Short=AtGSTL3; AltName: Full=GST class-lambda member 3
736	0.00E+00	227	62%	73%	isotig01458	-	1225	121	799	0	gi|75335686|sp|Q9LZ06.1|GSTL3_ARATH	235	9	235	0	RecName: Full=Glutathione S-transferase L3; Short=AtGSTL3; AltName: Full=GST class-lambda member 3
753	0.00E+00	227	63%	74%	isotig01459	-	1240	120	798	0	gi|75335686|sp|Q9LZ06.1|GSTL3_ARATH	235	9	235	0	RecName: Full=Glutathione S-transferase L3; Short=AtGSTL3; AltName: Full=GST class-lambda member 3
736	0.00E+00	227	62%	73%	isotig01460	-	1162	121	799	0	gi|75335686|sp|Q9LZ06.1|GSTL3_ARATH	235	9	235	0	RecName: Full=Glutathione S-transferase L3; Short=AtGSTL3; AltName: Full=GST class-lambda member 3
753	0.00E+00	227	63%	74%	isotig01461	-	1224	120	798	0	gi|75335686|sp|Q9LZ06.1|GSTL3_ARATH	235	9	235	0	RecName: Full=Glutathione S-transferase L3; Short=AtGSTL3; AltName: Full=GST class-lambda member 3
753	0.00E+00	227	63%	74%	isotig01462	-	1161	120	798	0	gi|75335686|sp|Q9LZ06.1|GSTL3_ARATH	235	9	235	0	RecName: Full=Glutathione S-transferase L3; Short=AtGSTL3; AltName: Full=GST class-lambda member 3
736	0.00E+00	227	62%	73%	isotig01463	-	1102	121	799	0	gi|75335686|sp|Q9LZ06.1|GSTL3_ARATH	235	9	235	0	RecName: Full=Glutathione S-transferase L3; Short=AtGSTL3; AltName: Full=GST class-lambda member 3
753	0.00E+00	227	63%	74%	isotig01464	-	1101	120	798	0	gi|75335686|sp|Q9LZ06.1|GSTL3_ARATH	235	9	235	0	RecName: Full=Glutathione S-transferase L3; Short=AtGSTL3; AltName: Full=GST class-lambda member 3
562	0.00E+00	112	92%	96%	isotig01477	-	2572	1986	2319	0	gi|27734261|sp|Q9T0G2.1|CYC3_ARATH	112	1	112	0	RecName: Full=Probable cytochrome c At4g10040
562	0.00E+00	112	92%	96%	isotig01478	-	2412	1826	2159	0	gi|27734261|sp|Q9T0G2.1|CYC3_ARATH	112	1	112	0	RecName: Full=Probable cytochrome c At4g10040
279	1.00E-23	101	53%	66%	isotig01479	-	2309	1606	1906	0	gi|108935875|sp|Q8BVQ5.5|PPME1_MOUSE	386	285	385	0	RecName: Full=Protein phosphatase methylesterase 1; Short=PME-1
301	4.00E-26	118	48%	68%	isotig01480	-	2149	1350	1701	0	gi|74635882|sp|Q6CGE1.1|PPME1_YARLI	419	287	404	0	RecName: Full=Protein phosphatase methylesterase 1; Short=PME-1
562	0.00E+00	112	92%	96%	isotig01481	-	1671	1085	1418	0	gi|27734261|sp|Q9T0G2.1|CYC3_ARATH	112	1	112	0	RecName: Full=Probable cytochrome c At4g10040
562	0.00E+00	112	92%	96%	isotig01482	-	1511	925	1258	0	gi|27734261|sp|Q9T0G2.1|CYC3_ARATH	112	1	112	0	RecName: Full=Probable cytochrome c At4g10040
279	8.00E-24	101	53%	66%	isotig01483	-	1408	705	1005	0	gi|108935875|sp|Q8BVQ5.5|PPME1_MOUSE	386	285	385	0	RecName: Full=Protein phosphatase methylesterase 1; Short=PME-1
382	8.00E-36	148	49%	70%	isotig01484	-	1248	359	800	0	gi|74635882|sp|Q6CGE1.1|PPME1_YARLI	419	257	404	0	RecName: Full=Protein phosphatase methylesterase 1; Short=PME-1
556	0.00E+00	112	91%	95%	isotig01485	-	721	135	468	0	gi|27734261|sp|Q9T0G2.1|CYC3_ARATH	112	1	112	0	RecName: Full=Probable cytochrome c At4g10040
163	3.00E-11	82	41%	67%	isotig01486	-	460	176	419	0	gi|74997038|sp|Q54TN3.1|PPME1_DICDI	321	164	245	0	RecName: Full=Probable protein phosphatase methylesterase 1; Short=PME-1
142	1.00E-07	135	33%	53%	isotig01487	-	2223	328	730	0	gi|75220747|sp|Q39224.1|SRG1_ARATH	358	178	312	0	RecName: Full=Protein SRG1; Short=AtSRG1; AltName: Full=Protein SENESCENCE-RELATED GENE 1
159	1.00E-09	143	34%	55%	isotig01488	-	2117	198	624	0	gi|75220747|sp|Q39224.1|SRG1_ARATH	358	170	312	0	RecName: Full=Protein SRG1; Short=AtSRG1; AltName: Full=Protein SENESCENCE-RELATED GENE 1
137	4.00E-07	130	34%	54%	isotig01489	-	2116	236	623	0	gi|75220747|sp|Q39224.1|SRG1_ARATH	358	183	312	0	RecName: Full=Protein SRG1; Short=AtSRG1; AltName: Full=Protein SENESCENCE-RELATED GENE 1
152	5.00E-09	178	30%	48%	isotig01490	-	1535	328	859	0	gi|75220747|sp|Q39224.1|SRG1_ARATH	358	178	355	0	RecName: Full=Protein SRG1; Short=AtSRG1; AltName: Full=Protein SENESCENCE-RELATED GENE 1
169	5.00E-11	186	31%	49%	isotig01491	-	1429	198	753	0	gi|75220747|sp|Q39224.1|SRG1_ARATH	358	170	355	0	RecName: Full=Protein SRG1; Short=AtSRG1; AltName: Full=Protein SENESCENCE-RELATED GENE 1
147	2.00E-08	173	31%	48%	isotig01492	-	1428	236	752	0	gi|75220747|sp|Q39224.1|SRG1_ARATH	358	183	355	0	RecName: Full=Protein SRG1; Short=AtSRG1; AltName: Full=Protein SENESCENCE-RELATED GENE 1
1132	0.00E+00	361	59%	76%	contig03465	-	1599	30	1110	0	gi|20178285|sp|Q00874.2|DR100_ARATH	372	12	372	0	RecName: Full=DNA-damage-repair/toleration protein DRT100; Flags: Precursor
1538	0.00E+00	503	59%	77%	isotig01521	-	3272	1002	2508	0	gi|85718631|sp|O23463.2|CMTA5_ARATH	923	415	917	0	RecName: Full=Calmodulin-binding transcription activator 5; AltName: Full=Ethylene-induced calmodulin-binding protein f; Short=EICBP.f; AltName: Full=Signal-respon
1538	0.00E+00	503	59%	77%	isotig01522	-	3224	954	2460	0	gi|85718631|sp|O23463.2|CMTA5_ARATH	923	415	917	0	RecName: Full=Calmodulin-binding transcription activator 5; AltName: Full=Ethylene-induced calmodulin-binding protein f; Short=EICBP.f; AltName: Full=Signal-respon
182	2.00E-12	43	74%	88%	isotig01525	-	1735	6	132	0	gi|75337365|sp|Q9SKZ2.2|CAF1G_ARATH	275	149	191	0	RecName: Full=Probable CCR4-associated factor 1 homolog 7
182	2.00E-12	43	74%	88%	isotig01526	-	1735	6	132	0	gi|75337365|sp|Q9SKZ2.2|CAF1G_ARATH	275	149	191	0	RecName: Full=Probable CCR4-associated factor 1 homolog 7
1765	0.00E+00	591	58%	74%	isotig01527	-	2531	3	1773	0	gi|85718631|sp|O23463.2|CMTA5_ARATH	923	328	918	0	RecName: Full=Calmodulin-binding transcription activator 5; AltName: Full=Ethylene-induced calmodulin-binding protein f; Short=EICBP.f; AltName: Full=Signal-respon
2020	0.00E+00	390	97%	99%	isotig01535	-	1726	181	1348	0	gi|223635284|sp|A7NVX9.1|METK2_VITVI	393	1	390	0	RecName: Full=S-adenosylmethionine synthase 2; Short=AdoMet synthase 2; AltName: Full=Methionine adenosyltransferase 2; Short=MAT 2
2020	0.00E+00	390	97%	99%	isotig01536	-	1698	153	1320	0	gi|223635284|sp|A7NVX9.1|METK2_VITVI	393	1	390	0	RecName: Full=S-adenosylmethionine synthase 2; Short=AdoMet synthase 2; AltName: Full=Methionine adenosyltransferase 2; Short=MAT 2
309	2.00E-27	71	79%	85%	isotig01537	-	1044	83	293	0	gi|75301361|sp|Q8LEM8.1|RL373_ARATH	95	1	71	0	RecName: Full=60S ribosomal protein L37-3
304	7.00E-27	68	81%	87%	isotig01538	-	1047	86	287	0	gi|75301361|sp|Q8LEM8.1|RL373_ARATH	95	1	68	0	RecName: Full=60S ribosomal protein L37-3
304	7.00E-27	68	81%	87%	isotig01539	-	1039	78	279	0	gi|75301361|sp|Q8LEM8.1|RL373_ARATH	95	1	68	0	RecName: Full=60S ribosomal protein L37-3
681	0.00E+00	197	66%	77%	isotig01540	-	1026	139	727	0	gi|13631844|sp|P92792.1|TOM20_SOLTU	204	4	200	0	RecName: Full=Mitochondrial import receptor subunit TOM20; AltName: Full=Translocase of outer membrane 20 kDa subunit
570	0.00E+00	145	75%	84%	isotig01549	-	1368	510	942	0	gi|75213637|sp|Q9SZN7.1|HIP26_ARATH	153	10	154	0	RecName: Full=Heavy metal-associated isoprenylated plant protein 26; Short=AtHIPP26; AltName: Full=Farnesylated protein 6; Short=AtFP6; Flags: Precursor
575	0.00E+00	145	76%	85%	isotig01550	-	1299	510	942	0	gi|75213637|sp|Q9SZN7.1|HIP26_ARATH	153	10	154	0	RecName: Full=Heavy metal-associated isoprenylated plant protein 26; Short=AtHIPP26; AltName: Full=Farnesylated protein 6; Short=AtFP6; Flags: Precursor
358	4.00E-33	84	80%	88%	isotig01551	-	1030	559	562	0	gi|73919362|sp|Q38931.2|FKB62_ARATH	551	146	229	0	RecName: Full=Peptidyl-prolyl cis-trans isomerase FKBP62; Short=PPIase FKBP62; AltName: Full=70 kDa peptidyl-prolyl isomerase; AltName: Full=FK506-binding protein
511	0.00E+00	128	76%	84%	isotig01552	-	930	123	504	0	gi|75213637|sp|Q9SZN7.1|HIP26_ARATH	153	26	153	0	RecName: Full=Heavy metal-associated isoprenylated plant protein 26; Short=AtHIPP26; AltName: Full=Farnesylated protein 6; Short=AtFP6; Flags: Precursor
244	5.00E-20	74	65%	76%	isotig01553	-	904	100	103	0	gi|75171065|sp|Q9FJL3.1|FKB65_ARATH	578	313	386	0	RecName: Full=Peptidyl-prolyl cis-trans isomerase FKBP65; Short=PPIase FKBP65; AltName: Full=70 kDa peptidyl-prolyl isomerase; AltName: Full=FK506-binding protein
516	0.00E+00	128	77%	84%	isotig01554	-	861	123	504	0	gi|75213637|sp|Q9SZN7.1|HIP26_ARATH	153	26	153	0	RecName: Full=Heavy metal-associated isoprenylated plant protein 26; Short=AtHIPP26; AltName: Full=Farnesylated protein 6; Short=AtFP6; Flags: Precursor
361	1.00E-33	85	79%	88%	isotig01555	-	870	399	402	0	gi|73919362|sp|Q38931.2|FKB62_ARATH	551	146	230	0	RecName: Full=Peptidyl-prolyl cis-trans isomerase FKBP62; Short=PPIase FKBP62; AltName: Full=70 kDa peptidyl-prolyl isomerase; AltName: Full=FK506-binding protein
731	0.00E+00	178	74%	85%	isotig01556	-	1729	1369	1552	0	gi|3913733|sp|O24496.2|GLO2C_ARATH	258	81	258	0	RecName: Full=Hydroxyacylglutathione hydrolase cytoplasmic; AltName: Full=Glyoxalase II; Short=Glx II
359	3.00E-33	170	50%	57%	isotig01557	-	1143	194	701	0	gi|122207812|sp|Q2R4Z4.1|DHR21_ORYSJ	172	6	175	0	RecName: Full=Water stress-inducible protein Rab21 DHR21_ORYSI RecName: Full=Water stress-inducible protein Rab21
734	0.00E+00	178	74%	86%	isotig01558	-	1105	745	928	0	gi|3913733|sp|O24496.2|GLO2C_ARATH	258	81	258	0	RecName: Full=Hydroxyacylglutathione hydrolase cytoplasmic; AltName: Full=Glyoxalase II; Short=Glx II
734	0.00E+00	178	74%	86%	isotig01559	-	871	511	694	0	gi|3913733|sp|O24496.2|GLO2C_ARATH	258	81	258	0	RecName: Full=Hydroxyacylglutathione hydrolase cytoplasmic; AltName: Full=Glyoxalase II; Short=Glx II
392	3.00E-37	97	73%	90%	isotig01560	-	797	262	550	0	gi|5921735|sp|Q96539.1|CH10_BRANA	98	1	97	0	RecName: Full=10 kDa chaperonin; AltName: Full=Chaperonin 10; Short=CPN10; AltName: Full=Protein groES
158	2.00E-10	49	63%	78%	isotig01561	-	519	6	150	0	gi|75331381|sp|Q8W490.1|PEPK2_ARATH	470	155	203	0	RecName: Full=Serine/threonine-protein kinase PEPKR2; AltName: Full=Protein PHOSPHOENOLPYRUVATE CARBOXYLASE-RELATED KINASE 2
321	4.00E-29	81	74%	89%	isotig01562	-	668	262	502	0	gi|5921735|sp|Q96539.1|CH10_BRANA	98	1	81	0	RecName: Full=10 kDa chaperonin; AltName: Full=Chaperonin 10; Short=CPN10; AltName: Full=Protein groES
226	2.00E-17	112	41%	56%	isotig01563	-	1806	175	508	0	gi|584892|sp|P37890.1|CBP1_ORYSJ	510	41	152	0	RecName: Full=Serine carboxypeptidase 1; AltName: Full=Carboxypeptidase C; AltName: Full=Serine carboxypeptidase I; Contains: RecName: Full=Serine carboxypeptidase 1
226	2.00E-17	112	41%	56%	isotig01564	-	1786	175	508	0	gi|584892|sp|P37890.1|CBP1_ORYSJ	510	41	152	0	RecName: Full=Serine carboxypeptidase 1; AltName: Full=Carboxypeptidase C; AltName: Full=Serine carboxypeptidase I; Contains: RecName: Full=Serine carboxypeptidase 1
226	1.00E-17	112	41%	56%	isotig01565	-	1715	175	508	0	gi|584892|sp|P37890.1|CBP1_ORYSJ	510	41	152	0	RecName: Full=Serine carboxypeptidase 1; AltName: Full=Carboxypeptidase C; AltName: Full=Serine carboxypeptidase I; Contains: RecName: Full=Serine carboxypeptidase 1
226	1.00E-17	112	41%	56%	isotig01566	-	1695	175	508	0	gi|584892|sp|P37890.1|CBP1_ORYSJ	510	41	152	0	RecName: Full=Serine carboxypeptidase 1; AltName: Full=Carboxypeptidase C; AltName: Full=Serine carboxypeptidase I; Contains: RecName: Full=Serine carboxypeptidase 1
734	0.00E+00	209	68%	82%	isotig01575	-	974	174	798	0	gi|75161710|sp|Q8VZW3.1|CFI3_ARATH	209	1	209	0	RecName: Full=Probable chalcone--flavonone isomerase 3; Short=Chalcone isomerase 3; AltName: Full=Chalcone isomerase-like 1
734	0.00E+00	209	68%	82%	isotig01576	-	969	174	798	0	gi|75161710|sp|Q8VZW3.1|CFI3_ARATH	209	1	209	0	RecName: Full=Probable chalcone--flavonone isomerase 3; Short=Chalcone isomerase 3; AltName: Full=Chalcone isomerase-like 1
734	0.00E+00	209	68%	82%	isotig01577	-	974	174	798	0	gi|75161710|sp|Q8VZW3.1|CFI3_ARATH	209	1	209	0	RecName: Full=Probable chalcone--flavonone isomerase 3; Short=Chalcone isomerase 3; AltName: Full=Chalcone isomerase-like 1
734	0.00E+00	209	68%	82%	isotig01578	-	969	174	798	0	gi|75161710|sp|Q8VZW3.1|CFI3_ARATH	209	1	209	0	RecName: Full=Probable chalcone--flavonone isomerase 3; Short=Chalcone isomerase 3; AltName: Full=Chalcone isomerase-like 1
634	0.00E+00	173	72%	83%	isotig01579	-	975	174	690	0	gi|75161710|sp|Q8VZW3.1|CFI3_ARATH	209	1	173	0	RecName: Full=Probable chalcone--flavonone isomerase 3; Short=Chalcone isomerase 3; AltName: Full=Chalcone isomerase-like 1
634	0.00E+00	173	72%	83%	isotig01580	-	969	174	690	0	gi|75161710|sp|Q8VZW3.1|CFI3_ARATH	209	1	173	0	RecName: Full=Probable chalcone--flavonone isomerase 3; Short=Chalcone isomerase 3; AltName: Full=Chalcone isomerase-like 1
561	0.00E+00	162	66%	73%	isotig01592	-	2044	246	729	0	gi|75309219|sp|Q9FMU6.1|MPCP3_ARATH	375	64	225	0	RecName: Full=Mitochondrial phosphate carrier protein 3, mitochondrial; AltName: Full=Mitochondrial phosphate transporter 3; Short=MPT3; AltName: Full=Phosphate tr
561	0.00E+00	162	66%	73%	isotig01593	-	1945	246	729	0	gi|75309219|sp|Q9FMU6.1|MPCP3_ARATH	375	64	225	0	RecName: Full=Mitochondrial phosphate carrier protein 3, mitochondrial; AltName: Full=Mitochondrial phosphate transporter 3; Short=MPT3; AltName: Full=Phosphate tr
561	0.00E+00	162	66%	73%	isotig01594	-	1927	246	729	0	gi|75309219|sp|Q9FMU6.1|MPCP3_ARATH	375	64	225	0	RecName: Full=Mitochondrial phosphate carrier protein 3, mitochondrial; AltName: Full=Mitochondrial phosphate transporter 3; Short=MPT3; AltName: Full=Phosphate tr
643	0.00E+00	201	62%	71%	isotig01595	-	1929	246	846	0	gi|75309219|sp|Q9FMU6.1|MPCP3_ARATH	375	64	264	0	RecName: Full=Mitochondrial phosphate carrier protein 3, mitochondrial; AltName: Full=Mitochondrial phosphate transporter 3; Short=MPT3; AltName: Full=Phosphate tr
561	0.00E+00	162	66%	73%	isotig01596	-	1906	246	729	0	gi|75309219|sp|Q9FMU6.1|MPCP3_ARATH	375	64	225	0	RecName: Full=Mitochondrial phosphate carrier protein 3, mitochondrial; AltName: Full=Mitochondrial phosphate transporter 3; Short=MPT3; AltName: Full=Phosphate tr
561	0.00E+00	162	66%	73%	isotig01597	-	1828	246	729	0	gi|75309219|sp|Q9FMU6.1|MPCP3_ARATH	375	64	225	0	RecName: Full=Mitochondrial phosphate carrier protein 3, mitochondrial; AltName: Full=Mitochondrial phosphate transporter 3; Short=MPT3; AltName: Full=Phosphate tr
655	0.00E+00	186	67%	74%	isotig01598	-	1830	246	801	0	gi|75309219|sp|Q9FMU6.1|MPCP3_ARATH	375	64	249	0	RecName: Full=Mitochondrial phosphate carrier protein 3, mitochondrial; AltName: Full=Mitochondrial phosphate transporter 3; Short=MPT3; AltName: Full=Phosphate tr
561	0.00E+00	162	66%	73%	isotig01599	-	1807	246	729	0	gi|75309219|sp|Q9FMU6.1|MPCP3_ARATH	375	64	225	0	RecName: Full=Mitochondrial phosphate carrier protein 3, mitochondrial; AltName: Full=Mitochondrial phosphate transporter 3; Short=MPT3; AltName: Full=Phosphate tr
643	0.00E+00	201	62%	71%	isotig01600	-	1812	246	846	0	gi|75309219|sp|Q9FMU6.1|MPCP3_ARATH	375	64	264	0	RecName: Full=Mitochondrial phosphate carrier protein 3, mitochondrial; AltName: Full=Mitochondrial phosphate transporter 3; Short=MPT3; AltName: Full=Phosphate tr
561	0.00E+00	162	66%	73%	isotig01601	-	1789	246	729	0	gi|75309219|sp|Q9FMU6.1|MPCP3_ARATH	375	64	225	0	RecName: Full=Mitochondrial phosphate carrier protein 3, mitochondrial; AltName: Full=Mitochondrial phosphate transporter 3; Short=MPT3; AltName: Full=Phosphate tr
643	0.00E+00	201	62%	71%	isotig01602	-	1791	246	846	0	gi|75309219|sp|Q9FMU6.1|MPCP3_ARATH	375	64	264	0	RecName: Full=Mitochondrial phosphate carrier protein 3, mitochondrial; AltName: Full=Mitochondrial phosphate transporter 3; Short=MPT3; AltName: Full=Phosphate tr
655	0.00E+00	186	67%	74%	isotig01603	-	1713	246	801	0	gi|75309219|sp|Q9FMU6.1|MPCP3_ARATH	375	64	249	0	RecName: Full=Mitochondrial phosphate carrier protein 3, mitochondrial; AltName: Full=Mitochondrial phosphate transporter 3; Short=MPT3; AltName: Full=Phosphate tr
561	0.00E+00	162	66%	73%	isotig01604	-	1690	246	729	0	gi|75309219|sp|Q9FMU6.1|MPCP3_ARATH	375	64	225	0	RecName: Full=Mitochondrial phosphate carrier protein 3, mitochondrial; AltName: Full=Mitochondrial phosphate transporter 3; Short=MPT3; AltName: Full=Phosphate tr
655	0.00E+00	186	67%	74%	isotig01605	-	1692	246	801	0	gi|75309219|sp|Q9FMU6.1|MPCP3_ARATH	375	64	249	0	RecName: Full=Mitochondrial phosphate carrier protein 3, mitochondrial; AltName: Full=Mitochondrial phosphate transporter 3; Short=MPT3; AltName: Full=Phosphate tr
643	0.00E+00	201	62%	71%	isotig01606	-	1674	246	846	0	gi|75309219|sp|Q9FMU6.1|MPCP3_ARATH	375	64	264	0	RecName: Full=Mitochondrial phosphate carrier protein 3, mitochondrial; AltName: Full=Mitochondrial phosphate transporter 3; Short=MPT3; AltName: Full=Phosphate tr
655	0.00E+00	186	67%	74%	isotig01607	-	1575	246	801	0	gi|75309219|sp|Q9FMU6.1|MPCP3_ARATH	375	64	249	0	RecName: Full=Mitochondrial phosphate carrier protein 3, mitochondrial; AltName: Full=Mitochondrial phosphate transporter 3; Short=MPT3; AltName: Full=Phosphate tr
1225	0.00E+00	351	65%	76%	isotig01608	-	4241	1282	2332	0	gi|75318691|sp|O80763.1|NRX1_ARATH	578	195	545	0	RecName: Full=Probable nucleoredoxin 1; Short=AtNrx1
1815	0.00E+00	511	66%	78%	isotig01609	-	4118	679	2209	0	gi|75318691|sp|O80763.1|NRX1_ARATH	578	35	545	0	RecName: Full=Probable nucleoredoxin 1; Short=AtNrx1
1225	0.00E+00	351	65%	76%	isotig01610	-	3795	836	1886	0	gi|75318691|sp|O80763.1|NRX1_ARATH	578	195	545	0	RecName: Full=Probable nucleoredoxin 1; Short=AtNrx1
1859	0.00E+00	531	65%	77%	isotig01611	-	3672	173	1763	0	gi|75318691|sp|O80763.1|NRX1_ARATH	578	15	545	0	RecName: Full=Probable nucleoredoxin 1; Short=AtNrx1
1225	0.00E+00	351	65%	76%	isotig01612	-	2751	1282	2332	0	gi|75318691|sp|O80763.1|NRX1_ARATH	578	195	545	0	RecName: Full=Probable nucleoredoxin 1; Short=AtNrx1
1815	0.00E+00	511	66%	78%	isotig01613	-	2628	679	2209	0	gi|75318691|sp|O80763.1|NRX1_ARATH	578	35	545	0	RecName: Full=Probable nucleoredoxin 1; Short=AtNrx1
1225	0.00E+00	351	65%	76%	isotig01614	-	2305	836	1886	0	gi|75318691|sp|O80763.1|NRX1_ARATH	578	195	545	0	RecName: Full=Probable nucleoredoxin 1; Short=AtNrx1
1859	0.00E+00	531	65%	77%	isotig01615	-	2182	173	1763	0	gi|75318691|sp|O80763.1|NRX1_ARATH	578	15	545	0	RecName: Full=Probable nucleoredoxin 1; Short=AtNrx1
903	0.00E+00	243	71%	81%	isotig01616	-	2315	1282	2008	0	gi|75318691|sp|O80763.1|NRX1_ARATH	578	195	437	0	RecName: Full=Probable nucleoredoxin 1; Short=AtNrx1
1493	0.00E+00	403	69%	82%	isotig01617	-	2192	679	1885	0	gi|75318691|sp|O80763.1|NRX1_ARATH	578	35	437	0	RecName: Full=Probable nucleoredoxin 1; Short=AtNrx1
903	0.00E+00	243	71%	81%	isotig01618	-	1869	836	1562	0	gi|75318691|sp|O80763.1|NRX1_ARATH	578	195	437	0	RecName: Full=Probable nucleoredoxin 1; Short=AtNrx1
1537	0.00E+00	423	68%	81%	isotig01619	-	1746	173	1439	0	gi|75318691|sp|O80763.1|NRX1_ARATH	578	15	437	0	RecName: Full=Probable nucleoredoxin 1; Short=AtNrx1
704	0.00E+00	240	58%	72%	isotig01620	-	2334	1566	2283	0	gi|75319440|sp|Q39086.1|SD17_ARATH	843	606	845	0	RecName: Full=Receptor-like serine/threonine-protein kinase SD1-7; AltName: Full=Arabidopsis thaliana receptor kinase 1; AltName: Full=S-domain-1 (SD1) receptor kin
704	0.00E+00	240	58%	72%	isotig01621	-	2245	1477	2194	0	gi|75319440|sp|Q39086.1|SD17_ARATH	843	606	845	0	RecName: Full=Receptor-like serine/threonine-protein kinase SD1-7; AltName: Full=Arabidopsis thaliana receptor kinase 1; AltName: Full=S-domain-1 (SD1) receptor kin
704	0.00E+00	240	58%	72%	isotig01622	-	2139	1371	2088	0	gi|75319440|sp|Q39086.1|SD17_ARATH	843	606	845	0	RecName: Full=Receptor-like serine/threonine-protein kinase SD1-7; AltName: Full=Arabidopsis thaliana receptor kinase 1; AltName: Full=S-domain-1 (SD1) receptor kin
704	0.00E+00	240	58%	72%	isotig01623	-	2050	1282	1999	0	gi|75319440|sp|Q39086.1|SD17_ARATH	843	606	845	0	RecName: Full=Receptor-like serine/threonine-protein kinase SD1-7; AltName: Full=Arabidopsis thaliana receptor kinase 1; AltName: Full=S-domain-1 (SD1) receptor kin
308	5.00E-27	79	76%	84%	isotig01624	-	1906	1566	1800	0	gi|313471488|sp|Q9S972.2|SD16_ARATH	847	610	688	0	RecName: Full=Receptor-like serine/threonine-protein kinase SD1-6; AltName: Full=Arabidopsis thaliana receptor kinase 2; AltName: Full=S-domain-1 (SD1) receptor ki
368	5.00E-34	110	64%	78%	isotig01625	-	1817	1024	1351	0	gi|322510091|sp|Q9ZR08.3|Y4230_ARATH	852	509	618	0	RecName: Full=G-type lectin S-receptor-like serine/threonine-protein kinase At4g03230; Flags: Precursor
308	4.00E-27	79	76%	84%	isotig01626	-	1711	1371	1605	0	gi|313471488|sp|Q9S972.2|SD16_ARATH	847	610	688	0	RecName: Full=Receptor-like serine/threonine-protein kinase SD1-6; AltName: Full=Arabidopsis thaliana receptor kinase 2; AltName: Full=S-domain-1 (SD1) receptor ki
500	0.00E+00	136	70%	83%	isotig01627	-	1616	1209	1614	0	gi|75220153|sp|O81906.1|B120_ARATH	849	538	673	0	RecName: Full=G-type lectin S-receptor-like serine/threonine-protein kinase B120; Flags: Precursor
432	2.00E-41	199	45%	61%	isotig01628	-	1622	565	1159	0	gi|75266612|sp|Q9SXB4.1|Y1130_ARATH	820	397	595	0	RecName: Full=G-type lectin S-receptor-like serine/threonine-protein kinase At1g11300; Flags: Precursor
574	0.00E+00	157	69%	82%	isotig01629	-	1527	1057	1525	0	gi|75220153|sp|O81906.1|B120_ARATH	849	517	673	0	RecName: Full=G-type lectin S-receptor-like serine/threonine-protein kinase B120; Flags: Precursor
500	0.00E+00	136	70%	83%	isotig01630	-	1421	1014	1419	0	gi|75220153|sp|O81906.1|B120_ARATH	849	538	673	0	RecName: Full=G-type lectin S-receptor-like serine/threonine-protein kinase B120; Flags: Precursor
630	0.00E+00	257	50%	65%	isotig01631	-	1332	565	1333	0	gi|75266612|sp|Q9SXB4.1|Y1130_ARATH	820	397	653	0	RecName: Full=G-type lectin S-receptor-like serine/threonine-protein kinase At1g11300; Flags: Precursor
362	3.00E-33	106	67%	75%	isotig01632	-	2037	797	800	0	gi|187470902|sp|A7SXZ6.1|OSGEP_NEMVE	335	175	280	0	RecName: Full=Probable tRNA threonylcarbamoyladenosine biosynthesis protein osgep; AltName: Full=t(6)A37 threonylcarbamoyladenosine biosynthesis protein osgep
346	2.00E-31	115	59%	68%	isotig01633	-	1906	530	533	0	gi|74871139|sp|Q9VV41.1|OSGEP_DROME	347	231	345	0	RecName: Full=Probable tRNA threonylcarbamoyladenosine biosynthesis protein CG4933; AltName: Full=t(6)A37 threonylcarbamoyladenosine biosynthesis protein CG4933
348	1.00E-31	107	64%	74%	isotig01634	-	1772	800	803	0	gi|47605568|sp|Q7SYR1.1|OSGEP_XENLA	335	174	280	0	RecName: Full=Probable tRNA threonylcarbamoyladenosine biosynthesis protein osgep; AltName: Full=t(6)A37 threonylcarbamoyladenosine biosynthesis protein osgep
343	4.00E-31	91	71%	77%	isotig01635	-	1641	458	461	0	gi|74871139|sp|Q9VV41.1|OSGEP_DROME	347	255	345	0	RecName: Full=Probable tRNA threonylcarbamoyladenosine biosynthesis protein CG4933; AltName: Full=t(6)A37 threonylcarbamoyladenosine biosynthesis protein CG4933
510	0.00E+00	174	54%	72%	isotig01636	-	1622	1131	1314	0	gi|187470902|sp|A7SXZ6.1|OSGEP_NEMVE	335	5	178	0	RecName: Full=Probable tRNA threonylcarbamoyladenosine biosynthesis protein osgep; AltName: Full=t(6)A37 threonylcarbamoyladenosine biosynthesis protein osgep
244	1.00E-19	66	65%	82%	isotig01637	-	1565	635	638	0	gi|74859624|sp|Q55GU1.1|OSGEP_DICDI	336	73	138	0	RecName: Full=Probable tRNA threonylcarbamoyladenosine biosynthesis protein osgep; AltName: Full=t(6)A37 threonylcarbamoyladenosine biosynthesis protein osgep
500	0.00E+00	173	54%	73%	isotig01638	-	1491	1000	1183	0	gi|187470902|sp|A7SXZ6.1|OSGEP_NEMVE	335	5	177	0	RecName: Full=Probable tRNA threonylcarbamoyladenosine biosynthesis protein osgep; AltName: Full=t(6)A37 threonylcarbamoyladenosine biosynthesis protein osgep
267	2.00E-22	105	49%	67%	isotig01639	-	1300	635	638	0	gi|187470902|sp|A7SXZ6.1|OSGEP_NEMVE	335	72	176	0	RecName: Full=Probable tRNA threonylcarbamoyladenosine biosynthesis protein osgep; AltName: Full=t(6)A37 threonylcarbamoyladenosine biosynthesis protein osgep
510	0.00E+00	174	54%	72%	isotig01640	-	1150	659	842	0	gi|187470902|sp|A7SXZ6.1|OSGEP_NEMVE	335	5	178	0	RecName: Full=Probable tRNA threonylcarbamoyladenosine biosynthesis protein osgep; AltName: Full=t(6)A37 threonylcarbamoyladenosine biosynthesis protein osgep
796	0.00E+00	165	98%	99%	isotig01650	-	1194	666	849	0	gi|3334412|sp|Q96473.1|VATL_KALDA	165	1	165	0	RecName: Full=V-type proton ATPase 16 kDa proteolipid subunit; Short=V-ATPase 16 kDa proteolipid subunit; AltName: Full=V-type H(+)-ATPase 16 kDa subunit; AltName: F
804	0.00E+00	165	98%	100%	isotig01651	-	1195	666	849	0	gi|3334412|sp|Q96473.1|VATL_KALDA	165	1	165	0	RecName: Full=V-type proton ATPase 16 kDa proteolipid subunit; Short=V-ATPase 16 kDa proteolipid subunit; AltName: Full=V-type H(+)-ATPase 16 kDa subunit; AltName: F
796	0.00E+00	165	98%	99%	isotig01652	-	1193	666	849	0	gi|3334412|sp|Q96473.1|VATL_KALDA	165	1	165	0	RecName: Full=V-type proton ATPase 16 kDa proteolipid subunit; Short=V-ATPase 16 kDa proteolipid subunit; AltName: Full=V-type H(+)-ATPase 16 kDa subunit; AltName: F
804	0.00E+00	165	98%	100%	isotig01653	-	1190	666	849	0	gi|3334412|sp|Q96473.1|VATL_KALDA	165	1	165	0	RecName: Full=V-type proton ATPase 16 kDa proteolipid subunit; Short=V-ATPase 16 kDa proteolipid subunit; AltName: Full=V-type H(+)-ATPase 16 kDa subunit; AltName: F
804	0.00E+00	165	98%	100%	isotig01654	-	1191	666	849	0	gi|3334412|sp|Q96473.1|VATL_KALDA	165	1	165	0	RecName: Full=V-type proton ATPase 16 kDa proteolipid subunit; Short=V-ATPase 16 kDa proteolipid subunit; AltName: Full=V-type H(+)-ATPase 16 kDa subunit; AltName: F
796	0.00E+00	165	98%	99%	isotig01655	-	1189	666	849	0	gi|3334412|sp|Q96473.1|VATL_KALDA	165	1	165	0	RecName: Full=V-type proton ATPase 16 kDa proteolipid subunit; Short=V-ATPase 16 kDa proteolipid subunit; AltName: Full=V-type H(+)-ATPase 16 kDa subunit; AltName: F
796	0.00E+00	165	98%	99%	isotig01656	-	1180	666	849	0	gi|3334412|sp|Q96473.1|VATL_KALDA	165	1	165	0	RecName: Full=V-type proton ATPase 16 kDa proteolipid subunit; Short=V-ATPase 16 kDa proteolipid subunit; AltName: Full=V-type H(+)-ATPase 16 kDa subunit; AltName: F
796	0.00E+00	165	98%	99%	isotig01657	-	1180	666	849	0	gi|3334412|sp|Q96473.1|VATL_KALDA	165	1	165	0	RecName: Full=V-type proton ATPase 16 kDa proteolipid subunit; Short=V-ATPase 16 kDa proteolipid subunit; AltName: Full=V-type H(+)-ATPase 16 kDa subunit; AltName: F
796	0.00E+00	165	98%	99%	isotig01658	-	1179	666	849	0	gi|3334412|sp|Q96473.1|VATL_KALDA	165	1	165	0	RecName: Full=V-type proton ATPase 16 kDa proteolipid subunit; Short=V-ATPase 16 kDa proteolipid subunit; AltName: Full=V-type H(+)-ATPase 16 kDa subunit; AltName: F
545	0.00E+00	137	74%	86%	isotig01659	-	1560	45	228	0	gi|75168938|sp|Q9C5E5.1|DGK5_ARATH	509	344	480	0	RecName: Full=Diacylglycerol kinase 5; Short=AtDGK5; Short=DAG kinase 5; AltName: Full=Diglyceride kinase 5; Short=DGK 5
679	0.00E+00	166	77%	87%	isotig01660	-	1447	132	315	0	gi|75168938|sp|Q9C5E5.1|DGK5_ARATH	509	315	480	0	RecName: Full=Diacylglycerol kinase 5; Short=AtDGK5; Short=DAG kinase 5; AltName: Full=Diglyceride kinase 5; Short=DGK 5
548	0.00E+00	140	73%	86%	isotig01661	-	1442	54	237	0	gi|75168938|sp|Q9C5E5.1|DGK5_ARATH	509	341	480	0	RecName: Full=Diacylglycerol kinase 5; Short=AtDGK5; Short=DAG kinase 5; AltName: Full=Diglyceride kinase 5; Short=DGK 5
661	0.00E+00	167	75%	86%	isotig01662	-	1438	123	306	0	gi|75168938|sp|Q9C5E5.1|DGK5_ARATH	509	315	481	0	RecName: Full=Diacylglycerol kinase 5; Short=AtDGK5; Short=DAG kinase 5; AltName: Full=Diglyceride kinase 5; Short=DGK 5
545	0.00E+00	137	74%	86%	isotig01663	-	770	45	228	0	gi|75168938|sp|Q9C5E5.1|DGK5_ARATH	509	344	480	0	RecName: Full=Diacylglycerol kinase 5; Short=AtDGK5; Short=DAG kinase 5; AltName: Full=Diglyceride kinase 5; Short=DGK 5
889	0.00E+00	215	77%	87%	isotig01664	-	657	99	462	0	gi|75168938|sp|Q9C5E5.1|DGK5_ARATH	509	266	480	0	RecName: Full=Diacylglycerol kinase 5; Short=AtDGK5; Short=DAG kinase 5; AltName: Full=Diglyceride kinase 5; Short=DGK 5
548	0.00E+00	140	73%	86%	isotig01665	-	652	54	237	0	gi|75168938|sp|Q9C5E5.1|DGK5_ARATH	509	341	480	0	RecName: Full=Diacylglycerol kinase 5; Short=AtDGK5; Short=DAG kinase 5; AltName: Full=Diglyceride kinase 5; Short=DGK 5
871	0.00E+00	216	75%	86%	isotig01666	-	648	90	453	0	gi|75168938|sp|Q9C5E5.1|DGK5_ARATH	509	266	481	0	RecName: Full=Diacylglycerol kinase 5; Short=AtDGK5; Short=DAG kinase 5; AltName: Full=Diglyceride kinase 5; Short=DGK 5
128	1.00E-06	24	88%	100%	isotig01667	-	939	852	921	0	gi|75168938|sp|Q9C5E5.1|DGK5_ARATH	509	266	289	0	RecName: Full=Diacylglycerol kinase 5; Short=AtDGK5; Short=DAG kinase 5; AltName: Full=Diglyceride kinase 5; Short=DGK 5
1420	0.00E+00	637	46%	57%	isotig01668	-	3133	315	2223	0	gi|172045841|sp|Q94AH8.2|TPS6_ARATH	860	86	722	0	RecName: Full=Alpha,alpha-trehalose-phosphate synthase [UDP-forming]
1427	0.00E+00	637	47%	57%	isotig01669	-	3133	315	2223	0	gi|172045841|sp|Q94AH8.2|TPS6_ARATH	860	86	722	0	RecName: Full=Alpha,alpha-trehalose-phosphate synthase [UDP-forming]
1420	0.00E+00	637	46%	57%	isotig01670	-	3143	315	2223	0	gi|172045841|sp|Q94AH8.2|TPS6_ARATH	860	86	722	0	RecName: Full=Alpha,alpha-trehalose-phosphate synthase [UDP-forming]
1420	0.00E+00	637	46%	57%	isotig01671	-	3016	315	2223	0	gi|172045841|sp|Q94AH8.2|TPS6_ARATH	860	86	722	0	RecName: Full=Alpha,alpha-trehalose-phosphate synthase [UDP-forming]
1427	0.00E+00	637	47%	57%	isotig01672	-	3143	315	2223	0	gi|172045841|sp|Q94AH8.2|TPS6_ARATH	860	86	722	0	RecName: Full=Alpha,alpha-trehalose-phosphate synthase [UDP-forming]
1427	0.00E+00	637	47%	57%	isotig01673	-	3016	315	2223	0	gi|172045841|sp|Q94AH8.2|TPS6_ARATH	860	86	722	0	RecName: Full=Alpha,alpha-trehalose-phosphate synthase [UDP-forming]
1420	0.00E+00	637	46%	57%	isotig01674	-	3027	315	2223	0	gi|172045841|sp|Q94AH8.2|TPS6_ARATH	860	86	722	0	RecName: Full=Alpha,alpha-trehalose-phosphate synthase [UDP-forming]
1427	0.00E+00	637	47%	57%	isotig01675	-	3027	315	2223	0	gi|172045841|sp|Q94AH8.2|TPS6_ARATH	860	86	722	0	RecName: Full=Alpha,alpha-trehalose-phosphate synthase [UDP-forming]
258	7.00E-21	212	32%	54%	isotig01676	-	3620	835	1198	0	gi|91206848|sp|Q9VR91.3|HERC2_DROME	4912	4070	4281	0	RecName: Full=Probable E3 ubiquitin-protein ligase HERC2; AltName: Full=HECT domain and RCC1-like domain-containing protein 2
258	6.00E-21	212	32%	54%	isotig01677	-	3515	835	1198	0	gi|91206848|sp|Q9VR91.3|HERC2_DROME	4912	4070	4281	0	RecName: Full=Probable E3 ubiquitin-protein ligase HERC2; AltName: Full=HECT domain and RCC1-like domain-containing protein 2
258	6.00E-21	212	32%	54%	isotig01678	-	3518	835	1198	0	gi|91206848|sp|Q9VR91.3|HERC2_DROME	4912	4070	4281	0	RecName: Full=Probable E3 ubiquitin-protein ligase HERC2; AltName: Full=HECT domain and RCC1-like domain-containing protein 2
258	6.00E-21	212	32%	54%	isotig01679	-	3413	835	1198	0	gi|91206848|sp|Q9VR91.3|HERC2_DROME	4912	4070	4281	0	RecName: Full=Probable E3 ubiquitin-protein ligase HERC2; AltName: Full=HECT domain and RCC1-like domain-containing protein 2
258	5.00E-21	212	32%	54%	isotig01680	-	2618	835	1198	0	gi|91206848|sp|Q9VR91.3|HERC2_DROME	4912	4070	4281	0	RecName: Full=Probable E3 ubiquitin-protein ligase HERC2; AltName: Full=HECT domain and RCC1-like domain-containing protein 2
258	4.00E-21	212	32%	54%	isotig01681	-	2513	835	1198	0	gi|91206848|sp|Q9VR91.3|HERC2_DROME	4912	4070	4281	0	RecName: Full=Probable E3 ubiquitin-protein ligase HERC2; AltName: Full=HECT domain and RCC1-like domain-containing protein 2
258	4.00E-21	212	32%	54%	isotig01682	-	2516	835	1198	0	gi|91206848|sp|Q9VR91.3|HERC2_DROME	4912	4070	4281	0	RecName: Full=Probable E3 ubiquitin-protein ligase HERC2; AltName: Full=HECT domain and RCC1-like domain-containing protein 2
258	4.00E-21	212	32%	54%	isotig01683	-	2411	835	1198	0	gi|91206848|sp|Q9VR91.3|HERC2_DROME	4912	4070	4281	0	RecName: Full=Probable E3 ubiquitin-protein ligase HERC2; AltName: Full=HECT domain and RCC1-like domain-containing protein 2
1765	0.00E+00	421	80%	85%	isotig01684	-	2209	200	1460	0	gi|3914394|sp|Q42908.1|PMGI_MESCR	559	1	421	0	RecName: Full=2,3-bisphosphoglycerate-independent phosphoglycerate mutase; Short=BPG-independent PGAM; Short=Phosphoglyceromutase; AltName: Full=PGAM-I
2407	0.00E+00	557	82%	88%	isotig01685	-	2133	200	1868	0	gi|3914394|sp|Q42908.1|PMGI_MESCR	559	1	557	0	RecName: Full=2,3-bisphosphoglycerate-independent phosphoglycerate mutase; Short=BPG-independent PGAM; Short=Phosphoglyceromutase; AltName: Full=PGAM-I
1321	0.00E+00	324	80%	84%	isotig01686	-	1934	216	1185	0	gi|3914394|sp|Q42908.1|PMGI_MESCR	559	98	421	0	RecName: Full=2,3-bisphosphoglycerate-independent phosphoglycerate mutase; Short=BPG-independent PGAM; Short=Phosphoglyceromutase; AltName: Full=PGAM-I
1963	0.00E+00	460	82%	87%	isotig01687	-	1858	216	1593	0	gi|3914394|sp|Q42908.1|PMGI_MESCR	559	98	557	0	RecName: Full=2,3-bisphosphoglycerate-independent phosphoglycerate mutase; Short=BPG-independent PGAM; Short=Phosphoglyceromutase; AltName: Full=PGAM-I
1523	0.00E+00	358	81%	87%	isotig01688	-	1626	200	1271	0	gi|3914394|sp|Q42908.1|PMGI_MESCR	559	1	358	0	RecName: Full=2,3-bisphosphoglycerate-independent phosphoglycerate mutase; Short=BPG-independent PGAM; Short=Phosphoglyceromutase; AltName: Full=PGAM-I
694	0.00E+00	148	85%	93%	isotig01689	-	1599	200	641	0	gi|400803|sp|P30792.1|PMGI_MAIZE	559	1	148	0	RecName: Full=2,3-bisphosphoglycerate-independent phosphoglycerate mutase; Short=BPG-independent PGAM; Short=Phosphoglyceromutase; AltName: Full=PGAM-I
1079	0.00E+00	261	80%	85%	isotig01690	-	1351	216	996	0	gi|3914394|sp|Q42908.1|PMGI_MESCR	559	98	358	0	RecName: Full=2,3-bisphosphoglycerate-independent phosphoglycerate mutase; Short=BPG-independent PGAM; Short=Phosphoglyceromutase; AltName: Full=PGAM-I
292	2.00E-25	69	84%	90%	isotig01691	-	1324	494	698	0	gi|3914394|sp|Q42908.1|PMGI_MESCR	559	147	215	0	RecName: Full=2,3-bisphosphoglycerate-independent phosphoglycerate mutase; Short=BPG-independent PGAM; Short=Phosphoglyceromutase; AltName: Full=PGAM-I
731	0.00E+00	146	91%	95%	isotig01692	-	1196	583	766	0	gi|75313930|sp|Q9SVD7.1|UEV1D_ARATH	146	1	146	0	RecName: Full=Ubiquitin-conjugating enzyme E2 variant 1D; Short=Ubc enzyme variant 1D; AltName: Full=Protein MMS ZWEI HOMOLOG 4
731	0.00E+00	146	91%	95%	isotig01693	-	1196	583	766	0	gi|75313930|sp|Q9SVD7.1|UEV1D_ARATH	146	1	146	0	RecName: Full=Ubiquitin-conjugating enzyme E2 variant 1D; Short=Ubc enzyme variant 1D; AltName: Full=Protein MMS ZWEI HOMOLOG 4
618	0.00E+00	121	91%	97%	isotig01694	-	1195	508	691	0	gi|75313485|sp|Q9SJ44.1|UEV1C_ARATH	145	25	145	0	RecName: Full=Ubiquitin-conjugating enzyme E2 variant 1C; Short=Ubc enzyme variant 1C; AltName: Full=Protein MMS ZWEI HOMOLOG 3
618	0.00E+00	121	91%	97%	isotig01695	-	1195	508	691	0	gi|75313485|sp|Q9SJ44.1|UEV1C_ARATH	145	25	145	0	RecName: Full=Ubiquitin-conjugating enzyme E2 variant 1C; Short=Ubc enzyme variant 1C; AltName: Full=Protein MMS ZWEI HOMOLOG 3
304	7.00E-27	58	98%	98%	isotig01696	-	1070	646	817	0	gi|75313930|sp|Q9SVD7.1|UEV1D_ARATH	146	1	58	0	RecName: Full=Ubiquitin-conjugating enzyme E2 variant 1D; Short=Ubc enzyme variant 1D; AltName: Full=Protein MMS ZWEI HOMOLOG 4
304	7.00E-27	58	98%	98%	isotig01697	-	1070	646	817	0	gi|75313930|sp|Q9SVD7.1|UEV1D_ARATH	146	1	58	0	RecName: Full=Ubiquitin-conjugating enzyme E2 variant 1D; Short=Ubc enzyme variant 1D; AltName: Full=Protein MMS ZWEI HOMOLOG 4
218	7.00E-17	46	87%	96%	isotig01698	-	1069	508	643	0	gi|75313485|sp|Q9SJ44.1|UEV1C_ARATH	145	100	145	0	RecName: Full=Ubiquitin-conjugating enzyme E2 variant 1C; Short=Ubc enzyme variant 1C; AltName: Full=Protein MMS ZWEI HOMOLOG 3
218	7.00E-17	46	87%	96%	isotig01699	-	1069	508	643	0	gi|75313485|sp|Q9SJ44.1|UEV1C_ARATH	145	100	145	0	RecName: Full=Ubiquitin-conjugating enzyme E2 variant 1C; Short=Ubc enzyme variant 1C; AltName: Full=Protein MMS ZWEI HOMOLOG 3
1044	0.00E+00	239	83%	91%	isotig01700	-	1416	386	1100	0	gi|27805764|sp|Q9M376.1|VA727_ARATH	240	1	239	0	RecName: Full=Vesicle-associated membrane protein 727; Short=AtVAMP727
1044	0.00E+00	239	83%	91%	isotig01701	-	1357	386	1100	0	gi|27805764|sp|Q9M376.1|VA727_ARATH	240	1	239	0	RecName: Full=Vesicle-associated membrane protein 727; Short=AtVAMP727
1044	0.00E+00	239	83%	91%	isotig01702	-	1203	173	887	0	gi|27805764|sp|Q9M376.1|VA727_ARATH	240	1	239	0	RecName: Full=Vesicle-associated membrane protein 727; Short=AtVAMP727
1044	0.00E+00	239	83%	91%	isotig01703	-	1144	173	887	0	gi|27805764|sp|Q9M376.1|VA727_ARATH	240	1	239	0	RecName: Full=Vesicle-associated membrane protein 727; Short=AtVAMP727
306	4.00E-27	69	81%	93%	isotig01704	-	1125	605	809	0	gi|27805764|sp|Q9M376.1|VA727_ARATH	240	170	238	0	RecName: Full=Vesicle-associated membrane protein 727; Short=AtVAMP727
306	4.00E-27	69	81%	93%	isotig01705	-	1066	605	809	0	gi|27805764|sp|Q9M376.1|VA727_ARATH	240	170	238	0	RecName: Full=Vesicle-associated membrane protein 727; Short=AtVAMP727
210	2.00E-16	48	77%	90%	isotig01706	-	645	188	329	0	gi|27805764|sp|Q9M376.1|VA727_ARATH	240	191	238	0	RecName: Full=Vesicle-associated membrane protein 727; Short=AtVAMP727
210	2.00E-16	48	77%	90%	isotig01707	-	586	188	329	0	gi|27805764|sp|Q9M376.1|VA727_ARATH	240	191	238	0	RecName: Full=Vesicle-associated membrane protein 727; Short=AtVAMP727
411	7.00E-39	104	74%	80%	isotig01708	-	2347	1338	1341	0	gi|584825|sp|P37707.1|B2_DAUCA	207	29	132	0	RecName: Full=B2 protein
408	2.00E-38	105	73%	79%	isotig01709	-	2348	1339	1342	0	gi|584825|sp|P37707.1|B2_DAUCA	207	29	133	0	RecName: Full=B2 protein
783	0.00E+00	176	83%	88%	isotig01710	-	1921	732	915	0	gi|584825|sp|P37707.1|B2_DAUCA	207	29	204	0	RecName: Full=B2 protein
208	2.00E-15	46	85%	91%	isotig01711	-	1543	677	812	0	gi|584825|sp|P37707.1|B2_DAUCA	207	156	201	0	RecName: Full=B2 protein
208	2.00E-15	46	85%	91%	isotig01712	-	1544	677	812	0	gi|584825|sp|P37707.1|B2_DAUCA	207	156	201	0	RecName: Full=B2 protein
556	0.00E+00	109	94%	97%	isotig01713	-	1117	711	714	0	gi|584825|sp|P37707.1|B2_DAUCA	207	96	204	0	RecName: Full=B2 protein
1485	0.00E+00	502	56%	74%	isotig01714	-	1772	197	1460	0	gi|78099760|sp|P42211.2|ASPRX_ORYSJ	496	1	502	0	RecName: Full=Aspartic proteinase; Flags: Precursor
1485	0.00E+00	502	56%	74%	isotig01715	-	1772	197	1460	0	gi|78099760|sp|P42211.2|ASPRX_ORYSJ	496	1	502	0	RecName: Full=Aspartic proteinase; Flags: Precursor
1485	0.00E+00	502	56%	74%	isotig01716	-	1774	199	1462	0	gi|78099760|sp|P42211.2|ASPRX_ORYSJ	496	1	502	0	RecName: Full=Aspartic proteinase; Flags: Precursor
1483	0.00E+00	502	56%	73%	isotig01717	-	1766	197	1460	0	gi|78099760|sp|P42211.2|ASPRX_ORYSJ	496	1	502	0	RecName: Full=Aspartic proteinase; Flags: Precursor
1483	0.00E+00	502	56%	73%	isotig01718	-	1766	197	1460	0	gi|78099760|sp|P42211.2|ASPRX_ORYSJ	496	1	502	0	RecName: Full=Aspartic proteinase; Flags: Precursor
1483	0.00E+00	502	56%	73%	isotig01719	-	1768	199	1462	0	gi|78099760|sp|P42211.2|ASPRX_ORYSJ	496	1	502	0	RecName: Full=Aspartic proteinase; Flags: Precursor
119	9.00E-06	60	48%	57%	isotig01724	-	643	5	182	0	gi|52783243|sp|Q9LKL2.1|APRR1_ARATH	618	161	220	0	RecName: Full=Two-component response regulator-like APRR1; AltName: Full=ABI3-interacting protein 1; AltName: Full=Pseudo-response regulator 1; AltName: Full=Timin
171	1.00E-11	85	46%	48%	isotig01734	-	742	486	489	0	gi|115398|sp|P17656.1|COL2_CAEEL	301	106	190	0	RecName: Full=Cuticle collagen 2; Flags: Precursor
163	9.00E-11	88	45%	47%	isotig01735	-	744	486	489	0	gi|115398|sp|P17656.1|COL2_CAEEL	301	106	193	0	RecName: Full=Cuticle collagen 2; Flags: Precursor
163	9.00E-11	85	45%	46%	isotig01736	-	740	484	487	0	gi|115398|sp|P17656.1|COL2_CAEEL	301	106	190	0	RecName: Full=Cuticle collagen 2; Flags: Precursor
163	9.00E-11	88	45%	47%	isotig01737	-	742	484	487	0	gi|115398|sp|P17656.1|COL2_CAEEL	301	106	193	0	RecName: Full=Cuticle collagen 2; Flags: Precursor
129	7.00E-07	42	62%	62%	isotig01738	-	702	429	552	0	gi|61214649|sp|Q767K9.1|PP1RA_PIG	925	631	672	0	RecName: Full=Serine/threonine-protein phosphatase 1 regulatory subunit 10; AltName: Full=MHC class I region proline-rich protein CAT53; AltName: Full=Protein FB19
129	7.00E-07	42	62%	62%	isotig01739	-	700	427	550	0	gi|61214649|sp|Q767K9.1|PP1RA_PIG	925	631	672	0	RecName: Full=Serine/threonine-protein phosphatase 1 regulatory subunit 10; AltName: Full=MHC class I region proline-rich protein CAT53; AltName: Full=Protein FB19
1018	0.00E+00	215	90%	97%	isotig01741	-	5408	1907	2270	0	gi|122166767|sp|Q09WX9.1|RR3_MORIN	215	1	215	0	RecName: Full=30S ribosomal protein S3, chloroplastic
1430	0.00E+00	274	99%	99%	isotig01742	-	4723	3499	4042	0	gi|75317294|sp|Q4VZK5.1|RK2_CUCSA	274	1	274	0	RecName: Full=50S ribosomal protein L2, chloroplastic
1019	0.00E+00	215	90%	97%	isotig01743	-	4302	801	1164	0	gi|122166767|sp|Q09WX9.1|RR3_MORIN	215	1	215	0	RecName: Full=30S ribosomal protein S3, chloroplastic
1430	0.00E+00	274	99%	99%	isotig01744	-	3617	2393	2936	0	gi|75317294|sp|Q4VZK5.1|RK2_CUCSA	274	1	274	0	RecName: Full=50S ribosomal protein L2, chloroplastic
753	0.00E+00	144	100%	100%	isotig01745	-	2588	649	832	0	gi|122166749|sp|Q09WV5.1|RK2_MORIN	274	131	274	0	RecName: Full=50S ribosomal protein L2, chloroplastic
1430	0.00E+00	274	99%	99%	isotig01746	-	1903	679	1222	0	gi|75317294|sp|Q4VZK5.1|RK2_CUCSA	274	1	274	0	RecName: Full=50S ribosomal protein L2, chloroplastic
163	5.00E-10	170	27%	45%	isotig01747	-	2604	1167	1350	0	gi|60389799|sp|Q8IYX4.1|DND1_HUMAN	353	54	223	0	RecName: Full=Dead end protein homolog 1; AltName: Full=RNA-binding motif, single-stranded-interacting protein 4
163	5.00E-10	170	27%	45%	isotig01748	-	2604	1167	1350	0	gi|60389799|sp|Q8IYX4.1|DND1_HUMAN	353	54	223	0	RecName: Full=Dead end protein homolog 1; AltName: Full=RNA-binding motif, single-stranded-interacting protein 4
161	7.00E-10	170	27%	45%	isotig01749	-	2373	1167	1350	0	gi|60389799|sp|Q8IYX4.1|DND1_HUMAN	353	54	223	0	RecName: Full=Dead end protein homolog 1; AltName: Full=RNA-binding motif, single-stranded-interacting protein 4
161	7.00E-10	170	27%	45%	isotig01750	-	2369	1167	1350	0	gi|60389799|sp|Q8IYX4.1|DND1_HUMAN	353	54	223	0	RecName: Full=Dead end protein homolog 1; AltName: Full=RNA-binding motif, single-stranded-interacting protein 4
161	7.00E-10	170	27%	45%	isotig01751	-	2373	1167	1350	0	gi|60389799|sp|Q8IYX4.1|DND1_HUMAN	353	54	223	0	RecName: Full=Dead end protein homolog 1; AltName: Full=RNA-binding motif, single-stranded-interacting protein 4
161	7.00E-10	170	27%	45%	isotig01752	-	2369	1167	1350	0	gi|60389799|sp|Q8IYX4.1|DND1_HUMAN	353	54	223	0	RecName: Full=Dead end protein homolog 1; AltName: Full=RNA-binding motif, single-stranded-interacting protein 4
432	2.00E-41	140	59%	67%	isotig01765	-	1818	928	1345	0	gi|75263830|sp|Q9LEX0.1|P2A13_ARATH	290	145	284	0	RecName: Full=F-box protein PP2-A13; AltName: Full=Protein PHLOEM PROTEIN 2-LIKE A13; Short=AtPP2-A13; AltName: Full=SKP1-interacting partner 9
431	3.00E-41	141	58%	67%	isotig01766	-	1824	928	1348	0	gi|75263830|sp|Q9LEX0.1|P2A13_ARATH	290	145	285	0	RecName: Full=F-box protein PP2-A13; AltName: Full=Protein PHLOEM PROTEIN 2-LIKE A13; Short=AtPP2-A13; AltName: Full=SKP1-interacting partner 9
438	3.00E-42	136	60%	69%	isotig01767	-	1536	658	1063	0	gi|75263830|sp|Q9LEX0.1|P2A13_ARATH	290	149	284	0	RecName: Full=F-box protein PP2-A13; AltName: Full=Protein PHLOEM PROTEIN 2-LIKE A13; Short=AtPP2-A13; AltName: Full=SKP1-interacting partner 9
437	4.00E-42	137	60%	69%	isotig01768	-	1542	658	1066	0	gi|75263830|sp|Q9LEX0.1|P2A13_ARATH	290	149	285	0	RecName: Full=F-box protein PP2-A13; AltName: Full=Protein PHLOEM PROTEIN 2-LIKE A13; Short=AtPP2-A13; AltName: Full=SKP1-interacting partner 9
430	2.00E-41	136	60%	68%	isotig01769	-	1030	152	557	0	gi|75263830|sp|Q9LEX0.1|P2A13_ARATH	290	149	284	0	RecName: Full=F-box protein PP2-A13; AltName: Full=Protein PHLOEM PROTEIN 2-LIKE A13; Short=AtPP2-A13; AltName: Full=SKP1-interacting partner 9
429	2.00E-41	137	59%	69%	isotig01770	-	1036	152	560	0	gi|75263830|sp|Q9LEX0.1|P2A13_ARATH	290	149	285	0	RecName: Full=F-box protein PP2-A13; AltName: Full=Protein PHLOEM PROTEIN 2-LIKE A13; Short=AtPP2-A13; AltName: Full=SKP1-interacting partner 9
324	2.00E-29	96	62%	75%	isotig01789	-	789	499	502	0	gi|3183088|sp|Q43681.1|NLTP_VIGUN	99	4	99	0	RecName: Full=Probable non-specific lipid-transfer protein AKCS9; Short=LTP; Flags: Precursor
324	2.00E-29	96	62%	75%	isotig01790	-	789	499	502	0	gi|3183088|sp|Q43681.1|NLTP_VIGUN	99	4	99	0	RecName: Full=Probable non-specific lipid-transfer protein AKCS9; Short=LTP; Flags: Precursor
324	2.00E-29	96	62%	75%	isotig01791	-	657	367	370	0	gi|3183088|sp|Q43681.1|NLTP_VIGUN	99	4	99	0	RecName: Full=Probable non-specific lipid-transfer protein AKCS9; Short=LTP; Flags: Precursor
324	2.00E-29	96	62%	75%	isotig01792	-	657	367	370	0	gi|3183088|sp|Q43681.1|NLTP_VIGUN	99	4	99	0	RecName: Full=Probable non-specific lipid-transfer protein AKCS9; Short=LTP; Flags: Precursor
324	2.00E-29	96	62%	75%	isotig01793	-	803	513	516	0	gi|3183088|sp|Q43681.1|NLTP_VIGUN	99	4	99	0	RecName: Full=Probable non-specific lipid-transfer protein AKCS9; Short=LTP; Flags: Precursor
430	5.00E-41	267	37%	55%	isotig01799	-	2676	1024	1567	0	gi|75162430|sp|Q8W486.1|Y1491_ARATH	519	107	373	0	RecName: Full=Uncharacterized protein At1g04910
430	5.00E-41	267	37%	55%	isotig01800	-	2653	1001	1544	0	gi|75162430|sp|Q8W486.1|Y1491_ARATH	519	107	373	0	RecName: Full=Uncharacterized protein At1g04910
478	0.00E+00	287	38%	56%	isotig01801	-	2586	1084	1627	0	gi|75162430|sp|Q8W486.1|Y1491_ARATH	519	87	373	0	RecName: Full=Uncharacterized protein At1g04910
478	0.00E+00	287	38%	56%	isotig01802	-	2563	1061	1604	0	gi|75162430|sp|Q8W486.1|Y1491_ARATH	519	87	373	0	RecName: Full=Uncharacterized protein At1g04910
1104	0.00E+00	477	48%	65%	isotig01804	-	2111	684	1767	0	gi|1708972|sp|P52707.1|MDL3_PRUSE	573	8	484	0	RecName: Full=(R)-mandelonitrile lyase 3; AltName: Full=Hydroxynitrile lyase 3; Short=(R)-oxynitrilase 3; Flags: Precursor
1000	0.00E+00	422	49%	67%	isotig01805	-	2111	684	1767	0	gi|1708972|sp|P52707.1|MDL3_PRUSE	573	8	429	0	RecName: Full=(R)-mandelonitrile lyase 3; AltName: Full=Hydroxynitrile lyase 3; Short=(R)-oxynitrilase 3; Flags: Precursor
1117	0.00E+00	477	49%	65%	isotig01806	-	2111	684	1767	0	gi|1708972|sp|P52707.1|MDL3_PRUSE	573	8	484	0	RecName: Full=(R)-mandelonitrile lyase 3; AltName: Full=Hydroxynitrile lyase 3; Short=(R)-oxynitrilase 3; Flags: Precursor
985	0.00E+00	422	49%	67%	isotig01807	-	2111	684	1767	0	gi|1708972|sp|P52707.1|MDL3_PRUSE	573	8	429	0	RecName: Full=(R)-mandelonitrile lyase 3; AltName: Full=Hydroxynitrile lyase 3; Short=(R)-oxynitrilase 3; Flags: Precursor
672	0.00E+00	191	65%	76%	isotig01808	-	1072	500	1070	0	gi|75311133|sp|Q9LFB8.1|PTR5_ARATH	570	4	194	0	RecName: Full=Peptide transporter PTR5
439	3.00E-42	117	66%	87%	isotig01809	-	1670	911	914	0	gi|73921103|sp|Q9MAB9.1|MUB1_ARATH	117	1	117	0	RecName: Full=Membrane-anchored ubiquitin-fold protein 1; Short=AtMUB1; Short=Membrane-anchored ub-fold protein 1; Flags: Precursor
439	3.00E-42	117	66%	87%	isotig01810	-	1582	823	826	0	gi|73921103|sp|Q9MAB9.1|MUB1_ARATH	117	1	117	0	RecName: Full=Membrane-anchored ubiquitin-fold protein 1; Short=AtMUB1; Short=Membrane-anchored ub-fold protein 1; Flags: Precursor
390	1.00E-36	99	72%	89%	isotig01811	-	1636	877	880	0	gi|75155277|sp|Q8LCS8.1|MUB2_ARATH	124	1	99	0	RecName: Full=Membrane-anchored ubiquitin-fold protein 2; Short=AtMUB2; Short=Membrane-anchored ub-fold protein 2; AltName: Full=NTGP5
439	2.00E-42	117	66%	87%	isotig01812	-	1224	465	468	0	gi|73921103|sp|Q9MAB9.1|MUB1_ARATH	117	1	117	0	RecName: Full=Membrane-anchored ubiquitin-fold protein 1; Short=AtMUB1; Short=Membrane-anchored ub-fold protein 1; Flags: Precursor
178	3.00E-12	44	73%	91%	isotig01813	-	1012	304	433	0	gi|75155277|sp|Q8LCS8.1|MUB2_ARATH	124	1	44	0	RecName: Full=Membrane-anchored ubiquitin-fold protein 2; Short=AtMUB2; Short=Membrane-anchored ub-fold protein 2; AltName: Full=NTGP5
368	2.00E-34	199	40%	45%	isotig01814	-	1002	146	740	0	gi|75338652|sp|Q9XIL9.1|PLRX3_ARATH	727	495	693	0	RecName: Full=Pollen-specific leucine-rich repeat extensin-like protein 3; Short=AtPEX3; Short=Pollen-specific LRR/EXTENSIN3; AltName: Full=Cell wall hydroxyprolin
3035	0.00E+00	648	92%	95%	isotig01829	-	2397	458	2081	0	gi|123620|sp|P27322.1|HSP72_SOLLC	644	1	648	0	RecName: Full=Heat shock cognate 70 kDa protein 2
3040	0.00E+00	648	92%	95%	isotig01830	-	2397	458	2081	0	gi|123620|sp|P27322.1|HSP72_SOLLC	644	1	648	0	RecName: Full=Heat shock cognate 70 kDa protein 2
3029	0.00E+00	648	92%	95%	isotig01831	-	2406	458	2081	0	gi|123620|sp|P27322.1|HSP72_SOLLC	644	1	648	0	RecName: Full=Heat shock cognate 70 kDa protein 2
3034	0.00E+00	648	92%	95%	isotig01832	-	2406	458	2081	0	gi|123620|sp|P27322.1|HSP72_SOLLC	644	1	648	0	RecName: Full=Heat shock cognate 70 kDa protein 2
3043	0.00E+00	648	92%	95%	isotig01833	-	2313	374	1997	0	gi|123620|sp|P27322.1|HSP72_SOLLC	644	1	648	0	RecName: Full=Heat shock cognate 70 kDa protein 2
3054	0.00E+00	648	92%	96%	isotig01834	-	2313	374	1997	0	gi|123620|sp|P27322.1|HSP72_SOLLC	644	1	648	0	RecName: Full=Heat shock cognate 70 kDa protein 2
3034	0.00E+00	648	92%	95%	isotig01835	-	2322	374	1997	0	gi|123620|sp|P27322.1|HSP72_SOLLC	644	1	648	0	RecName: Full=Heat shock cognate 70 kDa protein 2
3039	0.00E+00	648	92%	95%	isotig01836	-	2322	374	1997	0	gi|123620|sp|P27322.1|HSP72_SOLLC	644	1	648	0	RecName: Full=Heat shock cognate 70 kDa protein 2
1443	0.00E+00	356	81%	84%	isotig01837	-	2180	562	1627	0	gi|108861899|sp|Q9LFN6.2|RH56_ARATH	427	70	425	0	RecName: Full=DEAD-box ATP-dependent RNA helicase 56 RH15_ARATH RecName: Full=DEAD-box ATP-dependent RNA helicase 15
1443	0.00E+00	356	81%	84%	isotig01838	-	2184	562	1627	0	gi|108861899|sp|Q9LFN6.2|RH56_ARATH	427	70	425	0	RecName: Full=DEAD-box ATP-dependent RNA helicase 56 RH15_ARATH RecName: Full=DEAD-box ATP-dependent RNA helicase 15
1443	0.00E+00	356	81%	84%	isotig01839	-	2073	455	1520	0	gi|108861899|sp|Q9LFN6.2|RH56_ARATH	427	70	425	0	RecName: Full=DEAD-box ATP-dependent RNA helicase 56 RH15_ARATH RecName: Full=DEAD-box ATP-dependent RNA helicase 15
1713	0.00E+00	427	80%	84%	isotig01840	-	2049	224	1502	0	gi|108861899|sp|Q9LFN6.2|RH56_ARATH	427	2	428	0	RecName: Full=DEAD-box ATP-dependent RNA helicase 56 RH15_ARATH RecName: Full=DEAD-box ATP-dependent RNA helicase 15
1443	0.00E+00	356	81%	84%	isotig01841	-	2077	455	1520	0	gi|108861899|sp|Q9LFN6.2|RH56_ARATH	427	70	425	0	RecName: Full=DEAD-box ATP-dependent RNA helicase 56 RH15_ARATH RecName: Full=DEAD-box ATP-dependent RNA helicase 15
1713	0.00E+00	427	80%	84%	isotig01842	-	2053	224	1502	0	gi|108861899|sp|Q9LFN6.2|RH56_ARATH	427	2	428	0	RecName: Full=DEAD-box ATP-dependent RNA helicase 56 RH15_ARATH RecName: Full=DEAD-box ATP-dependent RNA helicase 15
1713	0.00E+00	427	80%	84%	isotig01843	-	1942	117	1395	0	gi|108861899|sp|Q9LFN6.2|RH56_ARATH	427	2	428	0	RecName: Full=DEAD-box ATP-dependent RNA helicase 56 RH15_ARATH RecName: Full=DEAD-box ATP-dependent RNA helicase 15
1713	0.00E+00	427	80%	84%	isotig01844	-	1946	117	1395	0	gi|108861899|sp|Q9LFN6.2|RH56_ARATH	427	2	428	0	RecName: Full=DEAD-box ATP-dependent RNA helicase 56 RH15_ARATH RecName: Full=DEAD-box ATP-dependent RNA helicase 15
183	2.00E-12	96	41%	61%	isotig01853	-	2231	1781	1784	0	gi|1723533|sp|Q10422.1|YDC1_SCHPO	297	81	176	0	RecName: Full=Uncharacterized RNA-binding protein C25G10.01
183	2.00E-12	96	41%	61%	isotig01854	-	2209	1759	1762	0	gi|1723533|sp|Q10422.1|YDC1_SCHPO	297	81	176	0	RecName: Full=Uncharacterized RNA-binding protein C25G10.01
123	1.00E-05	39	62%	79%	isotig01855	-	1952	1676	1790	0	gi|133248|sp|P19683.1|ROC4_NICSY	315	173	211	0	RecName: Full=31 kDa ribonucleoprotein, chloroplastic; Flags: Precursor
123	1.00E-05	39	62%	79%	isotig01856	-	1930	1654	1768	0	gi|133248|sp|P19683.1|ROC4_NICSY	315	173	211	0	RecName: Full=31 kDa ribonucleoprotein, chloroplastic; Flags: Precursor
182	2.00E-12	96	41%	61%	isotig01857	-	1911	1461	1464	0	gi|1723533|sp|Q10422.1|YDC1_SCHPO	297	81	176	0	RecName: Full=Uncharacterized RNA-binding protein C25G10.01
182	2.00E-12	96	41%	61%	isotig01858	-	1889	1439	1442	0	gi|1723533|sp|Q10422.1|YDC1_SCHPO	297	81	176	0	RecName: Full=Uncharacterized RNA-binding protein C25G10.01
123	1.00E-05	39	62%	79%	isotig01859	-	1632	1356	1470	0	gi|133248|sp|P19683.1|ROC4_NICSY	315	173	211	0	RecName: Full=31 kDa ribonucleoprotein, chloroplastic; Flags: Precursor
123	1.00E-05	39	62%	79%	isotig01860	-	1610	1334	1448	0	gi|133248|sp|P19683.1|ROC4_NICSY	315	173	211	0	RecName: Full=31 kDa ribonucleoprotein, chloroplastic; Flags: Precursor
1625	0.00E+00	389	79%	85%	isotig01885	-	1619	76	1240	0	gi|548770|sp|P35684.2|RL3_ORYSJ	389	1	389	0	RecName: Full=60S ribosomal protein L3
1328	0.00E+00	336	76%	82%	isotig01886	-	1610	226	1231	0	gi|548770|sp|P35684.2|RL3_ORYSJ	389	55	390	0	RecName: Full=60S ribosomal protein L3
1612	0.00E+00	389	79%	85%	isotig01887	-	1485	76	1240	0	gi|548770|sp|P35684.2|RL3_ORYSJ	389	1	389	0	RecName: Full=60S ribosomal protein L3
1600	0.00E+00	389	78%	84%	isotig01888	-	1471	76	1240	0	gi|548770|sp|P35684.2|RL3_ORYSJ	389	1	389	0	RecName: Full=60S ribosomal protein L3
1315	0.00E+00	336	76%	82%	isotig01889	-	1476	226	1231	0	gi|548770|sp|P35684.2|RL3_ORYSJ	389	55	390	0	RecName: Full=60S ribosomal protein L3
1303	0.00E+00	336	75%	82%	isotig01890	-	1462	226	1231	0	gi|548770|sp|P35684.2|RL3_ORYSJ	389	55	390	0	RecName: Full=60S ribosomal protein L3
1407	0.00E+00	347	78%	83%	isotig01891	-	1120	76	1114	0	gi|27735225|sp|P17094.5|RL31_ARATH	389	1	347	0	RecName: Full=60S ribosomal protein L3-1; AltName: Full=Protein EMBRYO DEFECTIVE 2207
1105	0.00E+00	294	73%	80%	isotig01892	-	1111	226	1105	0	gi|548770|sp|P35684.2|RL3_ORYSJ	389	55	348	0	RecName: Full=60S ribosomal protein L3
451	5.00E-44	126	73%	78%	isotig01909	-	896	331	514	0	gi|302393724|sp|P49636.2|RL40_NICSY	128	1	126	0	RecName: Full=Ubiquitin-60S ribosomal protein L40; Contains: RecName: Full=Ubiquitin; Contains: RecName: Full=60S ribosomal protein L40; AltName: Full=CEP52; Flags
498	0.00E+00	126	79%	83%	isotig01910	-	788	331	514	0	gi|302393724|sp|P49636.2|RL40_NICSY	128	1	126	0	RecName: Full=Ubiquitin-60S ribosomal protein L40; Contains: RecName: Full=Ubiquitin; Contains: RecName: Full=60S ribosomal protein L40; AltName: Full=CEP52; Flags
482	0.00E+00	118	82%	86%	isotig01911	-	781	396	399	0	gi|302393724|sp|P49636.2|RL40_NICSY	128	1	118	0	RecName: Full=Ubiquitin-60S ribosomal protein L40; Contains: RecName: Full=Ubiquitin; Contains: RecName: Full=60S ribosomal protein L40; AltName: Full=CEP52; Flags
482	0.00E+00	118	82%	86%	isotig01912	-	782	397	400	0	gi|302393724|sp|P49636.2|RL40_NICSY	128	1	118	0	RecName: Full=Ubiquitin-60S ribosomal protein L40; Contains: RecName: Full=Ubiquitin; Contains: RecName: Full=60S ribosomal protein L40; AltName: Full=CEP52; Flags
482	0.00E+00	118	82%	86%	isotig01913	-	777	392	395	0	gi|302393724|sp|P49636.2|RL40_NICSY	128	1	118	0	RecName: Full=Ubiquitin-60S ribosomal protein L40; Contains: RecName: Full=Ubiquitin; Contains: RecName: Full=60S ribosomal protein L40; AltName: Full=CEP52; Flags
498	0.00E+00	126	79%	83%	isotig01914	-	673	216	399	0	gi|302393724|sp|P49636.2|RL40_NICSY	128	1	126	0	RecName: Full=Ubiquitin-60S ribosomal protein L40; Contains: RecName: Full=Ubiquitin; Contains: RecName: Full=60S ribosomal protein L40; AltName: Full=CEP52; Flags
498	0.00E+00	126	79%	83%	isotig01915	-	674	217	400	0	gi|302393724|sp|P49636.2|RL40_NICSY	128	1	126	0	RecName: Full=Ubiquitin-60S ribosomal protein L40; Contains: RecName: Full=Ubiquitin; Contains: RecName: Full=60S ribosomal protein L40; AltName: Full=CEP52; Flags
498	0.00E+00	126	79%	83%	isotig01916	-	669	212	395	0	gi|302393724|sp|P49636.2|RL40_NICSY	128	1	126	0	RecName: Full=Ubiquitin-60S ribosomal protein L40; Contains: RecName: Full=Ubiquitin; Contains: RecName: Full=60S ribosomal protein L40; AltName: Full=CEP52; Flags
993	0.00E+00	274	69%	80%	isotig01917	-	2540	90	909	0	gi|11133818|sp|Q9XF61.1|PDI_DATGL	507	1	274	0	RecName: Full=Protein disulfide-isomerase; Short=PDI; Flags: Precursor
993	0.00E+00	274	69%	80%	isotig01918	-	2681	90	909	0	gi|11133818|sp|Q9XF61.1|PDI_DATGL	507	1	274	0	RecName: Full=Protein disulfide-isomerase; Short=PDI; Flags: Precursor
993	0.00E+00	274	69%	80%	isotig01919	-	2448	90	909	0	gi|11133818|sp|Q9XF61.1|PDI_DATGL	507	1	274	0	RecName: Full=Protein disulfide-isomerase; Short=PDI; Flags: Precursor
1472	0.00E+00	416	66%	78%	isotig01920	-	1957	90	1335	0	gi|11133818|sp|Q9XF61.1|PDI_DATGL	507	1	416	0	RecName: Full=Protein disulfide-isomerase; Short=PDI; Flags: Precursor
1132	0.00E+00	317	68%	80%	isotig01921	-	2098	90	1038	0	gi|11133818|sp|Q9XF61.1|PDI_DATGL	507	1	317	0	RecName: Full=Protein disulfide-isomerase; Short=PDI; Flags: Precursor
1472	0.00E+00	416	66%	78%	isotig01922	-	1865	90	1335	0	gi|11133818|sp|Q9XF61.1|PDI_DATGL	507	1	416	0	RecName: Full=Protein disulfide-isomerase; Short=PDI; Flags: Precursor
725	0.00E+00	206	72%	81%	isotig01931	-	1033	89	704	0	gi|20455364|sp|Q9LEV3.1|CBSX3_ARATH	206	1	206	0	RecName: Full=CBS domain-containing protein CBSX3, mitochondrial; Flags: Precursor
740	0.00E+00	206	73%	82%	isotig01932	-	1030	86	701	0	gi|20455364|sp|Q9LEV3.1|CBSX3_ARATH	206	1	206	0	RecName: Full=CBS domain-containing protein CBSX3, mitochondrial; Flags: Precursor
725	0.00E+00	206	72%	81%	isotig01933	-	1032	89	704	0	gi|20455364|sp|Q9LEV3.1|CBSX3_ARATH	206	1	206	0	RecName: Full=CBS domain-containing protein CBSX3, mitochondrial; Flags: Precursor
740	0.00E+00	206	73%	82%	isotig01934	-	1029	86	701	0	gi|20455364|sp|Q9LEV3.1|CBSX3_ARATH	206	1	206	0	RecName: Full=CBS domain-containing protein CBSX3, mitochondrial; Flags: Precursor
173	5.00E-12	46	78%	78%	isotig01935	-	679	209	344	0	gi|20455364|sp|Q9LEV3.1|CBSX3_ARATH	206	161	206	0	RecName: Full=CBS domain-containing protein CBSX3, mitochondrial; Flags: Precursor
173	5.00E-12	46	78%	78%	isotig01936	-	679	210	345	0	gi|20455364|sp|Q9LEV3.1|CBSX3_ARATH	206	161	206	0	RecName: Full=CBS domain-containing protein CBSX3, mitochondrial; Flags: Precursor
1681	0.00E+00	438	74%	86%	isotig01943	-	3124	1420	2503	0	gi|118573061|sp|Q8LPQ8.2|MSSP2_ARATH	729	1	438	0	RecName: Full=Monosaccharide-sensing protein 2; AltName: Full=Sugar transporter MSSP2
1681	0.00E+00	438	74%	86%	isotig01944	-	3118	1414	2497	0	gi|118573061|sp|Q8LPQ8.2|MSSP2_ARATH	729	1	438	0	RecName: Full=Monosaccharide-sensing protein 2; AltName: Full=Sugar transporter MSSP2
1694	0.00E+00	437	74%	86%	isotig01945	-	2886	1417	2500	0	gi|118573061|sp|Q8LPQ8.2|MSSP2_ARATH	729	2	438	0	RecName: Full=Monosaccharide-sensing protein 2; AltName: Full=Sugar transporter MSSP2
1694	0.00E+00	437	74%	86%	isotig01946	-	2880	1411	2494	0	gi|118573061|sp|Q8LPQ8.2|MSSP2_ARATH	729	2	438	0	RecName: Full=Monosaccharide-sensing protein 2; AltName: Full=Sugar transporter MSSP2
842	0.00E+00	222	75%	85%	isotig01947	-	2938	1954	2317	0	gi|118573061|sp|Q8LPQ8.2|MSSP2_ARATH	729	1	222	0	RecName: Full=Monosaccharide-sensing protein 2; AltName: Full=Sugar transporter MSSP2
888	0.00E+00	221	77%	88%	isotig01948	-	2700	1951	2314	0	gi|118573061|sp|Q8LPQ8.2|MSSP2_ARATH	729	2	222	0	RecName: Full=Monosaccharide-sensing protein 2; AltName: Full=Sugar transporter MSSP2
1770	0.00E+00	507	70%	81%	isotig01949	-	3198	967	2485	0	gi|75320377|sp|Q56YN8.1|SMC3_ARATH	1204	698	1204	0	RecName: Full=Structural maintenance of chromosomes protein 3; Short=SMC protein 3; Short=SMC-3; AltName: Full=Chromosome segregation protein SMC-3; AltName: Full=C
1770	0.00E+00	507	70%	81%	isotig01950	-	3180	949	2467	0	gi|75320377|sp|Q56YN8.1|SMC3_ARATH	1204	698	1204	0	RecName: Full=Structural maintenance of chromosomes protein 3; Short=SMC protein 3; Short=SMC-3; AltName: Full=Chromosome segregation protein SMC-3; AltName: Full=C
1770	0.00E+00	507	70%	81%	isotig01951	-	2884	967	2485	0	gi|75320377|sp|Q56YN8.1|SMC3_ARATH	1204	698	1204	0	RecName: Full=Structural maintenance of chromosomes protein 3; Short=SMC protein 3; Short=SMC-3; AltName: Full=Chromosome segregation protein SMC-3; AltName: Full=C
1770	0.00E+00	507	70%	81%	isotig01952	-	2866	949	2467	0	gi|75320377|sp|Q56YN8.1|SMC3_ARATH	1204	698	1204	0	RecName: Full=Structural maintenance of chromosomes protein 3; Short=SMC protein 3; Short=SMC-3; AltName: Full=Chromosome segregation protein SMC-3; AltName: Full=C
286	1.00E-24	70	77%	89%	isotig01953	-	1165	518	725	0	gi|75320377|sp|Q56YN8.1|SMC3_ARATH	1204	548	617	0	RecName: Full=Structural maintenance of chromosomes protein 3; Short=SMC protein 3; Short=SMC-3; AltName: Full=Chromosome segregation protein SMC-3; AltName: Full=C
823	0.00E+00	236	67%	82%	isotig01954	-	1147	2	707	0	gi|75320377|sp|Q56YN8.1|SMC3_ARATH	1204	382	617	0	RecName: Full=Structural maintenance of chromosomes protein 3; Short=SMC protein 3; Short=SMC-3; AltName: Full=Chromosome segregation protein SMC-3; AltName: Full=C
1715	0.00E+00	525	67%	77%	isotig01961	-	2053	143	1715	0	gi|75315914|sp|Q9ZU96.1|Y2168_ARATH	532	1	525	0	RecName: Full=Ankyrin repeat-containing protein At2g01680
1400	0.00E+00	419	69%	77%	isotig01962	-	2059	455	1709	0	gi|75315914|sp|Q9ZU96.1|Y2168_ARATH	532	107	525	0	RecName: Full=Ankyrin repeat-containing protein At2g01680
1715	0.00E+00	525	67%	77%	isotig01963	-	2043	143	1715	0	gi|75315914|sp|Q9ZU96.1|Y2168_ARATH	532	1	525	0	RecName: Full=Ankyrin repeat-containing protein At2g01680
1400	0.00E+00	419	69%	77%	isotig01964	-	2049	455	1709	0	gi|75315914|sp|Q9ZU96.1|Y2168_ARATH	532	107	525	0	RecName: Full=Ankyrin repeat-containing protein At2g01680
834	0.00E+00	246	65%	82%	isotig01965	-	1256	143	878	0	gi|75315914|sp|Q9ZU96.1|Y2168_ARATH	532	1	246	0	RecName: Full=Ankyrin repeat-containing protein At2g01680
519	0.00E+00	140	71%	85%	isotig01966	-	1262	455	872	0	gi|75315914|sp|Q9ZU96.1|Y2168_ARATH	532	107	246	0	RecName: Full=Ankyrin repeat-containing protein At2g01680
845	0.00E+00	187	85%	93%	isotig01973	-	2066	882	1245	0	gi|75151862|sp|Q8H112.1|PGL1A_ARATH	324	138	324	0	RecName: Full=PGR5-like protein 1A, chloroplastic; AltName: Full=Ferredoxin-plastoquinone reductase 1; Flags: Precursor
852	0.00E+00	203	81%	89%	isotig01974	-	1974	930	1293	0	gi|75151862|sp|Q8H112.1|PGL1A_ARATH	324	122	324	0	RecName: Full=PGR5-like protein 1A, chloroplastic; AltName: Full=Ferredoxin-plastoquinone reductase 1; Flags: Precursor
847	0.00E+00	187	85%	94%	isotig01975	-	1712	528	891	0	gi|75151862|sp|Q8H112.1|PGL1A_ARATH	324	138	324	0	RecName: Full=PGR5-like protein 1A, chloroplastic; AltName: Full=Ferredoxin-plastoquinone reductase 1; Flags: Precursor
852	0.00E+00	203	81%	89%	isotig01976	-	1620	576	939	0	gi|75151862|sp|Q8H112.1|PGL1A_ARATH	324	122	324	0	RecName: Full=PGR5-like protein 1A, chloroplastic; AltName: Full=Ferredoxin-plastoquinone reductase 1; Flags: Precursor
146	1.00E-08	34	79%	97%	isotig01977	-	1025	282	381	0	gi|75151862|sp|Q8H112.1|PGL1A_ARATH	324	138	171	0	RecName: Full=PGR5-like protein 1A, chloroplastic; AltName: Full=Ferredoxin-plastoquinone reductase 1; Flags: Precursor
151	3.00E-09	50	64%	78%	isotig01978	-	933	282	429	0	gi|75151862|sp|Q8H112.1|PGL1A_ARATH	324	122	171	0	RecName: Full=PGR5-like protein 1A, chloroplastic; AltName: Full=Ferredoxin-plastoquinone reductase 1; Flags: Precursor
485	0.00E+00	115	79%	84%	isotig01979	-	1629	1263	1266	0	gi|75324472|sp|Q6R0H0.1|ASG4_ARATH	287	23	137	0	RecName: Full=Transcription factor ASG4; AltName: Full=Myb transcription factor LHY-CCA1-like3; AltName: Full=Myb-related protein ASG4; AltName: Full=Protein ALTERE
485	0.00E+00	115	79%	84%	isotig01980	-	1632	1266	1269	0	gi|75324472|sp|Q6R0H0.1|ASG4_ARATH	287	23	137	0	RecName: Full=Transcription factor ASG4; AltName: Full=Myb transcription factor LHY-CCA1-like3; AltName: Full=Myb-related protein ASG4; AltName: Full=Protein ALTERE
485	0.00E+00	115	79%	84%	isotig01981	-	1632	1266	1269	0	gi|75324472|sp|Q6R0H0.1|ASG4_ARATH	287	23	137	0	RecName: Full=Transcription factor ASG4; AltName: Full=Myb transcription factor LHY-CCA1-like3; AltName: Full=Myb-related protein ASG4; AltName: Full=Protein ALTERE
753	0.00E+00	190	71%	85%	isotig01991	-	1412	644	1007	0	gi|21431803|sp|O48671.2|RER1B_ARATH	195	1	190	0	RecName: Full=Protein RER1B; Short=AtRER1B
750	0.00E+00	190	71%	84%	isotig01992	-	1291	644	1007	0	gi|21431803|sp|O48671.2|RER1B_ARATH	195	1	190	0	RecName: Full=Protein RER1B; Short=AtRER1B
330	8.00E-30	75	76%	91%	isotig01993	-	1206	659	662	0	gi|21431803|sp|O48671.2|RER1B_ARATH	195	116	190	0	RecName: Full=Protein RER1B; Short=AtRER1B
865	0.00E+00	366	48%	64%	isotig01994	-	1109	5	908	0	gi|75219842|sp|O64732.1|U87A1_ARATH	440	39	404	0	RecName: Full=UDP-glycosyltransferase 87A1
547	0.00E+00	209	51%	66%	isotig01995	-	680	83	446	0	gi|75219842|sp|O64732.1|U87A1_ARATH	440	193	401	0	RecName: Full=UDP-glycosyltransferase 87A1
793	0.00E+00	156	97%	97%	isotig02003	-	914	79	544	0	gi|302393759|sp|P62980.2|RS27A_SOLLC	156	1	156	0	RecName: Full=Ubiquitin-40S ribosomal protein S27a; Contains: RecName: Full=Ubiquitin; Contains: RecName: Full=40S ribosomal protein S27a; Flags: 302
793	0.00E+00	156	97%	97%	isotig02004	-	736	79	544	0	gi|302393759|sp|P62980.2|RS27A_SOLLC	156	1	156	0	RecName: Full=Ubiquitin-40S ribosomal protein S27a; Contains: RecName: Full=Ubiquitin; Contains: RecName: Full=40S ribosomal protein S27a; Flags: 302
793	0.00E+00	156	97%	97%	isotig02005	-	737	79	544	0	gi|302393759|sp|P62980.2|RS27A_SOLLC	156	1	156	0	RecName: Full=Ubiquitin-40S ribosomal protein S27a; Contains: RecName: Full=Ubiquitin; Contains: RecName: Full=40S ribosomal protein S27a; Flags: 302
793	0.00E+00	156	97%	97%	isotig02006	-	736	79	544	0	gi|302393759|sp|P62980.2|RS27A_SOLLC	156	1	156	0	RecName: Full=Ubiquitin-40S ribosomal protein S27a; Contains: RecName: Full=Ubiquitin; Contains: RecName: Full=40S ribosomal protein S27a; Flags: 302
793	0.00E+00	156	97%	97%	isotig02007	-	736	79	544	0	gi|302393759|sp|P62980.2|RS27A_SOLLC	156	1	156	0	RecName: Full=Ubiquitin-40S ribosomal protein S27a; Contains: RecName: Full=Ubiquitin; Contains: RecName: Full=40S ribosomal protein S27a; Flags: 302
793	0.00E+00	156	97%	97%	isotig02008	-	735	79	544	0	gi|302393759|sp|P62980.2|RS27A_SOLLC	156	1	156	0	RecName: Full=Ubiquitin-40S ribosomal protein S27a; Contains: RecName: Full=Ubiquitin; Contains: RecName: Full=40S ribosomal protein S27a; Flags: 302
1451	0.00E+00	329	80%	90%	isotig02009	-	3854	1343	2066	0	gi|136632|sp|P20973.1|UBE11_WHEAT	1051	418	746	0	RecName: Full=Ubiquitin-activating enzyme E1 1
2559	0.00E+00	595	78%	89%	isotig02010	-	3582	1421	2864	0	gi|75220402|sp|P93028.1|UBE11_ARATH	1080	182	776	0	RecName: Full=Ubiquitin-activating enzyme E1 1; Short=AtUBA1; AltName: Full=Protein MODIFIER OF SNC1 5
1457	0.00E+00	329	82%	89%	isotig02011	-	3018	507	1230	0	gi|75220397|sp|P92974.1|UBE12_ARATH	1077	445	773	0	RecName: Full=Ubiquitin-activating enzyme E1 2; Short=AtUBA2
2559	0.00E+00	595	78%	89%	isotig02012	-	2746	585	2028	0	gi|75220402|sp|P93028.1|UBE11_ARATH	1080	182	776	0	RecName: Full=Ubiquitin-activating enzyme E1 1; Short=AtUBA1; AltName: Full=Protein MODIFIER OF SNC1 5
278	5.00E-24	69	77%	91%	isotig02013	-	790	283	286	0	gi|75220397|sp|P92974.1|UBE12_ARATH	1077	108	176	0	RecName: Full=Ubiquitin-activating enzyme E1 2; Short=AtUBA2
1717	0.00E+00	484	69%	84%	isotig02014	-	3275	411	1674	0	gi|75177815|sp|Q9LPR8.1|SCL3_ARATH	482	1	484	0	RecName: Full=Scarecrow-like protein 3; Short=AtSCL3; AltName: Full=GRAS family protein 5; Short=AtGRAS-5
1722	0.00E+00	484	69%	84%	isotig02015	-	3089	411	1674	0	gi|75177815|sp|Q9LPR8.1|SCL3_ARATH	482	1	484	0	RecName: Full=Scarecrow-like protein 3; Short=AtSCL3; AltName: Full=GRAS family protein 5; Short=AtGRAS-5
1728	0.00E+00	484	70%	84%	isotig02016	-	2767	411	1674	0	gi|75177815|sp|Q9LPR8.1|SCL3_ARATH	482	1	484	0	RecName: Full=Scarecrow-like protein 3; Short=AtSCL3; AltName: Full=GRAS family protein 5; Short=AtGRAS-5
1728	0.00E+00	484	70%	84%	isotig02017	-	2345	411	1674	0	gi|75177815|sp|Q9LPR8.1|SCL3_ARATH	482	1	484	0	RecName: Full=Scarecrow-like protein 3; Short=AtSCL3; AltName: Full=GRAS family protein 5; Short=AtGRAS-5
1722	0.00E+00	484	69%	84%	isotig02018	-	2159	411	1674	0	gi|75177815|sp|Q9LPR8.1|SCL3_ARATH	482	1	484	0	RecName: Full=Scarecrow-like protein 3; Short=AtSCL3; AltName: Full=GRAS family protein 5; Short=AtGRAS-5
343	6.00E-31	179	41%	56%	isotig02019	-	2430	1728	1911	0	gi|75163116|sp|Q93V72.1|E13L4_ARATH	222	1	179	0	RecName: Full=Glucan endo-1,3-beta-glucosidase-like protein At1g69295; Flags: Precursor
348	2.00E-31	180	41%	58%	isotig02020	-	2433	1731	1914	0	gi|75163116|sp|Q93V72.1|E13L4_ARATH	222	1	180	0	RecName: Full=Glucan endo-1,3-beta-glucosidase-like protein At1g69295; Flags: Precursor
150	1.00E-08	59	56%	66%	isotig02021	-	2039	1566	1740	0	gi|585527|sp|Q05049.1|MUC1_XENLA	662	244	302	0	RecName: Full=Integumentary mucin C.1; AltName: Full=FIM-C.1
157	2.00E-09	81	43%	62%	isotig02022	-	2042	1605	1608	0	gi|74853476|sp|Q54LY1.1|Y6311_DICDI	1473	288	368	0	RecName: Full=G8 domain-containing protein DDB_G0286311; Flags: Precursor
233	2.00E-18	66	64%	77%	isotig02023	-	1333	278	281	0	gi|75203196|sp|Q9SD84.1|E13L3_ARATH	194	33	98	0	RecName: Full=Glucan endo-1,3-beta-glucosidase-like protein 3; Flags: Precursor
750	0.00E+00	157	89%	97%	isotig02024	-	2907	721	904	0	gi|75330962|sp|Q8S8T4.1|UXS4_ARATH	443	283	439	0	RecName: Full=UDP-glucuronic acid decarboxylase 4; AltName: Full=UDP-XYL synthase 4; AltName: Full=UDP-glucuronate decarboxylase 4; Short=UGD; Short=UXS-4
506	0.00E+00	102	91%	97%	isotig02025	-	2023	1384	1387	0	gi|75335709|sp|Q9LZI2.1|UXS2_ARATH	445	106	207	0	RecName: Full=UDP-glucuronic acid decarboxylase 2; AltName: Full=UDP-XYL synthase 2; AltName: Full=UDP-glucuronate decarboxylase 2; Short=UGD; Short=UXS-2; AltName:
1140	0.00E+00	246	87%	93%	isotig02026	-	2064	628	1171	0	gi|75330962|sp|Q8S8T4.1|UXS4_ARATH	443	194	439	0	RecName: Full=UDP-glucuronic acid decarboxylase 4; AltName: Full=UDP-XYL synthase 4; AltName: Full=UDP-glucuronate decarboxylase 4; Short=UGD; Short=UXS-4
480	0.00E+00	102	86%	96%	isotig02027	-	1476	736	739	0	gi|75330962|sp|Q8S8T4.1|UXS4_ARATH	443	338	439	0	RecName: Full=UDP-glucuronic acid decarboxylase 4; AltName: Full=UDP-XYL synthase 4; AltName: Full=UDP-glucuronate decarboxylase 4; Short=UGD; Short=UXS-4
533	0.00E+00	119	87%	88%	isotig02028	-	1180	284	287	0	gi|75335709|sp|Q9LZI2.1|UXS2_ARATH	445	192	310	0	RecName: Full=UDP-glucuronic acid decarboxylase 2; AltName: Full=UDP-XYL synthase 2; AltName: Full=UDP-glucuronate decarboxylase 2; Short=UGD; Short=UXS-2; AltName:
175	2.00E-11	136	32%	45%	isotig02029	-	2787	859	1264	0	gi|221272026|sp|Q23892.2|GLUA_DICDI	821	129	264	0	RecName: Full=Lysosomal beta glucosidase; Flags: Precursor
175	1.00E-11	136	32%	45%	isotig02032	-	1651	859	1264	0	gi|221272026|sp|Q23892.2|GLUA_DICDI	821	129	264	0	RecName: Full=Lysosomal beta glucosidase; Flags: Precursor
312	2.00E-27	70	86%	90%	isotig02039	-	2134	1479	1482	0	gi|1351945|sp|P47927.1|AP2_ARATH	432	192	261	0	RecName: Full=Floral homeotic protein APETALA 2
312	2.00E-27	70	86%	90%	isotig02040	-	2056	1401	1404	0	gi|1351945|sp|P47927.1|AP2_ARATH	432	192	261	0	RecName: Full=Floral homeotic protein APETALA 2
429	5.00E-41	93	86%	96%	isotig02041	-	1914	1548	1551	0	gi|1351945|sp|P47927.1|AP2_ARATH	432	169	261	0	RecName: Full=Floral homeotic protein APETALA 2
429	5.00E-41	93	86%	96%	isotig02042	-	1836	1470	1473	0	gi|1351945|sp|P47927.1|AP2_ARATH	432	169	261	0	RecName: Full=Floral homeotic protein APETALA 2
732	0.00E+00	270	55%	67%	isotig02048	-	2309	725	1268	0	gi|20978796|sp|Q9XI90.2|WRKY4_ARATH	514	219	488	0	RecName: Full=Probable WRKY transcription factor 4; AltName: Full=WRKY DNA-binding protein 4
736	0.00E+00	270	55%	67%	isotig02049	-	2212	725	1268	0	gi|20978796|sp|Q9XI90.2|WRKY4_ARATH	514	219	488	0	RecName: Full=Probable WRKY transcription factor 4; AltName: Full=WRKY DNA-binding protein 4
378	3.00E-35	72	93%	99%	isotig02050	-	1451	386	389	0	gi|148887455|sp|Q8S8P5.2|WRK33_ARATH	519	181	252	0	RecName: Full=Probable WRKY transcription factor 33; AltName: Full=WRKY DNA-binding protein 33
378	3.00E-35	72	93%	99%	isotig02051	-	1354	386	389	0	gi|148887455|sp|Q8S8P5.2|WRK33_ARATH	519	181	252	0	RecName: Full=Probable WRKY transcription factor 33; AltName: Full=WRKY DNA-binding protein 33
350	7.00E-32	75	87%	91%	isotig02052	-	1983	1410	1632	0	gi|148887462|sp|Q9T096.2|YIPL6_ARATH	106	32	106	0	RecName: Full=Protein yippee-like At4g27745
350	7.00E-32	75	87%	91%	isotig02053	-	1843	1270	1492	0	gi|148887462|sp|Q9T096.2|YIPL6_ARATH	106	32	106	0	RecName: Full=Protein yippee-like At4g27745
498	0.00E+00	106	86%	91%	isotig02054	-	1472	806	1121	0	gi|148887462|sp|Q9T096.2|YIPL6_ARATH	106	1	106	0	RecName: Full=Protein yippee-like At4g27745
498	0.00E+00	106	86%	91%	isotig02055	-	1332	666	981	0	gi|148887462|sp|Q9T096.2|YIPL6_ARATH	106	1	106	0	RecName: Full=Protein yippee-like At4g27745
350	2.00E-32	75	87%	91%	isotig02056	-	878	305	527	0	gi|148887462|sp|Q9T096.2|YIPL6_ARATH	106	32	106	0	RecName: Full=Protein yippee-like At4g27745
448	2.00E-43	195	45%	64%	isotig02062	-	1348	766	1129	0	gi|52782708|sp|Q6CFS5.1|CBK1_YARLI	588	397	591	0	RecName: Full=Serine/threonine-protein kinase CBK1
448	2.00E-43	195	45%	64%	isotig02063	-	1335	753	1116	0	gi|52782708|sp|Q6CFS5.1|CBK1_YARLI	588	397	591	0	RecName: Full=Serine/threonine-protein kinase CBK1
448	2.00E-43	195	45%	64%	isotig02064	-	1338	756	1119	0	gi|52782708|sp|Q6CFS5.1|CBK1_YARLI	588	397	591	0	RecName: Full=Serine/threonine-protein kinase CBK1
448	2.00E-43	195	45%	64%	isotig02065	-	1325	743	1106	0	gi|52782708|sp|Q6CFS5.1|CBK1_YARLI	588	397	591	0	RecName: Full=Serine/threonine-protein kinase CBK1
222	3.00E-17	57	77%	84%	isotig02067	-	1405	878	1046	0	gi|75220233|sp|O82261.2|DEGP2_ARATH	607	162	218	0	RecName: Full=Protease Do-like 2, chloroplastic; Flags: Precursor
191	1.00E-13	45	80%	84%	isotig02068	-	1331	986	1118	0	gi|75220965|sp|Q40359.1|ALFIN_MEDSA	257	51	95	0	RecName: Full=PHD finger protein Alfin1
222	2.00E-17	57	77%	84%	isotig02069	-	1130	603	771	0	gi|75220233|sp|O82261.2|DEGP2_ARATH	607	162	218	0	RecName: Full=Protease Do-like 2, chloroplastic; Flags: Precursor
197	2.00E-14	52	75%	79%	isotig02070	-	1154	351	504	0	gi|75220233|sp|O82261.2|DEGP2_ARATH	607	166	217	0	RecName: Full=Protease Do-like 2, chloroplastic; Flags: Precursor
202	2.00E-15	52	77%	81%	isotig02071	-	618	351	504	0	gi|75220233|sp|O82261.2|DEGP2_ARATH	607	166	217	0	RecName: Full=Protease Do-like 2, chloroplastic; Flags: Precursor
1091	0.00E+00	247	88%	95%	isotig02072	-	1365	395	938	0	gi|12643286|sp|P48348.2|14338_ARATH	248	4	250	0	RecName: Full=14-3-3-like protein GF14 kappa; AltName: Full=General regulatory factor 8
1094	0.00E+00	247	89%	96%	isotig02073	-	1360	395	938	0	gi|12643286|sp|P48348.2|14338_ARATH	248	4	250	0	RecName: Full=14-3-3-like protein GF14 kappa; AltName: Full=General regulatory factor 8
1094	0.00E+00	247	88%	96%	isotig02074	-	1361	395	938	0	gi|12643286|sp|P48348.2|14338_ARATH	248	4	250	0	RecName: Full=14-3-3-like protein GF14 kappa; AltName: Full=General regulatory factor 8
1094	0.00E+00	247	88%	96%	isotig02075	-	1361	395	938	0	gi|12643286|sp|P48348.2|14338_ARATH	248	4	250	0	RecName: Full=14-3-3-like protein GF14 kappa; AltName: Full=General regulatory factor 8
592	0.00E+00	248	49%	64%	isotig02077	-	1216	425	968	0	gi|20981684|sp|P23472.2|CHLY_HEVBR	311	1	248	0	RecName: Full=Hevamine-A; Includes: RecName: Full=Chitinase; Includes: RecName: Full=Lysozyme; Flags: Precursor
592	0.00E+00	248	49%	64%	isotig02078	-	1171	380	923	0	gi|20981684|sp|P23472.2|CHLY_HEVBR	311	1	248	0	RecName: Full=Hevamine-A; Includes: RecName: Full=Chitinase; Includes: RecName: Full=Lysozyme; Flags: Precursor
450	1.00E-43	162	58%	70%	isotig02079	-	1216	756	939	0	gi|116330|sp|P29024.1|CHIA_PHAAN	298	14	175	0	RecName: Full=Acidic endochitinase; Flags: Precursor
450	1.00E-43	162	58%	70%	isotig02080	-	1171	711	894	0	gi|116330|sp|P29024.1|CHIA_PHAAN	298	14	175	0	RecName: Full=Acidic endochitinase; Flags: Precursor
434	5.00E-42	141	62%	77%	isotig02081	-	942	60	243	0	gi|75267749|sp|Q9ZPE4.1|FBW2_ARATH	317	1	141	0	RecName: Full=F-box protein FBW2; AltName: Full=SKP1-interacting partner 18
435	2.00E-42	141	63%	77%	isotig02082	-	666	60	243	0	gi|75267749|sp|Q9ZPE4.1|FBW2_ARATH	317	1	141	0	RecName: Full=F-box protein FBW2; AltName: Full=SKP1-interacting partner 18
475	0.00E+00	141	65%	79%	isotig02085	-	542	60	243	0	gi|75267749|sp|Q9ZPE4.1|FBW2_ARATH	317	1	141	0	RecName: Full=F-box protein FBW2; AltName: Full=SKP1-interacting partner 18
1967	0.00E+00	669	60%	73%	isotig02086	-	4638	2483	4286	0	gi|75147162|sp|Q84MA9.1|Y1063_ARATH	652	6	674	0	RecName: Full=Inactive leucine-rich repeat receptor-like serine/threonine-protein kinase At1g60630; Flags: Precursor
1967	0.00E+00	669	60%	73%	isotig02087	-	4543	2388	4191	0	gi|75147162|sp|Q84MA9.1|Y1063_ARATH	652	6	674	0	RecName: Full=Inactive leucine-rich repeat receptor-like serine/threonine-protein kinase At1g60630; Flags: Precursor
1967	0.00E+00	669	60%	73%	isotig02088	-	2412	257	2060	0	gi|75147162|sp|Q84MA9.1|Y1063_ARATH	652	6	674	0	RecName: Full=Inactive leucine-rich repeat receptor-like serine/threonine-protein kinase At1g60630; Flags: Precursor
1171	0.00E+00	451	55%	69%	isotig02089	-	1618	183	1266	0	gi|75147162|sp|Q84MA9.1|Y1063_ARATH	652	6	456	0	RecName: Full=Inactive leucine-rich repeat receptor-like serine/threonine-protein kinase At1g60630; Flags: Precursor
2107	0.00E+00	778	56%	73%	isotig02090	-	3607	604	2587	0	gi|75216655|sp|Q9ZTP3.1|EIN4_ARATH	766	1	778	0	RecName: Full=Protein EIN4; Short=AtEIN4; AltName: Full=Protein ETHYLENE INSENSITIVE 4
2107	0.00E+00	778	56%	73%	isotig02091	-	3512	604	2587	0	gi|75216655|sp|Q9ZTP3.1|EIN4_ARATH	766	1	778	0	RecName: Full=Protein EIN4; Short=AtEIN4; AltName: Full=Protein ETHYLENE INSENSITIVE 4
2103	0.00E+00	778	56%	73%	isotig02092	-	3308	604	2587	0	gi|75216655|sp|Q9ZTP3.1|EIN4_ARATH	766	1	778	0	RecName: Full=Protein EIN4; Short=AtEIN4; AltName: Full=Protein ETHYLENE INSENSITIVE 4
650	0.00E+00	219	55%	69%	isotig02093	-	2976	1944	2598	0	gi|75335577|sp|Q9LW26.1|Y3684_ARATH	701	419	637	0	RecName: Full=Acyltransferase-like protein At3g26840, chloroplastic; Flags: Precursor
1242	0.00E+00	496	50%	66%	isotig02094	-	2666	827	2312	0	gi|75339094|sp|Q9ZVN2.1|Y1457_ARATH	704	150	645	0	RecName: Full=Acyltransferase-like protein At1g54570, chloroplastic; Flags: Precursor
218	6.00E-17	80	51%	71%	isotig02095	-	999	402	639	0	gi|75335577|sp|Q9LW26.1|Y3684_ARATH	701	70	149	0	RecName: Full=Acyltransferase-like protein At3g26840, chloroplastic; Flags: Precursor
150	3.00E-09	46	59%	78%	isotig02096	-	734	438	573	0	gi|75339094|sp|Q9ZVN2.1|Y1457_ARATH	704	91	136	0	RecName: Full=Acyltransferase-like protein At1g54570, chloroplastic; Flags: Precursor
297	1.00E-25	101	52%	67%	isotig02097	-	1927	785	1085	0	gi|75333678|sp|Q9FDW1.1|MYB44_ARATH	305	6	106	0	RecName: Full=Transcription factor MYB44; AltName: Full=Myb-related protein 44; Short=AtMYB44; AltName: Full=Myb-related protein R1; Short=AtMYBR1
297	9.00E-26	101	52%	67%	isotig02098	-	1792	785	1085	0	gi|75333678|sp|Q9FDW1.1|MYB44_ARATH	305	6	106	0	RecName: Full=Transcription factor MYB44; AltName: Full=Myb-related protein 44; Short=AtMYB44; AltName: Full=Myb-related protein R1; Short=AtMYBR1
297	9.00E-26	101	52%	67%	isotig02099	-	1796	785	1085	0	gi|75333678|sp|Q9FDW1.1|MYB44_ARATH	305	6	106	0	RecName: Full=Transcription factor MYB44; AltName: Full=Myb-related protein 44; Short=AtMYB44; AltName: Full=Myb-related protein R1; Short=AtMYBR1
799	0.00E+00	169	95%	98%	isotig02104	-	1433	638	821	0	gi|302595949|sp|P0CH04.1|UBI1P_PETCR	458	290	458	0	RecName: Full=Polyubiquitin; Contains: RecName: Full=Ubiquitin; Flags: UBI2P_PETCR RecName: Full=Polyubiquitin; Contains: RecNa
799	0.00E+00	169	95%	98%	isotig02105	-	1383	588	771	0	gi|302595949|sp|P0CH04.1|UBI1P_PETCR	458	290	458	0	RecName: Full=Polyubiquitin; Contains: RecName: Full=Ubiquitin; Flags: UBI2P_PETCR RecName: Full=Polyubiquitin; Contains: RecNa
1097	0.00E+00	291	76%	84%	isotig02106	-	2834	1353	2223	0	gi|75332084|sp|Q94BV7.1|NDB2_ARATH	582	188	478	0	RecName: Full=NAD(P)H dehydrogenase B2, mitochondrial; Flags: Precursor
1315	0.00E+00	360	72%	81%	isotig02107	-	2652	964	2041	0	gi|75332084|sp|Q94BV7.1|NDB2_ARATH	582	119	478	0	RecName: Full=NAD(P)H dehydrogenase B2, mitochondrial; Flags: Precursor
1097	0.00E+00	291	76%	84%	isotig02108	-	2604	1123	1993	0	gi|75332084|sp|Q94BV7.1|NDB2_ARATH	582	188	478	0	RecName: Full=NAD(P)H dehydrogenase B2, mitochondrial; Flags: Precursor
1315	0.00E+00	360	72%	81%	isotig02109	-	2422	734	1811	0	gi|75332084|sp|Q94BV7.1|NDB2_ARATH	582	119	478	0	RecName: Full=NAD(P)H dehydrogenase B2, mitochondrial; Flags: Precursor
343	4.00E-31	87	78%	84%	isotig02110	-	1837	1353	1611	0	gi|75332084|sp|Q94BV7.1|NDB2_ARATH	582	188	274	0	RecName: Full=NAD(P)H dehydrogenase B2, mitochondrial; Flags: Precursor
561	0.00E+00	156	70%	77%	isotig02111	-	1655	964	1429	0	gi|75332084|sp|Q94BV7.1|NDB2_ARATH	582	119	274	0	RecName: Full=NAD(P)H dehydrogenase B2, mitochondrial; Flags: Precursor
361	3.00E-33	112	62%	75%	isotig02112	-	1607	106	439	0	gi|75332084|sp|Q94BV7.1|NDB2_ARATH	582	1	112	0	RecName: Full=NAD(P)H dehydrogenase B2, mitochondrial; Flags: Precursor
561	0.00E+00	156	70%	77%	isotig02113	-	1425	734	1199	0	gi|75332084|sp|Q94BV7.1|NDB2_ARATH	582	119	274	0	RecName: Full=NAD(P)H dehydrogenase B2, mitochondrial; Flags: Precursor
1647	0.00E+00	374	83%	91%	isotig02114	-	2066	859	1762	0	gi|1706774|sp|P53800.1|FDFT_NICBE	411	1	374	0	RecName: Full=Squalene synthase; Short=SQS; Short=SS; AltName: Full=FPP:FPP farnesyltransferase; AltName: Full=Farnesyl-diphosphate farnesyltransferase
1759	0.00E+00	411	81%	90%	isotig02115	-	1976	769	1672	0	gi|1706774|sp|P53800.1|FDFT_NICBE	411	1	411	0	RecName: Full=Squalene synthase; Short=SQS; Short=SS; AltName: Full=FPP:FPP farnesyltransferase; AltName: Full=Farnesyl-diphosphate farnesyltransferase
1652	0.00E+00	381	82%	90%	isotig02116	-	1581	374	1277	0	gi|1706774|sp|P53800.1|FDFT_NICBE	411	1	381	0	RecName: Full=Squalene synthase; Short=SQS; Short=SS; AltName: Full=FPP:FPP farnesyltransferase; AltName: Full=Farnesyl-diphosphate farnesyltransferase
1773	0.00E+00	411	81%	90%	isotig02118	-	1491	284	1187	0	gi|1706774|sp|P53800.1|FDFT_NICBE	411	1	411	0	RecName: Full=Squalene synthase; Short=SQS; Short=SS; AltName: Full=FPP:FPP farnesyltransferase; AltName: Full=Farnesyl-diphosphate farnesyltransferase
214	4.00E-16	53	75%	77%	isotig02122	-	1707	5	161	0	gi|56404652|sp|Q93YW0.1|EXEC1_ARATH	684	631	683	0	RecName: Full=Protein EXECUTER 1, chloroplastic; Flags: Precursor
214	4.00E-16	53	75%	77%	isotig02123	-	1686	5	161	0	gi|56404652|sp|Q93YW0.1|EXEC1_ARATH	684	631	683	0	RecName: Full=Protein EXECUTER 1, chloroplastic; Flags: Precursor
245	5.00E-20	54	83%	85%	isotig02126	-	1015	2	161	0	gi|56404652|sp|Q93YW0.1|EXEC1_ARATH	684	630	683	0	RecName: Full=Protein EXECUTER 1, chloroplastic; Flags: Precursor
245	4.00E-20	54	83%	85%	isotig02127	-	994	2	161	0	gi|56404652|sp|Q93YW0.1|EXEC1_ARATH	684	630	683	0	RecName: Full=Protein EXECUTER 1, chloroplastic; Flags: Precursor
892	0.00E+00	245	67%	78%	isotig02130	-	1396	311	1043	0	gi|62900607|sp|Q6NQI8.2|LAG13_ARATH	308	64	308	0	RecName: Full=LAG1 longevity assurance homolog 3; Short=LAG1 homolog 3
892	0.00E+00	245	67%	78%	isotig02131	-	1345	260	992	0	gi|62900607|sp|Q6NQI8.2|LAG13_ARATH	308	64	308	0	RecName: Full=LAG1 longevity assurance homolog 3; Short=LAG1 homolog 3
892	0.00E+00	245	67%	78%	isotig02132	-	1339	254	986	0	gi|62900607|sp|Q6NQI8.2|LAG13_ARATH	308	64	308	0	RecName: Full=LAG1 longevity assurance homolog 3; Short=LAG1 homolog 3
544	0.00E+00	149	68%	78%	isotig02133	-	1305	284	728	0	gi|62899852|sp|Q6EUN0.1|ASCL1_ORYSJ	309	57	205	0	RecName: Full=ASC1-like protein 1; AltName: Full=Alternaria stem canker resistance-like protein 1
544	0.00E+00	149	68%	78%	isotig02134	-	1254	233	677	0	gi|62899852|sp|Q6EUN0.1|ASCL1_ORYSJ	309	57	205	0	RecName: Full=ASC1-like protein 1; AltName: Full=Alternaria stem canker resistance-like protein 1
544	0.00E+00	149	68%	78%	isotig02135	-	1248	227	671	0	gi|62899852|sp|Q6EUN0.1|ASCL1_ORYSJ	309	57	205	0	RecName: Full=ASC1-like protein 1; AltName: Full=Alternaria stem canker resistance-like protein 1
198	6.00E-14	83	49%	64%	isotig02144	-	3642	2370	2616	0	gi|37999520|sp|Q80YA3.1|DDHD1_MOUSE	547	258	340	0	RecName: Full=Phospholipase DDHD1; AltName: Full=DDHD domain-containing protein 1; AltName: Full=Phosphatidic acid-preferring phospholipase A1 homolog; Short=PA-PL
198	6.00E-14	83	49%	64%	isotig02145	-	3542	2370	2616	0	gi|37999520|sp|Q80YA3.1|DDHD1_MOUSE	547	258	340	0	RecName: Full=Phospholipase DDHD1; AltName: Full=DDHD domain-containing protein 1; AltName: Full=Phosphatidic acid-preferring phospholipase A1 homolog; Short=PA-PL
198	5.00E-14	83	49%	64%	isotig02146	-	2823	1551	1797	0	gi|37999520|sp|Q80YA3.1|DDHD1_MOUSE	547	258	340	0	RecName: Full=Phospholipase DDHD1; AltName: Full=DDHD domain-containing protein 1; AltName: Full=Phosphatidic acid-preferring phospholipase A1 homolog; Short=PA-PL
198	4.00E-14	83	49%	64%	isotig02147	-	2723	1551	1797	0	gi|37999520|sp|Q80YA3.1|DDHD1_MOUSE	547	258	340	0	RecName: Full=Phospholipase DDHD1; AltName: Full=DDHD domain-containing protein 1; AltName: Full=Phosphatidic acid-preferring phospholipase A1 homolog; Short=PA-PL
152	9.00E-09	63	52%	62%	isotig02148	-	2667	2370	2556	0	gi|37999520|sp|Q80YA3.1|DDHD1_MOUSE	547	258	320	0	RecName: Full=Phospholipase DDHD1; AltName: Full=DDHD domain-containing protein 1; AltName: Full=Phosphatidic acid-preferring phospholipase A1 homolog; Short=PA-PL
152	6.00E-09	63	52%	62%	isotig02149	-	1848	1551	1737	0	gi|37999520|sp|Q80YA3.1|DDHD1_MOUSE	547	258	320	0	RecName: Full=Phospholipase DDHD1; AltName: Full=DDHD domain-containing protein 1; AltName: Full=Phosphatidic acid-preferring phospholipase A1 homolog; Short=PA-PL
227	2.00E-17	83	55%	67%	isotig02156	-	2673	458	704	0	gi|82239979|sp|Q76LC6.1|RBM24_DANRE	230	7	89	0	RecName: Full=RNA-binding protein 24; AltName: Full=RNA-binding motif protein 24; AltName: Full=RNA-binding protein SEB-4
227	2.00E-17	83	55%	67%	isotig02157	-	2672	458	704	0	gi|82239979|sp|Q76LC6.1|RBM24_DANRE	230	7	89	0	RecName: Full=RNA-binding protein 24; AltName: Full=RNA-binding motif protein 24; AltName: Full=RNA-binding protein SEB-4
227	2.00E-17	83	55%	67%	isotig02158	-	2519	304	550	0	gi|82239979|sp|Q76LC6.1|RBM24_DANRE	230	7	89	0	RecName: Full=RNA-binding protein 24; AltName: Full=RNA-binding motif protein 24; AltName: Full=RNA-binding protein SEB-4
227	2.00E-17	83	55%	67%	isotig02159	-	2518	304	550	0	gi|82239979|sp|Q76LC6.1|RBM24_DANRE	230	7	89	0	RecName: Full=RNA-binding protein 24; AltName: Full=RNA-binding motif protein 24; AltName: Full=RNA-binding protein SEB-4
782	0.00E+00	368	45%	59%	isotig02162	-	2692	1584	2487	0	gi|3913147|sp|O52847.1|BGAL_BACMD	1034	310	677	0	RecName: Full=Beta-galactosidase; Short=Beta-gal; AltName: Full=Lactase
782	0.00E+00	368	45%	59%	isotig02163	-	2579	1471	2374	0	gi|3913147|sp|O52847.1|BGAL_BACMD	1034	310	677	0	RecName: Full=Beta-galactosidase; Short=Beta-gal; AltName: Full=Lactase
263	9.00E-22	176	35%	51%	isotig02164	-	1918	626	809	0	gi|20532008|sp|Q9K9C6.1|BGAL_BACHD	1014	829	1004	0	RecName: Full=Beta-galactosidase; Short=Beta-gal; AltName: Full=Lactase
263	9.00E-22	176	35%	51%	isotig02165	-	1929	626	809	0	gi|20532008|sp|Q9K9C6.1|BGAL_BACHD	1014	829	1004	0	RecName: Full=Beta-galactosidase; Short=Beta-gal; AltName: Full=Lactase
268	2.00E-22	176	35%	51%	isotig02166	-	1805	516	699	0	gi|20532008|sp|Q9K9C6.1|BGAL_BACHD	1014	829	1004	0	RecName: Full=Beta-galactosidase; Short=Beta-gal; AltName: Full=Lactase
268	2.00E-22	176	35%	51%	isotig02167	-	1816	516	699	0	gi|20532008|sp|Q9K9C6.1|BGAL_BACHD	1014	829	1004	0	RecName: Full=Beta-galactosidase; Short=Beta-gal; AltName: Full=Lactase
1173	0.00E+00	712	40%	56%	isotig02174	-	2498	397	2200	0	gi|46395984|sp|Q9FKZ1.1|DRL42_ARATH	809	122	833	0	RecName: Full=Probable disease resistance protein At5g66900
1083	0.00E+00	617	41%	58%	isotig02175	-	2309	295	1918	0	gi|46395984|sp|Q9FKZ1.1|DRL42_ARATH	809	214	830	0	RecName: Full=Probable disease resistance protein At5g66900
1076	0.00E+00	619	42%	58%	isotig02176	-	2219	295	1918	0	gi|46395984|sp|Q9FKZ1.1|DRL42_ARATH	809	216	834	0	RecName: Full=Probable disease resistance protein At5g66900
449	2.00E-43	320	38%	52%	isotig02177	-	1590	461	1184	0	gi|46395984|sp|Q9FKZ1.1|DRL42_ARATH	809	159	478	0	RecName: Full=Probable disease resistance protein At5g66900
338	1.00E-30	260	35%	50%	isotig02178	-	1401	467	1010	0	gi|46395984|sp|Q9FKZ1.1|DRL42_ARATH	809	214	473	0	RecName: Full=Probable disease resistance protein At5g66900
331	7.00E-30	262	37%	50%	isotig02179	-	1311	467	1010	0	gi|46395984|sp|Q9FKZ1.1|DRL42_ARATH	809	216	477	0	RecName: Full=Probable disease resistance protein At5g66900
800	0.00E+00	201	75%	86%	isotig02180	-	2634	1644	2007	0	gi|75308011|sp|Q9ASS7.1|CAAT2_ARATH	635	11	211	0	RecName: Full=Cationic amino acid transporter 2, vacuolar
802	0.00E+00	217	70%	85%	isotig02181	-	2121	1055	1418	0	gi|75308011|sp|Q9ASS7.1|CAAT2_ARATH	635	207	423	0	RecName: Full=Cationic amino acid transporter 2, vacuolar
800	0.00E+00	210	72%	85%	isotig02182	-	2198	1235	1598	0	gi|75308011|sp|Q9ASS7.1|CAAT2_ARATH	635	4	213	0	RecName: Full=Cationic amino acid transporter 2, vacuolar
802	0.00E+00	217	70%	85%	isotig02183	-	1685	619	982	0	gi|75308011|sp|Q9ASS7.1|CAAT2_ARATH	635	207	423	0	RecName: Full=Cationic amino acid transporter 2, vacuolar
800	0.00E+00	210	72%	85%	isotig02184	-	1501	538	901	0	gi|75308011|sp|Q9ASS7.1|CAAT2_ARATH	635	4	213	0	RecName: Full=Cationic amino acid transporter 2, vacuolar
650	0.00E+00	187	68%	79%	isotig02185	-	987	96	459	0	gi|75299609|sp|Q8GYB4.1|CAAT3_ARATH	609	138	324	0	RecName: Full=Cationic amino acid transporter 3, mitochondrial; Flags: Precursor
264	6.00E-22	143	41%	54%	isotig02198	-	1867	428	611	0	gi|14548007|sp|P58137.1|ACOT8_MOUSE	320	172	314	0	RecName: Full=Acyl-coenzyme A thioesterase 8; Short=Acyl-CoA thioesterase 8; AltName: Full=Choloyl-coenzyme A thioesterase; AltName: Full=Peroxisomal acyl-CoA thio
511	0.00E+00	262	43%	58%	isotig02199	-	1686	413	956	0	gi|14548007|sp|P58137.1|ACOT8_MOUSE	320	54	315	0	RecName: Full=Acyl-coenzyme A thioesterase 8; Short=Acyl-CoA thioesterase 8; AltName: Full=Choloyl-coenzyme A thioesterase; AltName: Full=Peroxisomal acyl-CoA thio
432	2.00E-41	223	43%	57%	isotig02200	-	1562	476	839	0	gi|14548007|sp|P58137.1|ACOT8_MOUSE	320	93	315	0	RecName: Full=Acyl-coenzyme A thioesterase 8; Short=Acyl-CoA thioesterase 8; AltName: Full=Choloyl-coenzyme A thioesterase; AltName: Full=Peroxisomal acyl-CoA thio
285	1.00E-24	156	42%	58%	isotig02202	-	1178	265	448	0	gi|14548007|sp|P58137.1|ACOT8_MOUSE	320	54	209	0	RecName: Full=Acyl-coenzyme A thioesterase 8; Short=Acyl-CoA thioesterase 8; AltName: Full=Choloyl-coenzyme A thioesterase; AltName: Full=Peroxisomal acyl-CoA thio
306	7.00E-27	83	73%	82%	isotig02204	-	1588	203	449	0	gi|229486152|sp|Q9SAK5.2|APL_ARATH	358	22	104	0	RecName: Full=Myb family transcription factor APL; Short=AtAPL; AltName: Full=Protein ALTERED PHLOEM DEVELOPMENT
306	6.00E-27	83	73%	82%	isotig02205	-	1481	203	449	0	gi|229486152|sp|Q9SAK5.2|APL_ARATH	358	22	104	0	RecName: Full=Myb family transcription factor APL; Short=AtAPL; AltName: Full=Protein ALTERED PHLOEM DEVELOPMENT
305	8.00E-27	108	58%	71%	isotig02206	-	1425	203	524	0	gi|229486152|sp|Q9SAK5.2|APL_ARATH	358	22	129	0	RecName: Full=Myb family transcription factor APL; Short=AtAPL; AltName: Full=Protein ALTERED PHLOEM DEVELOPMENT
304	1.00E-26	84	73%	81%	isotig02207	-	1416	203	452	0	gi|229486152|sp|Q9SAK5.2|APL_ARATH	358	22	105	0	RecName: Full=Myb family transcription factor APL; Short=AtAPL; AltName: Full=Protein ALTERED PHLOEM DEVELOPMENT
396	2.00E-37	162	53%	68%	isotig02208	-	1318	203	686	0	gi|229486152|sp|Q9SAK5.2|APL_ARATH	358	22	183	0	RecName: Full=Myb family transcription factor APL; Short=AtAPL; AltName: Full=Protein ALTERED PHLOEM DEVELOPMENT
330	9.00E-30	134	54%	66%	isotig02209	-	1309	203	602	0	gi|229486152|sp|Q9SAK5.2|APL_ARATH	358	22	155	0	RecName: Full=Myb family transcription factor APL; Short=AtAPL; AltName: Full=Protein ALTERED PHLOEM DEVELOPMENT
1514	0.00E+00	311	88%	95%	isotig02210	-	1874	541	1471	0	gi|3023839|sp|P93398.1|GBB2_TOBAC	377	67	377	0	RecName: Full=Guanine nucleotide-binding protein subunit beta-2
1286	0.00E+00	263	89%	95%	isotig02211	-	1520	541	1327	0	gi|3023839|sp|P93398.1|GBB2_TOBAC	377	67	329	0	RecName: Full=Guanine nucleotide-binding protein subunit beta-2
1518	0.00E+00	311	89%	95%	isotig02212	-	1490	157	1087	0	gi|3023839|sp|P93398.1|GBB2_TOBAC	377	67	377	0	RecName: Full=Guanine nucleotide-binding protein subunit beta-2
826	0.00E+00	169	88%	95%	isotig02213	-	1302	395	899	0	gi|3023839|sp|P93398.1|GBB2_TOBAC	377	209	377	0	RecName: Full=Guanine nucleotide-binding protein subunit beta-2
1290	0.00E+00	263	89%	95%	isotig02214	-	1136	157	943	0	gi|3023839|sp|P93398.1|GBB2_TOBAC	377	67	329	0	RecName: Full=Guanine nucleotide-binding protein subunit beta-2
598	0.00E+00	121	89%	96%	isotig02215	-	948	395	755	0	gi|3023839|sp|P93398.1|GBB2_TOBAC	377	209	329	0	RecName: Full=Guanine nucleotide-binding protein subunit beta-2
1257	0.00E+00	352	72%	86%	isotig02222	-	1766	452	1175	0	gi|75222435|sp|Q5HZ00.1|SPS3_ARATH	422	71	422	0	RecName: Full=Solanesyl diphosphate synthase 3, chloroplastic/mitochondrial; AltName: Full=All-trans-nonaprenyl-diphosphate synthase 3 (geranylgeranyl-diphosphate s
1255	0.00E+00	352	71%	86%	isotig02223	-	1666	452	1175	0	gi|75222435|sp|Q5HZ00.1|SPS3_ARATH	422	71	422	0	RecName: Full=Solanesyl diphosphate synthase 3, chloroplastic/mitochondrial; AltName: Full=All-trans-nonaprenyl-diphosphate synthase 3 (geranylgeranyl-diphosphate s
913	0.00E+00	260	71%	86%	isotig02224	-	1348	214	757	0	gi|75222435|sp|Q5HZ00.1|SPS3_ARATH	422	71	330	0	RecName: Full=Solanesyl diphosphate synthase 3, chloroplastic/mitochondrial; AltName: Full=All-trans-nonaprenyl-diphosphate synthase 3 (geranylgeranyl-diphosphate s
915	0.00E+00	260	71%	85%	isotig02225	-	1248	214	757	0	gi|75222435|sp|Q5HZ00.1|SPS3_ARATH	422	71	330	0	RecName: Full=Solanesyl diphosphate synthase 3, chloroplastic/mitochondrial; AltName: Full=All-trans-nonaprenyl-diphosphate synthase 3 (geranylgeranyl-diphosphate s
624	0.00E+00	168	73%	87%	isotig02226	-	1014	443	626	0	gi|75222435|sp|Q5HZ00.1|SPS3_ARATH	422	255	422	0	RecName: Full=Solanesyl diphosphate synthase 3, chloroplastic/mitochondrial; AltName: Full=All-trans-nonaprenyl-diphosphate synthase 3 (geranylgeranyl-diphosphate s
287	2.00E-25	76	72%	88%	isotig02227	-	596	205	208	0	gi|75222435|sp|Q5HZ00.1|SPS3_ARATH	422	255	330	0	RecName: Full=Solanesyl diphosphate synthase 3, chloroplastic/mitochondrial; AltName: Full=All-trans-nonaprenyl-diphosphate synthase 3 (geranylgeranyl-diphosphate s
1294	0.00E+00	405	61%	78%	isotig02228	-	1864	479	1382	0	gi|75249957|sp|Q94BZ1.1|ZIFL1_ARATH	478	77	481	0	RecName: Full=Protein ZINC INDUCED FACILITATOR-LIKE 1; AltName: Full=Protein ZIF-LIKE 1
1238	0.00E+00	392	61%	77%	isotig02229	-	1623	440	1343	0	gi|75249957|sp|Q94BZ1.1|ZIFL1_ARATH	478	90	481	0	RecName: Full=Protein ZINC INDUCED FACILITATOR-LIKE 1; AltName: Full=Protein ZIF-LIKE 1
1000	0.00E+00	330	59%	74%	isotig02230	-	1343	159	882	0	gi|310947323|sp|Q8RWN2.2|ZIF1_ARATH	486	71	400	0	RecName: Full=Protein ZINC INDUCED FACILITATOR 1
948	0.00E+00	310	60%	75%	isotig02231	-	1102	99	822	0	gi|75249957|sp|Q94BZ1.1|ZIFL1_ARATH	478	90	399	0	RecName: Full=Protein ZINC INDUCED FACILITATOR-LIKE 1; AltName: Full=Protein ZIF-LIKE 1
464	1.00E-45	159	58%	74%	isotig02232	-	910	446	629	0	gi|310947323|sp|Q8RWN2.2|ZIF1_ARATH	486	328	486	0	RecName: Full=Protein ZINC INDUCED FACILITATOR 1
197	3.00E-15	84	48%	70%	isotig02233	-	389	105	108	0	gi|310947332|sp|Q3EAQ5.2|PTR36_ARATH	484	321	404	0	RecName: Full=Probable peptide/nitrate transporter At3g43790; AltName: Full=Protein ZINC INDUCED FACILITATOR-LIKE 2
721	0.00E+00	199	74%	88%	isotig02240	-	1482	318	912	0	gi|12643808|sp|Q9M3H5.2|HMA1_ARATH	819	552	750	0	RecName: Full=Probable cadmium/zinc-transporting ATPase HMA1, chloroplastic; AltName: Full=Protein HEAVY METAL ATPASE 1; Flags: Precursor
847	0.00E+00	241	72%	84%	isotig02241	-	1296	6	726	0	gi|12643808|sp|Q9M3H5.2|HMA1_ARATH	819	510	750	0	RecName: Full=Probable cadmium/zinc-transporting ATPase HMA1, chloroplastic; AltName: Full=Protein HEAVY METAL ATPASE 1; Flags: Precursor
721	0.00E+00	199	74%	88%	isotig02242	-	1185	318	912	0	gi|12643808|sp|Q9M3H5.2|HMA1_ARATH	819	552	750	0	RecName: Full=Probable cadmium/zinc-transporting ATPase HMA1, chloroplastic; AltName: Full=Protein HEAVY METAL ATPASE 1; Flags: Precursor
972	0.00E+00	259	75%	88%	isotig02243	-	1106	318	1092	0	gi|12643808|sp|Q9M3H5.2|HMA1_ARATH	819	552	810	0	RecName: Full=Probable cadmium/zinc-transporting ATPase HMA1, chloroplastic; AltName: Full=Protein HEAVY METAL ATPASE 1; Flags: Precursor
847	0.00E+00	241	72%	84%	isotig02244	-	999	6	726	0	gi|12643808|sp|Q9M3H5.2|HMA1_ARATH	819	510	750	0	RecName: Full=Probable cadmium/zinc-transporting ATPase HMA1, chloroplastic; AltName: Full=Protein HEAVY METAL ATPASE 1; Flags: Precursor
1098	0.00E+00	301	73%	85%	isotig02245	-	920	6	906	0	gi|12643808|sp|Q9M3H5.2|HMA1_ARATH	819	510	810	0	RecName: Full=Probable cadmium/zinc-transporting ATPase HMA1, chloroplastic; AltName: Full=Protein HEAVY METAL ATPASE 1; Flags: Precursor
934	0.00E+00	197	87%	92%	isotig02246	-	1412	436	799	0	gi|75334042|sp|Q9FLX9.1|NLE1_ARATH	473	278	474	0	RecName: Full=Notchless protein homolog
1034	0.00E+00	221	86%	92%	isotig02247	-	1303	508	871	0	gi|75334042|sp|Q9FLX9.1|NLE1_ARATH	473	254	474	0	RecName: Full=Notchless protein homolog
377	2.00E-35	86	83%	88%	isotig02248	-	952	336	339	0	gi|75334042|sp|Q9FLX9.1|NLE1_ARATH	473	278	363	0	RecName: Full=Notchless protein homolog
482	0.00E+00	110	82%	89%	isotig02249	-	843	408	411	0	gi|75334042|sp|Q9FLX9.1|NLE1_ARATH	473	254	363	0	RecName: Full=Notchless protein homolog
176	3.00E-12	41	76%	88%	isotig02250	-	836	280	400	0	gi|75334042|sp|Q9FLX9.1|NLE1_ARATH	473	278	318	0	RecName: Full=Notchless protein homolog
276	7.00E-24	65	75%	88%	isotig02251	-	727	292	295	0	gi|75334042|sp|Q9FLX9.1|NLE1_ARATH	473	254	318	0	RecName: Full=Notchless protein homolog
124	6.00E-06	82	38%	59%	isotig02253	-	1141	3	246	0	gi|74758318|sp|Q6PD62.1|CTR9_HUMAN	1173	397	478	0	RecName: Full=RNA polymerase-associated protein CTR9 homolog; AltName: Full=SH2 domain-binding protein 1
124	4.00E-06	82	38%	59%	isotig02255	-	952	3	246	0	gi|74758318|sp|Q6PD62.1|CTR9_HUMAN	1173	397	478	0	RecName: Full=RNA polymerase-associated protein CTR9 homolog; AltName: Full=SH2 domain-binding protein 1
124	4.00E-06	82	38%	59%	isotig02257	-	862	3	246	0	gi|74758318|sp|Q6PD62.1|CTR9_HUMAN	1173	397	478	0	RecName: Full=RNA polymerase-associated protein CTR9 homolog; AltName: Full=SH2 domain-binding protein 1
707	0.00E+00	229	63%	72%	isotig02258	-	1281	659	1022	0	gi|75334517|sp|Q9FYE4.1|CML50_ARATH	354	92	320	0	RecName: Full=Probable calcium-binding protein CML50; AltName: Full=Calmodulin-like protein 50
707	0.00E+00	229	63%	72%	isotig02259	-	1180	558	921	0	gi|75334517|sp|Q9FYE4.1|CML50_ARATH	354	92	320	0	RecName: Full=Probable calcium-binding protein CML50; AltName: Full=Calmodulin-like protein 50
530	0.00E+00	197	55%	64%	isotig02260	-	1072	450	813	0	gi|75334517|sp|Q9FYE4.1|CML50_ARATH	354	92	288	0	RecName: Full=Probable calcium-binding protein CML50; AltName: Full=Calmodulin-like protein 50
263	3.00E-22	88	62%	76%	isotig02261	-	877	614	617	0	gi|75331395|sp|Q8W4L0.1|CML49_ARATH	335	209	296	0	RecName: Full=Probable calcium-binding protein CML49; AltName: Full=Calmodulin-like protein 49
191	6.00E-14	44	82%	98%	isotig02262	-	777	432	561	0	gi|75331395|sp|Q8W4L0.1|CML49_ARATH	335	252	295	0	RecName: Full=Probable calcium-binding protein CML49; AltName: Full=Calmodulin-like protein 49
446	1.00E-43	128	70%	81%	isotig02263	-	667	224	407	0	gi|75331395|sp|Q8W4L0.1|CML49_ARATH	335	209	336	0	RecName: Full=Probable calcium-binding protein CML49; AltName: Full=Calmodulin-like protein 49
771	0.00E+00	203	68%	83%	isotig02270	-	2701	1833	2196	0	gi|75325688|sp|Q700D2.1|JKD_ARATH	503	38	240	0	RecName: Full=Zinc finger protein JACKDAW; AltName: Full=ID1-like zinc finger protein 3
771	0.00E+00	203	68%	83%	isotig02271	-	2611	1743	2106	0	gi|75325688|sp|Q700D2.1|JKD_ARATH	503	38	240	0	RecName: Full=Zinc finger protein JACKDAW; AltName: Full=ID1-like zinc finger protein 3
771	0.00E+00	203	68%	83%	isotig02272	-	2338	1470	1833	0	gi|75325688|sp|Q700D2.1|JKD_ARATH	503	38	240	0	RecName: Full=Zinc finger protein JACKDAW; AltName: Full=ID1-like zinc finger protein 3
771	0.00E+00	203	68%	83%	isotig02273	-	2248	1380	1743	0	gi|75325688|sp|Q700D2.1|JKD_ARATH	503	38	240	0	RecName: Full=Zinc finger protein JACKDAW; AltName: Full=ID1-like zinc finger protein 3
1962	0.00E+00	519	75%	81%	isotig02275	-	2792	194	1748	0	gi|38503077|sp|Q8RWS9.1|CNGC5_ARATH	717	1	519	0	RecName: Full=Probable cyclic nucleotide-gated ion channel 5; Short=AtCNGC5; AltName: Full=Cyclic nucleotide- and calmodulin-regulated ion channel 5
1895	0.00E+00	501	75%	81%	isotig02276	-	2209	194	1694	0	gi|38503077|sp|Q8RWS9.1|CNGC5_ARATH	717	1	501	0	RecName: Full=Probable cyclic nucleotide-gated ion channel 5; Short=AtCNGC5; AltName: Full=Cyclic nucleotide- and calmodulin-regulated ion channel 5
489	0.00E+00	110	86%	92%	isotig02277	-	1611	267	594	0	gi|38502863|sp|O82226.2|CNGC6_ARATH	747	432	541	0	RecName: Full=Probable cyclic nucleotide-gated ion channel 6; Short=AtCNGC6; AltName: Full=Cyclic nucleotide- and calmodulin-regulated ion channel 6
1325	0.00E+00	384	69%	75%	isotig02278	-	1492	194	1343	0	gi|38503077|sp|Q8RWS9.1|CNGC5_ARATH	717	1	384	0	RecName: Full=Probable cyclic nucleotide-gated ion channel 5; Short=AtCNGC5; AltName: Full=Cyclic nucleotide- and calmodulin-regulated ion channel 5
406	1.00E-38	80	96%	99%	isotig02279	-	1028	267	504	0	gi|38503077|sp|Q8RWS9.1|CNGC5_ARATH	717	416	495	0	RecName: Full=Probable cyclic nucleotide-gated ion channel 5; Short=AtCNGC5; AltName: Full=Cyclic nucleotide- and calmodulin-regulated ion channel 5
360	6.00E-33	81	81%	88%	isotig02290	-	2312	58	298	0	gi|20978794|sp|Q9STX0.1|WRKY7_ARATH	353	259	339	0	RecName: Full=Probable WRKY transcription factor 7; AltName: Full=WRKY DNA-binding protein 7
360	6.00E-33	81	81%	88%	isotig02291	-	2320	58	298	0	gi|20978794|sp|Q9STX0.1|WRKY7_ARATH	353	259	339	0	RecName: Full=Probable WRKY transcription factor 7; AltName: Full=WRKY DNA-binding protein 7
290	5.00E-25	116	54%	66%	isotig02292	-	1686	211	556	0	gi|75185987|sp|Q9M7N6.1|MAF1_SOLLC	152	6	121	0	RecName: Full=MFP1 attachment factor 1
290	5.00E-25	116	54%	66%	isotig02293	-	1694	211	556	0	gi|75185987|sp|Q9M7N6.1|MAF1_SOLLC	152	6	121	0	RecName: Full=MFP1 attachment factor 1
185	1.00E-13	41	83%	90%	isotig02294	-	471	58	178	0	gi|20978794|sp|Q9STX0.1|WRKY7_ARATH	353	259	299	0	RecName: Full=Probable WRKY transcription factor 7; AltName: Full=WRKY DNA-binding protein 7
441	2.00E-42	168	54%	69%	isotig02302	-	1600	380	881	0	gi|156630443|sp|A5PKD9.1|AB17C_BOVIN	329	169	336	0	RecName: Full=Alpha/beta hydrolase domain-containing protein 17C
441	1.00E-42	168	54%	69%	isotig02303	-	1464	380	881	0	gi|156630443|sp|A5PKD9.1|AB17C_BOVIN	329	169	336	0	RecName: Full=Alpha/beta hydrolase domain-containing protein 17C
222	1.00E-17	88	53%	72%	isotig02304	-	753	380	641	0	gi|156630443|sp|A5PKD9.1|AB17C_BOVIN	329	169	256	0	RecName: Full=Alpha/beta hydrolase domain-containing protein 17C
178	5.00E-12	119	40%	55%	isotig02307	-	1753	614	617	0	gi|50400708|sp|Q9ZWJ9.1|ARR2_ARATH	664	205	323	0	RecName: Full=Two-component response regulator ARR2; AltName: Full=Receiver-like protein 5
178	4.00E-12	119	40%	55%	isotig02308	-	1299	614	617	0	gi|50400708|sp|Q9ZWJ9.1|ARR2_ARATH	664	205	323	0	RecName: Full=Two-component response regulator ARR2; AltName: Full=Receiver-like protein 5
259	2.00E-21	221	35%	50%	isotig02309	-	1822	363	726	0	gi|75273519|sp|Q9LJB4.1|5MAT_ARATH	449	237	457	0	RecName: Full=Malonyl-CoA:anthocyanidin 5-O-glucoside-6''-O-malonyltransferase; AltName: Full=Anthocyanin 5-aromatic acyltransferase-like protein; Short=At5MAT
287	1.00E-24	225	36%	52%	isotig02310	-	1819	360	723	0	gi|75273519|sp|Q9LJB4.1|5MAT_ARATH	449	237	461	0	RecName: Full=Malonyl-CoA:anthocyanidin 5-O-glucoside-6''-O-malonyltransferase; AltName: Full=Anthocyanin 5-aromatic acyltransferase-like protein; Short=At5MAT
319	2.00E-28	274	32%	47%	isotig02311	-	1208	348	891	0	gi|75273519|sp|Q9LJB4.1|5MAT_ARATH	449	183	456	0	RecName: Full=Malonyl-CoA:anthocyanidin 5-O-glucoside-6''-O-malonyltransferase; AltName: Full=Anthocyanin 5-aromatic acyltransferase-like protein; Short=At5MAT
342	3.00E-31	278	33%	49%	isotig02312	-	1205	345	888	0	gi|75273519|sp|Q9LJB4.1|5MAT_ARATH	449	183	460	0	RecName: Full=Malonyl-CoA:anthocyanidin 5-O-glucoside-6''-O-malonyltransferase; AltName: Full=Anthocyanin 5-aromatic acyltransferase-like protein; Short=At5MAT
182	1.00E-12	79	47%	59%	isotig02313	-	1130	437	440	0	gi|75273807|sp|Q9LRQ7.1|BAHD2_ARATH	451	110	188	0	RecName: Full=BAHD acyltransferase At3g29680; AltName: Full=Probable anthocyanin acyltransferase
1439	0.00E+00	523	53%	66%	isotig02324	-	2146	250	1816	0	gi|114268|sp|Q00624.1|ASOL_BRANA	555	21	543	0	RecName: Full=L-ascorbate oxidase homolog; Flags: Precursor
1431	0.00E+00	523	53%	66%	isotig02325	-	2146	250	1816	0	gi|114268|sp|Q00624.1|ASOL_BRANA	555	21	543	0	RecName: Full=L-ascorbate oxidase homolog; Flags: Precursor
270	5.00E-23	86	57%	67%	isotig02326	-	877	259	514	0	gi|114268|sp|Q00624.1|ASOL_BRANA	555	455	540	0	RecName: Full=L-ascorbate oxidase homolog; Flags: Precursor
218	5.00E-17	86	48%	63%	isotig02327	-	877	259	514	0	gi|38258619|sp|Q8VXX5.1|SKS1_ARATH	589	466	551	0	RecName: Full=Monocopper oxidase-like protein SKS1; Flags: Precursor
274	8.00E-24	75	60%	80%	isotig02328	-	609	217	439	0	gi|128592|sp|P29162.1|ASOL_TOBAC	554	8	82	0	RecName: Full=L-ascorbate oxidase homolog; AltName: Full=Pollen-specific protein NTP303; Flags: Precursor
1687	0.00E+00	409	77%	87%	isotig02329	-	1526	2	1226	0	gi|75206264|sp|Q9SJD4.1|LACS8_ARATH	720	311	719	0	RecName: Full=Long chain acyl-CoA synthetase 8
1075	0.00E+00	250	79%	91%	isotig02330	-	1264	217	964	0	gi|75206264|sp|Q9SJD4.1|LACS8_ARATH	720	470	719	0	RecName: Full=Long chain acyl-CoA synthetase 8
226	1.00E-17	54	80%	93%	isotig02331	-	1268	809	968	0	gi|75206264|sp|Q9SJD4.1|LACS8_ARATH	720	666	719	0	RecName: Full=Long chain acyl-CoA synthetase 8
780	0.00E+00	199	74%	82%	isotig02332	-	1153	2	596	0	gi|75206264|sp|Q9SJD4.1|LACS8_ARATH	720	311	509	0	RecName: Full=Long chain acyl-CoA synthetase 8
168	3.00E-11	40	80%	85%	isotig02333	-	891	217	334	0	gi|75206264|sp|Q9SJD4.1|LACS8_ARATH	720	470	509	0	RecName: Full=Long chain acyl-CoA synthetase 8
676	0.00E+00	159	84%	94%	isotig02339	-	1614	662	845	0	gi|75170194|sp|Q9FFB3.1|VP241_ARATH	229	1	159	0	RecName: Full=Vacuolar protein sorting-associated protein 24 homolog 1; Short=AtVPS24-1; AltName: Full=Charged multivesicular body protein 3 homolog 1; AltName: Fu
417	9.00E-40	98	84%	94%	isotig02340	-	1475	703	706	0	gi|75170194|sp|Q9FFB3.1|VP241_ARATH	229	1	98	0	RecName: Full=Vacuolar protein sorting-associated protein 24 homolog 1; Short=AtVPS24-1; AltName: Full=Charged multivesicular body protein 3 homolog 1; AltName: Fu
805	0.00E+00	229	72%	83%	isotig02341	-	1267	482	845	0	gi|75170194|sp|Q9FFB3.1|VP241_ARATH	229	1	229	0	RecName: Full=Vacuolar protein sorting-associated protein 24 homolog 1; Short=AtVPS24-1; AltName: Full=Charged multivesicular body protein 3 homolog 1; AltName: Fu
397	1.00E-37	98	80%	91%	isotig02342	-	1128	703	706	0	gi|75170194|sp|Q9FFB3.1|VP241_ARATH	229	1	98	0	RecName: Full=Vacuolar protein sorting-associated protein 24 homolog 1; Short=AtVPS24-1; AltName: Full=Charged multivesicular body protein 3 homolog 1; AltName: Fu
1069	0.00E+00	358	59%	72%	isotig02344	-	1173	186	909	0	gi|75318691|sp|O80763.1|NRX1_ARATH	578	35	392	0	RecName: Full=Probable nucleoredoxin 1; Short=AtNrx1
923	0.00E+00	376	54%	66%	isotig02345	-	1179	66	969	0	gi|75318691|sp|O80763.1|NRX1_ARATH	578	14	389	0	RecName: Full=Probable nucleoredoxin 1; Short=AtNrx1
946	0.00E+00	336	57%	71%	isotig02346	-	1150	163	886	0	gi|75318691|sp|O80763.1|NRX1_ARATH	578	35	370	0	RecName: Full=Probable nucleoredoxin 1; Short=AtNrx1
843	0.00E+00	317	56%	69%	isotig02347	-	1156	223	946	0	gi|75318691|sp|O80763.1|NRX1_ARATH	578	14	330	0	RecName: Full=Probable nucleoredoxin 1; Short=AtNrx1
877	0.00E+00	293	59%	74%	isotig02348	-	945	138	681	0	gi|75318691|sp|O80763.1|NRX1_ARATH	578	35	327	0	RecName: Full=Probable nucleoredoxin 1; Short=AtNrx1
506	0.00E+00	105	89%	94%	isotig02349	-	1770	527	530	0	gi|47117812|sp|O48646.2|GPX6_ARATH	232	126	230	0	RecName: Full=Probable phospholipid hydroperoxide glutathione peroxidase 6, mitochondrial; Short=AtGPX1; Short=PHGPx; Flags: Precursor
207	2.00E-15	42	88%	95%	isotig02350	-	1407	221	344	0	gi|47117812|sp|O48646.2|GPX6_ARATH	232	126	167	0	RecName: Full=Probable phospholipid hydroperoxide glutathione peroxidase 6, mitochondrial; Short=AtGPX1; Short=PHGPx; Flags: Precursor
769	0.00E+00	172	84%	92%	isotig02351	-	1123	548	731	0	gi|47117812|sp|O48646.2|GPX6_ARATH	232	59	230	0	RecName: Full=Probable phospholipid hydroperoxide glutathione peroxidase 6, mitochondrial; Short=AtGPX1; Short=PHGPx; Flags: Precursor
468	0.00E+00	109	82%	91%	isotig02352	-	760	365	368	0	gi|47117812|sp|O48646.2|GPX6_ARATH	232	59	167	0	RecName: Full=Probable phospholipid hydroperoxide glutathione peroxidase 6, mitochondrial; Short=AtGPX1; Short=PHGPx; Flags: Precursor
523	0.00E+00	103	100%	100%	isotig02354	-	1115	219	525	0	gi|28202123|sp|P59259.2|H4_ARATH	103	1	103	0	RecName: Full=Histone H4 H4_FLATR RecName: Full=Histone H4 H4_CHEMJ RecName: Full=Histone H4 H
523	0.00E+00	103	100%	100%	isotig02355	-	1091	219	525	0	gi|28202123|sp|P59259.2|H4_ARATH	103	1	103	0	RecName: Full=Histone H4 H4_FLATR RecName: Full=Histone H4 H4_CHEMJ RecName: Full=Histone H4 H
523	0.00E+00	103	100%	100%	isotig02356	-	1061	165	471	0	gi|28202123|sp|P59259.2|H4_ARATH	103	1	103	0	RecName: Full=Histone H4 H4_FLATR RecName: Full=Histone H4 H4_CHEMJ RecName: Full=Histone H4 H
523	0.00E+00	103	100%	100%	isotig02357	-	1037	165	471	0	gi|28202123|sp|P59259.2|H4_ARATH	103	1	103	0	RecName: Full=Histone H4 H4_FLATR RecName: Full=Histone H4 H4_CHEMJ RecName: Full=Histone H4 H
131	9.00E-07	109	28%	59%	isotig02359	-	1163	811	814	0	gi|74635327|sp|Q6CE80.1|SLD5_YARLI	260	63	171	0	RecName: Full=DNA replication complex GINS protein SLD5
131	5.00E-07	109	28%	59%	isotig02362	-	810	458	461	0	gi|74635327|sp|Q6CE80.1|SLD5_YARLI	260	63	171	0	RecName: Full=DNA replication complex GINS protein SLD5
190	1.00E-13	41	90%	93%	isotig02364	-	1094	599	719	0	gi|75301253|sp|Q8LB10.1|CLPR4_ARATH	305	177	217	0	RecName: Full=ATP-dependent Clp protease proteolytic subunit-related protein 4, chloroplastic; Short=ClpR4; Flags: Precursor
538	0.00E+00	128	83%	89%	isotig02365	-	1037	620	803	0	gi|75301253|sp|Q8LB10.1|CLPR4_ARATH	305	90	217	0	RecName: Full=ATP-dependent Clp protease proteolytic subunit-related protein 4, chloroplastic; Short=ClpR4; Flags: Precursor
570	0.00E+00	129	81%	95%	isotig02366	-	1046	311	494	0	gi|75301253|sp|Q8LB10.1|CLPR4_ARATH	305	177	305	0	RecName: Full=ATP-dependent Clp protease proteolytic subunit-related protein 4, chloroplastic; Short=ClpR4; Flags: Precursor
916	0.00E+00	216	81%	92%	isotig02367	-	989	392	755	0	gi|75301253|sp|Q8LB10.1|CLPR4_ARATH	305	90	305	0	RecName: Full=ATP-dependent Clp protease proteolytic subunit-related protein 4, chloroplastic; Short=ClpR4; Flags: Precursor
265	4.00E-23	68	81%	87%	isotig02368	-	389	152	155	0	gi|75301253|sp|Q8LB10.1|CLPR4_ARATH	305	90	157	0	RecName: Full=ATP-dependent Clp protease proteolytic subunit-related protein 4, chloroplastic; Short=ClpR4; Flags: Precursor
137	1.00E-07	65	40%	60%	isotig02374	-	960	158	350	0	gi|29839550|sp|Q8GYN5.1|RIN4_ARATH	211	148	212	0	RecName: Full=RPM1-interacting protein 4
137	1.00E-07	65	40%	60%	isotig02375	-	945	143	335	0	gi|29839550|sp|Q8GYN5.1|RIN4_ARATH	211	148	212	0	RecName: Full=RPM1-interacting protein 4
129	3.00E-07	38	58%	82%	isotig02377	-	440	158	269	0	gi|29839550|sp|Q8GYN5.1|RIN4_ARATH	211	148	185	0	RecName: Full=RPM1-interacting protein 4
129	2.00E-07	38	58%	82%	isotig02378	-	425	143	254	0	gi|29839550|sp|Q8GYN5.1|RIN4_ARATH	211	148	185	0	RecName: Full=RPM1-interacting protein 4
141	3.00E-08	29	100%	100%	isotig02379	-	744	658	742	0	gi|75161497|sp|Q8VYK7.1|ATG8F_ARATH	121	50	78	0	RecName: Full=Autophagy-related protein 8f; AltName: Full=Autophagy-related ubiquitin-like modifier ATG8f; Short=AtAPG8f; Short=Protein autophagy 8f; Flags: Precur
329	3.00E-30	78	86%	88%	isotig02380	-	527	294	525	0	gi|75161497|sp|Q8VYK7.1|ATG8F_ARATH	121	1	78	0	RecName: Full=Autophagy-related protein 8f; AltName: Full=Autophagy-related ubiquitin-like modifier ATG8f; Short=AtAPG8f; Short=Protein autophagy 8f; Flags: Precur
329	1.00E-30	78	86%	88%	isotig02382	-	379	146	377	0	gi|75161497|sp|Q8VYK7.1|ATG8F_ARATH	121	1	78	0	RecName: Full=Autophagy-related protein 8f; AltName: Full=Autophagy-related ubiquitin-like modifier ATG8f; Short=AtAPG8f; Short=Protein autophagy 8f; Flags: Precur
1288	0.00E+00	361	70%	82%	isotig02384	-	3018	98	1001	0	gi|334302875|sp|O48686.3|SNL3_ARATH	1330	416	776	0	RecName: Full=Paired amphipathic helix protein Sin3-like 3; AltName: Full=Histone deacetylase complex subunit Sin3; Short=AtSin3; AltName: Full=Transcriptional cor
1294	0.00E+00	358	71%	82%	isotig02385	-	2993	278	1001	0	gi|334302875|sp|O48686.3|SNL3_ARATH	1330	416	773	0	RecName: Full=Paired amphipathic helix protein Sin3-like 3; AltName: Full=Histone deacetylase complex subunit Sin3; Short=AtSin3; AltName: Full=Transcriptional cor
1280	0.00E+00	406	63%	76%	isotig02386	-	2955	242	1145	0	gi|334302875|sp|O48686.3|SNL3_ARATH	1330	368	773	0	RecName: Full=Paired amphipathic helix protein Sin3-like 3; AltName: Full=Histone deacetylase complex subunit Sin3; Short=AtSin3; AltName: Full=Transcriptional cor
1294	0.00E+00	358	71%	82%	isotig02387	-	2930	278	1001	0	gi|334302875|sp|O48686.3|SNL3_ARATH	1330	416	773	0	RecName: Full=Paired amphipathic helix protein Sin3-like 3; AltName: Full=Histone deacetylase complex subunit Sin3; Short=AtSin3; AltName: Full=Transcriptional cor
144	1.00E-07	76	47%	57%	isotig02388	-	3850	1477	1480	0	gi|146325027|sp|Q8JHZ8.2|PALD_CHICK	868	614	689	0	RecName: Full=Paladin
144	1.00E-07	76	47%	57%	isotig02389	-	3762	1389	1392	0	gi|146325027|sp|Q8JHZ8.2|PALD_CHICK	868	614	689	0	RecName: Full=Paladin
142	8.00E-08	76	43%	57%	isotig02390	-	1689	573	576	0	gi|146325027|sp|Q8JHZ8.2|PALD_CHICK	868	614	689	0	RecName: Full=Paladin
503	0.00E+00	183	57%	69%	isotig02392	-	2964	571	1117	0	gi|20978770|sp|O22176.1|WRK15_ARATH	317	137	319	0	RecName: Full=Probable WRKY transcription factor 15; AltName: Full=WRKY DNA-binding protein 15
503	0.00E+00	183	57%	69%	isotig02393	-	2589	571	1117	0	gi|20978770|sp|O22176.1|WRK15_ARATH	317	137	319	0	RecName: Full=Probable WRKY transcription factor 15; AltName: Full=WRKY DNA-binding protein 15
809	0.00E+00	163	87%	94%	isotig02394	-	2518	802	1288	0	gi|75339114|sp|Q9ZWA6.1|MGP_ARATH	506	41	203	0	RecName: Full=Zinc finger protein MAGPIE
1176	0.00E+00	324	66%	80%	isotig02395	-	1698	273	996	0	gi|417820|sp|P32061.1|STAD_CUCSA	396	71	394	0	RecName: Full=Acyl-[acyl-carrier-protein]
165	2.00E-10	117	40%	51%	isotig02396	-	2070	926	1274	0	gi|77416569|sp|Q7T3C7.2|RT4I1_DANRE	387	105	221	0	RecName: Full=Reticulon-4-interacting protein 1 homolog, mitochondrial; Flags: Precursor
165	2.00E-10	117	40%	51%	isotig02397	-	2063	919	1267	0	gi|77416569|sp|Q7T3C7.2|RT4I1_DANRE	387	105	221	0	RecName: Full=Reticulon-4-interacting protein 1 homolog, mitochondrial; Flags: Precursor
165	2.00E-10	117	40%	51%	isotig02398	-	2088	926	1274	0	gi|77416569|sp|Q7T3C7.2|RT4I1_DANRE	387	105	221	0	RecName: Full=Reticulon-4-interacting protein 1 homolog, mitochondrial; Flags: Precursor
165	2.00E-10	117	40%	51%	isotig02399	-	2081	919	1267	0	gi|77416569|sp|Q7T3C7.2|RT4I1_DANRE	387	105	221	0	RecName: Full=Reticulon-4-interacting protein 1 homolog, mitochondrial; Flags: Precursor
2009	0.00E+00	393	96%	97%	isotig02400	-	2058	128	1304	0	gi|75308026|sp|Q9AT56.1|METK1_ELAUM	393	1	393	0	RecName: Full=S-adenosylmethionine synthase 1; Short=AdoMet synthase 1; AltName: Full=Methionine adenosyltransferase 1; Short=MAT 1
2009	0.00E+00	393	96%	97%	isotig02401	-	2061	128	1304	0	gi|75308026|sp|Q9AT56.1|METK1_ELAUM	393	1	393	0	RecName: Full=S-adenosylmethionine synthase 1; Short=AdoMet synthase 1; AltName: Full=Methionine adenosyltransferase 1; Short=MAT 1
2009	0.00E+00	393	96%	97%	isotig02402	-	1625	128	1304	0	gi|75308026|sp|Q9AT56.1|METK1_ELAUM	393	1	393	0	RecName: Full=S-adenosylmethionine synthase 1; Short=AdoMet synthase 1; AltName: Full=Methionine adenosyltransferase 1; Short=MAT 1
2009	0.00E+00	393	96%	97%	isotig02403	-	1579	128	1304	0	gi|75308026|sp|Q9AT56.1|METK1_ELAUM	393	1	393	0	RecName: Full=S-adenosylmethionine synthase 1; Short=AdoMet synthase 1; AltName: Full=Methionine adenosyltransferase 1; Short=MAT 1
1362	0.00E+00	426	59%	80%	isotig02404	-	1816	316	1399	0	gi|18202738|sp|Q9BXS5.3|AP1M1_HUMAN	423	2	427	0	RecName: Full=AP-1 complex subunit mu-1; AltName: Full=AP-mu chain family member mu1A; AltName: Full=Adaptor protein complex AP-1 mu-1 subunit; AltName: Full=Adapt
1362	0.00E+00	426	59%	80%	isotig02405	-	1817	317	1400	0	gi|18202738|sp|Q9BXS5.3|AP1M1_HUMAN	423	2	427	0	RecName: Full=AP-1 complex subunit mu-1; AltName: Full=AP-mu chain family member mu1A; AltName: Full=Adaptor protein complex AP-1 mu-1 subunit; AltName: Full=Adapt
1385	0.00E+00	426	60%	80%	isotig02406	-	1816	316	1399	0	gi|18202738|sp|Q9BXS5.3|AP1M1_HUMAN	423	2	427	0	RecName: Full=AP-1 complex subunit mu-1; AltName: Full=AP-mu chain family member mu1A; AltName: Full=Adaptor protein complex AP-1 mu-1 subunit; AltName: Full=Adapt
1385	0.00E+00	426	60%	80%	isotig02407	-	1817	317	1400	0	gi|18202738|sp|Q9BXS5.3|AP1M1_HUMAN	423	2	427	0	RecName: Full=AP-1 complex subunit mu-1; AltName: Full=AP-mu chain family member mu1A; AltName: Full=Adaptor protein complex AP-1 mu-1 subunit; AltName: Full=Adapt
2001	0.00E+00	508	73%	84%	isotig02408	-	2374	359	1622	0	gi|75170398|sp|Q9FGC7.1|ZEP_ARATH	667	160	667	0	RecName: Full=Zeaxanthin epoxidase, chloroplastic; Short=AtZEP; AltName: Full=Protein ABA DEFICIENT 1; Short=AtABA1; AltName: Full=Protein IMPAIRED IN BABA-INDUCED S
1404	0.00E+00	348	77%	86%	isotig02409	-	2031	416	1139	0	gi|5902708|sp|O81360.1|ABA2_PRUAR	661	321	668	0	RecName: Full=Zeaxanthin epoxidase, chloroplastic; AltName: Full=PA-ZE; Flags: Precursor
453	4.00E-44	127	65%	79%	isotig02410	-	1174	320	503	0	gi|5902707|sp|Q40412.1|ABA2_NICPL	663	532	658	0	RecName: Full=Zeaxanthin epoxidase, chloroplastic; Flags: Precursor
451	7.00E-44	127	65%	78%	isotig02411	-	1115	320	503	0	gi|5902707|sp|Q40412.1|ABA2_NICPL	663	532	658	0	RecName: Full=Zeaxanthin epoxidase, chloroplastic; Flags: Precursor
237	8.00E-19	66	73%	76%	isotig02412	-	1701	1090	1285	0	gi|73622119|sp|Q9SAR5.2|AKR2_ARATH	342	259	324	0	RecName: Full=Ankyrin repeat domain-containing protein 2; Short=AtAKR2
237	8.00E-19	66	73%	76%	isotig02413	-	1699	1090	1285	0	gi|73622119|sp|Q9SAR5.2|AKR2_ARATH	342	259	324	0	RecName: Full=Ankyrin repeat domain-containing protein 2; Short=AtAKR2
374	1.00E-34	165	46%	61%	isotig02414	-	1667	307	799	0	gi|73622119|sp|Q9SAR5.2|AKR2_ARATH	342	12	176	0	RecName: Full=Ankyrin repeat domain-containing protein 2; Short=AtAKR2
374	1.00E-34	165	46%	61%	isotig02415	-	1665	307	799	0	gi|73622119|sp|Q9SAR5.2|AKR2_ARATH	342	12	176	0	RecName: Full=Ankyrin repeat domain-containing protein 2; Short=AtAKR2
448	3.00E-43	154	60%	75%	isotig02416	-	2046	477	660	0	gi|75170815|sp|Q9FIF5.1|P2C78_ARATH	413	259	412	0	RecName: Full=Probable protein phosphatase 2C 78; Short=AtPP2C78
394	6.00E-37	106	70%	81%	isotig02417	-	2036	657	660	0	gi|75288844|sp|Q65XG6.1|P2C49_ORYSJ	416	251	356	0	RecName: Full=Probable protein phosphatase 2C 49; Short=OsPP2C49
465	1.00E-45	154	62%	75%	isotig02418	-	1435	477	660	0	gi|75170815|sp|Q9FIF5.1|P2C78_ARATH	413	259	412	0	RecName: Full=Probable protein phosphatase 2C 78; Short=AtPP2C78
475	0.00E+00	113	78%	88%	isotig02419	-	1054	729	732	0	gi|1352681|sp|P49598.1|P2C37_ARATH	399	235	347	0	RecName: Full=Protein phosphatase 2C 37; Short=AtPP2C37; AltName: Full=Protein ABA-HYPERSENSITIVE GERMINATION 3; AltName: Full=Protein phosphatase 2C A; Short=PP2CA
755	0.00E+00	204	71%	79%	isotig02420	-	1996	663	1272	0	gi|75262627|sp|Q9FKS8.1|LHT1_ARATH	446	165	368	0	RecName: Full=Lysine histidine transporter 1
772	0.00E+00	204	73%	81%	isotig02421	-	1996	663	1272	0	gi|75262627|sp|Q9FKS8.1|LHT1_ARATH	446	165	368	0	RecName: Full=Lysine histidine transporter 1
635	0.00E+00	162	75%	83%	isotig02422	-	1357	663	1146	0	gi|75262627|sp|Q9FKS8.1|LHT1_ARATH	446	165	326	0	RecName: Full=Lysine histidine transporter 1
387	2.00E-36	110	65%	76%	isotig02423	-	1066	18	345	0	gi|263432231|sp|Q9C733.2|LHTL1_ARATH	453	267	376	0	RecName: Full=Lysine histidine transporter-like 1
2178	0.00E+00	596	72%	80%	isotig02432	-	2551	580	2023	0	gi|332278156|sp|Q43125.2|CRY1_ARATH	681	97	692	0	RecName: Full=Cryptochrome-1; AltName: Full=Blue light photoreceptor; AltName: Full=Protein BLUE LIGHT UNINHIBITED 1; AltName: Full=Protein ELONGATED HYPOCOTYL 4;
1445	0.00E+00	332	81%	87%	isotig02433	-	1549	298	1021	0	gi|332278156|sp|Q43125.2|CRY1_ARATH	681	97	428	0	RecName: Full=Cryptochrome-1; AltName: Full=Blue light photoreceptor; AltName: Full=Protein BLUE LIGHT UNINHIBITED 1; AltName: Full=Protein ELONGATED HYPOCOTYL 4;
391	5.00E-37	94	78%	85%	isotig02434	-	907	376	379	0	gi|332278156|sp|Q43125.2|CRY1_ARATH	681	97	190	0	RecName: Full=Cryptochrome-1; AltName: Full=Blue light photoreceptor; AltName: Full=Protein BLUE LIGHT UNINHIBITED 1; AltName: Full=Protein ELONGATED HYPOCOTYL 4;
1456	0.00E+00	337	87%	90%	isotig02436	-	1733	701	1709	0	gi|38605710|sp|P27572.2|NU4M_WHEAT	495	160	496	0	RecName: Full=NADH-ubiquinone oxidoreductase chain 4; AltName: Full=NADH dehydrogenase subunit 4
840	0.00E+00	169	96%	97%	isotig02437	-	1294	766	1270	0	gi|44888246|sp|P93313.2|NU4M_ARATH	495	327	495	0	RecName: Full=NADH-ubiquinone oxidoreductase chain 4; AltName: Full=NADH dehydrogenase subunit 4
1456	0.00E+00	337	87%	90%	isotig02438	-	1217	185	1193	0	gi|38605710|sp|P27572.2|NU4M_WHEAT	495	160	496	0	RecName: Full=NADH-ubiquinone oxidoreductase chain 4; AltName: Full=NADH dehydrogenase subunit 4
129	2.00E-06	31	81%	81%	isotig02439	-	1323	1206	1296	0	gi|44888246|sp|P93313.2|NU4M_ARATH	495	464	494	0	RecName: Full=NADH-ubiquinone oxidoreductase chain 4; AltName: Full=NADH dehydrogenase subunit 4
608	0.00E+00	175	69%	78%	isotig02440	-	1499	616	799	0	gi|158513163|sp|A2YEZ6.2|SAP8_ORYSI	171	1	175	0	RecName: Full=Zinc finger A20 and AN1 domain-containing stress-associated protein 8; Short=OsSAP8; AltName: Full=Stress-associated protein 3 A3BDI8
604	0.00E+00	175	69%	77%	isotig02441	-	1192	616	799	0	gi|158513163|sp|A2YEZ6.2|SAP8_ORYSI	171	1	175	0	RecName: Full=Zinc finger A20 and AN1 domain-containing stress-associated protein 8; Short=OsSAP8; AltName: Full=Stress-associated protein 3 A3BDI8
604	0.00E+00	175	69%	77%	isotig02442	-	1208	616	799	0	gi|158513163|sp|A2YEZ6.2|SAP8_ORYSI	171	1	175	0	RecName: Full=Zinc finger A20 and AN1 domain-containing stress-associated protein 8; Short=OsSAP8; AltName: Full=Stress-associated protein 3 A3BDI8
604	0.00E+00	175	69%	77%	isotig02443	-	1224	616	799	0	gi|158513163|sp|A2YEZ6.2|SAP8_ORYSI	171	1	175	0	RecName: Full=Zinc finger A20 and AN1 domain-containing stress-associated protein 8; Short=OsSAP8; AltName: Full=Stress-associated protein 3 A3BDI8
628	0.00E+00	139	81%	89%	isotig02444	-	1254	750	933	0	gi|38605149|sp|Q38907.2|XTH25_ARATH	284	21	159	0	RecName: Full=Probable xyloglucan endotransglucosylase/hydrolase protein 25; Short=At-XTH25; Short=XTH-25; Flags: Precursor
639	0.00E+00	139	83%	89%	isotig02445	-	1282	750	933	0	gi|38605149|sp|Q38907.2|XTH25_ARATH	284	21	159	0	RecName: Full=Probable xyloglucan endotransglucosylase/hydrolase protein 25; Short=At-XTH25; Short=XTH-25; Flags: Precursor
1114	0.00E+00	285	72%	82%	isotig02446	-	1140	318	861	0	gi|38605152|sp|Q38910.1|XTH23_ARATH	286	3	287	0	RecName: Full=Probable xyloglucan endotransglucosylase/hydrolase protein 23; Short=At-XTH23; Short=XTH-23; Flags: Precursor
1123	0.00E+00	281	73%	83%	isotig02447	-	1200	338	881	0	gi|38605152|sp|Q38910.1|XTH23_ARATH	286	7	287	0	RecName: Full=Probable xyloglucan endotransglucosylase/hydrolase protein 23; Short=At-XTH23; Short=XTH-23; Flags: Precursor
600	0.00E+00	170	68%	84%	isotig02452	-	1211	696	879	0	gi|119370633|sp|Q8LBK6.2|GRS15_ARATH	169	1	170	0	RecName: Full=Monothiol glutaredoxin-S15, mitochondrial; Short=AtGrxS15; Flags: Precursor
600	0.00E+00	170	68%	84%	isotig02453	-	1093	578	761	0	gi|119370633|sp|Q8LBK6.2|GRS15_ARATH	169	1	170	0	RecName: Full=Monothiol glutaredoxin-S15, mitochondrial; Short=AtGrxS15; Flags: Precursor
600	0.00E+00	170	68%	84%	isotig02454	-	1059	544	727	0	gi|119370633|sp|Q8LBK6.2|GRS15_ARATH	169	1	170	0	RecName: Full=Monothiol glutaredoxin-S15, mitochondrial; Short=AtGrxS15; Flags: Precursor
596	0.00E+00	170	68%	83%	isotig02455	-	1070	555	738	0	gi|119370633|sp|Q8LBK6.2|GRS15_ARATH	169	1	170	0	RecName: Full=Monothiol glutaredoxin-S15, mitochondrial; Short=AtGrxS15; Flags: Precursor
359	4.00E-33	159	50%	62%	isotig02456	-	1380	311	494	0	gi|75174856|sp|Q9LMX5.1|AFP2_ARATH	348	195	353	0	RecName: Full=Ninja-family protein AFP2; AltName: Full=ABI five-binding protein 2; Short=ABI5-binding protein 2
243	7.00E-20	94	57%	71%	isotig02458	-	968	625	628	0	gi|75174856|sp|Q9LMX5.1|AFP2_ARATH	348	55	148	0	RecName: Full=Ninja-family protein AFP2; AltName: Full=ABI five-binding protein 2; Short=ABI5-binding protein 2
319	8.00E-29	144	49%	59%	isotig02459	-	778	266	449	0	gi|75174856|sp|Q9LMX5.1|AFP2_ARATH	348	210	353	0	RecName: Full=Ninja-family protein AFP2; AltName: Full=ABI five-binding protein 2; Short=ABI5-binding protein 2
1526	0.00E+00	330	86%	93%	isotig02460	-	1574	584	1571	0	gi|12643793|sp|Q96287.3|KSG8_ARATH	472	75	404	0	RecName: Full=Shaggy-related protein kinase theta; AltName: Full=ASK-theta
889	0.00E+00	254	72%	83%	isotig02464	-	1523	491	1250	0	gi|26454603|sp|P29382.2|SEP1_ARATH	251	1	254	0	RecName: Full=Developmental protein SEPALLATA 1; AltName: Full=Agamous-like MADS-box protein AGL2
1252	0.00E+00	309	83%	84%	isotig02465	-	1267	107	1031	0	gi|51701846|sp|Q9LT08.1|PSDE_ARATH	308	1	309	0	RecName: Full=26S proteasome non-ATPase regulatory subunit 14; AltName: Full=26S proteasome regulatory subunit rpn11
691	0.00E+00	142	92%	99%	isotig02466	-	692	100	523	0	gi|75100553|sp|O82201.1|AP4S_ARATH	143	1	142	0	RecName: Full=AP-4 complex subunit sigma; AltName: Full=AP-4 adapter complex subunit sigma; AltName: Full=Adapter-related protein complex 4 subunit sigma; AltName:
321	2.00E-29	98	72%	77%	isotig02467	-	544	17	308	0	gi|51701846|sp|Q9LT08.1|PSDE_ARATH	308	212	309	0	RecName: Full=26S proteasome non-ATPase regulatory subunit 14; AltName: Full=26S proteasome regulatory subunit rpn11
931	0.00E+00	180	96%	99%	isotig02468	-	2364	180	717	0	gi|75168880|sp|Q9C521.1|UGAL1_ARATH	336	5	184	0	RecName: Full=UDP-galactose transporter 1; Short=At-UDP-GalT1
1580	0.00E+00	333	87%	95%	isotig02469	-	1612	174	1170	0	gi|75204489|sp|Q9SFE9.1|GONS5_ARATH	341	9	341	0	RecName: Full=GDP-mannose transporter GONST5; AltName: Full=Protein GOLGI NUCLEOTIDE SUGAR TRANSPORTER 5
419	4.00E-40	125	66%	70%	isotig02470	-	1354	540	912	0	gi|544416|sp|Q05966.1|GRP10_BRANA	169	36	160	0	RecName: Full=Glycine-rich RNA-binding protein 10
563	0.00E+00	167	65%	76%	isotig02471	-	1048	126	624	0	gi|544423|sp|Q99070.1|GRP2_SORBI	168	2	168	0	RecName: Full=Glycine-rich RNA-binding protein 2
560	0.00E+00	164	69%	76%	isotig02472	-	1050	126	615	0	gi|1346180|sp|P49310.1|GRP1_SINAL	166	2	165	0	RecName: Full=Glycine-rich RNA-binding protein GRP1A
147	3.00E-09	38	68%	84%	isotig02473	-	530	126	237	0	gi|1346181|sp|P49311.1|GRP2_SINAL	169	2	39	0	RecName: Full=Glycine-rich RNA-binding protein GRP2A
1241	0.00E+00	301	76%	85%	isotig02478	-	1940	77	800	0	gi|75264865|sp|Q9M8Z7.1|U80A2_ARATH	637	216	516	0	RecName: Full=Sterol 3-beta-glucosyltransferase UGT80A2; AltName: Full=UDP-glucose:sterol glucosyltransferase 80A2
302	6.00E-27	73	82%	89%	isotig02479	-	708	41	44	0	gi|75264865|sp|Q9M8Z7.1|U80A2_ARATH	637	190	262	0	RecName: Full=Sterol 3-beta-glucosyltransferase UGT80A2; AltName: Full=UDP-glucose:sterol glucosyltransferase 80A2
437	1.00E-42	105	75%	84%	isotig02480	-	656	212	215	0	gi|75264865|sp|Q9M8Z7.1|U80A2_ARATH	637	412	516	0	RecName: Full=Sterol 3-beta-glucosyltransferase UGT80A2; AltName: Full=UDP-glucose:sterol glucosyltransferase 80A2
294	7.00E-26	83	75%	84%	isotig02489	-	870	601	604	0	gi|1177047|sp|P42856.1|ZB14_MAIZE	128	2	84	0	RecName: Full=14 kDa zinc-binding protein; AltName: Full=Protein kinase C inhibitor; Short=PKCI
263	3.00E-22	83	69%	81%	isotig02490	-	861	601	604	0	gi|1177047|sp|P42856.1|ZB14_MAIZE	128	2	84	0	RecName: Full=14 kDa zinc-binding protein; AltName: Full=Protein kinase C inhibitor; Short=PKCI
517	0.00E+00	128	77%	88%	isotig02491	-	869	420	603	0	gi|1177047|sp|P42856.1|ZB14_MAIZE	128	2	129	0	RecName: Full=14 kDa zinc-binding protein; AltName: Full=Protein kinase C inhibitor; Short=PKCI
499	0.00E+00	128	76%	87%	isotig02492	-	860	420	603	0	gi|1177047|sp|P42856.1|ZB14_MAIZE	128	2	129	0	RecName: Full=14 kDa zinc-binding protein; AltName: Full=Protein kinase C inhibitor; Short=PKCI
184	5.00E-13	43	84%	91%	isotig02500	-	971	557	683	0	gi|75192772|sp|Q9MB58.1|F26_ARATH	744	428	470	0	RecName: Full=6-phosphofructo-2-kinase/fructose-2,6-bisphosphatase; Short=6PF-2-K/Fru-2,6-P2ase; Short=AtF2KP; Short=PFK/FBPase; Includes: RecName: Full=6-phosphofru
193	3.00E-14	45	84%	91%	isotig02501	-	720	300	432	0	gi|75192772|sp|Q9MB58.1|F26_ARATH	744	426	470	0	RecName: Full=6-phosphofructo-2-kinase/fructose-2,6-bisphosphatase; Short=6PF-2-K/Fru-2,6-P2ase; Short=AtF2KP; Short=PFK/FBPase; Includes: RecName: Full=6-phosphofru
184	2.00E-13	43	84%	91%	isotig02502	-	594	180	306	0	gi|75192772|sp|Q9MB58.1|F26_ARATH	744	428	470	0	RecName: Full=6-phosphofructo-2-kinase/fructose-2,6-bisphosphatase; Short=6PF-2-K/Fru-2,6-P2ase; Short=AtF2KP; Short=PFK/FBPase; Includes: RecName: Full=6-phosphofru
123	2.00E-06	26	88%	96%	isotig02503	-	517	408	483	0	gi|75192772|sp|Q9MB58.1|F26_ARATH	744	428	453	0	RecName: Full=6-phosphofructo-2-kinase/fructose-2,6-bisphosphatase; Short=6PF-2-K/Fru-2,6-P2ase; Short=AtF2KP; Short=PFK/FBPase; Includes: RecName: Full=6-phosphofru
389	1.00E-36	113	69%	76%	isotig02504	-	1198	817	820	0	gi|2493046|sp|Q40089.1|ATP4_IPOBA	200	3	115	0	RecName: Full=ATP synthase subunit delta', mitochondrial; AltName: Full=F-ATPase delta' subunit; Flags: Precursor
572	0.00E+00	139	77%	82%	isotig02516	-	1254	537	951	0	gi|55584146|sp|O22769.3|NDUV2_ARATH	255	117	255	0	RecName: Full=NADH dehydrogenase [ubiquinone]
1043	0.00E+00	255	80%	85%	isotig02517	-	1157	104	866	0	gi|55584146|sp|O22769.3|NDUV2_ARATH	255	1	255	0	RecName: Full=NADH dehydrogenase [ubiquinone]
572	0.00E+00	139	77%	82%	isotig02518	-	1158	441	855	0	gi|55584146|sp|O22769.3|NDUV2_ARATH	255	117	255	0	RecName: Full=NADH dehydrogenase [ubiquinone]
1443	0.00E+00	330	81%	90%	isotig02519	-	2508	743	1730	0	gi|75335642|sp|Q9LYC1.1|GID1B_ARATH	358	14	343	0	RecName: Full=Gibberellin receptor GID1B; AltName: Full=AtCXE14; AltName: Full=Carboxylesterase 14; AltName: Full=GID1-like protein 2; AltName: Full=Protein GA INS
1443	0.00E+00	330	81%	90%	isotig02520	-	2363	743	1730	0	gi|75335642|sp|Q9LYC1.1|GID1B_ARATH	358	14	343	0	RecName: Full=Gibberellin receptor GID1B; AltName: Full=AtCXE14; AltName: Full=Carboxylesterase 14; AltName: Full=GID1-like protein 2; AltName: Full=Protein GA INS
1494	0.00E+00	343	80%	90%	isotig02521	-	2241	437	1463	0	gi|75335642|sp|Q9LYC1.1|GID1B_ARATH	358	1	343	0	RecName: Full=Gibberellin receptor GID1B; AltName: Full=AtCXE14; AltName: Full=Carboxylesterase 14; AltName: Full=GID1-like protein 2; AltName: Full=Protein GA INS
1443	0.00E+00	330	81%	90%	isotig02522	-	2102	337	1324	0	gi|75335642|sp|Q9LYC1.1|GID1B_ARATH	358	14	343	0	RecName: Full=Gibberellin receptor GID1B; AltName: Full=AtCXE14; AltName: Full=Carboxylesterase 14; AltName: Full=GID1-like protein 2; AltName: Full=Protein GA INS
1494	0.00E+00	343	80%	90%	isotig02523	-	2096	437	1463	0	gi|75335642|sp|Q9LYC1.1|GID1B_ARATH	358	1	343	0	RecName: Full=Gibberellin receptor GID1B; AltName: Full=AtCXE14; AltName: Full=Carboxylesterase 14; AltName: Full=GID1-like protein 2; AltName: Full=Protein GA INS
1443	0.00E+00	330	81%	90%	isotig02524	-	1957	337	1324	0	gi|75335642|sp|Q9LYC1.1|GID1B_ARATH	358	14	343	0	RecName: Full=Gibberellin receptor GID1B; AltName: Full=AtCXE14; AltName: Full=Carboxylesterase 14; AltName: Full=GID1-like protein 2; AltName: Full=Protein GA INS
603	0.00E+00	212	60%	73%	isotig02543	-	1344	304	667	0	gi|75148783|sp|Q84WP5.1|CSPL8_ARATH	283	78	289	0	RecName: Full=CASP-like protein At2g36330
263	5.00E-22	65	77%	91%	isotig02544	-	1208	232	235	0	gi|75148783|sp|Q84WP5.1|CSPL8_ARATH	283	219	283	0	RecName: Full=CASP-like protein At2g36330
345	2.00E-31	148	53%	65%	isotig02545	-	1257	397	580	0	gi|75148783|sp|Q84WP5.1|CSPL8_ARATH	283	78	225	0	RecName: Full=CASP-like protein At2g36330
263	4.00E-22	65	77%	91%	isotig02546	-	1022	232	235	0	gi|75148783|sp|Q84WP5.1|CSPL8_ARATH	283	219	283	0	RecName: Full=CASP-like protein At2g36330
437	2.00E-42	112	74%	87%	isotig02547	-	867	373	376	0	gi|75148783|sp|Q84WP5.1|CSPL8_ARATH	283	172	283	0	RecName: Full=CASP-like protein At2g36330
179	1.00E-12	48	71%	81%	isotig02548	-	780	325	466	0	gi|75148783|sp|Q84WP5.1|CSPL8_ARATH	283	172	219	0	RecName: Full=CASP-like protein At2g36330
796	0.00E+00	247	61%	77%	isotig02549	-	1050	208	946	0	gi|20137697|sp|O60762.1|DPM1_HUMAN	260	14	260	0	RecName: Full=Dolichol-phosphate mannosyltransferase; AltName: Full=Dolichol-phosphate mannose synthase; Short=DPM synthase; AltName: Full=Dolichyl-phosphate beta-D
796	0.00E+00	247	61%	77%	isotig02550	-	964	122	860	0	gi|20137697|sp|O60762.1|DPM1_HUMAN	260	14	260	0	RecName: Full=Dolichol-phosphate mannosyltransferase; AltName: Full=Dolichol-phosphate mannose synthase; Short=DPM synthase; AltName: Full=Dolichyl-phosphate beta-D
451	5.00E-44	136	65%	75%	isotig02551	-	939	424	829	0	gi|20138076|sp|Q9VIU7.1|DPM1_DROME	241	106	241	0	RecName: Full=Probable dolichol-phosphate mannosyltransferase; Short=DPM synthase; Short=Dolichol-phosphate mannose synthase; AltName: Full=Dolichyl-phosphate beta-
451	4.00E-44	136	65%	75%	isotig02552	-	853	338	743	0	gi|20138076|sp|Q9VIU7.1|DPM1_DROME	241	106	241	0	RecName: Full=Probable dolichol-phosphate mannosyltransferase; Short=DPM synthase; Short=Dolichol-phosphate mannose synthase; AltName: Full=Dolichyl-phosphate beta-
202	2.00E-15	74	47%	78%	isotig02553	-	565	208	427	0	gi|20137697|sp|O60762.1|DPM1_HUMAN	260	14	87	0	RecName: Full=Dolichol-phosphate mannosyltransferase; AltName: Full=Dolichol-phosphate mannose synthase; Short=DPM synthase; AltName: Full=Dolichyl-phosphate beta-D
202	1.00E-15	74	47%	78%	isotig02554	-	479	122	341	0	gi|20137697|sp|O60762.1|DPM1_HUMAN	260	14	87	0	RecName: Full=Dolichol-phosphate mannosyltransferase; AltName: Full=Dolichol-phosphate mannose synthase; Short=DPM synthase; AltName: Full=Dolichyl-phosphate beta-D
1397	0.00E+00	327	76%	86%	isotig02555	-	2664	914	1637	0	gi|334302915|sp|Q8W4F0.3|DAR1_ARATH	553	114	440	0	RecName: Full=Protein DA1-related 1
1397	0.00E+00	327	76%	86%	isotig02556	-	2659	909	1632	0	gi|334302915|sp|Q8W4F0.3|DAR1_ARATH	553	114	440	0	RecName: Full=Protein DA1-related 1
1636	0.00E+00	393	76%	85%	isotig02557	-	2575	645	1548	0	gi|334302915|sp|Q8W4F0.3|DAR1_ARATH	553	114	506	0	RecName: Full=Protein DA1-related 1
1636	0.00E+00	393	76%	85%	isotig02558	-	2570	640	1543	0	gi|334302915|sp|Q8W4F0.3|DAR1_ARATH	553	114	506	0	RecName: Full=Protein DA1-related 1
1256	0.00E+00	410	58%	73%	isotig02559	-	1937	543	1770	0	gi|75243460|sp|Q84WU9.1|C3H64_ARATH	596	199	608	0	RecName: Full=Zinc finger CCCH domain-containing protein 64; Short=AtC3H64
1071	0.00E+00	358	57%	72%	isotig02560	-	1906	668	1739	0	gi|75243460|sp|Q84WU9.1|C3H64_ARATH	596	251	608	0	RecName: Full=Zinc finger CCCH domain-containing protein 64; Short=AtC3H64
865	0.00E+00	291	57%	71%	isotig02561	-	1863	543	1413	0	gi|75243460|sp|Q84WU9.1|C3H64_ARATH	596	199	489	0	RecName: Full=Zinc finger CCCH domain-containing protein 64; Short=AtC3H64
680	0.00E+00	239	55%	70%	isotig02562	-	1832	668	1382	0	gi|75243460|sp|Q84WU9.1|C3H64_ARATH	596	251	489	0	RecName: Full=Zinc finger CCCH domain-containing protein 64; Short=AtC3H64
395	1.00E-37	119	61%	77%	isotig02563	-	703	176	530	0	gi|75243460|sp|Q84WU9.1|C3H64_ARATH	596	476	594	0	RecName: Full=Zinc finger CCCH domain-containing protein 64; Short=AtC3H64
172	3.00E-11	85	41%	69%	isotig02564	-	1765	591	843	0	gi|122065708|sp|Q9JKN6.2|NOVA1_MOUSE	507	173	257	0	RecName: Full=RNA-binding protein Nova-1; AltName: Full=Neuro-oncological ventral antigen 1; AltName: Full=Ventral neuron-specific protein 1
180	3.00E-12	128	34%	55%	isotig02565	-	1702	591	972	0	gi|122065708|sp|Q9JKN6.2|NOVA1_MOUSE	507	173	300	0	RecName: Full=RNA-binding protein Nova-1; AltName: Full=Neuro-oncological ventral antigen 1; AltName: Full=Ventral neuron-specific protein 1
172	3.00E-11	85	41%	69%	isotig02566	-	1692	518	770	0	gi|122065708|sp|Q9JKN6.2|NOVA1_MOUSE	507	173	257	0	RecName: Full=RNA-binding protein Nova-1; AltName: Full=Neuro-oncological ventral antigen 1; AltName: Full=Ventral neuron-specific protein 1
180	3.00E-12	128	34%	55%	isotig02567	-	1629	518	899	0	gi|122065708|sp|Q9JKN6.2|NOVA1_MOUSE	507	173	300	0	RecName: Full=RNA-binding protein Nova-1; AltName: Full=Neuro-oncological ventral antigen 1; AltName: Full=Ventral neuron-specific protein 1
1322	0.00E+00	303	83%	90%	isotig02569	-	1912	706	1612	0	gi|75327840|sp|Q84JM4.1|TPR3_ARATH	1108	792	1094	0	RecName: Full=Topless-related protein 3
1812	0.00E+00	538	66%	79%	isotig02570	-	1818	6	1617	0	gi|302393776|sp|Q9LRZ0.2|TPR2_ARATH	1131	602	1139	0	RecName: Full=Topless-related protein 2
675	0.00E+00	137	95%	97%	isotig02571	-	1480	706	1114	0	gi|75327840|sp|Q84JM4.1|TPR3_ARATH	1108	792	928	0	RecName: Full=Topless-related protein 3
1209	0.00E+00	344	70%	80%	isotig02572	-	1386	6	1035	0	gi|302393776|sp|Q9LRZ0.2|TPR2_ARATH	1131	602	945	0	RecName: Full=Topless-related protein 2
650	0.00E+00	167	73%	84%	isotig02573	-	964	166	664	0	gi|75327840|sp|Q84JM4.1|TPR3_ARATH	1108	928	1094	0	RecName: Full=Topless-related protein 3
143	7.00E-08	121	28%	43%	isotig02574	-	1814	999	1359	0	gi|1729914|sp|P52652.1|TFS2_CAEEL	308	171	291	0	RecName: Full=Putative transcription elongation factor S-II; AltName: Full=TFIIS
143	6.00E-08	121	28%	43%	isotig02575	-	1650	835	1195	0	gi|1729914|sp|P52652.1|TFS2_CAEEL	308	171	291	0	RecName: Full=Putative transcription elongation factor S-II; AltName: Full=TFIIS
143	6.00E-08	121	28%	43%	isotig02576	-	1624	999	1359	0	gi|1729914|sp|P52652.1|TFS2_CAEEL	308	171	291	0	RecName: Full=Putative transcription elongation factor S-II; AltName: Full=TFIIS
143	5.00E-08	121	28%	43%	isotig02577	-	1460	835	1195	0	gi|1729914|sp|P52652.1|TFS2_CAEEL	308	171	291	0	RecName: Full=Putative transcription elongation factor S-II; AltName: Full=TFIIS
214	3.00E-16	170	31%	51%	isotig02578	-	1492	392	899	0	gi|357529538|sp|Q9SZA7.3|DRL29_ARATH	816	349	518	0	RecName: Full=Probable disease resistance protein At4g33300
255	5.00E-21	133	36%	55%	isotig02579	-	1415	1013	1409	0	gi|357529538|sp|Q9SZA7.3|DRL29_ARATH	816	529	661	0	RecName: Full=Probable disease resistance protein At4g33300
170	2.00E-11	101	42%	58%	isotig02580	-	1057	200	500	0	gi|357529538|sp|Q9SZA7.3|DRL29_ARATH	816	420	520	0	RecName: Full=Probable disease resistance protein At4g33300
255	3.00E-21	133	36%	55%	isotig02581	-	980	578	974	0	gi|357529538|sp|Q9SZA7.3|DRL29_ARATH	816	529	661	0	RecName: Full=Probable disease resistance protein At4g33300
542	0.00E+00	146	73%	81%	isotig02583	-	1250	123	558	0	gi|32363121|sp|Q8SAG3.1|ADF_VITVI	143	1	146	0	RecName: Full=Actin-depolymerizing factor; Short=ADF
542	0.00E+00	146	73%	81%	isotig02584	-	1213	123	558	0	gi|32363121|sp|Q8SAG3.1|ADF_VITVI	143	1	146	0	RecName: Full=Actin-depolymerizing factor; Short=ADF
123	7.00E-06	49	51%	65%	isotig02585	-	1046	210	354	0	gi|32363121|sp|Q8SAG3.1|ADF_VITVI	143	95	143	0	RecName: Full=Actin-depolymerizing factor; Short=ADF
123	6.00E-06	49	51%	65%	isotig02586	-	1009	210	354	0	gi|32363121|sp|Q8SAG3.1|ADF_VITVI	143	95	143	0	RecName: Full=Actin-depolymerizing factor; Short=ADF
419	2.00E-40	97	84%	89%	isotig02587	-	754	123	411	0	gi|32363121|sp|Q8SAG3.1|ADF_VITVI	143	1	97	0	RecName: Full=Actin-depolymerizing factor; Short=ADF
304	7.00E-27	74	68%	80%	isotig02593	-	1047	234	237	0	gi|62900696|sp|Q8LBL5.2|PRT1_ARATH	410	297	370	0	RecName: Full=E3 ubiquitin-protein ligase PRT1; AltName: Full=Proteolysis 1 protein
505	0.00E+00	189	52%	65%	isotig02595	-	762	198	561	0	gi|62900696|sp|Q8LBL5.2|PRT1_ARATH	410	183	371	0	RecName: Full=E3 ubiquitin-protein ligase PRT1; AltName: Full=Proteolysis 1 protein
228	2.00E-18	55	69%	82%	isotig02596	-	656	195	357	0	gi|62900696|sp|Q8LBL5.2|PRT1_ARATH	410	316	370	0	RecName: Full=E3 ubiquitin-protein ligase PRT1; AltName: Full=Proteolysis 1 protein
277	5.00E-24	135	44%	57%	isotig02597	-	671	287	470	0	gi|62900696|sp|Q8LBL5.2|PRT1_ARATH	410	183	317	0	RecName: Full=E3 ubiquitin-protein ligase PRT1; AltName: Full=Proteolysis 1 protein
460	8.00E-45	140	59%	77%	isotig02598	-	1364	686	869	0	gi|68565931|sp|Q9CA40.1|NUDT1_ARATH	147	3	142	0	RecName: Full=Nudix hydrolase 1; Short=AtNUDT1; AltName: Full=7,8-dihydro-8-oxoguanine-triphosphatase; AltName: Full=8-oxo-dGTP diphosphatase; Short=8-oxo-dGTPase;
460	6.00E-45	140	59%	77%	isotig02599	-	1113	686	869	0	gi|68565931|sp|Q9CA40.1|NUDT1_ARATH	147	3	142	0	RecName: Full=Nudix hydrolase 1; Short=AtNUDT1; AltName: Full=7,8-dihydro-8-oxoguanine-triphosphatase; AltName: Full=8-oxo-dGTP diphosphatase; Short=8-oxo-dGTPase;
267	1.00E-22	118	47%	65%	isotig02602	-	908	726	729	0	gi|75134491|sp|Q6Z8K4.1|MUB3_ORYSJ	119	2	119	0	RecName: Full=Membrane-anchored ubiquitin-fold protein 3; Short=Membrane-anchored ub-fold protein 3; AltName: Full=OsMUB3; Flags: Precursor
165	7.00E-11	75	48%	65%	isotig02603	-	909	597	600	0	gi|75134491|sp|Q6Z8K4.1|MUB3_ORYSJ	119	45	119	0	RecName: Full=Membrane-anchored ubiquitin-fold protein 3; Short=Membrane-anchored ub-fold protein 3; AltName: Full=OsMUB3; Flags: Precursor
258	4.00E-22	93	52%	75%	isotig02604	-	516	334	337	0	gi|75134491|sp|Q6Z8K4.1|MUB3_ORYSJ	119	2	94	0	RecName: Full=Membrane-anchored ubiquitin-fold protein 3; Short=Membrane-anchored ub-fold protein 3; AltName: Full=OsMUB3; Flags: Precursor
141	2.00E-08	50	56%	78%	isotig02605	-	517	238	385	0	gi|75134491|sp|Q6Z8K4.1|MUB3_ORYSJ	119	45	94	0	RecName: Full=Membrane-anchored ubiquitin-fold protein 3; Short=Membrane-anchored ub-fold protein 3; AltName: Full=OsMUB3; Flags: Precursor
113	2.00E-05	41	51%	78%	isotig02606	-	451	320	440	0	gi|75213044|sp|Q9SW27.1|MUB3_ARATH	118	4	44	0	RecName: Full=Membrane-anchored ubiquitin-fold protein 3; Short=AtMUB3; Short=Membrane-anchored ub-fold protein 3; AltName: Full=ATGP4; Flags: Precursor
212	2.00E-16	133	40%	56%	isotig02607	-	729	45	228	0	gi|254813404|sp|A9W106.1|BIOF_METEP	383	230	362	0	RecName: Full=8-amino-7-oxononanoate synthase; Short=AONS; AltName: Full=7-keto-8-amino-pelargonic acid synthase; Short=7-KAP synthase; Short=KAPA synthase; AltNam
205	1.00E-15	131	38%	55%	isotig02608	-	726	42	225	0	gi|254813404|sp|A9W106.1|BIOF_METEP	383	230	360	0	RecName: Full=8-amino-7-oxononanoate synthase; Short=AONS; AltName: Full=7-keto-8-amino-pelargonic acid synthase; Short=7-KAP synthase; Short=KAPA synthase; AltNam
222	1.00E-17	174	36%	51%	isotig02609	-	667	162	345	0	gi|122316133|sp|Q0APZ9.1|BIOF_MARMM	392	201	374	0	RecName: Full=8-amino-7-oxononanoate synthase; Short=AONS; AltName: Full=7-keto-8-amino-pelargonic acid synthase; Short=7-KAP synthase; Short=KAPA synthase; AltNam
202	2.00E-15	131	38%	55%	isotig02610	-	664	42	225	0	gi|254813404|sp|A9W106.1|BIOF_METEP	383	230	360	0	RecName: Full=8-amino-7-oxononanoate synthase; Short=AONS; AltName: Full=7-keto-8-amino-pelargonic acid synthase; Short=7-KAP synthase; Short=KAPA synthase; AltNam
167	2.00E-11	38	87%	92%	isotig02612	-	648	238	349	0	gi|50400631|sp|Q9C7S7.1|ERO1_ARATH	469	226	263	0	RecName: Full=Endoplasmic oxidoreductin-1; Flags: Precursor
370	6.00E-35	102	69%	78%	isotig02613	-	609	7	310	0	gi|50400631|sp|Q9C7S7.1|ERO1_ARATH	469	162	263	0	RecName: Full=Endoplasmic oxidoreductin-1; Flags: Precursor
328	2.00E-30	76	80%	93%	isotig02614	-	465	238	463	0	gi|50400631|sp|Q9C7S7.1|ERO1_ARATH	469	226	301	0	RecName: Full=Endoplasmic oxidoreductin-1; Flags: Precursor
531	0.00E+00	140	70%	83%	isotig02615	-	426	7	424	0	gi|50400631|sp|Q9C7S7.1|ERO1_ARATH	469	162	301	0	RecName: Full=Endoplasmic oxidoreductin-1; Flags: Precursor
170	4.00E-12	36	89%	94%	isotig02616	-	419	309	414	0	gi|50400445|sp|Q7X9I4.1|ERO2_ARATH	472	264	299	0	RecName: Full=Endoplasmic oxidoreductin-2; Flags: Precursor
131	4.00E-07	31	58%	65%	isotig02617	-	671	223	313	0	gi|212276489|sp|Q6ZQ93.3|UBP34_MOUSE	3582	768	798	0	RecName: Full=Ubiquitin carboxyl-terminal hydrolase 34; AltName: Full=Deubiquitinating enzyme 34; AltName: Full=Ubiquitin thioesterase 34; AltName: Full=Ubiquitin
131	3.00E-07	31	58%	65%	isotig02618	-	632	184	274	0	gi|212276489|sp|Q6ZQ93.3|UBP34_MOUSE	3582	768	798	0	RecName: Full=Ubiquitin carboxyl-terminal hydrolase 34; AltName: Full=Deubiquitinating enzyme 34; AltName: Full=Ubiquitin thioesterase 34; AltName: Full=Ubiquitin
127	6.00E-07	19	84%	84%	isotig02619	-	489	235	289	0	gi|74865845|sp|Q8MP30.1|Y7791_DICDI	233	105	123	0	RecName: Full=Uncharacterized histidine-rich protein DDB_G0274557; Flags: Precursor
127	4.00E-07	19	84%	84%	isotig02620	-	450	196	250	0	gi|74865845|sp|Q8MP30.1|Y7791_DICDI	233	105	123	0	RecName: Full=Uncharacterized histidine-rich protein DDB_G0274557; Flags: Precursor
2333	0.00E+00	596	75%	90%	isotig02627	-	2327	340	1783	0	gi|28201911|sp|Q94KJ7.1|VPS33_ARATH	592	1	596	0	RecName: Full=Vacuolar protein sorting-associated protein 33 homolog; Short=AtVPS33
2334	0.00E+00	596	75%	90%	isotig02628	-	2327	340	1783	0	gi|28201911|sp|Q94KJ7.1|VPS33_ARATH	592	1	596	0	RecName: Full=Vacuolar protein sorting-associated protein 33 homolog; Short=AtVPS33
2330	0.00E+00	596	75%	90%	isotig02629	-	2302	315	1758	0	gi|28201911|sp|Q94KJ7.1|VPS33_ARATH	592	1	596	0	RecName: Full=Vacuolar protein sorting-associated protein 33 homolog; Short=AtVPS33
2331	0.00E+00	596	75%	90%	isotig02630	-	2302	315	1758	0	gi|28201911|sp|Q94KJ7.1|VPS33_ARATH	592	1	596	0	RecName: Full=Vacuolar protein sorting-associated protein 33 homolog; Short=AtVPS33
385	9.00E-36	246	38%	59%	isotig02631	-	2584	912	1455	0	gi|46395628|sp|O81825.1|DRL28_ARATH	919	123	368	0	RecName: Full=Probable disease resistance protein At4g27220
366	1.00E-33	258	38%	54%	isotig02632	-	2571	912	1455	0	gi|46395628|sp|O81825.1|DRL28_ARATH	919	123	380	0	RecName: Full=Probable disease resistance protein At4g27220
364	2.00E-33	246	38%	56%	isotig02633	-	2037	365	908	0	gi|46395628|sp|O81825.1|DRL28_ARATH	919	123	368	0	RecName: Full=Probable disease resistance protein At4g27220
366	1.00E-33	258	38%	54%	isotig02634	-	2024	365	908	0	gi|46395628|sp|O81825.1|DRL28_ARATH	919	123	380	0	RecName: Full=Probable disease resistance protein At4g27220
1373	0.00E+00	318	84%	91%	isotig02635	-	2934	1777	2728	0	gi|75311776|sp|Q9M1B9.1|SCRK4_ARATH	326	8	325	0	RecName: Full=Probable fructokinase-4
1373	0.00E+00	318	84%	91%	isotig02636	-	2603	1446	2397	0	gi|75311776|sp|Q9M1B9.1|SCRK4_ARATH	326	8	325	0	RecName: Full=Probable fructokinase-4
311	3.00E-27	167	49%	59%	isotig02639	-	2508	283	781	0	gi|75174736|sp|Q9LMA8.1|TI10A_ARATH	253	1	167	0	RecName: Full=Protein TIFY 10A; AltName: Full=Jasmonate ZIM domain-containing protein 1
311	3.00E-27	167	49%	59%	isotig02640	-	2506	283	781	0	gi|75174736|sp|Q9LMA8.1|TI10A_ARATH	253	1	167	0	RecName: Full=Protein TIFY 10A; AltName: Full=Jasmonate ZIM domain-containing protein 1
421	4.00E-40	254	41%	55%	isotig02641	-	2029	343	1102	0	gi|75193990|sp|Q9S7M2.1|TI10B_ARATH	249	15	268	0	RecName: Full=Protein TIFY 10B; AltName: Full=Jasmonate ZIM domain-containing protein 2
421	4.00E-40	254	41%	55%	isotig02642	-	2027	343	1102	0	gi|75193990|sp|Q9S7M2.1|TI10B_ARATH	249	15	268	0	RecName: Full=Protein TIFY 10B; AltName: Full=Jasmonate ZIM domain-containing protein 2
1249	0.00E+00	387	63%	77%	isotig02643	-	2461	1107	2010	0	gi|30913088|sp|Q8L6Y4.2|EMF2_ARATH	631	19	405	0	RecName: Full=Polycomb group protein EMBRYONIC FLOWER 2
1249	0.00E+00	387	63%	77%	isotig02644	-	2389	1035	1938	0	gi|30913088|sp|Q8L6Y4.2|EMF2_ARATH	631	19	405	0	RecName: Full=Polycomb group protein EMBRYONIC FLOWER 2
1249	0.00E+00	387	63%	77%	isotig02645	-	2037	683	1586	0	gi|30913088|sp|Q8L6Y4.2|EMF2_ARATH	631	19	405	0	RecName: Full=Polycomb group protein EMBRYONIC FLOWER 2
427	4.00E-41	88	84%	92%	isotig02646	-	1131	375	378	0	gi|30913088|sp|Q8L6Y4.2|EMF2_ARATH	631	543	630	0	RecName: Full=Polycomb group protein EMBRYONIC FLOWER 2
411	8.00E-39	109	72%	80%	isotig02647	-	2599	2	326	0	gi|75325485|sp|Q6Z808.1|RAC3_ORYSJ	214	87	195	0	RecName: Full=Rac-like GTP-binding protein 3; AltName: Full=OsRac3
411	8.00E-39	109	72%	80%	isotig02648	-	2556	2	326	0	gi|75325485|sp|Q6Z808.1|RAC3_ORYSJ	214	87	195	0	RecName: Full=Rac-like GTP-binding protein 3; AltName: Full=OsRac3
411	6.00E-39	109	72%	80%	isotig02649	-	2065	2	326	0	gi|75325485|sp|Q6Z808.1|RAC3_ORYSJ	214	87	195	0	RecName: Full=Rac-like GTP-binding protein 3; AltName: Full=OsRac3
601	0.00E+00	193	66%	73%	isotig02655	-	2504	39	402	0	gi|158514812|sp|O82302.2|P2C29_ARATH	783	558	750	0	RecName: Full=Protein phosphatase 2C 29; Short=AtPP2C29; AltName: Full=Protein POLTERGEIST-LIKE 1; AltName: Full=Protein phosphatase 2C PLL1; Short=PP2C PLL1
1213	0.00E+00	291	81%	88%	isotig02656	-	1753	839	1382	0	gi|75267395|sp|Q9XF67.1|PDPK1_ARATH	491	1	291	0	RecName: Full=3-phosphoinositide-dependent protein kinase 1; Short=AtPDK1
523	0.00E+00	217	55%	65%	isotig02657	-	1432	695	1058	0	gi|158514812|sp|O82302.2|P2C29_ARATH	783	13	229	0	RecName: Full=Protein phosphatase 2C 29; Short=AtPP2C29; AltName: Full=Protein POLTERGEIST-LIKE 1; AltName: Full=Protein phosphatase 2C PLL1; Short=PP2C PLL1
1420	0.00E+00	362	76%	85%	isotig02658	-	1274	0	903	0	gi|75267395|sp|Q9XF67.1|PDPK1_ARATH	491	1	362	0	RecName: Full=3-phosphoinositide-dependent protein kinase 1; Short=AtPDK1
2018	0.00E+00	413	95%	98%	isotig02659	-	1717	448	1351	0	gi|2500517|sp|Q40471.1|IF4A9_TOBAC	413	1	413	0	RecName: Full=Eukaryotic initiation factor 4A-9; Short=eIF-4A-9; AltName: Full=ATP-dependent RNA helicase eIF4A-9
2020	0.00E+00	413	95%	98%	isotig02660	-	1735	448	1351	0	gi|2500517|sp|Q40471.1|IF4A9_TOBAC	413	1	413	0	RecName: Full=Eukaryotic initiation factor 4A-9; Short=eIF-4A-9; AltName: Full=ATP-dependent RNA helicase eIF4A-9
2029	0.00E+00	413	95%	98%	isotig02661	-	1730	448	1351	0	gi|2500517|sp|Q40471.1|IF4A9_TOBAC	413	1	413	0	RecName: Full=Eukaryotic initiation factor 4A-9; Short=eIF-4A-9; AltName: Full=ATP-dependent RNA helicase eIF4A-9
2027	0.00E+00	413	95%	98%	isotig02662	-	1726	448	1351	0	gi|2500517|sp|Q40471.1|IF4A9_TOBAC	413	1	413	0	RecName: Full=Eukaryotic initiation factor 4A-9; Short=eIF-4A-9; AltName: Full=ATP-dependent RNA helicase eIF4A-9
671	0.00E+00	394	39%	56%	isotig02663	-	1813	289	1468	0	gi|75206916|sp|Q9SND9.1|Y3028_ARATH	443	56	449	0	RecName: Full=Uncharacterized acetyltransferase At3g50280
671	0.00E+00	398	39%	55%	isotig02664	-	1812	276	1467	0	gi|75206916|sp|Q9SND9.1|Y3028_ARATH	443	52	449	0	RecName: Full=Uncharacterized acetyltransferase At3g50280
667	0.00E+00	394	39%	56%	isotig02665	-	1613	289	1468	0	gi|75206916|sp|Q9SND9.1|Y3028_ARATH	443	56	449	0	RecName: Full=Uncharacterized acetyltransferase At3g50280
667	0.00E+00	398	39%	55%	isotig02666	-	1612	276	1467	0	gi|75206916|sp|Q9SND9.1|Y3028_ARATH	443	52	449	0	RecName: Full=Uncharacterized acetyltransferase At3g50280
406	2.00E-38	91	87%	93%	isotig02671	-	1873	689	692	0	gi|75333028|sp|Q9AT00.1|AB13I_ARATH	345	246	336	0	RecName: Full=Protein TRIGALACTOSYLDIACYLGLYCEROL 3, chloroplastic; AltName: Full=ABC transporter I family member 13; Short=ABC transporter ABCI.13; Short=AtABCI13
463	4.00E-45	100	89%	96%	isotig02672	-	1740	556	559	0	gi|75333028|sp|Q9AT00.1|AB13I_ARATH	345	246	345	0	RecName: Full=Protein TRIGALACTOSYLDIACYLGLYCEROL 3, chloroplastic; AltName: Full=ABC transporter I family member 13; Short=ABC transporter ABCI.13; Short=AtABCI13
547	0.00E+00	133	82%	89%	isotig02673	-	1673	611	794	0	gi|75333028|sp|Q9AT00.1|AB13I_ARATH	345	212	344	0	RecName: Full=Protein TRIGALACTOSYLDIACYLGLYCEROL 3, chloroplastic; AltName: Full=ABC transporter I family member 13; Short=ABC transporter ABCI.13; Short=AtABCI13
601	0.00E+00	134	87%	94%	isotig02674	-	1540	478	661	0	gi|75333028|sp|Q9AT00.1|AB13I_ARATH	345	212	345	0	RecName: Full=Protein TRIGALACTOSYLDIACYLGLYCEROL 3, chloroplastic; AltName: Full=ABC transporter I family member 13; Short=ABC transporter ABCI.13; Short=AtABCI13
497	0.00E+00	105	90%	94%	isotig02675	-	2065	1309	1312	0	gi|27735197|sp|P47924.2|RIBBA_ARATH	543	367	471	0	RecName: Full=Riboflavin biosynthesis protein ribBA, chloroplastic; Includes: RecName: Full=3,4-dihydroxy-2-butanone 4-phosphate synthase; Short=DHBP synthase; Inc
638	0.00E+00	174	72%	82%	isotig02676	-	1792	856	1039	0	gi|27735197|sp|P47924.2|RIBBA_ARATH	543	367	540	0	RecName: Full=Riboflavin biosynthesis protein ribBA, chloroplastic; Includes: RecName: Full=3,4-dihydroxy-2-butanone 4-phosphate synthase; Short=DHBP synthase; Inc
661	0.00E+00	138	90%	95%	isotig02677	-	1589	1228	1411	0	gi|27735197|sp|P47924.2|RIBBA_ARATH	543	334	471	0	RecName: Full=Riboflavin biosynthesis protein ribBA, chloroplastic; Includes: RecName: Full=3,4-dihydroxy-2-butanone 4-phosphate synthase; Short=DHBP synthase; Inc
798	0.00E+00	207	75%	84%	isotig02678	-	1316	775	1138	0	gi|27735197|sp|P47924.2|RIBBA_ARATH	543	334	540	0	RecName: Full=Riboflavin biosynthesis protein ribBA, chloroplastic; Includes: RecName: Full=3,4-dihydroxy-2-butanone 4-phosphate synthase; Short=DHBP synthase; Inc
318	3.00E-28	133	42%	62%	isotig02679	-	1842	1443	1839	0	gi|74626734|sp|O59668.1|YB83_SCHPO	398	266	398	0	RecName: Full=LisH domain-containing protein C29A3.03c
339	1.00E-30	133	44%	65%	isotig02680	-	1841	1442	1838	0	gi|74626734|sp|O59668.1|YB83_SCHPO	398	266	398	0	RecName: Full=LisH domain-containing protein C29A3.03c
318	3.00E-28	133	42%	62%	isotig02681	-	1515	1116	1512	0	gi|74626734|sp|O59668.1|YB83_SCHPO	398	266	398	0	RecName: Full=LisH domain-containing protein C29A3.03c
339	1.00E-30	133	44%	65%	isotig02682	-	1514	1115	1511	0	gi|74626734|sp|O59668.1|YB83_SCHPO	398	266	398	0	RecName: Full=LisH domain-containing protein C29A3.03c
1333	0.00E+00	297	84%	90%	isotig02683	-	1743	687	1230	0	gi|108935873|sp|P48489.2|PP1_ORYSJ	322	20	316	0	RecName: Full=Serine/threonine-protein phosphatase PP1
1335	0.00E+00	297	84%	90%	isotig02684	-	1740	684	1227	0	gi|108935873|sp|P48489.2|PP1_ORYSJ	322	20	316	0	RecName: Full=Serine/threonine-protein phosphatase PP1
1337	0.00E+00	302	83%	90%	isotig02685	-	1611	522	1245	0	gi|108935873|sp|P48489.2|PP1_ORYSJ	322	15	316	0	RecName: Full=Serine/threonine-protein phosphatase PP1
1339	0.00E+00	302	83%	90%	isotig02686	-	1608	519	1242	0	gi|108935873|sp|P48489.2|PP1_ORYSJ	322	15	316	0	RecName: Full=Serine/threonine-protein phosphatase PP1
1097	0.00E+00	281	77%	85%	isotig02691	-	1808	964	1507	0	gi|75154756|sp|Q8LAC4.1|URH2_ARATH	322	7	287	0	RecName: Full=Probable uridine nucleosidase 2; AltName: Full=Uridine ribohydrolase 2
839	0.00E+00	209	77%	87%	isotig02692	-	1681	928	1291	0	gi|75154756|sp|Q8LAC4.1|URH2_ARATH	322	79	287	0	RecName: Full=Probable uridine nucleosidase 2; AltName: Full=Uridine ribohydrolase 2
1243	0.00E+00	316	78%	85%	isotig02693	-	1607	583	1306	0	gi|75154756|sp|Q8LAC4.1|URH2_ARATH	322	7	322	0	RecName: Full=Probable uridine nucleosidase 2; AltName: Full=Uridine ribohydrolase 2
984	0.00E+00	244	77%	87%	isotig02694	-	1480	547	1090	0	gi|75154756|sp|Q8LAC4.1|URH2_ARATH	322	79	322	0	RecName: Full=Probable uridine nucleosidase 2; AltName: Full=Uridine ribohydrolase 2
1934	0.00E+00	461	82%	87%	isotig02695	-	1734	94	1474	0	gi|3915165|sp|O50046.1|TRPB_CAMAC	466	12	472	0	RecName: Full=Tryptophan synthase beta chain 2, chloroplastic; Flags: Precursor
1918	0.00E+00	461	81%	87%	isotig02696	-	1734	94	1474	0	gi|3915165|sp|O50046.1|TRPB_CAMAC	466	12	472	0	RecName: Full=Tryptophan synthase beta chain 2, chloroplastic; Flags: Precursor
1750	0.00E+00	360	92%	96%	isotig02697	-	1504	149	1226	0	gi|3915165|sp|O50046.1|TRPB_CAMAC	466	107	466	0	RecName: Full=Tryptophan synthase beta chain 2, chloroplastic; Flags: Precursor
1734	0.00E+00	360	91%	96%	isotig02698	-	1504	149	1226	0	gi|3915165|sp|O50046.1|TRPB_CAMAC	466	107	466	0	RecName: Full=Tryptophan synthase beta chain 2, chloroplastic; Flags: Precursor
717	0.00E+00	274	52%	67%	isotig02699	-	1782	938	1481	0	gi|75150383|sp|Q8GT20.1|BEBT_TOBAC	460	6	279	0	RecName: Full=Benzyl alcohol O-benzoyltransferase; AltName: Full=Benzoyl coenzyme A:benzyl alcohol benzoyl transferase
717	0.00E+00	274	52%	67%	isotig02700	-	1800	956	1499	0	gi|75150383|sp|Q8GT20.1|BEBT_TOBAC	460	6	279	0	RecName: Full=Benzyl alcohol O-benzoyltransferase; AltName: Full=Benzoyl coenzyme A:benzyl alcohol benzoyl transferase
717	0.00E+00	274	52%	67%	isotig02701	-	1702	858	1401	0	gi|75150383|sp|Q8GT20.1|BEBT_TOBAC	460	6	279	0	RecName: Full=Benzyl alcohol O-benzoyltransferase; AltName: Full=Benzoyl coenzyme A:benzyl alcohol benzoyl transferase
704	0.00E+00	217	62%	75%	isotig02702	-	1036	372	735	0	gi|75150383|sp|Q8GT20.1|BEBT_TOBAC	460	6	222	0	RecName: Full=Benzyl alcohol O-benzoyltransferase; AltName: Full=Benzoyl coenzyme A:benzyl alcohol benzoyl transferase
419	6.00E-40	164	51%	71%	isotig02703	-	1734	1363	1546	0	gi|187471036|sp|A2A4P0.1|DHX8_MOUSE	1244	877	1040	0	RecName: Full=ATP-dependent RNA helicase DHX8; AltName: Full=DEAH box protein 8
255	6.00E-21	88	55%	78%	isotig02704	-	1618	1315	1318	0	gi|61212955|sp|Q5RBD4.1|DHX35_PONAB	720	431	518	0	RecName: Full=Probable ATP-dependent RNA helicase DHX35; AltName: Full=DEAH box protein 35
540	0.00E+00	222	47%	68%	isotig02705	-	1505	957	1320	0	gi|3913425|sp|O22899.1|DHX15_ARATH	729	365	586	0	RecName: Full=Probable pre-mRNA-splicing factor ATP-dependent RNA helicase
282	4.00E-24	150	38%	62%	isotig02706	-	1389	915	1098	0	gi|2500543|sp|Q09530.1|MOG5_CAEEL	1200	901	1050	0	RecName: Full=Probable pre-mRNA-splicing factor ATP-dependent RNA helicase mog-5; AltName: Full=Masculinization of germline protein 5; AltName: Full=Sex determinatio
447	4.00E-43	108	81%	86%	isotig02707	-	1840	477	480	0	gi|75331192|sp|Q8VZJ9.1|CRCK2_ARATH	411	238	345	0	RecName: Full=Calmodulin-binding receptor-like cytoplasmic kinase 2
447	4.00E-43	108	81%	86%	isotig02708	-	1750	477	480	0	gi|75331192|sp|Q8VZJ9.1|CRCK2_ARATH	411	238	345	0	RecName: Full=Calmodulin-binding receptor-like cytoplasmic kinase 2
1079	0.00E+00	315	67%	78%	isotig02709	-	1363	42	765	0	gi|75331192|sp|Q8VZJ9.1|CRCK2_ARATH	411	83	397	0	RecName: Full=Calmodulin-binding receptor-like cytoplasmic kinase 2
1073	0.00E+00	315	66%	78%	isotig02710	-	1273	42	765	0	gi|75331192|sp|Q8VZJ9.1|CRCK2_ARATH	411	83	397	0	RecName: Full=Calmodulin-binding receptor-like cytoplasmic kinase 2
709	0.00E+00	299	49%	68%	isotig02711	-	1970	697	1240	0	gi|2501216|sp|O07051.1|LTAA_AERJA	338	2	300	0	RecName: Full=L-allo-threonine aldolase; Short=L-allo-TA; AltName: Full=L-allo-threonine acetaldehyde-lyase
701	0.00E+00	299	49%	68%	isotig02712	-	1686	697	1240	0	gi|2501216|sp|O07051.1|LTAA_AERJA	338	2	300	0	RecName: Full=L-allo-threonine aldolase; Short=L-allo-TA; AltName: Full=L-allo-threonine acetaldehyde-lyase
702	0.00E+00	299	49%	68%	isotig02713	-	1650	697	1240	0	gi|2501216|sp|O07051.1|LTAA_AERJA	338	2	300	0	RecName: Full=L-allo-threonine aldolase; Short=L-allo-TA; AltName: Full=L-allo-threonine acetaldehyde-lyase
165	1.00E-10	132	34%	48%	isotig02716	-	1320	393	576	0	gi|75042308|sp|Q5RDB8.1|NIPA3_PONAB	410	119	250	0	RecName: Full=Magnesium transporter NIPA3; AltName: Full=NIPA-like protein 1; AltName: Full=Non-imprinted in Prader-Willi/Angelman syndrome region protein 3 homolo
165	1.00E-10	132	34%	48%	isotig02717	-	1302	375	558	0	gi|75042308|sp|Q5RDB8.1|NIPA3_PONAB	410	119	250	0	RecName: Full=Magnesium transporter NIPA3; AltName: Full=NIPA-like protein 1; AltName: Full=Non-imprinted in Prader-Willi/Angelman syndrome region protein 3 homolo
165	1.00E-10	132	34%	48%	isotig02718	-	1295	368	551	0	gi|75042308|sp|Q5RDB8.1|NIPA3_PONAB	410	119	250	0	RecName: Full=Magnesium transporter NIPA3; AltName: Full=NIPA-like protein 1; AltName: Full=Non-imprinted in Prader-Willi/Angelman syndrome region protein 3 homolo
153	3.00E-09	89	37%	56%	isotig02721	-	1400	1174	1177	0	gi|124015162|sp|Q9CW42.2|MOSC1_MOUSE	340	61	149	0	RecName: Full=MOSC domain-containing protein 1, mitochondrial; AltName: Full=Mitochondrial amidoxime reducing component 1; Short=mARC1; AltName: Full=Moco sulfura
153	3.00E-09	89	37%	56%	isotig02722	-	1141	915	918	0	gi|124015162|sp|Q9CW42.2|MOSC1_MOUSE	340	61	149	0	RecName: Full=MOSC domain-containing protein 1, mitochondrial; AltName: Full=Mitochondrial amidoxime reducing component 1; Short=mARC1; AltName: Full=Moco sulfura
385	5.00E-36	136	53%	72%	isotig02723	-	1625	237	642	0	gi|2492928|sp|Q63055.1|ARFRP_RAT	201	1	136	0	RecName: Full=ADP-ribosylation factor-related protein 1; Short=ARF-related protein 1; Short=ARP ARFRP_MOUSE RecName: Full=ADP-ribosylation fac
385	5.00E-36	136	53%	72%	isotig02724	-	1625	237	642	0	gi|2492928|sp|Q63055.1|ARFRP_RAT	201	1	136	0	RecName: Full=ADP-ribosylation factor-related protein 1; Short=ARF-related protein 1; Short=ARP ARFRP_MOUSE RecName: Full=ADP-ribosylation fac
433	9.00E-42	190	45%	67%	isotig02725	-	1191	237	804	0	gi|110278817|sp|Q32LJ2.1|ARFRP_BOVIN	201	1	190	0	RecName: Full=ADP-ribosylation factor-related protein 1; Short=ARF-related protein 1
433	9.00E-42	190	45%	67%	isotig02726	-	1191	237	804	0	gi|110278817|sp|Q32LJ2.1|ARFRP_BOVIN	201	1	190	0	RecName: Full=ADP-ribosylation factor-related protein 1; Short=ARF-related protein 1
1483	0.00E+00	539	53%	67%	isotig02727	-	1728	9	1623	0	gi|172046067|sp|Q0WVN5.2|CSLG3_ARATH	751	213	751	0	RecName: Full=Cellulose synthase-like protein G3; Short=AtCslG3
423	2.00E-40	202	43%	58%	isotig02728	-	1470	774	1377	0	gi|75161526|sp|Q8VYR4.1|CSLG2_ARATH	722	525	726	0	RecName: Full=Cellulose synthase-like protein G2; Short=AtCslG2
432	1.00E-41	154	52%	69%	isotig02729	-	1234	774	1233	0	gi|75161526|sp|Q8VYR4.1|CSLG2_ARATH	722	525	678	0	RecName: Full=Cellulose synthase-like protein G2; Short=AtCslG2
707	0.00E+00	245	55%	71%	isotig02730	-	967	9	741	0	gi|172046067|sp|Q0WVN5.2|CSLG3_ARATH	751	213	457	0	RecName: Full=Cellulose synthase-like protein G3; Short=AtCslG3
707	0.00E+00	217	63%	76%	isotig02731	-	1392	313	961	0	gi|27805754|sp|O49377.2|VA711_ARATH	219	1	217	0	RecName: Full=Vesicle-associated membrane protein 711; Short=AtVAMP711; AltName: Full=v-SNARE synaptobrevin 7C; Short=AtVAMP7C
707	0.00E+00	217	63%	76%	isotig02732	-	1376	313	961	0	gi|27805754|sp|O49377.2|VA711_ARATH	219	1	217	0	RecName: Full=Vesicle-associated membrane protein 711; Short=AtVAMP711; AltName: Full=v-SNARE synaptobrevin 7C; Short=AtVAMP7C
707	0.00E+00	217	63%	76%	isotig02733	-	1260	313	961	0	gi|27805754|sp|O49377.2|VA711_ARATH	219	1	217	0	RecName: Full=Vesicle-associated membrane protein 711; Short=AtVAMP711; AltName: Full=v-SNARE synaptobrevin 7C; Short=AtVAMP7C
946	0.00E+00	221	84%	90%	isotig02734	-	1313	313	973	0	gi|27805762|sp|Q9FMR5.1|VA714_ARATH	221	1	221	0	RecName: Full=Vesicle-associated membrane protein 714; Short=AtVAMP714
128	2.00E-06	133	32%	45%	isotig02735	-	1328	649	832	0	gi|224495245|sp|B4MP81.1|EIF3J_DROWI	236	3	135	0	RecName: Full=Eukaryotic translation initiation factor 3 subunit J; Short=eIF3j
128	2.00E-06	133	32%	45%	isotig02736	-	1325	646	829	0	gi|224495245|sp|B4MP81.1|EIF3J_DROWI	236	3	135	0	RecName: Full=Eukaryotic translation initiation factor 3 subunit J; Short=eIF3j
244	8.00E-20	246	30%	49%	isotig02737	-	1310	289	832	0	gi|224494935|sp|B0WCZ5.1|EIF3J_CULQU	241	3	248	0	RecName: Full=Eukaryotic translation initiation factor 3 subunit J; Short=eIF3j
244	8.00E-20	246	30%	49%	isotig02738	-	1307	286	829	0	gi|224494935|sp|B0WCZ5.1|EIF3J_CULQU	241	3	248	0	RecName: Full=Eukaryotic translation initiation factor 3 subunit J; Short=eIF3j
182	2.00E-12	127	35%	52%	isotig02739	-	1745	453	831	0	gi|120943|sp|P13816.1|GARP_PLAFF	678	518	644	0	RecName: Full=Glutamic acid-rich protein; Flags: Precursor
182	2.00E-12	127	35%	52%	isotig02740	-	1597	305	683	0	gi|120943|sp|P13816.1|GARP_PLAFF	678	518	644	0	RecName: Full=Glutamic acid-rich protein; Flags: Precursor
1431	0.00E+00	345	82%	88%	isotig02741	-	1374	349	1381	0	gi|75180949|sp|Q9LXV3.1|DIT1_ARATH	557	63	407	0	RecName: Full=Dicarboxylate transporter 1, chloroplastic; AltName: Full=2-oxoglutarate/malate translocator 1; Short=AtpOMT1; Flags: Precursor
456	3.00E-44	76	95%	97%	isotig02743	-	1845	211	436	0	gi|302595936|sp|Q9M9L0.2|APC11_ARATH	84	8	83	0	RecName: Full=Anaphase-promoting complex subunit 11; AltName: Full=Cyclosome subunit 11
456	3.00E-44	76	95%	97%	isotig02744	-	1845	211	436	0	gi|302595936|sp|Q9M9L0.2|APC11_ARATH	84	8	83	0	RecName: Full=Anaphase-promoting complex subunit 11; AltName: Full=Cyclosome subunit 11
241	9.00E-20	53	85%	89%	isotig02745	-	810	524	680	0	gi|122169560|sp|Q0DKW8.1|LTI6B_ORYSJ	55	3	55	0	RecName: Full=Hydrophobic protein LTI6B; AltName: Full=Low temperature-induced protein 6B LTI6B_ORYSI RecName: Full=Hydrophobic protein L
457	6.00E-45	76	96%	99%	isotig02746	-	674	211	436	0	gi|302595936|sp|Q9M9L0.2|APC11_ARATH	84	8	83	0	RecName: Full=Anaphase-promoting complex subunit 11; AltName: Full=Cyclosome subunit 11
813	0.00E+00	209	76%	87%	isotig02747	-	1470	131	494	0	gi|75161555|sp|Q8VYY4.1|BASS6_ARATH	409	199	407	0	RecName: Full=Probable sodium/metabolite cotransporter BASS6, chloroplastic; AltName: Full=Bile acid transporter 4; AltName: Full=Bile acid-sodium symporter family
819	0.00E+00	216	74%	85%	isotig02748	-	1398	152	515	0	gi|75161555|sp|Q8VYY4.1|BASS6_ARATH	409	192	407	0	RecName: Full=Probable sodium/metabolite cotransporter BASS6, chloroplastic; AltName: Full=Bile acid transporter 4; AltName: Full=Bile acid-sodium symporter family
437	3.00E-42	122	69%	84%	isotig02749	-	1130	434	617	0	gi|75161555|sp|Q8VYY4.1|BASS6_ARATH	409	71	192	0	RecName: Full=Probable sodium/metabolite cotransporter BASS6, chloroplastic; AltName: Full=Bile acid transporter 4; AltName: Full=Bile acid-sodium symporter family
464	1.00E-45	128	70%	84%	isotig02750	-	1058	362	545	0	gi|75161555|sp|Q8VYY4.1|BASS6_ARATH	409	71	198	0	RecName: Full=Probable sodium/metabolite cotransporter BASS6, chloroplastic; AltName: Full=Bile acid transporter 4; AltName: Full=Bile acid-sodium symporter family
161	4.00E-10	76	45%	61%	isotig02752	-	1451	48	51	0	gi|75184795|sp|Q9M548.1|DRM2_ARATH	626	444	519	0	RecName: Full=DNA (cytosine-5)-methyltransferase DRM2; AltName: Full=Protein DOMAINS REARRANGED METHYLASE 2
165	1.00E-10	76	45%	62%	isotig02753	-	1330	48	51	0	gi|75184795|sp|Q9M548.1|DRM2_ARATH	626	444	519	0	RecName: Full=DNA (cytosine-5)-methyltransferase DRM2; AltName: Full=Protein DOMAINS REARRANGED METHYLASE 2
752	0.00E+00	213	67%	79%	isotig02755	-	1689	1	637	0	gi|172044488|sp|O23617.2|TPS5_ARATH	862	631	843	0	RecName: Full=Alpha,alpha-trehalose-phosphate synthase [UDP-forming]
752	0.00E+00	213	67%	79%	isotig02756	-	1610	1	637	0	gi|172044488|sp|O23617.2|TPS5_ARATH	862	631	843	0	RecName: Full=Alpha,alpha-trehalose-phosphate synthase [UDP-forming]
988	0.00E+00	219	87%	94%	isotig02767	-	1214	432	795	0	gi|21542460|sp|P47192.2|VA722_ARATH	221	1	219	0	RecName: Full=Vesicle-associated membrane protein 722; Short=AtVAMP722; AltName: Full=Synaptobrevin-related protein 1
986	0.00E+00	219	86%	93%	isotig02768	-	1213	432	795	0	gi|21542460|sp|P47192.2|VA722_ARATH	221	1	219	0	RecName: Full=Vesicle-associated membrane protein 722; Short=AtVAMP722; AltName: Full=Synaptobrevin-related protein 1
986	0.00E+00	219	86%	94%	isotig02769	-	1156	374	737	0	gi|21542460|sp|P47192.2|VA722_ARATH	221	1	219	0	RecName: Full=Vesicle-associated membrane protein 722; Short=AtVAMP722; AltName: Full=Synaptobrevin-related protein 1
976	0.00E+00	219	85%	93%	isotig02770	-	1155	374	737	0	gi|21542460|sp|P47192.2|VA722_ARATH	221	1	219	0	RecName: Full=Vesicle-associated membrane protein 722; Short=AtVAMP722; AltName: Full=Synaptobrevin-related protein 1
1475	0.00E+00	408	66%	83%	isotig02771	-	1378	145	1048	0	gi|85687554|sp|O04373.2|ILL4_ARATH	440	3	410	0	RecName: Full=IAA-amino acid hydrolase ILR1-like 4; Flags: Precursor
1308	0.00E+00	335	74%	85%	isotig02772	-	1160	107	830	0	gi|85687554|sp|O04373.2|ILL4_ARATH	440	3	337	0	RecName: Full=IAA-amino acid hydrolase ILR1-like 4; Flags: Precursor
315	4.00E-28	101	53%	75%	isotig02773	-	1163	124	127	0	gi|85687554|sp|O04373.2|ILL4_ARATH	440	306	406	0	RecName: Full=IAA-amino acid hydrolase ILR1-like 4; Flags: Precursor
908	0.00E+00	249	67%	85%	isotig02774	-	954	28	571	0	gi|85687554|sp|O04373.2|ILL4_ARATH	440	158	406	0	RecName: Full=IAA-amino acid hydrolase ILR1-like 4; Flags: Precursor
337	2.00E-30	87	71%	84%	isotig02775	-	1414	1146	1149	0	gi|75301121|sp|Q8L706.1|SYT5_ARATH	560	1	87	0	RecName: Full=Synaptotagmin-5; AltName: Full=NTMC2T2.1; AltName: Full=Synaptotagmin E
652	0.00E+00	169	72%	86%	isotig02776	-	1342	894	1077	0	gi|75301121|sp|Q8L706.1|SYT5_ARATH	560	1	169	0	RecName: Full=Synaptotagmin-5; AltName: Full=NTMC2T2.1; AltName: Full=Synaptotagmin E
394	2.00E-37	102	76%	86%	isotig02777	-	983	137	140	0	gi|75301121|sp|Q8L706.1|SYT5_ARATH	560	170	271	0	RecName: Full=Synaptotagmin-5; AltName: Full=NTMC2T2.1; AltName: Full=Synaptotagmin E
657	0.00E+00	170	72%	86%	isotig02778	-	911	463	646	0	gi|75301121|sp|Q8L706.1|SYT5_ARATH	560	1	170	0	RecName: Full=Synaptotagmin-5; AltName: Full=NTMC2T2.1; AltName: Full=Synaptotagmin E
196	3.00E-14	76	53%	71%	isotig02783	-	1129	501	504	0	gi|109829212|sp|P0C1J6.1|FKBP4_RHIO9	382	174	249	0	RecName: Full=FK506-binding protein 4; AltName: Full=Peptidyl-prolyl cis-trans isomerase; Short=PPIase; AltName: Full=Rotamase
196	3.00E-14	76	53%	71%	isotig02784	-	1124	496	499	0	gi|109829212|sp|P0C1J6.1|FKBP4_RHIO9	382	174	249	0	RecName: Full=FK506-binding protein 4; AltName: Full=Peptidyl-prolyl cis-trans isomerase; Short=PPIase; AltName: Full=Rotamase
196	3.00E-14	76	53%	71%	isotig02785	-	1121	493	496	0	gi|109829212|sp|P0C1J6.1|FKBP4_RHIO9	382	174	249	0	RecName: Full=FK506-binding protein 4; AltName: Full=Peptidyl-prolyl cis-trans isomerase; Short=PPIase; AltName: Full=Rotamase
196	3.00E-14	76	53%	71%	isotig02786	-	1125	497	500	0	gi|109829212|sp|P0C1J6.1|FKBP4_RHIO9	382	174	249	0	RecName: Full=FK506-binding protein 4; AltName: Full=Peptidyl-prolyl cis-trans isomerase; Short=PPIase; AltName: Full=Rotamase
358	6.00E-33	88	75%	88%	isotig02787	-	1497	452	455	0	gi|18206375|sp|Q42342.2|CYB5A_ARATH	134	47	134	0	RecName: Full=Cytochrome b5 isoform A; AltName: Full=Cytochrome b5 isoform 1
606	0.00E+00	134	81%	93%	isotig02788	-	1005	410	593	0	gi|18206375|sp|Q42342.2|CYB5A_ARATH	134	1	134	0	RecName: Full=Cytochrome b5 isoform A; AltName: Full=Cytochrome b5 isoform 1
609	0.00E+00	134	82%	93%	isotig02789	-	893	410	593	0	gi|18206375|sp|Q42342.2|CYB5A_ARATH	134	1	134	0	RecName: Full=Cytochrome b5 isoform A; AltName: Full=Cytochrome b5 isoform 1
606	0.00E+00	134	81%	93%	isotig02790	-	868	410	593	0	gi|18206375|sp|Q42342.2|CYB5A_ARATH	134	1	134	0	RecName: Full=Cytochrome b5 isoform A; AltName: Full=Cytochrome b5 isoform 1
773	0.00E+00	172	84%	91%	isotig02791	-	1145	277	460	0	gi|75164735|sp|Q948U0.1|RBOHA_SOLTU	963	792	963	0	RecName: Full=Respiratory burst oxidase homolog protein A; AltName: Full=NADPH oxidase RBOHA; AltName: Full=StRBOHA
763	0.00E+00	172	84%	91%	isotig02792	-	1060	277	460	0	gi|75164735|sp|Q948U0.1|RBOHA_SOLTU	963	792	963	0	RecName: Full=Respiratory burst oxidase homolog protein A; AltName: Full=NADPH oxidase RBOHA; AltName: Full=StRBOHA
984	0.00E+00	226	84%	89%	isotig02793	-	1044	259	622	0	gi|75164735|sp|Q948U0.1|RBOHA_SOLTU	963	738	963	0	RecName: Full=Respiratory burst oxidase homolog protein A; AltName: Full=NADPH oxidase RBOHA; AltName: Full=StRBOHA
1214	0.00E+00	279	83%	89%	isotig02794	-	959	238	781	0	gi|75164735|sp|Q948U0.1|RBOHA_SOLTU	963	685	963	0	RecName: Full=Respiratory burst oxidase homolog protein A; AltName: Full=NADPH oxidase RBOHA; AltName: Full=StRBOHA
889	0.00E+00	225	77%	88%	isotig02811	-	1239	135	498	0	gi|75262278|sp|Q9CAG5.1|PUB7_ARATH	782	1	225	0	RecName: Full=U-box domain-containing protein 7; AltName: Full=Plant U-box protein 7
721	0.00E+00	185	77%	86%	isotig02812	-	1166	15	378	0	gi|75262278|sp|Q9CAG5.1|PUB7_ARATH	782	41	225	0	RecName: Full=U-box domain-containing protein 7; AltName: Full=Plant U-box protein 7
357	4.00E-33	99	70%	77%	isotig02815	-	919	738	741	0	gi|75329783|sp|Q8L7T3.1|UBC20_ARATH	180	57	155	0	RecName: Full=Ubiquitin-conjugating enzyme E2 20; AltName: Full=Ubiquitin carrier protein 20
357	4.00E-33	99	70%	77%	isotig02816	-	894	713	716	0	gi|75329783|sp|Q8L7T3.1|UBC20_ARATH	180	57	155	0	RecName: Full=Ubiquitin-conjugating enzyme E2 20; AltName: Full=Ubiquitin carrier protein 20
438	1.00E-42	119	71%	78%	isotig02817	-	796	615	618	0	gi|75329783|sp|Q8L7T3.1|UBC20_ARATH	180	57	175	0	RecName: Full=Ubiquitin-conjugating enzyme E2 20; AltName: Full=Ubiquitin carrier protein 20
459	4.00E-45	119	65%	85%	isotig02818	-	771	590	593	0	gi|74897250|sp|Q54XS6.1|UBE2C_DICDI	153	28	146	0	RecName: Full=Probable ubiquitin-conjugating enzyme E2 C; AltName: Full=Ubiquitin carrier protein C; AltName: Full=Ubiquitin-protein ligase C
622	0.00E+00	153	75%	81%	isotig02819	-	1152	666	849	0	gi|27735265|sp|P50699.2|TLPH_ARATH	243	6	158	0	RecName: Full=Thaumatin-like protein; Flags: Precursor
407	5.00E-39	86	84%	91%	isotig02820	-	818	389	392	0	gi|27735265|sp|P50699.2|TLPH_ARATH	243	158	243	0	RecName: Full=Thaumatin-like protein; Flags: Precursor
407	4.00E-39	86	84%	91%	isotig02821	-	714	389	392	0	gi|27735265|sp|P50699.2|TLPH_ARATH	243	158	243	0	RecName: Full=Thaumatin-like protein; Flags: Precursor
646	0.00E+00	160	74%	81%	isotig02822	-	615	128	311	0	gi|27735265|sp|P50699.2|TLPH_ARATH	243	6	165	0	RecName: Full=Thaumatin-like protein; Flags: Precursor
160	3.00E-10	38	68%	76%	isotig02823	-	939	478	589	0	gi|81884214|sp|Q66HG0.1|RNF13_RAT	380	234	271	0	RecName: Full=E3 ubiquitin-protein ligase RNF13; AltName: Full=RING finger protein 13; Flags: Precursor
190	8.00E-14	60	52%	65%	isotig02824	-	814	293	470	0	gi|81879674|sp|Q91XF4.1|RN167_MOUSE	347	222	281	0	RecName: Full=E3 ubiquitin-protein ligase RNF167; AltName: Full=RING finger protein 167; Flags: Precursor
159	3.00E-10	46	61%	74%	isotig02825	-	725	469	604	0	gi|74733620|sp|Q9H6Y7.1|RN167_HUMAN	350	218	263	0	RecName: Full=E3 ubiquitin-protein ligase RNF167; AltName: Full=RING finger protein 167; AltName: Full=RING105; Flags: Precursor
191	3.00E-14	64	52%	66%	isotig02826	-	600	299	302	0	gi|74733620|sp|Q9H6Y7.1|RN167_HUMAN	350	218	281	0	RecName: Full=E3 ubiquitin-protein ligase RNF167; AltName: Full=RING finger protein 167; AltName: Full=RING105; Flags: Precursor
263	2.00E-22	74	69%	78%	isotig02827	-	780	399	618	0	gi|73921295|sp|Q9SJM6.1|SAP4_ARATH	161	1	74	0	RecName: Full=Zinc finger A20 and AN1 domain-containing stress-associated protein 4; Short=AtSAP4
263	2.00E-22	74	69%	78%	isotig02828	-	774	393	612	0	gi|73921295|sp|Q9SJM6.1|SAP4_ARATH	161	1	74	0	RecName: Full=Zinc finger A20 and AN1 domain-containing stress-associated protein 4; Short=AtSAP4
263	2.00E-22	74	69%	78%	isotig02829	-	745	364	583	0	gi|73921295|sp|Q9SJM6.1|SAP4_ARATH	161	1	74	0	RecName: Full=Zinc finger A20 and AN1 domain-containing stress-associated protein 4; Short=AtSAP4
263	2.00E-22	74	69%	78%	isotig02830	-	630	249	468	0	gi|73921295|sp|Q9SJM6.1|SAP4_ARATH	161	1	74	0	RecName: Full=Zinc finger A20 and AN1 domain-containing stress-associated protein 4; Short=AtSAP4
419	3.00E-40	106	70%	83%	isotig02831	-	1008	509	512	0	gi|122064607|sp|Q27GI3.2|NAT6_ARATH	532	403	508	0	RecName: Full=Nucleobase-ascorbate transporter 6; Short=AtNAT6
410	3.00E-39	103	71%	83%	isotig02832	-	972	500	503	0	gi|122064607|sp|Q27GI3.2|NAT6_ARATH	532	406	508	0	RecName: Full=Nucleobase-ascorbate transporter 6; Short=AtNAT6
700	0.00E+00	293	49%	63%	isotig02839	-	4528	48	924	0	gi|75301658|sp|Q8LPN7.1|RNG1L_ARATH	328	1	293	0	RecName: Full=E3 ubiquitin-protein ligase RING1-like; AltName: Full=RING finger protein 1
700	0.00E+00	293	49%	63%	isotig02840	-	2192	48	924	0	gi|75301658|sp|Q8LPN7.1|RNG1L_ARATH	328	1	293	0	RecName: Full=E3 ubiquitin-protein ligase RING1-like; AltName: Full=RING finger protein 1
700	0.00E+00	293	49%	63%	isotig02841	-	1647	48	924	0	gi|75301658|sp|Q8LPN7.1|RNG1L_ARATH	328	1	293	0	RecName: Full=E3 ubiquitin-protein ligase RING1-like; AltName: Full=RING finger protein 1
1744	0.00E+00	353	89%	93%	isotig02842	-	3576	521	1577	0	gi|75181336|sp|Q9LZS3.1|GLGB2_ARATH	805	113	465	0	RecName: Full=1,4-alpha-glucan-branching enzyme 2-2, chloroplastic/amyloplastic; Short=AtSBE II-2; AltName: Full=Branching enzyme 2; Short=AtBE2; AltName: Full=Sta
3298	0.00E+00	693	85%	91%	isotig02843	-	3148	521	2597	0	gi|75181336|sp|Q9LZS3.1|GLGB2_ARATH	805	113	805	0	RecName: Full=1,4-alpha-glucan-branching enzyme 2-2, chloroplastic/amyloplastic; Short=AtSBE II-2; AltName: Full=Branching enzyme 2; Short=AtBE2; AltName: Full=Sta
3413	0.00E+00	721	90%	95%	isotig02845	-	3495	2	2162	0	gi|1351856|sp|P49608.1|ACOC_CUCMA	898	41	761	0	RecName: Full=Aconitate hydratase, cytoplasmic; Short=Aconitase; AltName: Full=Citrate hydro-lyase
4052	0.00E+00	858	90%	95%	isotig02846	-	2922	2	2573	0	gi|1351856|sp|P49608.1|ACOC_CUCMA	898	41	898	0	RecName: Full=Aconitate hydratase, cytoplasmic; Short=Aconitase; AltName: Full=Citrate hydro-lyase
1998	0.00E+00	428	89%	94%	isotig02847	-	1609	2	1283	0	gi|1351856|sp|P49608.1|ACOC_CUCMA	898	41	468	0	RecName: Full=Aconitate hydratase, cytoplasmic; Short=Aconitase; AltName: Full=Citrate hydro-lyase
1206	0.00E+00	390	63%	77%	isotig02848	-	2555	700	1603	0	gi|75289839|sp|Q6AWW5.1|Y5262_ARATH	524	110	499	0	RecName: Full=Ankyrin repeat-containing protein At5g02620
1206	0.00E+00	390	63%	77%	isotig02849	-	2555	700	1603	0	gi|75289839|sp|Q6AWW5.1|Y5262_ARATH	524	110	499	0	RecName: Full=Ankyrin repeat-containing protein At5g02620
349	1.00E-31	133	54%	68%	isotig02850	-	2336	1201	1384	0	gi|75289839|sp|Q6AWW5.1|Y5262_ARATH	524	110	242	0	RecName: Full=Ankyrin repeat-containing protein At5g02620
901	0.00E+00	226	81%	88%	isotig02860	-	2033	1460	1823	0	gi|75327302|sp|Q7XMK8.1|RH6_ORYSJ	498	94	319	0	RecName: Full=DEAD-box ATP-dependent RNA helicase 6
901	0.00E+00	226	81%	88%	isotig02861	-	1907	1334	1697	0	gi|75327302|sp|Q7XMK8.1|RH6_ORYSJ	498	94	319	0	RecName: Full=DEAD-box ATP-dependent RNA helicase 6
901	0.00E+00	226	81%	88%	isotig02862	-	1592	1019	1382	0	gi|75327302|sp|Q7XMK8.1|RH6_ORYSJ	498	94	319	0	RecName: Full=DEAD-box ATP-dependent RNA helicase 6
2273	0.00E+00	575	73%	86%	isotig02863	-	2992	142	1585	0	gi|75166464|sp|Q94KI8.1|TPC1_ARATH	733	153	727	0	RecName: Full=Two pore calcium channel protein 1; AltName: Full=Calcium channel protein 1; Short=AtCCH1; AltName: Full=Fatty acid oxygenation up-regulated protein 2
2715	0.00E+00	730	70%	83%	isotig02864	-	2276	58	2041	0	gi|75166464|sp|Q94KI8.1|TPC1_ARATH	733	1	730	0	RecName: Full=Two pore calcium channel protein 1; AltName: Full=Calcium channel protein 1; Short=AtCCH1; AltName: Full=Fatty acid oxygenation up-regulated protein 2
1527	0.00E+00	496	61%	75%	isotig02865	-	2109	38	1301	0	gi|38503200|sp|Q9LDR2.1|CNG19_ARATH	729	175	670	0	RecName: Full=Putative cyclic nucleotide-gated ion channel 19; AltName: Full=Cyclic nucleotide-binding transporter 2
2031	0.00E+00	570	68%	81%	isotig02866	-	1709	89	1532	0	gi|38503198|sp|Q9LD37.1|CNG20_ARATH	764	134	703	0	RecName: Full=Probable cyclic nucleotide-gated ion channel 20, chloroplastic; AltName: Full=Cyclic nucleotide-binding transporter 1; Flags: Precursor
1269	0.00E+00	396	63%	76%	isotig02867	-	1591	107	1010	0	gi|38503200|sp|Q9LDR2.1|CNG19_ARATH	729	274	669	0	RecName: Full=Putative cyclic nucleotide-gated ion channel 19; AltName: Full=Cyclic nucleotide-binding transporter 2
158	1.00E-09	94	38%	59%	isotig02868	-	1866	964	967	0	gi|162416127|sp|A6QL92.1|S35F5_BOVIN	524	224	317	0	RecName: Full=Solute carrier family 35 member F5
158	1.00E-09	94	38%	59%	isotig02869	-	1850	948	951	0	gi|162416127|sp|A6QL92.1|S35F5_BOVIN	524	224	317	0	RecName: Full=Solute carrier family 35 member F5
161	4.00E-10	94	38%	59%	isotig02870	-	1534	632	635	0	gi|162416127|sp|A6QL92.1|S35F5_BOVIN	524	224	317	0	RecName: Full=Solute carrier family 35 member F5
1433	0.00E+00	389	67%	84%	isotig02871	-	1725	426	1329	0	gi|75262587|sp|Q9FJZ3.1|MAN7_ARATH	431	30	418	0	RecName: Full=Mannan endo-1,4-beta-mannosidase 7; AltName: Full=Beta-mannanase 7; AltName: Full=Endo-beta-1,4-mannanase 7; Short=AtMAN7; Flags: Precursor
690	0.00E+00	202	63%	81%	isotig02872	-	1636	405	768	0	gi|75262587|sp|Q9FJZ3.1|MAN7_ARATH	431	216	417	0	RecName: Full=Mannan endo-1,4-beta-mannosidase 7; AltName: Full=Beta-mannanase 7; AltName: Full=Endo-beta-1,4-mannanase 7; Short=AtMAN7; Flags: Precursor
690	0.00E+00	202	63%	81%	isotig02873	-	1629	405	768	0	gi|75262587|sp|Q9FJZ3.1|MAN7_ARATH	431	216	417	0	RecName: Full=Mannan endo-1,4-beta-mannosidase 7; AltName: Full=Beta-mannanase 7; AltName: Full=Endo-beta-1,4-mannanase 7; Short=AtMAN7; Flags: Precursor
187	4.00E-13	66	55%	73%	isotig02874	-	1598	1010	1013	0	gi|122142147|sp|Q0III6.1|DNJB6_BOVIN	242	4	69	0	RecName: Full=DnaJ homolog subfamily B member 6; AltName: Full=MRJ
187	4.00E-13	66	55%	73%	isotig02875	-	1582	994	997	0	gi|122142147|sp|Q0III6.1|DNJB6_BOVIN	242	4	69	0	RecName: Full=DnaJ homolog subfamily B member 6; AltName: Full=MRJ
187	4.00E-13	66	55%	73%	isotig02876	-	1582	994	997	0	gi|122142147|sp|Q0III6.1|DNJB6_BOVIN	242	4	69	0	RecName: Full=DnaJ homolog subfamily B member 6; AltName: Full=MRJ
1080	0.00E+00	613	38%	59%	isotig02877	-	3104	1301	2924	0	gi|57012971|sp|Q9DBB4.1|NAA16_MOUSE	864	136	748	0	RecName: Full=N-alpha-acetyltransferase 16, NatA auxiliary subunit; AltName: Full=NMDA receptor-regulated 1-like protein; Short=NARG1-like protein
[truncated: 27,386 more rows]
