# Supplementary material for: De Novo Assembly and Characterization of the Fruit Transcriptome of Chinese Jujube (Ziziphus jujuba Mill.) Using 454 Pyrosequencing and the Development of Novel Tri-Nucleotide SSR Markers
Source: PLoS One. 2014 Sep 3;9(9):e106438. doi: 10.1371/journal.pone.0106438 (PMC4153635; doi:10.1371/journal.pone.0106438)
Supplement: Table S4 — Assembled unigenes matched with KEGG database. (XLS) [file pone.0106438.s005.xls]

Additional File4: Assembled unigenes matched with KEGG database
PathWay	Pathway_definition	number_of_seqs	seqs_kos/genes_list	pathway_imagename
path:ko04977	Vitamin digestion and absorption	16	isotig01373(K14617);isotig01374(K14617);isotig01375(K14617);isotig01376(K14617);isotig01377(K14617);isotig01378(K14617);isotig01379(K14617);isotig01380(K14617);isotig01381(K14617);isotig01382(K14617);isotig01383(K14617);isotig01384(K14617);isotig01385(K14617);isotig01386(K14617);isotig01387(K14617);isotig01388(K14617);	ko04977.png
path:ko04664	Fc epsilon RI signaling pathway	19	HMEVHQZ01AQFLP(K04368);HMEVHQZ01BZBYB(K04392);HMEVHQZ01CBPIJ(K04371);HMEVHQZ01COZX6(K04392);HMEVHQZ01DGE9D(K04392);HMEVHQZ01EZXWX(K04392);HMTIGON02G5COZ(K04392);HMTIGON02ISPVY(K04392);HMTIGON02JH9NB(K04368);contig00692(K04368);isotig02649(K04392);isotig08460(K04371);isotig08816(K04371);isotig09070(K04371);isotig09921(K04371);isotig10702(K04392);isotig11211(K04392);isotig17843(K04371);isotig18968(…	ko04664.png
path:ko00563	Glycosylphosphatidylinositol(GPI)-anchor biosynthesis	96	HMEVHQZ01A1OM2(K05292);HMEVHQZ01A2XQW(K05285);HMEVHQZ01A7IS4(K05310);HMEVHQZ01A9FVD(K05292);HMEVHQZ01AG231(K03434);HMEVHQZ01AIR0J(K05291);HMEVHQZ01ALKAT(K05291);HMEVHQZ01AN4EJ(K05289);HMEVHQZ01B189V(K05292);HMEVHQZ01B6TFR(K05284);HMEVHQZ01B730O(K05289);HMEVHQZ01B820C(K07541);HMEVHQZ01BAPQH(K05286);HMEVHQZ01BBQYE(K07542);HMEVHQZ01BJDE7(K07542);HMEVHQZ01BLQYZ(K07542);HMEVHQZ01BMONS(K05293);HMEVHQZ0…	ko00563.png
path:ko00830	Retinol metabolism	43	HMEVHQZ01A3TPH(K00121);HMEVHQZ01A944H(K00121);HMEVHQZ01AIUUQ(K00121);HMEVHQZ01AJKNR(K00121);HMEVHQZ01AZX6E(K11155);HMEVHQZ01B1Y5C(K11155);HMEVHQZ01B41Y1(K11155);HMEVHQZ01BRTAQ(K11155);HMEVHQZ01BYXP1(K00001);HMEVHQZ01C167U(K00001);HMEVHQZ01C70KT(K11155);HMEVHQZ01CAY1F(K00001);HMEVHQZ01CEP55(K11155);HMEVHQZ01CS7YR(K00121);HMEVHQZ01CZE5W(K11155);HMEVHQZ01D02EU(K00001);HMEVHQZ01DAMS3(K00121);HMEVHQZ0…	ko00830.png
path:ko05222	Small cell lung cancer	15	HMEVHQZ01D5BJ2(K01110);HMEVHQZ01DR6D2(K01110);HMTIGON02JJ7Z3(K01110);isotig01477(K08738);isotig01481(K08738);isotig01485(K08738);isotig07242(K01110);isotig07243(K01110);isotig09368(K02206);isotig09441(K03875);isotig10153(K01110);isotig12884(K01522);isotig14952(K08738);isotig17589(K02219);isotig17788(K01110);	ko05222.png
path:ko04660	T cell receptor signaling pathway	20	HMEVHQZ01AQFLP(K04368);HMEVHQZ01BEP7Y(K06268);HMEVHQZ01CB2JF(K06268);HMEVHQZ01CBPIJ(K04371);HMEVHQZ01ECCL7(K06268);HMTIGON02F1A31(K06268);HMTIGON02GPYQI(K06268);HMTIGON02HE45W(K06268);HMTIGON02JH9NB(K04368);contig00692(K04368);isotig06436(K06268);isotig06437(K06268);isotig08460(K04371);isotig08816(K04371);isotig08827(K06268);isotig09070(K04371);isotig09921(K04371);isotig12023(K06268);isotig14603(…	ko04660.png
path:ko00650	Butanoate metabolism	67	HMEVHQZ01AKQ4E(K00823);HMEVHQZ01AQH03(K00626);HMEVHQZ01ASTJ8(K00135);HMEVHQZ01AYUIQ(K00626);HMEVHQZ01B5JVC(K01641);HMEVHQZ01BG64Z(K01653);HMEVHQZ01BH69K(K00240);HMEVHQZ01BOI12(K01641);HMEVHQZ01BP0X3(K01641);HMEVHQZ01BXURQ(K01653);HMEVHQZ01BZE7M(K01641);HMEVHQZ01C0MXW(K01641);HMEVHQZ01C3MRG(K01652);HMEVHQZ01C5EXU(K01652);HMEVHQZ01C740H(K01692);HMEVHQZ01CBLHL(K01652);HMEVHQZ01CFGU0(K00626);HMEVHQZ0…	ko00650.png
path:ko04911	Insulin secretion	8	HMEVHQZ01A1J7Z(K04345);HMEVHQZ01DCMIH(K04345);HMTIGON02F8F31(K04345);HMTIGON02IOAZX(K04345);HMTIGON02JUAXM(K04345);isotig07776(K04345);isotig07777(K04345);isotig09445(K04345);	ko04911.png
path:ko05030	Cocaine addiction	9	HMEVHQZ01A1J7Z(K04345);HMEVHQZ01DCMIH(K04345);HMEVHQZ01ED1SQ(K00274);HMTIGON02F8F31(K04345);HMTIGON02IOAZX(K04345);HMTIGON02JUAXM(K04345);isotig07776(K04345);isotig07777(K04345);isotig09445(K04345);	ko05030.png
path:ko00945	Stilbenoid, diarylheptanoid and gingerol biosynthesis	27	HMEVHQZ01AFFF3(K00517);HMEVHQZ01BK9OG(K09754);HMEVHQZ01BVCQ8(K13065);HMEVHQZ01C71KE(K00588);HMEVHQZ01CJDBW(K00588);HMEVHQZ01EEMNR(K00588);HMEVHQZ01EVHAD(K09754);HMEVHQZ01EX17H(K09754);HMTIGON02FPEHH(K00487);HMTIGON02FSOQE(K00487);HMTIGON02FYBLB(K00517);HMTIGON02GTSIM(K00517);HMTIGON02H3CBC(K00588);HMTIGON02H4VLF(K00517);HMTIGON02H8PLB(K00487);HMTIGON02HK9QT(K00487);HMTIGON02HLSJ6(K00517);HMTIGON0…	ko00945.png
path:ko03430	Mismatch repair	117	HMEVHQZ01A3X4J(K10746);HMEVHQZ01A4R8K(K07466);HMEVHQZ01AG3N9(K04802);HMEVHQZ01AM2VV(K10746);HMEVHQZ01ANOBH(K10739);HMEVHQZ01AP6WR(K08737);HMEVHQZ01AR0AN(K07466);HMEVHQZ01AS9OQ(K10754);HMEVHQZ01AT3S3(K07456);HMEVHQZ01B86NX(K03111);HMEVHQZ01BC31I(K10754);HMEVHQZ01BDF9Y(K10755);HMEVHQZ01BHGNY(K07456);HMEVHQZ01BHJPV(K07466);HMEVHQZ01BHWYS(K02327);HMEVHQZ01BLYL3(K07466);HMEVHQZ01BM1L2(K06223);HMEVHQZ0…	ko03430.png
path:ko04745	Phototransduction - fly	56	HMEVHQZ01A1ZNJ(K05692);HMEVHQZ01A3888(K05692);HMEVHQZ01A3Y2C(K05692);HMEVHQZ01AEAMT(K02183);HMEVHQZ01AFBUD(K02183);HMEVHQZ01APP2G(K02183);HMEVHQZ01BDMEQ(K05692);HMEVHQZ01BDX5X(K02183);HMEVHQZ01BVMML(K05692);HMEVHQZ01C0B3G(K05692);HMEVHQZ01C389Z(K05692);HMEVHQZ01C6O72(K05692);HMEVHQZ01C9HOB(K05692);HMEVHQZ01CGNBZ(K02183);HMEVHQZ01CSYL4(K05692);HMEVHQZ01D6A2H(K05692);HMEVHQZ01D93K6(K05692);HMEVHQZ0…	ko04745.png
path:ko00514	Other types of O-glycan biosynthesis	11	HMEVHQZ01DIWCE(K09667);HMTIGON02GAL7T(K09667);HMTIGON02GERK0(K09667);isotig05480(K09667);isotig05481(K09667);isotig07382(K09667);isotig07383(K09667);isotig08487(K09667);isotig09008(K09667);isotig11497(K03691);isotig15009(K09667);	ko00514.png
path:ko05203	Viral carcinogenesis	280	HMEVHQZ01A1J7Z(K04345);HMEVHQZ01A1PW9(K03363);HMEVHQZ01A44GP(K06627);HMEVHQZ01A9M11(K00873);HMEVHQZ01AC8DC(K03141);HMEVHQZ01AFLSS(K00873);HMEVHQZ01AFX0N(K06067);HMEVHQZ01AHPR7(K06638);HMEVHQZ01AJED9(K06627);HMEVHQZ01AJJBF(K06638);HMEVHQZ01AJJQ9(K10610);HMEVHQZ01AK3JW(K06627);HMEVHQZ01AO9TF(K11643);HMEVHQZ01AP4OE(K00873);HMEVHQZ01AR17C(K10691);HMEVHQZ01AS4LD(K06638);HMEVHQZ01ATEC4(K10691);HMEVHQZ0…	ko05203.png
path:ko04974	Protein digestion and absorption	96	HMEVHQZ01AJW32(K05849);HMEVHQZ01AU6R8(K14207);HMEVHQZ01AV970(K05849);HMEVHQZ01B659M(K01285);HMEVHQZ01BB8VH(K01278);HMEVHQZ01BRGC7(K01285);HMEVHQZ01BVWXN(K01285);HMEVHQZ01BXJIR(K01285);HMEVHQZ01C0AQW(K01285);HMEVHQZ01CJVVV(K05849);HMEVHQZ01CT2X3(K01285);HMEVHQZ01CY8MX(K01285);HMEVHQZ01DDU3R(K01285);HMEVHQZ01DQSG6(K01285);HMEVHQZ01EQO6M(K01278);HMTIGON02F0056(K01285);HMTIGON02FIQQB(K01278);HMTIGON0…	ko04974.png
path:ko05131	Shigellosis	77	HMEVHQZ01A1ZNJ(K05692);HMEVHQZ01A3888(K05692);HMEVHQZ01A3Y2C(K05692);HMEVHQZ01AGKZY(K12836);HMEVHQZ01BDMEQ(K05692);HMEVHQZ01BGCDK(K05758);HMEVHQZ01BVMML(K05692);HMEVHQZ01BWU9T(K05757);HMEVHQZ01BZBYB(K04392);HMEVHQZ01C0B3G(K05692);HMEVHQZ01C389Z(K05692);HMEVHQZ01C6O72(K05692);HMEVHQZ01C9HOB(K05692);HMEVHQZ01CBPIJ(K04371);HMEVHQZ01CIAN3(K12836);HMEVHQZ01COZX6(K04392);HMEVHQZ01CSYL4(K05692);HMEVHQZ0…	ko05131.png
path:ko04145	Phagosome	166	HMEVHQZ01A1ZNJ(K05692);HMEVHQZ01A3888(K05692);HMEVHQZ01A3Y2C(K05692);HMEVHQZ01AFK4R(K08057);HMEVHQZ01AH49M(K00921);HMEVHQZ01APRMI(K07374);HMEVHQZ01AR2GL(K07375);HMEVHQZ01B1CKC(K07897);HMEVHQZ01B2OYD(K08057);HMEVHQZ01B809F(K08057);HMEVHQZ01BB1VH(K00921);HMEVHQZ01BDMEQ(K05692);HMEVHQZ01BR80D(K02150);HMEVHQZ01BVMML(K05692);HMEVHQZ01BZBYB(K04392);HMEVHQZ01C0B3G(K05692);HMEVHQZ01C0T5Q(K07897);HMEVHQZ0…	ko04145.png
path:ko03060	Protein export	106	HMEVHQZ01A0P3P(K03070);HMEVHQZ01A3VF3(K03110);HMEVHQZ01A7SKX(K09648);HMEVHQZ01AHB1A(K03110);HMEVHQZ01AHOEN(K13431);HMEVHQZ01AHZF1(K03100);HMEVHQZ01B2WJ5(K03070);HMEVHQZ01BBRZJ(K09490);HMEVHQZ01BKUGV(K03070);HMEVHQZ01C06MK(K03070);HMEVHQZ01C2W3P(K10956);HMEVHQZ01C8ZQJ(K03100);HMEVHQZ01CATI2(K03110);HMEVHQZ01CO6WC(K09490);HMEVHQZ01CY59A(K09490);HMEVHQZ01DG2CZ(K09490);HMEVHQZ01DTSSZ(K03070);HMEVHQZ0…	ko03060.png
path:ko00072	Synthesis and degradation of ketone bodies	25	HMEVHQZ01AQH03(K00626);HMEVHQZ01AYUIQ(K00626);HMEVHQZ01B5JVC(K01641);HMEVHQZ01BOI12(K01641);HMEVHQZ01BP0X3(K01641);HMEVHQZ01BZE7M(K01641);HMEVHQZ01C0MXW(K01641);HMEVHQZ01CFGU0(K00626);HMEVHQZ01CX6QA(K00626);HMEVHQZ01DF89V(K01641);HMEVHQZ01EO44P(K01641);HMEVHQZ01EXFAW(K01641);HMTIGON02IA614(K00626);HMTIGON02IYNKA(K01641);isotig03338(K00626);isotig03339(K00626);isotig03340(K00626);isotig03341(K0062…	ko00072.png
path:ko04666	Fc gamma R-mediated phagocytosis	101	HMEVHQZ01A0FOT(K01115);HMEVHQZ01A98UF(K01115);HMEVHQZ01AM5P4(K01115);HMEVHQZ01ANO2I(K05765);HMEVHQZ01AQFLP(K04368);HMEVHQZ01AYQLK(K00889);HMEVHQZ01B5KCN(K01115);HMEVHQZ01BGCDK(K05758);HMEVHQZ01BN225(K01528);HMEVHQZ01BV47Q(K01115);HMEVHQZ01BWIFT(K04688);HMEVHQZ01BWU9T(K05757);HMEVHQZ01BZBYB(K04392);HMEVHQZ01C03NX(K00889);HMEVHQZ01CBPIJ(K04371);HMEVHQZ01CBTN8(K01528);HMEVHQZ01CCY53(K05765);HMEVHQZ0…	ko04666.png
path:ko03440	Homologous recombination	133	HMEVHQZ01A4R8K(K07466);HMEVHQZ01A6QJU(K03553);HMEVHQZ01ANOBH(K10739);HMEVHQZ01APZP6(K10866);HMEVHQZ01AQDU5(K10879);HMEVHQZ01AQKS2(K10869);HMEVHQZ01AR0AN(K07466);HMEVHQZ01ATLQ3(K10867);HMEVHQZ01B4DWH(K10901);HMEVHQZ01B86NX(K03111);HMEVHQZ01BDNXX(K10901);HMEVHQZ01BF0GL(K08991);HMEVHQZ01BHJPV(K07466);HMEVHQZ01BHS4U(K10880);HMEVHQZ01BHWYS(K02327);HMEVHQZ01BJF6O(K10901);HMEVHQZ01BLYL3(K07466);HMEVHQZ0…	ko03440.png
path:ko05145	Toxoplasmosis	85	HMEVHQZ01A12OC(K13412);HMEVHQZ01AD38G(K03283);HMEVHQZ01APBSB(K13412);HMEVHQZ01ARZZ4(K04733);HMEVHQZ01AZDVX(K13412);HMEVHQZ01B5T6D(K03283);HMEVHQZ01B6CKR(K13412);HMEVHQZ01BEYBD(K13412);HMEVHQZ01BHFF4(K13412);HMEVHQZ01BHLF4(K13412);HMEVHQZ01BV8CK(K13412);HMEVHQZ01BX7RF(K13412);HMEVHQZ01BXW3N(K13412);HMEVHQZ01C1LDN(K03283);HMEVHQZ01C9631(K13412);HMEVHQZ01CBPIJ(K04371);HMEVHQZ01CEB8A(K04733);HMEVHQZ0…	ko05145.png
path:ko04112	Cell cycle - Caulobacter	44	HMEVHQZ01A577M(K03531);HMEVHQZ01AD3C5(K02563);HMEVHQZ01AQPRY(K01338);HMEVHQZ01B9IT5(K02563);HMEVHQZ01BTZEC(K02563);HMEVHQZ01C7N44(K01338);HMEVHQZ01C90S1(K02563);HMEVHQZ01D71HD(K02563);HMEVHQZ01DIOIF(K03544);HMTIGON02FKROA(K02563);HMTIGON02GBCNQ(K03544);HMTIGON02GD4R7(K02563);HMTIGON02GITLJ(K02563);HMTIGON02I4ROR(K03544);HMTIGON02IDQDU(K02563);HMTIGON02IITBY(K03544);HMTIGON02IRZ6K(K03544);HMTIGON0…	ko04112.png
path:ko00930	Caprolactam degradation	4	HMEVHQZ01C740H(K01692);HMTIGON02F27X5(K01692);isotig09708(K01692);isotig15503(K01692);	ko00930.png
path:ko00473	D-Alanine metabolism	1	HMEVHQZ01EX6IU(K01775);	ko00473.png
path:ko00430	Taurine and hypotaurine metabolism	33	HMEVHQZ01AYVWR(K00681);HMEVHQZ01B1YY9(K10712);HMEVHQZ01BJAD0(K00259);HMEVHQZ01CV5SS(K01580);HMEVHQZ01DPJ01(K10712);HMEVHQZ01EIQ0E(K00681);HMEVHQZ01EOZLX(K01580);HMEVHQZ01EWVRZ(K10712);HMTIGON02FIVCT(K00681);HMTIGON02FX969(K00681);HMTIGON02G2U8C(K00681);HMTIGON02GLC4O(K00681);HMTIGON02GPVLD(K01580);HMTIGON02GZFBV(K01580);HMTIGON02IDX1W(K00681);isotig04011(K10712);isotig04012(K10712);isotig04013(K1…	ko00430.png
path:ko00513	Various types of N-glycan biosynthesis	92	HMEVHQZ01A2IDU(K12669);HMEVHQZ01AJ1IM(K07441);HMEVHQZ01AMPHH(K03847);HMEVHQZ01APUWK(K03844);HMEVHQZ01AQRB6(K12667);HMEVHQZ01B4ZPD(K01230);HMEVHQZ01BB0B8(K03847);HMEVHQZ01CHLJN(K14413);HMEVHQZ01CI1QR(K03844);HMEVHQZ01COOOF(K12668);HMEVHQZ01CQP74(K03846);HMEVHQZ01CT99D(K01231);HMEVHQZ01CUBGK(K12667);HMEVHQZ01CYHEF(K01231);HMEVHQZ01D0UYQ(K03847);HMEVHQZ01DDAKR(K01231);HMEVHQZ01DZ7FT(K14413);HMEVHQZ0…	ko00513.png
path:ko00130	Ubiquinone and other terpenoid-quinone biosynthesis	86	HMEVHQZ01A33UI(K00815);HMEVHQZ01AJZYF(K09834);HMEVHQZ01AMKFS(K01904);HMEVHQZ01ANMDU(K01904);HMEVHQZ01AOWKF(K12501);HMEVHQZ01APRKH(K01904);HMEVHQZ01BKENI(K09833);HMEVHQZ01BMIWP(K09833);HMEVHQZ01BNCPU(K06125);HMEVHQZ01BSRY5(K06127);HMEVHQZ01BXVTP(K14759);HMEVHQZ01CC114(K01904);HMEVHQZ01CF0R4(K02552);HMEVHQZ01CQU1Q(K01904);HMEVHQZ01CSW6P(K14759);HMEVHQZ01CSWC0(K01661);HMEVHQZ01CV3NH(K01904);HMEVHQZ0…	ko00130.png
path:ko04966	Collecting duct acid secretion	43	HMEVHQZ01BR80D(K02150);HMEVHQZ01C2C7G(K02146);HMEVHQZ01CCF2V(K02150);HMEVHQZ01CE9RX(K02154);HMEVHQZ01CMO3B(K02150);HMEVHQZ01CN3HS(K02154);HMEVHQZ01CQQQ0(K02147);HMEVHQZ01CY1LA(K02150);HMTIGON02FM1RE(K02154);HMTIGON02HR22S(K02154);HMTIGON02JIPDD(K02154);contig00742(K02147);isotig01650(K02155);isotig01651(K02155);isotig01652(K02155);isotig01653(K02155);isotig01654(K02155);isotig01655(K02155);isotig…	ko04966.png
path:ko03410	Base excision repair	134	HMEVHQZ01A29KC(K10802);HMEVHQZ01A34Q7(K10772);HMEVHQZ01A4MPY(K02325);HMEVHQZ01A56YD(K10802);HMEVHQZ01A9HQK(K10798);HMEVHQZ01AG3N9(K04802);HMEVHQZ01AH53C(K03652);HMEVHQZ01AK0HH(K02325);HMEVHQZ01AO9OE(K10772);HMEVHQZ01AP660(K03575);HMEVHQZ01AQA3M(K01246);HMEVHQZ01ARS2W(K03652);HMEVHQZ01B5CJF(K02324);HMEVHQZ01BHWYS(K02327);HMEVHQZ01BMCP1(K01246);HMEVHQZ01BZUFB(K02324);HMEVHQZ01C0CYP(K10798);HMEVHQZ0…	ko03410.png
path:ko04740	Olfactory transduction	40	HMEVHQZ01A1J7Z(K04345);HMEVHQZ01AEAMT(K02183);HMEVHQZ01AFBUD(K02183);HMEVHQZ01APP2G(K02183);HMEVHQZ01BDX5X(K02183);HMEVHQZ01CGNBZ(K02183);HMEVHQZ01DCMIH(K04345);HMEVHQZ01EDEH6(K02183);HMTIGON02F8F31(K04345);HMTIGON02FRBJG(K02183);HMTIGON02G5IGA(K02183);HMTIGON02H4R3T(K02183);HMTIGON02HZ6DM(K02183);HMTIGON02IOAZX(K04345);HMTIGON02IP7B9(K02183);HMTIGON02JJVX7(K02183);HMTIGON02JUAXM(K04345);contig00…	ko04740.png
path:ko05160	Hepatitis C	48	HMEVHQZ01A3RYD(K04382);HMEVHQZ01C1CKL(K04354);HMEVHQZ01C9FI0(K04354);HMEVHQZ01CBPIJ(K04371);HMEVHQZ01CTYE0(K04382);HMEVHQZ01D56UK(K04382);HMEVHQZ01DCFBP(K04382);HMEVHQZ01DGARV(K04382);HMTIGON02FUZM9(K03456);HMTIGON02FZCD0(K04354);HMTIGON02G542E(K04354);HMTIGON02GINTK(K04354);HMTIGON02H13VB(K04354);HMTIGON02HS9SE(K04382);HMTIGON02I7NXR(K04382);HMTIGON02IMW1I(K04354);HMTIGON02J17GV(K04382);HMTIGON0…	ko05160.png
path:ko05020	Prion diseases	28	HMEVHQZ01A1J7Z(K04345);HMEVHQZ01AQFLP(K04368);HMEVHQZ01BBRZJ(K09490);HMEVHQZ01CBPIJ(K04371);HMEVHQZ01CO6WC(K09490);HMEVHQZ01CY59A(K09490);HMEVHQZ01DCMIH(K04345);HMEVHQZ01DG2CZ(K09490);HMTIGON02F8F31(K04345);HMTIGON02IOAZX(K04345);HMTIGON02JH9NB(K04368);HMTIGON02JUAXM(K04345);contig00692(K04368);isotig03791(K04565);isotig04260(K09553);isotig04261(K09553);isotig06716(K04565);isotig06717(K04565);iso…	ko05020.png
path:ko04391	Hippo signaling pathway - fly	89	HMEVHQZ01A1ZNJ(K05692);HMEVHQZ01A3888(K05692);HMEVHQZ01A3RYD(K04382);HMEVHQZ01A3Y2C(K05692);HMEVHQZ01B01AW(K06685);HMEVHQZ01BAHCV(K08960);HMEVHQZ01BDMEQ(K05692);HMEVHQZ01BS3OI(K06630);HMEVHQZ01BVMML(K05692);HMEVHQZ01C0B3G(K05692);HMEVHQZ01C1CKL(K04354);HMEVHQZ01C389Z(K05692);HMEVHQZ01C6O72(K05692);HMEVHQZ01C9FI0(K04354);HMEVHQZ01C9HOB(K05692);HMEVHQZ01CSYL4(K05692);HMEVHQZ01CTYE0(K04382);HMEVHQZ0…	ko04391.png
path:ko00240	Pyrimidine metabolism	278	HMEVHQZ01A49QC(K01955);HMEVHQZ01A4MPY(K02325);HMEVHQZ01A4R9P(K01520);HMEVHQZ01A7RFX(K03787);HMEVHQZ01A7T19(K02685);HMEVHQZ01ADOBF(K03025);HMEVHQZ01AJVOG(K01465);HMEVHQZ01AK0HH(K02325);HMEVHQZ01AL6K5(K13421);HMEVHQZ01ANQ5X(K03021);HMEVHQZ01AS54Q(K02321);HMEVHQZ01AVR1K(K01510);HMEVHQZ01AWYIK(K00962);HMEVHQZ01B172D(K01510);HMEVHQZ01B3DI3(K00940);HMEVHQZ01B4G5K(K03006);HMEVHQZ01B5CJF(K02324);HMEVHQZ0…	ko00240.png
path:ko00900	Terpenoid backbone biosynthesis	117	HMEVHQZ01A080D(K00021);HMEVHQZ01A2EIA(K13789);HMEVHQZ01AQH03(K00626);HMEVHQZ01AS56U(K03527);HMEVHQZ01AYUIQ(K00626);HMEVHQZ01B1IOQ(K05356);HMEVHQZ01B5JVC(K01641);HMEVHQZ01B6Z49(K01662);HMEVHQZ01BNJ6Y(K01662);HMEVHQZ01BOI12(K01641);HMEVHQZ01BP0X3(K01641);HMEVHQZ01BPX7I(K14066);HMEVHQZ01BYQEY(K00787);HMEVHQZ01BZE7M(K01641);HMEVHQZ01C0MXW(K01641);HMEVHQZ01C5NDN(K10960);HMEVHQZ01CFGU0(K00626);HMEVHQZ0…	ko00900.png
path:ko05223	Non-small cell lung cancer	12	HMEVHQZ01AQFLP(K04368);HMEVHQZ01CBPIJ(K04371);HMTIGON02JH9NB(K04368);contig00692(K04368);isotig02656(K06276);isotig02658(K06276);isotig08460(K04371);isotig08816(K04371);isotig09070(K04371);isotig09921(K04371);isotig12884(K01522);isotig17843(K04371);	ko05223.png
path:ko04962	Vasopressin-regulated water reabsorption	24	HMEVHQZ01A1J7Z(K04345);HMEVHQZ01AMYIQ(K12462);HMEVHQZ01AX4YN(K12462);HMEVHQZ01B57OW(K12462);HMEVHQZ01B8WT7(K12462);HMEVHQZ01BDGH7(K12462);HMEVHQZ01BXLM3(K12462);HMEVHQZ01CVCJS(K12462);HMEVHQZ01DCMIH(K04345);HMEVHQZ01EITFO(K07888);HMEVHQZ01ENE1R(K12462);HMTIGON02F8F31(K04345);HMTIGON02FHNPI(K06027);HMTIGON02G9390(K07904);HMTIGON02IIF6X(K06027);HMTIGON02IOAZX(K04345);HMTIGON02JUAXM(K04345);isotig07…	ko04962.png
path:ko04340	Hedgehog signaling pathway	22	HMEVHQZ01A1J7Z(K04345);HMEVHQZ01AXM4S(K06228);HMEVHQZ01BAHCV(K08960);HMEVHQZ01C6JP8(K06228);HMEVHQZ01DCMIH(K04345);HMEVHQZ01ERMS4(K08960);HMTIGON02F8F31(K04345);HMTIGON02FV8AZ(K06228);HMTIGON02G3U1O(K02218);HMTIGON02GAP7B(K06228);HMTIGON02IOAZX(K04345);HMTIGON02ITJIO(K02218);HMTIGON02JUAXM(K04345);isotig04742(K02218);isotig04743(K02218);isotig06858(K02218);isotig06859(K02218);isotig07776(K04345);…	ko04340.png
path:ko04130	SNARE interactions in vesicular transport	66	HMEVHQZ01AIZFX(K08486);HMEVHQZ01B07JF(K08496);HMEVHQZ01C7CDC(K08496);HMEVHQZ01CC9EC(K08498);HMEVHQZ01D0KZI(K08496);HMEVHQZ01DKQFN(K08495);HMEVHQZ01EH7VX(K08495);HMTIGON02F6HWV(K08506);HMTIGON02GPD16(K08499);HMTIGON02HRTHV(K08495);HMTIGON02I5C27(K08497);HMTIGON02IA9J9(K08496);HMTIGON02J0PZ8(K08515);HMTIGON02JBPWR(K08493);HMTIGON02JM3RQ(K08498);HMTIGON02JWYKL(K08515);isotig02731(K08515);isotig02732…	ko04130.png
path:ko00624	Polycyclic aromatic hydrocarbon degradation	17	HMEVHQZ01AFFF3(K00517);HMEVHQZ01AGBL0(K04101);HMEVHQZ01B8RSE(K00224);HMEVHQZ01BPGOY(K04101);HMEVHQZ01C36UV(K04100);HMEVHQZ01CIZMF(K00599);HMEVHQZ01CNUS4(K04101);HMEVHQZ01DQ0N0(K00599);HMEVHQZ01DYRRP(K04101);HMEVHQZ01EJ9VF(K00599);HMTIGON02FYBLB(K00517);HMTIGON02GTSIM(K00517);HMTIGON02H4VLF(K00517);HMTIGON02HLSJ6(K00517);isotig10323(K00599);isotig10419(K00599);isotig17097(K00599);	ko00624.png
path:ko05218	Melanoma	16	HMEVHQZ01AQFLP(K04368);HMEVHQZ01CBPIJ(K04371);HMEVHQZ01D5BJ2(K01110);HMEVHQZ01DR6D2(K01110);HMTIGON02JH9NB(K04368);HMTIGON02JJ7Z3(K01110);contig00692(K04368);isotig07242(K01110);isotig07243(K01110);isotig08460(K04371);isotig08816(K04371);isotig09070(K04371);isotig09921(K04371);isotig10153(K01110);isotig17788(K01110);isotig17843(K04371);	ko05218.png
path:ko00909	Sesquiterpenoid and triterpenoid biosynthesis	49	HMEVHQZ01A56JE(K15813);HMEVHQZ01AQ89X(K15813);HMEVHQZ01ASQ9I(K15813);HMEVHQZ01AU0CO(K15813);HMEVHQZ01BJSUE(K15813);HMEVHQZ01BK9QA(K15813);HMEVHQZ01BLQV8(K15822);HMEVHQZ01CKA8S(K00511);HMEVHQZ01CS13V(K15813);HMEVHQZ01CUK38(K15813);HMEVHQZ01DM0SE(K15813);HMEVHQZ01EX92K(K15822);HMTIGON02F05QA(K15813);HMTIGON02F2GDW(K15813);HMTIGON02F9GF2(K15813);HMTIGON02G8J57(K15813);HMTIGON02GCJ90(K00511);HMTIGON0…	ko00909.png
path:ko00051	Fructose and mannose metabolism	158	HMEVHQZ01A1MPD(K00847);HMEVHQZ01A5MXP(K00847);HMEVHQZ01A64PJ(K03841);HMEVHQZ01A7TIS(K01711);HMEVHQZ01AFIGG(K00850);HMEVHQZ01AKEJX(K00895);HMEVHQZ01AT1XS(K03841);HMEVHQZ01AT74D(K00850);HMEVHQZ01AXWSQ(K01711);HMEVHQZ01B0IKT(K05305);HMEVHQZ01B4DOU(K03841);HMEVHQZ01B4M45(K01840);HMEVHQZ01B8QSG(K00844);HMEVHQZ01BJ6D6(K03841);HMEVHQZ01BLF70(K01809);HMEVHQZ01BQAQK(K01809);HMEVHQZ01CI2YX(K00100);HMEVHQZ0…	ko00051.png
path:ko04621	NOD-like receptor signaling pathway	36	HMEVHQZ01A4N06(K04079);HMEVHQZ01AI3PM(K04079);HMEVHQZ01AUML4(K04079);HMEVHQZ01B9N55(K04079);HMEVHQZ01BCEOO(K04079);HMEVHQZ01BOE1Y(K04079);HMEVHQZ01CBPIJ(K04371);HMEVHQZ01CJMEV(K04079);HMEVHQZ01CQ2EN(K04079);HMEVHQZ01D9QOQ(K04079);HMEVHQZ01DA43D(K04079);HMEVHQZ01DJ6I6(K04079);HMEVHQZ01DLWUJ(K04079);HMEVHQZ01DX8RD(K04079);HMEVHQZ01EJQWH(K04079);HMTIGON02H1K8Z(K04079);HMTIGON02I2DN1(K04079);HMTIGON0…	ko04621.png
path:ko05152	Tuberculosis	128	HMEVHQZ01AEAMT(K02183);HMEVHQZ01AFBUD(K02183);HMEVHQZ01AKG8M(K01078);HMEVHQZ01APP2G(K02183);HMEVHQZ01ARZZ4(K04733);HMEVHQZ01B0WAF(K04077);HMEVHQZ01B1CKC(K07897);HMEVHQZ01BDX5X(K02183);HMEVHQZ01BEP7Y(K06268);HMEVHQZ01BTAHX(K01078);HMEVHQZ01C0T5Q(K07897);HMEVHQZ01C2C7G(K02146);HMEVHQZ01CB2JF(K06268);HMEVHQZ01CBPIJ(K04371);HMEVHQZ01CE9RX(K02154);HMEVHQZ01CEB8A(K04733);HMEVHQZ01CGNBZ(K02183);HMEVHQZ0…	ko05152.png
path:ko05012	Parkinson's disease	163	HMEVHQZ01ANT67(K00416);HMEVHQZ01APW5X(K02256);HMEVHQZ01AZDOW(K02126);HMEVHQZ01BRLAZ(K05863);HMEVHQZ01C0Z45(K03178);HMEVHQZ01C4CV6(K05863);HMEVHQZ01CAFVH(K05863);HMEVHQZ01CEPUD(K02128);HMEVHQZ01CHQW9(K00412);HMEVHQZ01CICAE(K03934);HMEVHQZ01CK2W1(K03953);HMEVHQZ01D4LNI(K03936);HMEVHQZ01D5QOR(K03953);HMEVHQZ01DA92G(K11353);HMEVHQZ01DG2C9(K02273);HMEVHQZ01DGISS(K00412);HMEVHQZ01DQD0T(K02256);HMEVHQZ0…	ko05012.png
path:ko04011	MAPK signaling pathway - yeast	26	HMEVHQZ01A09WJ(K09291);HMEVHQZ01A1OFI(K09291);HMEVHQZ01A1PIF(K09291);HMEVHQZ01AJ5SJ(K09291);HMEVHQZ01AN3JC(K09291);HMEVHQZ01AQNOH(K09291);HMEVHQZ01C0STU(K09291);HMEVHQZ01CCZ7Z(K01759);HMEVHQZ01EYUMT(K09291);HMTIGON02FIKZQ(K09291);HMTIGON02FTK62(K09291);HMTIGON02FVWZF(K09291);HMTIGON02GNOK3(K09291);HMTIGON02IFV4C(K01759);HMTIGON02JAV9Q(K09291);HMTIGON02JSR3Q(K09291);HMTIGON02JUTCI(K01759);isotig06…	ko04011.png
path:ko03050	Proteasome	107	HMEVHQZ01A7KUJ(K03064);HMEVHQZ01AGGNC(K03030);HMEVHQZ01AL7P4(K03064);HMEVHQZ01B7ZA9(K03061);HMEVHQZ01B9SLI(K06699);HMEVHQZ01BJZ03(K03029);HMEVHQZ01BMPM2(K03030);HMEVHQZ01BT9O8(K06699);HMEVHQZ01BX6H1(K03063);HMEVHQZ01BXV3L(K03039);HMEVHQZ01BYVIV(K03039);HMEVHQZ01C2EX5(K03038);HMEVHQZ01C40TG(K06699);HMEVHQZ01C59X3(K03029);HMEVHQZ01CDN67(K10881);HMEVHQZ01CP30P(K02736);HMEVHQZ01CTM86(K06699);HMEVHQZ0…	ko03050.png
path:ko04120	Ubiquitin mediated proteolysis	334	HMEVHQZ01A066A(K10590);HMEVHQZ01A0BHR(K03357);HMEVHQZ01A0YCK(K10592);HMEVHQZ01A1PW9(K03363);HMEVHQZ01A1XQH(K06689);HMEVHQZ01A5IT2(K03347);HMEVHQZ01A6B2Z(K10570);HMEVHQZ01A8F3G(K10570);HMEVHQZ01A9P9J(K10570);HMEVHQZ01AHJCE(K10143);HMEVHQZ01AHQ2W(K10143);HMEVHQZ01AIER8(K10591);HMEVHQZ01AIZDC(K10143);HMEVHQZ01AJJQ9(K10610);HMEVHQZ01AQPIA(K10589);HMEVHQZ01AV200(K04506);HMEVHQZ01B6SPU(K03363);HMEVHQZ0…	ko04120.png
path:ko04920	Adipocytokine signaling pathway	85	HMEVHQZ01A2XQ6(K01897);HMEVHQZ01AHIEI(K07297);HMEVHQZ01AOXCC(K07203);HMEVHQZ01AVZK2(K07199);HMEVHQZ01B4BCL(K01897);HMEVHQZ01B8690(K07198);HMEVHQZ01BB9QB(K01897);HMEVHQZ01BH30D(K07203);HMEVHQZ01BTZ6U(K01897);HMEVHQZ01BZV6E(K07203);HMEVHQZ01C4VKY(K01897);HMEVHQZ01C9CO4(K01897);HMEVHQZ01CDT3N(K07199);HMEVHQZ01CFFX6(K07199);HMEVHQZ01CKZZD(K01897);HMEVHQZ01CLJ0R(K07297);HMEVHQZ01CMOW1(K01897);HMEVHQZ0…	ko04920.png
path:ko00520	Amino sugar and nucleotide sugar metabolism	281	HMEVHQZ01A0D6A(K06118);HMEVHQZ01A1MPD(K00847);HMEVHQZ01A1Y0H(K13648);HMEVHQZ01A5MXP(K00847);HMEVHQZ01A7TIS(K01711);HMEVHQZ01A872T(K13648);HMEVHQZ01A9E9Z(K13648);HMEVHQZ01AI9KB(K00972);HMEVHQZ01ALI7W(K00963);HMEVHQZ01AUHUK(K13648);HMEVHQZ01AXWSQ(K01711);HMEVHQZ01AYR3L(K13648);HMEVHQZ01AZ011(K06118);HMEVHQZ01AZI6P(K00849);HMEVHQZ01AZWJL(K12447);HMEVHQZ01AZY37(K01183);HMEVHQZ01B0IKT(K05305);HMEVHQZ0…	ko00520.png
path:ko05215	Prostate cancer	72	HMEVHQZ01A4N06(K04079);HMEVHQZ01AI3PM(K04079);HMEVHQZ01AOXCC(K07203);HMEVHQZ01AQFLP(K04368);HMEVHQZ01AUML4(K04079);HMEVHQZ01B9N55(K04079);HMEVHQZ01BCEOO(K04079);HMEVHQZ01BH30D(K07203);HMEVHQZ01BOE1Y(K04079);HMEVHQZ01BZV6E(K07203);HMEVHQZ01CBPIJ(K04371);HMEVHQZ01CI5Q5(K04498);HMEVHQZ01CJMEV(K04079);HMEVHQZ01CQ2EN(K04079);HMEVHQZ01CZT50(K07203);HMEVHQZ01D5BJ2(K01110);HMEVHQZ01D9QOQ(K04079);HMEVHQZ0…	ko05215.png
path:ko00040	Pentose and glucuronate interconversions	101	HMEVHQZ01ALI7W(K00963);HMEVHQZ01AZWJL(K12447);HMEVHQZ01B0ZX3(K01051);HMEVHQZ01B1SP0(K01728);HMEVHQZ01B6ZQF(K12447);HMEVHQZ01B8L03(K01728);HMEVHQZ01BABP7(K00012);HMEVHQZ01BCUFD(K00128);HMEVHQZ01BFTJO(K00012);HMEVHQZ01BJIPL(K01051);HMEVHQZ01BJZZV(K01728);HMEVHQZ01BSUDT(K12447);HMEVHQZ01BXOA9(K01728);HMEVHQZ01C1TZO(K01051);HMEVHQZ01C9NBQ(K01051);HMEVHQZ01CCJOG(K00012);HMEVHQZ01CFW2S(K01051);HMEVHQZ0…	ko00040.png
path:ko00450	Selenocompound metabolism	52	HMEVHQZ01A8KO5(K00549);HMEVHQZ01A945J(K08247);HMEVHQZ01AYKZG(K01874);HMEVHQZ01B2RMM(K00549);HMEVHQZ01BG5WT(K08247);HMEVHQZ01BOS0T(K01874);HMEVHQZ01C9EM6(K00548);HMEVHQZ01CB5NN(K08247);HMEVHQZ01CECXS(K01874);HMEVHQZ01CEZ5G(K08247);HMEVHQZ01CG1KD(K00957);HMEVHQZ01CI5KZ(K08247);HMEVHQZ01D5V1Z(K01874);HMEVHQZ01DNFB2(K01008);HMEVHQZ01DT418(K08247);HMEVHQZ01DZ1OI(K08247);HMEVHQZ01EGLLC(K01761);HMTIGON0…	ko00450.png
path:ko00620	Pyruvate metabolism	246	HMEVHQZ01A0DW6(K01962);HMEVHQZ01A1GUN(K00627);HMEVHQZ01A2BZQ(K00627);HMEVHQZ01A3TJH(K00016);HMEVHQZ01A4X0I(K02594);HMEVHQZ01A9M11(K00873);HMEVHQZ01AFLSS(K00873);HMEVHQZ01AFODL(K00016);HMEVHQZ01AFOHT(K11262);HMEVHQZ01AMXZF(K00025);HMEVHQZ01AP4OE(K00873);HMEVHQZ01AP8GN(K00025);HMEVHQZ01AQH03(K00626);HMEVHQZ01AR1PI(K00382);HMEVHQZ01AXOWI(K11262);HMEVHQZ01AYUIQ(K00626);HMEVHQZ01AZGBP(K11262);HMEVHQZ0…	ko00620.png
path:ko00310	Lysine degradation	68	HMEVHQZ01AEMKT(K00658);HMEVHQZ01AQH03(K00626);HMEVHQZ01ASH5M(K00164);HMEVHQZ01AW1SU(K00164);HMEVHQZ01AYUIQ(K00626);HMEVHQZ01BCUFD(K00128);HMEVHQZ01C740H(K01692);HMEVHQZ01CFGU0(K00626);HMEVHQZ01CX6QA(K00626);HMEVHQZ01DGF2L(K00658);HMEVHQZ01EEQQE(K00658);HMEVHQZ01EOSCR(K00164);HMTIGON02F27X5(K01692);HMTIGON02F2IQ9(K14157);HMTIGON02F3Z7G(K00128);HMTIGON02F4YML(K00128);HMTIGON02F6X1Y(K00128);HMTIGON0…	ko00310.png
path:ko04973	Carbohydrate digestion and absorption	19	HMEVHQZ01B4XX8(K01176);HMEVHQZ01B8QSG(K00844);HMEVHQZ01ERNEF(K00844);HMTIGON02FMQZA(K00844);HMTIGON02G4UKO(K00844);HMTIGON02G91Q8(K00844);HMTIGON02GGOTX(K00844);HMTIGON02H30M2(K00844);HMTIGON02HQWH4(K00844);HMTIGON02HWRJO(K00844);HMTIGON02IXAVQ(K00844);HMTIGON02JYXMF(K00844);isotig04662(K00844);isotig04663(K00844);isotig09198(K01176);isotig14561(K00844);isotig14666(K00844);isotig18362(K00844);iso…	ko04973.png
path:ko05031	Amphetamine addiction	68	HMEVHQZ01A1J7Z(K04345);HMEVHQZ01AEAMT(K02183);HMEVHQZ01AFBUD(K02183);HMEVHQZ01APP2G(K02183);HMEVHQZ01BDX5X(K02183);HMEVHQZ01BEP7Y(K06268);HMEVHQZ01BPVJZ(K06269);HMEVHQZ01CB2JF(K06268);HMEVHQZ01CDAEH(K06269);HMEVHQZ01CGNBZ(K02183);HMEVHQZ01DCMIH(K04345);HMEVHQZ01ECCL7(K06268);HMEVHQZ01ED1SQ(K00274);HMEVHQZ01EDEH6(K02183);HMEVHQZ01EP6QX(K06269);HMEVHQZ01EPWBC(K06269);HMTIGON02F1A31(K06268);HMTIGON0…	ko05031.png
path:ko05323	Rheumatoid arthritis	55	HMEVHQZ01BR80D(K02150);HMEVHQZ01C2C7G(K02146);HMEVHQZ01CCF2V(K02150);HMEVHQZ01CE9RX(K02154);HMEVHQZ01CMO3B(K02150);HMEVHQZ01CN3HS(K02154);HMEVHQZ01CQQQ0(K02147);HMEVHQZ01CY1LA(K02150);HMEVHQZ01D9EC0(K01365);HMTIGON02FM1RE(K02154);HMTIGON02G6X1K(K01365);HMTIGON02GQQ5U(K01365);HMTIGON02H08T7(K01365);HMTIGON02HN4AZ(K01365);HMTIGON02HR22S(K02154);HMTIGON02JIPDD(K02154);contig00742(K02147);isotig01650…	ko05323.png
path:ko04270	Vascular smooth muscle contraction	66	HMEVHQZ01A1J7Z(K04345);HMEVHQZ01AEAMT(K02183);HMEVHQZ01AFBUD(K02183);HMEVHQZ01AO5E1(K01047);HMEVHQZ01APP2G(K02183);HMEVHQZ01AQFLP(K04368);HMEVHQZ01BDX5X(K02183);HMEVHQZ01BPVJZ(K06269);HMEVHQZ01CBPIJ(K04371);HMEVHQZ01CDAEH(K06269);HMEVHQZ01CGNBZ(K02183);HMEVHQZ01DCMIH(K04345);HMEVHQZ01EDEH6(K02183);HMEVHQZ01EP6QX(K06269);HMEVHQZ01EPWBC(K06269);HMTIGON02F8F31(K04345);HMTIGON02FRBJG(K02183);HMTIGON0…	ko04270.png
path:ko00362	Benzoate degradation	34	HMEVHQZ01AGBL0(K04101);HMEVHQZ01AQH03(K00626);HMEVHQZ01AXKSM(K00481);HMEVHQZ01AYUIQ(K00626);HMEVHQZ01B19T1(K01607);HMEVHQZ01B1ZCX(K07513);HMEVHQZ01B2XUE(K00481);HMEVHQZ01B3WJR(K00481);HMEVHQZ01BBUFF(K00481);HMEVHQZ01BN8A7(K07513);HMEVHQZ01BPDR4(K00481);HMEVHQZ01BPGOY(K04101);HMEVHQZ01C36UV(K04100);HMEVHQZ01C740H(K01692);HMEVHQZ01CFGU0(K00626);HMEVHQZ01CNUS4(K04101);HMEVHQZ01CX6QA(K00626);HMEVHQZ0…	ko00362.png
path:ko00010	Glycolysis / Gluconeogenesis	327	HMEVHQZ01A1GUN(K00627);HMEVHQZ01A2BZQ(K00627);HMEVHQZ01A3TJH(K00016);HMEVHQZ01A3TPH(K00121);HMEVHQZ01A4ADZ(K01785);HMEVHQZ01A64PJ(K03841);HMEVHQZ01A944H(K00121);HMEVHQZ01A9M11(K00873);HMEVHQZ01AFIGG(K00850);HMEVHQZ01AFLSS(K00873);HMEVHQZ01AFODL(K00016);HMEVHQZ01AIUUQ(K00121);HMEVHQZ01AJKNR(K00121);HMEVHQZ01AP4OE(K00873);HMEVHQZ01AR1PI(K00382);HMEVHQZ01AT1XS(K03841);HMEVHQZ01AT74D(K00850);HMEVHQZ0…	ko00010.png
path:ko04612	Antigen processing and presentation	86	HMEVHQZ01A4N06(K04079);HMEVHQZ01AD38G(K03283);HMEVHQZ01AFK4R(K08057);HMEVHQZ01AI3PM(K04079);HMEVHQZ01AP639(K09489);HMEVHQZ01AUML4(K04079);HMEVHQZ01B2OYD(K08057);HMEVHQZ01B5T6D(K03283);HMEVHQZ01B809F(K08057);HMEVHQZ01B9N55(K04079);HMEVHQZ01BCEOO(K04079);HMEVHQZ01BOE1Y(K04079);HMEVHQZ01BZA0V(K08059);HMEVHQZ01C1LDN(K03283);HMEVHQZ01CJMEV(K04079);HMEVHQZ01COV5S(K08059);HMEVHQZ01CQ2EN(K04079);HMEVHQZ0…	ko04612.png
path:ko00640	Propanoate metabolism	138	HMEVHQZ01A0DW6(K01962);HMEVHQZ01A11FD(K00249);HMEVHQZ01A3TJH(K00016);HMEVHQZ01AC10J(K05605);HMEVHQZ01AFAU6(K05605);HMEVHQZ01AFODL(K00016);HMEVHQZ01AFOHT(K11262);HMEVHQZ01AKQ4E(K00823);HMEVHQZ01AQH03(K00626);HMEVHQZ01AXOWI(K11262);HMEVHQZ01AYUIQ(K00626);HMEVHQZ01AZGBP(K11262);HMEVHQZ01B8RSE(K00224);HMEVHQZ01BC8AV(K01895);HMEVHQZ01BCUFD(K00128);HMEVHQZ01BHL95(K01895);HMEVHQZ01BUZ0F(K11262);HMEVHQZ0…	ko00640.png
path:ko03013	RNA transport	463	HMEVHQZ01A02IB(K14525);HMEVHQZ01A09WJ(K09291);HMEVHQZ01A1OFI(K09291);HMEVHQZ01A1PIF(K09291);HMEVHQZ01A1YGO(K03253);HMEVHQZ01A2EWB(K03253);HMEVHQZ01A3RZ7(K00784);HMEVHQZ01A4GL0(K03253);HMEVHQZ01A4RFG(K14310);HMEVHQZ01A5R0X(K14304);HMEVHQZ01A7IAK(K14318);HMEVHQZ01AD9T5(K03538);HMEVHQZ01AF0PH(K14312);HMEVHQZ01AF4VJ(K14312);HMEVHQZ01AFAQM(K14289);HMEVHQZ01AGJPS(K03240);HMEVHQZ01AJ5SJ(K09291);HMEVHQZ0…	ko03013.png
path:ko03070	Bacterial secretion system	63	HMEVHQZ01A0P3P(K03070);HMEVHQZ01A3VF3(K03110);HMEVHQZ01A7W5G(K03199);HMEVHQZ01AHB1A(K03110);HMEVHQZ01ATO5T(K11891);HMEVHQZ01B2WJ5(K03070);HMEVHQZ01B7YGW(K03205);HMEVHQZ01BIP6A(K03205);HMEVHQZ01BKUGV(K03070);HMEVHQZ01BMYCI(K02460);HMEVHQZ01C06MK(K03070);HMEVHQZ01C0MQ9(K03199);HMEVHQZ01C4EPG(K03201);HMEVHQZ01CATI2(K03110);HMEVHQZ01CB410(K03197);HMEVHQZ01CGMGV(K03199);HMEVHQZ01CH7SV(K03195);HMEVHQZ0…	ko03070.png
path:ko03030	DNA replication	172	HMEVHQZ01A4MPY(K02325);HMEVHQZ01A4R8K(K07466);HMEVHQZ01A7EAT(K02212);HMEVHQZ01A7T19(K02685);HMEVHQZ01AF1V7(K02541);HMEVHQZ01AG3N9(K04802);HMEVHQZ01AGNOX(K10742);HMEVHQZ01AK0HH(K02325);HMEVHQZ01ANOBH(K10739);HMEVHQZ01AR0AN(K07466);HMEVHQZ01AS54Q(K02321);HMEVHQZ01AS9OQ(K10754);HMEVHQZ01ASBBN(K02210);HMEVHQZ01AWSG9(K02210);HMEVHQZ01AZWDZ(K02540);HMEVHQZ01B2G84(K10744);HMEVHQZ01B5CJF(K02324);HMEVHQZ0…	ko03030.png
path:ko05169	Epstein-Barr virus infection	310	HMEVHQZ01A1J7Z(K04345);HMEVHQZ01A44GP(K06627);HMEVHQZ01A7KUJ(K03064);HMEVHQZ01AD38G(K03283);HMEVHQZ01ADOBF(K03025);HMEVHQZ01AFX0N(K06067);HMEVHQZ01AGGNC(K03030);HMEVHQZ01AIER8(K10591);HMEVHQZ01AJED9(K06627);HMEVHQZ01AK3JW(K06627);HMEVHQZ01AL7P4(K03064);HMEVHQZ01ANQ5X(K03021);HMEVHQZ01APJSE(K03097);HMEVHQZ01AVR1K(K01510);HMEVHQZ01AYZTO(K06627);HMEVHQZ01B172D(K01510);HMEVHQZ01B3YUW(K06067);HMEVHQZ0…	ko05169.png
path:ko04940	Type I diabetes mellitus	18	HMEVHQZ01B0WAF(K04077);HMEVHQZ01CV5SS(K01580);HMEVHQZ01CVK3B(K04077);HMEVHQZ01D8N61(K04077);HMEVHQZ01EBG4E(K04077);HMEVHQZ01EOZLX(K01580);HMTIGON02FKL1Q(K04077);HMTIGON02GPVLD(K01580);HMTIGON02GZFBV(K01580);isotig04750(K01580);isotig04751(K01580);isotig05596(K01580);isotig05597(K01580);isotig08326(K04077);isotig12658(K01580);isotig14868(K04077);isotig17164(K01580);isotig17497(K01580);	ko04940.png
path:ko04380	Osteoclast differentiation	30	HMEVHQZ01AQFLP(K04368);HMEVHQZ01BEP7Y(K06268);HMEVHQZ01BZBYB(K04392);HMEVHQZ01CB2JF(K06268);HMEVHQZ01CBPIJ(K04371);HMEVHQZ01COZX6(K04392);HMEVHQZ01DGE9D(K04392);HMEVHQZ01ECCL7(K06268);HMEVHQZ01EZXWX(K04392);HMTIGON02F1A31(K06268);HMTIGON02G5COZ(K04392);HMTIGON02GPYQI(K06268);HMTIGON02HE45W(K06268);HMTIGON02ISPVY(K04392);HMTIGON02JH9NB(K04368);contig00692(K04368);isotig02649(K04392);isotig06436(K0…	ko04380.png
path:ko01120	Microbial metabolism in diverse environments	986	HMEVHQZ01A0DW6(K01962);HMEVHQZ01A0RVO(K14520);HMEVHQZ01A1GUN(K00627);HMEVHQZ01A2BZQ(K00627);HMEVHQZ01A2LEN(K00948);HMEVHQZ01A2T2G(K15765);HMEVHQZ01A3TJH(K00016);HMEVHQZ01A3TPH(K00121);HMEVHQZ01A4ADZ(K01785);HMEVHQZ01A4SVL(K00036);HMEVHQZ01A5QSW(K00863);HMEVHQZ01A5WT6(K00441);HMEVHQZ01A64PJ(K03841);HMEVHQZ01A6UF9(K00036);HMEVHQZ01A83CG(K00106);HMEVHQZ01A8VPP(K00058);HMEVHQZ01A944H(K00121);HMEVHQZ0…	ko01120.png
path:ko00904	Diterpenoid biosynthesis	15	HMEVHQZ01BEDYD(K04121);HMEVHQZ01BJLHU(K04123);HMEVHQZ01COLMB(K04122);HMEVHQZ01DAIQK(K04120);HMEVHQZ01DUHU2(K04125);HMTIGON02F6HLJ(K04121);HMTIGON02FR78N(K05282);HMTIGON02GVUEO(K05282);HMTIGON02HZXR9(K04123);HMTIGON02ILRFN(K12929);HMTIGON02IP3AP(K04123);HMTIGON02IQE1X(K04120);isotig08851(K04123);isotig09695(K04125);isotig18698(K04123);	ko00904.png
path:ko00966	Glucosinolate biosynthesis	3	HMEVHQZ01CT40W(K12153);HMTIGON02JFOW0(K11820);isotig13594(K11820);	ko00966.png
path:ko00591	Linoleic acid metabolism	51	HMEVHQZ01AIS1N(K00454);HMEVHQZ01AO5E1(K01047);HMEVHQZ01AT0MR(K00454);HMEVHQZ01B1J71(K00454);HMEVHQZ01BLDZ5(K14674);HMEVHQZ01BLT9A(K00454);HMEVHQZ01BNBN5(K00454);HMEVHQZ01BYL4V(K15718);HMEVHQZ01C7ARS(K00454);HMEVHQZ01CG4NM(K00454);HMEVHQZ01CI2YX(K00100);HMEVHQZ01CO8UK(K00454);HMEVHQZ01CVK9H(K15718);HMEVHQZ01D0JKT(K00454);HMEVHQZ01D6TKF(K00100);HMEVHQZ01D9BIG(K15718);HMEVHQZ01DK0KR(K00454);HMEVHQZ0…	ko00591.png
path:ko04725	Cholinergic synapse	24	HMEVHQZ01A1J7Z(K04345);HMEVHQZ01AQFLP(K04368);HMEVHQZ01CBPIJ(K04371);HMEVHQZ01DCMIH(K04345);HMTIGON02F8F31(K04345);HMTIGON02IOAZX(K04345);HMTIGON02JH9NB(K04368);HMTIGON02JUAXM(K04345);contig00692(K04368);isotig02210(K04536);isotig02211(K04536);isotig02212(K04536);isotig02213(K04536);isotig02214(K04536);isotig02215(K04536);isotig07776(K04345);isotig07777(K04345);isotig08460(K04371);isotig08816(K04…	ko04725.png
path:ko04210	Apoptosis	48	HMEVHQZ01A1J7Z(K04345);HMEVHQZ01AOXHD(K04728);HMEVHQZ01ARZZ4(K04733);HMEVHQZ01BC1GS(K04728);HMEVHQZ01BEP7Y(K06268);HMEVHQZ01C8969(K04728);HMEVHQZ01CB2JF(K06268);HMEVHQZ01CEB8A(K04733);HMEVHQZ01DAYAU(K04728);HMEVHQZ01DCMIH(K04345);HMEVHQZ01DIFXS(K04728);HMEVHQZ01ECCL7(K06268);HMTIGON02F1A31(K06268);HMTIGON02F8F31(K04345);HMTIGON02FYJSB(K04728);HMTIGON02GASWD(K04728);HMTIGON02GGBV5(K04728);HMTIGON0…	ko04210.png
path:ko00790	Folate biosynthesis	64	HMEVHQZ01A8MQ7(K13941);HMEVHQZ01ANLH3(K01307);HMEVHQZ01B5LKG(K13998);HMEVHQZ01B8FYD(K13941);HMEVHQZ01BBLZT(K03639);HMEVHQZ01BEOOE(K13941);HMEVHQZ01BFJM9(K13941);HMEVHQZ01BGRWY(K01930);HMEVHQZ01BKLFB(K03639);HMEVHQZ01BN2RK(K01495);HMEVHQZ01BU32V(K01930);HMEVHQZ01C09XA(K01930);HMEVHQZ01CEYE7(K01113);HMEVHQZ01CGDX7(K13950);HMEVHQZ01CPF7U(K13941);HMEVHQZ01CX4RF(K01113);HMEVHQZ01CXKH5(K01113);HMEVHQZ0…	ko00790.png
path:ko05220	Chronic myeloid leukemia	23	HMEVHQZ01AFX0N(K06067);HMEVHQZ01AQFLP(K04368);HMEVHQZ01B3YUW(K06067);HMEVHQZ01CBPIJ(K04371);HMEVHQZ01CSTMN(K06067);HMEVHQZ01CTJB5(K06067);HMEVHQZ01DQUUI(K06067);HMEVHQZ01DR3G2(K06067);HMEVHQZ01EVR3D(K06067);HMTIGON02HBE6X(K06067);HMTIGON02IYXA1(K06067);HMTIGON02JH9NB(K04368);contig00692(K04368);isotig04992(K06067);isotig04993(K06067);isotig08460(K04371);isotig08816(K04371);isotig09070(K04371);iso…	ko05220.png
path:ko01110	Biosynthesis of secondary metabolites	2104	HMEVHQZ01A080D(K00021);HMEVHQZ01A0DW6(K01962);HMEVHQZ01A0OTG(K00053);HMEVHQZ01A11FD(K00249);HMEVHQZ01A1GUN(K00627);HMEVHQZ01A1Y0H(K13648);HMEVHQZ01A1YK4(K01772);HMEVHQZ01A20QD(K13606);HMEVHQZ01A2BZQ(K00627);HMEVHQZ01A2EIA(K13789);HMEVHQZ01A2LEN(K00948);HMEVHQZ01A2PIB(K00286);HMEVHQZ01A33UI(K00815);HMEVHQZ01A3B1J(K00818);HMEVHQZ01A3TJH(K00016);HMEVHQZ01A3TPH(K00121);HMEVHQZ01A3Y5G(K01592);HMEVHQZ0…
(K01657);isotig03325(K01657);isotig03338(K00626);isotig03339(K00626);isotig03340(K00626);isotig03341(K00626);isotig03392(K01703);isotig03393(K01703);isotig03416(K01810);isotig03417(K01810);isotig03418(K01810);isotig03497(K00873);isotig03498(K00873);isotig03499(K00873);isotig03509(K01792);isotig03510(K01792);isotig03511(K01792);isotig03515(K01641);isotig03516(K01641);isotig03517(K01641);isotig0356…
00249);isotig04222(K10046);isotig04223(K10046);isotig04230(K03787);isotig04231(K03787);isotig04268(K00939);isotig04269(K00939);isotig04331(K00166);isotig04332(K00166);isotig04382(K00811);isotig04383(K00811);isotig04398(K00547);isotig04399(K00547);isotig04402(K01783);isotig04404(K12742);isotig04405(K12742);isotig04446(K01704);isotig04447(K01704);isotig04453(K14677);isotig04454(K14677);isotig04586(…	ko01110.png
path:ko04070	Phosphatidylinositol signaling system	142	HMEVHQZ01ADBI2(K00888);HMEVHQZ01AEAMT(K02183);HMEVHQZ01AFBUD(K02183);HMEVHQZ01AH49M(K00921);HMEVHQZ01APP2G(K02183);HMEVHQZ01AYQLK(K00889);HMEVHQZ01BB1VH(K00921);HMEVHQZ01BDX5X(K02183);HMEVHQZ01BE6UN(K00888);HMEVHQZ01BEFFN(K05857);HMEVHQZ01BOCZO(K05857);HMEVHQZ01BSRZ3(K00888);HMEVHQZ01BY8IN(K00913);HMEVHQZ01C03NX(K00889);HMEVHQZ01C1D2Z(K00888);HMEVHQZ01C4VJZ(K00913);HMEVHQZ01C4XDF(K00921);HMEVHQZ0…	ko04070.png
path:ko04728	Dopaminergic synapse	158	HMEVHQZ01A1J7Z(K04345);HMEVHQZ01A3RYD(K04382);HMEVHQZ01A7HCJ(K11584);HMEVHQZ01AEAMT(K02183);HMEVHQZ01AFBUD(K02183);HMEVHQZ01AHUZT(K11584);HMEVHQZ01AKH2D(K11584);HMEVHQZ01APP2G(K02183);HMEVHQZ01AXWIP(K11583);HMEVHQZ01BDX5X(K02183);HMEVHQZ01BKLKN(K11584);HMEVHQZ01BNGXH(K11584);HMEVHQZ01BPVJZ(K06269);HMEVHQZ01BT7HH(K11584);HMEVHQZ01C1CKL(K04354);HMEVHQZ01C9FI0(K04354);HMEVHQZ01CBVP3(K11584);HMEVHQZ0…	ko04728.png
path:ko00052	Galactose metabolism	136	HMEVHQZ01AFIGG(K00850);HMEVHQZ01ALI7W(K00963);HMEVHQZ01ANJ20(K01193);HMEVHQZ01AT74D(K00850);HMEVHQZ01ATZXT(K01190);HMEVHQZ01AZI6P(K00849);HMEVHQZ01B8QSG(K00844);HMEVHQZ01BRO6Q(K01193);HMEVHQZ01C05O3(K06617);HMEVHQZ01C3ZM8(K12309);HMEVHQZ01CGM7C(K12309);HMEVHQZ01CQ1S1(K01187);HMEVHQZ01CQDCX(K00850);HMEVHQZ01CVI85(K01193);HMEVHQZ01CYL4W(K01187);HMEVHQZ01D8OD7(K00963);HMEVHQZ01DSIUX(K12309);HMEVHQZ0…	ko00052.png
path:ko04620	Toll-like receptor signaling pathway	22	HMEVHQZ01AQFLP(K04368);HMEVHQZ01ARZZ4(K04733);HMEVHQZ01BZBYB(K04392);HMEVHQZ01CBPIJ(K04371);HMEVHQZ01CEB8A(K04733);HMEVHQZ01COZX6(K04392);HMEVHQZ01DGE9D(K04392);HMEVHQZ01EZXWX(K04392);HMTIGON02G5COZ(K04392);HMTIGON02ISPVY(K04392);HMTIGON02JH9NB(K04368);contig00692(K04368);isotig02649(K04392);isotig08460(K04371);isotig08816(K04371);isotig09070(K04371);isotig09921(K04371);isotig10702(K04392);isotig…	ko04620.png
path:ko04012	ErbB signaling pathway	27	HMEVHQZ01AOXCC(K07203);HMEVHQZ01AQFLP(K04368);HMEVHQZ01BH30D(K07203);HMEVHQZ01BWIFT(K04688);HMEVHQZ01BZV6E(K07203);HMEVHQZ01CBPIJ(K04371);HMEVHQZ01CZT50(K07203);HMEVHQZ01EA59E(K07203);HMEVHQZ01EDMJV(K07203);HMTIGON02G3NSL(K07203);HMTIGON02GDP39(K07203);HMTIGON02H71YG(K07203);HMTIGON02IKG7W(K07203);HMTIGON02IMATF(K07203);HMTIGON02JH9NB(K04368);HMTIGON02JJO59(K07203);HMTIGON02JYUMK(K07203);contig00…	ko04012.png
path:ko00660	C5-Branched dibasic acid metabolism	20	HMEVHQZ01BG64Z(K01653);HMEVHQZ01BXURQ(K01653);HMEVHQZ01C3MRG(K01652);HMEVHQZ01C5EXU(K01652);HMEVHQZ01CBLHL(K01652);HMEVHQZ01CO5J9(K01704);HMEVHQZ01CZ6GH(K01653);HMEVHQZ01ERWXY(K01653);HMTIGON02F5P8I(K01703);HMTIGON02F74T9(K01653);HMTIGON02G3Y8B(K01652);isotig03392(K01703);isotig03393(K01703);isotig04446(K01704);isotig04447(K01704);isotig08552(K01652);isotig09922(K01653);isotig12734(K01653);isotig…	ko00660.png
path:ko00523	Polyketide sugar unit biosynthesis	1	isotig10041(K12451);	ko00523.png
path:ko04711	Circadian rhythm - fly	3	HMEVHQZ01BAHCV(K08960);HMEVHQZ01ERMS4(K08960);isotig08255(K08960);	ko04711.png
path:ko04113	Meiosis - yeast	232	HMEVHQZ01A0BHR(K03357);HMEVHQZ01A1J7Z(K04345);HMEVHQZ01A1PW9(K03363);HMEVHQZ01A3RYD(K04382);HMEVHQZ01A72B7(K10878);HMEVHQZ01A7EAT(K02212);HMEVHQZ01A7HCJ(K11584);HMEVHQZ01A7OB6(K02537);HMEVHQZ01AF1V7(K02541);HMEVHQZ01AHUZT(K11584);HMEVHQZ01AKH2D(K11584);HMEVHQZ01AKYP3(K06628);HMEVHQZ01AMF3V(K02214);HMEVHQZ01ASBBN(K02210);HMEVHQZ01AUMX3(K06628);HMEVHQZ01AWSG9(K02210);HMEVHQZ01AZH4Y(K06628);HMEVHQZ0…	ko04113.png
path:ko00970	Aminoacyl-tRNA biosynthesis	211	HMEVHQZ01A2FMM(K01873);HMEVHQZ01A3ZZP(K01885);HMEVHQZ01A4YZ6(K01872);HMEVHQZ01AFXA9(K01872);HMEVHQZ01AGSLU(K01881);HMEVHQZ01AR7B3(K00604);HMEVHQZ01AS5M2(K01892);HMEVHQZ01ATFLE(K01869);HMEVHQZ01AXJ2E(K01892);HMEVHQZ01AYKZG(K01874);HMEVHQZ01B0KJL(K01889);HMEVHQZ01B0Q4W(K01885);HMEVHQZ01B3M34(K14164);HMEVHQZ01B3MZO(K01870);HMEVHQZ01B4MNU(K01872);HMEVHQZ01B9MQM(K01885);HMEVHQZ01B9QKM(K01892);HMEVHQZ0…	ko00970.png
path:ko00643	Styrene degradation	20	HMEVHQZ01BACHA(K01502);HMEVHQZ01BHHMX(K01800);HMEVHQZ01BJP5M(K01502);HMEVHQZ01CSL2O(K01502);HMEVHQZ01CXP4W(K01501);HMEVHQZ01EGS8F(K01502);HMTIGON02GD1SW(K01800);HMTIGON02GLJIJ(K01501);HMTIGON02GT6MU(K01501);HMTIGON02HECAL(K01501);HMTIGON02I0H99(K01501);isotig05502(K01800);isotig05503(K01800);isotig06172(K00451);isotig06173(K00451);isotig07222(K01800);isotig07223(K01800);isotig09364(K01555);isotig…	ko00643.png
path:ko00983	Drug metabolism - other enzymes	40	HMEVHQZ01A83CG(K00106);HMEVHQZ01AL6K5(K13421);HMEVHQZ01BGX52(K00106);HMEVHQZ01CW0EA(K00760);HMEVHQZ01DOBPA(K01951);HMEVHQZ01EB7KH(K13421);HMEVHQZ01EEXVB(K00088);HMEVHQZ01EIOO0(K00876);HMEVHQZ01ESYUW(K01951);HMTIGON02FILVM(K00857);HMTIGON02FU1NO(K13421);HMTIGON02G3AIW(K00876);HMTIGON02GB3XT(K00760);HMTIGON02H6MGO(K00106);HMTIGON02HB8PK(K00106);HMTIGON02HUO9Q(K13421);HMTIGON02J0VLB(K00106);HMTIGON0…	ko00983.png
path:ko04111	Cell cycle - yeast	271	HMEVHQZ01A0BHR(K03357);HMEVHQZ01A1PW9(K03363);HMEVHQZ01A3RYD(K04382);HMEVHQZ01A5IT2(K03347);HMEVHQZ01A7EAT(K02212);HMEVHQZ01A7OB6(K02537);HMEVHQZ01A8ZK0(K06678);HMEVHQZ01AF1V7(K02541);HMEVHQZ01AKYP3(K06628);HMEVHQZ01AMF3V(K02214);HMEVHQZ01ASBBN(K02210);HMEVHQZ01AUMX3(K06628);HMEVHQZ01AWSG9(K02210);HMEVHQZ01AZH4Y(K06628);HMEVHQZ01AZK5E(K02516);HMEVHQZ01AZWDZ(K02540);HMEVHQZ01B01AW(K06685);HMEVHQZ0…	ko04111.png
path:ko00380	Tryptophan metabolism	82	HMEVHQZ01A8K9W(K11816);HMEVHQZ01AQH03(K00626);HMEVHQZ01ASH5M(K00164);HMEVHQZ01AW1SU(K00164);HMEVHQZ01AYUIQ(K00626);HMEVHQZ01B8IT2(K11816);HMEVHQZ01BCUFD(K00128);HMEVHQZ01BTKBJ(K11816);HMEVHQZ01C740H(K01692);HMEVHQZ01CFGU0(K00626);HMEVHQZ01CGBF5(K11816);HMEVHQZ01CX6QA(K00626);HMEVHQZ01CXP4W(K01501);HMEVHQZ01CXQAL(K11817);HMEVHQZ01ED1SQ(K00274);HMEVHQZ01EOSCR(K00164);HMTIGON02F27X5(K01692);HMTIGON0…	ko00380.png
path:ko04370	VEGF signaling pathway	37	HMEVHQZ01AQFLP(K04368);HMEVHQZ01BEP7Y(K06268);HMEVHQZ01BZBYB(K04392);HMEVHQZ01CB2JF(K06268);HMEVHQZ01CBPIJ(K04371);HMEVHQZ01COZX6(K04392);HMEVHQZ01DGE9D(K04392);HMEVHQZ01ECCL7(K06268);HMEVHQZ01EZXWX(K04392);HMTIGON02F1A31(K06268);HMTIGON02G5COZ(K04392);HMTIGON02GMAS7(K04718);HMTIGON02GPYQI(K06268);HMTIGON02H3M9E(K04718);HMTIGON02HE45W(K06268);HMTIGON02HF85U(K04718);HMTIGON02HURPQ(K04718);HMTIGON0…	ko04370.png
path:ko00260	Glycine, serine and threonine metabolism	154	HMEVHQZ01A8VPP(K00058);HMEVHQZ01AHNF0(K00130);HMEVHQZ01ANM3Z(K00283);HMEVHQZ01AR1PI(K00382);HMEVHQZ01ASBEI(K01733);HMEVHQZ01AWUBD(K00600);HMEVHQZ01AYMZT(K00600);HMEVHQZ01B0NZA(K00058);HMEVHQZ01B17KW(K12524);HMEVHQZ01B1BUU(K00382);HMEVHQZ01B68DE(K00382);HMEVHQZ01B9C6D(K00831);HMEVHQZ01BC175(K00382);HMEVHQZ01BL0L8(K00600);HMEVHQZ01C4UM9(K00382);HMEVHQZ01C8JRY(K00499);HMEVHQZ01C8VK4(K00928);HMEVHQZ0…	ko00260.png
path:ko00300	Lysine biosynthesis	52	HMEVHQZ01A4X0I(K02594);HMEVHQZ01A9QY5(K01681);HMEVHQZ01B17KW(K12524);HMEVHQZ01BQNJ3(K02594);HMEVHQZ01BRO10(K01681);HMEVHQZ01C8VK4(K00928);HMEVHQZ01D611B(K00003);HMEVHQZ01DB75C(K01439);HMEVHQZ01DMVWO(K00928);HMEVHQZ01DYX1I(K12524);HMEVHQZ01EW0EF(K01681);HMTIGON02F5H52(K00133);HMTIGON02FK54C(K00215);HMTIGON02FLEAD(K01681);HMTIGON02FM9EE(K10206);HMTIGON02GOWIJ(K00215);HMTIGON02H3UGH(K00133);HMTIGON0…	ko00300.png
path:ko00053	Ascorbate and aldarate metabolism	110	HMEVHQZ01A20P1(K00469);HMEVHQZ01A8UIB(K00434);HMEVHQZ01AEEBZ(K08232);HMEVHQZ01AQWLI(K00225);HMEVHQZ01AY1DA(K00434);HMEVHQZ01AYCMK(K00225);HMEVHQZ01AZWJL(K12447);HMEVHQZ01B36JS(K00225);HMEVHQZ01B6ZQF(K12447);HMEVHQZ01BABP7(K00012);HMEVHQZ01BCUFD(K00128);HMEVHQZ01BD29X(K00434);HMEVHQZ01BFTJO(K00012);HMEVHQZ01BPMA6(K00225);HMEVHQZ01BSUDT(K12447);HMEVHQZ01BULRI(K00434);HMEVHQZ01C4H1L(K08232);HMEVHQZ0…	ko00053.png
path:ko03020	RNA polymerase	101	HMEVHQZ01ADOBF(K03025);HMEVHQZ01ANQ5X(K03021);HMEVHQZ01B4G5K(K03006);HMEVHQZ01BBC1M(K03025);HMEVHQZ01BJCJZ(K03025);HMEVHQZ01BPHJY(K03025);HMEVHQZ01BRK8T(K03023);HMEVHQZ01C2IN6(K03027);HMEVHQZ01C6PR5(K03010);HMEVHQZ01C9RJZ(K03018);HMEVHQZ01CEMQC(K03010);HMEVHQZ01COGZ2(K03025);HMEVHQZ01CSFVK(K03022);HMEVHQZ01CURFZ(K03021);HMEVHQZ01CW89P(K03021);HMEVHQZ01DH0U2(K03018);HMEVHQZ01DONHK(K03025);HMEVHQZ0…	ko03020.png
path:ko00531	Glycosaminoglycan degradation	40	HMEVHQZ01AEA13(K10532);HMEVHQZ01BHJDB(K07964);HMEVHQZ01BPTCH(K07964);HMEVHQZ01C3ZM8(K12309);HMEVHQZ01C76N1(K12373);HMEVHQZ01CD38T(K01205);HMEVHQZ01CGM7C(K12309);HMEVHQZ01CKDIY(K10532);HMEVHQZ01CPJQO(K12373);HMEVHQZ01CX2AZ(K01205);HMEVHQZ01D2BZM(K12373);HMEVHQZ01DAALB(K12373);HMEVHQZ01DCBEM(K07964);HMEVHQZ01DSIUX(K12309);HMEVHQZ01ECY3E(K12373);HMEVHQZ01EVHUD(K12309);HMTIGON02FKPHV(K10532);HMTIGON0…	ko00531.png
path:ko01100	Metabolic pathways	4263	HMEVHQZ01A080D(K00021);HMEVHQZ01A0DW6(K01962);HMEVHQZ01A0FLR(K00630);HMEVHQZ01A0FOT(K01115);HMEVHQZ01A0OTG(K00053);HMEVHQZ01A0RVO(K14520);HMEVHQZ01A11FD(K00249);HMEVHQZ01A19YU(K02689);HMEVHQZ01A1GUN(K00627);HMEVHQZ01A1MPD(K00847);HMEVHQZ01A1OM2(K05292);HMEVHQZ01A1YK4(K01772);HMEVHQZ01A20QD(K13606);HMEVHQZ01A21C4(K11752);HMEVHQZ01A236K(K02260);HMEVHQZ01A2BZQ(K00627);HMEVHQZ01A2EIA(K13789);HMEVHQZ0…
);HMTIGON02FFT0D(K03010);HMTIGON02FFZVH(K14157);HMTIGON02FG1AL(K00942);HMTIGON02FG8LW(K00630);HMTIGON02FH04J(K02435);HMTIGON02FHA32(K01490);HMTIGON02FHAME(K00913);HMTIGON02FHAPO(K00873);HMTIGON02FHFQC(K01904);HMTIGON02FHODV(K01634);HMTIGON02FHWJU(K01698);HMTIGON02FI0PU(K05572);HMTIGON02FI55G(K00737);HMTIGON02FIAZE(K00121);HMTIGON02FIFO6(K02372);HMTIGON02FILVM(K00857);HMTIGON02FIUBY(K14759);HMTIGO…
2FM1RE(K02154);HMTIGON02FM6FN(K01897);HMTIGON02FM6LW(K10527);HMTIGON02FM9EE(K10206);HMTIGON02FM9UW(K01634);HMTIGON02FMO27(K02261);HMTIGON02FMOPB(K00026);HMTIGON02FMQZA(K00844);HMTIGON02FMTEV(K02115);HMTIGON02FMUMC(K01845);HMTIGON02FMUTV(K00514);HMTIGON02FN1XV(K00901);HMTIGON02FN5BB(K01187);HMTIGON02FNKY7(K00600);HMTIGON02FNNZJ(K00606);HMTIGON02FNPSH(K00815);HMTIGON02FNRLY(K00815);HMTIGON02FNV3M(K…
;isotig03340(K00626);isotig03341(K00626);isotig03390(K02126);isotig03392(K01703);isotig03393(K01703);isotig03416(K01810);isotig03417(K01810);isotig03418(K01810);isotig03458(K01738);isotig03459(K01738);isotig03460(K01738);isotig03461(K09458);isotig03462(K09458);isotig03463(K09458);isotig03470(K03879);isotig03471(K03879);isotig03472(K03879);isotig03497(K00873);isotig03498(K00873);isotig03499(K00873…
sotig03763(K03945);isotig03793(K00940);isotig03827(K03639);isotig03828(K03639);isotig03829(K03639);isotig03845(K10532);isotig03846(K10532);isotig03847(K10532);isotig03914(K10526);isotig03915(K10526);isotig03925(K01623);isotig03926(K01623);isotig03927(K01623);isotig03928(K01689);isotig03929(K01689);isotig03930(K01689);isotig03945(K01464);isotig03946(K01464);isotig03974(K01051);isotig03975(K01051);…	ko01100.png
path:ko01210	2-Oxocarboxylic acid metabolism	162	HMEVHQZ01A0OTG(K00053);HMEVHQZ01A3B1J(K00818);HMEVHQZ01A44GT(K00826);HMEVHQZ01A4X0I(K02594);HMEVHQZ01A9QY5(K01681);HMEVHQZ01AEGMQ(K00812);HMEVHQZ01AIH5X(K14682);HMEVHQZ01AJ0LQ(K00620);HMEVHQZ01AJ6O4(K00031);HMEVHQZ01AJTEW(K01438);HMEVHQZ01AK6OS(K00053);HMEVHQZ01AO8PX(K00814);HMEVHQZ01AT1X5(K00030);HMEVHQZ01B0WUH(K00826);HMEVHQZ01BAH9B(K00030);HMEVHQZ01BDE96(K00031);HMEVHQZ01BG64Z(K01653);HMEVHQZ0…	ko01210.png
path:ko05132	Salmonella infection	73	HMEVHQZ01A1ZNJ(K05692);HMEVHQZ01A3888(K05692);HMEVHQZ01A3Y2C(K05692);HMEVHQZ01B1CKC(K07897);HMEVHQZ01BDMEQ(K05692);HMEVHQZ01BGCDK(K05758);HMEVHQZ01BVMML(K05692);HMEVHQZ01BWU9T(K05757);HMEVHQZ01BZBYB(K04392);HMEVHQZ01C0B3G(K05692);HMEVHQZ01C0T5Q(K07897);HMEVHQZ01C389Z(K05692);HMEVHQZ01C6O72(K05692);HMEVHQZ01C9HOB(K05692);HMEVHQZ01CBPIJ(K04371);HMEVHQZ01COZX6(K04392);HMEVHQZ01CSYL4(K05692);HMEVHQZ0…	ko05132.png
path:ko00942	Anthocyanin biosynthesis	5	HMEVHQZ01BN4TR(K12930);HMEVHQZ01EM3KE(K12930);HMTIGON02I3JDS(K12930);HMTIGON02IB5JX(K12930);HMTIGON02JGY83(K12930);	ko00942.png
path:ko05214	Glioma	62	HMEVHQZ01AEAMT(K02183);HMEVHQZ01AFBUD(K02183);HMEVHQZ01AOXCC(K07203);HMEVHQZ01APP2G(K02183);HMEVHQZ01AQFLP(K04368);HMEVHQZ01BDX5X(K02183);HMEVHQZ01BH30D(K07203);HMEVHQZ01BZV6E(K07203);HMEVHQZ01CBPIJ(K04371);HMEVHQZ01CGNBZ(K02183);HMEVHQZ01CZT50(K07203);HMEVHQZ01D5BJ2(K01110);HMEVHQZ01DR6D2(K01110);HMEVHQZ01EA59E(K07203);HMEVHQZ01EDEH6(K02183);HMEVHQZ01EDMJV(K07203);HMTIGON02FRBJG(K02183);HMTIGON0…	ko05214.png
path:ko04720	Long-term potentiation	90	HMEVHQZ01A1J7Z(K04345);HMEVHQZ01AEAMT(K02183);HMEVHQZ01AFBUD(K02183);HMEVHQZ01APP2G(K02183);HMEVHQZ01AQFLP(K04368);HMEVHQZ01BDX5X(K02183);HMEVHQZ01BEP7Y(K06268);HMEVHQZ01BPVJZ(K06269);HMEVHQZ01CB2JF(K06268);HMEVHQZ01CBPIJ(K04371);HMEVHQZ01CDAEH(K06269);HMEVHQZ01CGNBZ(K02183);HMEVHQZ01CI5Q5(K04498);HMEVHQZ01DCMIH(K04345);HMEVHQZ01ECCL7(K06268);HMEVHQZ01EDEH6(K02183);HMEVHQZ01EDQGI(K04498);HMEVHQZ0…	ko04720.png
path:ko04976	Bile secretion	82	HMEVHQZ01A080D(K00021);HMEVHQZ01A1J7Z(K04345);HMEVHQZ01ASHD5(K05658);HMEVHQZ01AZVZ2(K05658);HMEVHQZ01B9HRN(K05658);HMEVHQZ01B9WU2(K05658);HMEVHQZ01C1C35(K05658);HMEVHQZ01C6X2K(K05658);HMEVHQZ01CHLQ8(K05658);HMEVHQZ01COM5G(K05658);HMEVHQZ01D8O1W(K05658);HMEVHQZ01DCMIH(K04345);HMEVHQZ01DHONS(K00021);HMEVHQZ01DLQHH(K00021);HMEVHQZ01DVGV0(K05658);HMEVHQZ01ECILL(K05658);HMEVHQZ01EL7QQ(K00021);HMEVHQZ0…	ko04976.png
path:ko05322	Systemic lupus erythematosus	65	HMEVHQZ01B3LA9(K11251);HMEVHQZ01BQW3X(K11253);HMEVHQZ01BZXD3(K11252);HMEVHQZ01C3ISJ(K11090);HMEVHQZ01C48QS(K11253);HMEVHQZ01C7M9Q(K11252);HMEVHQZ01CCD78(K11252);HMEVHQZ01COQSR(K11252);HMEVHQZ01CSGSR(K11253);HMEVHQZ01CVH08(K11253);HMEVHQZ01CYRW1(K11251);HMEVHQZ01EG6MF(K11254);HMTIGON02FIV02(K11253);HMTIGON02G07A4(K11252);HMTIGON02G6ABU(K11253);HMTIGON02G7Z5C(K11252);HMTIGON02GBCUH(K11251);HMTIGON0…	ko05322.png
path:ko04020	Calcium signaling pathway	93	HMEVHQZ01A1J7Z(K04345);HMEVHQZ01A7UF2(K05853);HMEVHQZ01AEAMT(K02183);HMEVHQZ01AFBUD(K02183);HMEVHQZ01AJW32(K05849);HMEVHQZ01APP2G(K02183);HMEVHQZ01AV970(K05849);HMEVHQZ01BDX5X(K02183);HMEVHQZ01BEFFN(K05857);HMEVHQZ01BEP7Y(K06268);HMEVHQZ01BOCZO(K05857);HMEVHQZ01BRLAZ(K05863);HMEVHQZ01C4CV6(K05863);HMEVHQZ01CAFVH(K05863);HMEVHQZ01CB2JF(K06268);HMEVHQZ01CEGFL(K05857);HMEVHQZ01CGNBZ(K02183);HMEVHQZ0…	ko04020.png
path:ko04914	Progesterone-mediated oocyte maturation	154	HMEVHQZ01A0BHR(K03357);HMEVHQZ01A1J7Z(K04345);HMEVHQZ01A44GP(K06627);HMEVHQZ01A4N06(K04079);HMEVHQZ01A7OB6(K02537);HMEVHQZ01A8CS8(K05868);HMEVHQZ01AHPR7(K06638);HMEVHQZ01AI3PM(K04079);HMEVHQZ01AJED9(K06627);HMEVHQZ01AJJBF(K06638);HMEVHQZ01AK3JW(K06627);HMEVHQZ01AQFLP(K04368);HMEVHQZ01AS4LD(K06638);HMEVHQZ01AUML4(K04079);HMEVHQZ01AV7PT(K05868);HMEVHQZ01AWJN0(K05868);HMEVHQZ01AXJ4E(K05868);HMEVHQZ0…	ko04914.png
path:ko00562	Inositol phosphate metabolism	156	HMEVHQZ01A20P1(K00469);HMEVHQZ01A7GVA(K01114);HMEVHQZ01ADBI2(K00888);HMEVHQZ01AH49M(K00921);HMEVHQZ01AYQLK(K00889);HMEVHQZ01AYVXM(K01114);HMEVHQZ01BB1VH(K00921);HMEVHQZ01BE6UN(K00888);HMEVHQZ01BEFFN(K05857);HMEVHQZ01BMIJP(K01114);HMEVHQZ01BOCZO(K05857);HMEVHQZ01BSRZ3(K00888);HMEVHQZ01BY8IN(K00913);HMEVHQZ01C03NX(K00889);HMEVHQZ01C1D2Z(K00888);HMEVHQZ01C4VJZ(K00913);HMEVHQZ01C4XDF(K00921);HMEVHQZ0…	ko00562.png
path:ko04622	RIG-I-like receptor signaling pathway	18	HMEVHQZ01A5QSW(K00863);HMEVHQZ01BV8H7(K11594);HMEVHQZ01BZEWG(K12655);HMEVHQZ01DZ947(K08339);HMTIGON02H0XNQ(K08339);HMTIGON02HMRD9(K00863);HMTIGON02IVR8J(K12655);HMTIGON02IYX9O(K08339);isotig06146(K12655);isotig06147(K12655);isotig06418(K11594);isotig06419(K11594);isotig09228(K11594);isotig11905(K11594);isotig12362(K09578);isotig12841(K08339);isotig17733(K00863);isotig17796(K08336);	ko04622.png
path:ko00071	Fatty acid metabolism	169	HMEVHQZ01A11FD(K00249);HMEVHQZ01A2XQ6(K01897);HMEVHQZ01A3TPH(K00121);HMEVHQZ01A944H(K00121);HMEVHQZ01AHPF5(K00232);HMEVHQZ01AIUUQ(K00121);HMEVHQZ01AJKNR(K00121);HMEVHQZ01AQH03(K00626);HMEVHQZ01AYUIQ(K00626);HMEVHQZ01B1ZCX(K07513);HMEVHQZ01B4BCL(K01897);HMEVHQZ01BB9QB(K01897);HMEVHQZ01BCUFD(K00128);HMEVHQZ01BHNZ0(K10527);HMEVHQZ01BN8A7(K07513);HMEVHQZ01BS2VJ(K10527);HMEVHQZ01BTZ6U(K01897);HMEVHQZ0…	ko00071.png
path:ko00903	Limonene and pinene degradation	33	HMEVHQZ01ADOJK(K00155);HMEVHQZ01AFFF3(K00517);HMEVHQZ01BCUFD(K00128);HMEVHQZ01C740H(K01692);HMTIGON02F27X5(K01692);HMTIGON02F3Z7G(K00128);HMTIGON02F4YML(K00128);HMTIGON02F6X1Y(K00128);HMTIGON02F9YCE(K00128);HMTIGON02FQ9UH(K00128);HMTIGON02FYBLB(K00517);HMTIGON02GTSIM(K00517);HMTIGON02GVFD5(K00128);HMTIGON02H4VLF(K00517);HMTIGON02H7INO(K00128);HMTIGON02HLSJ6(K00517);HMTIGON02HWH7P(K00128);HMTIGON0…	ko00903.png
path:ko00710	Carbon fixation in photosynthetic organisms	196	HMEVHQZ01A64PJ(K03841);HMEVHQZ01A9M11(K00873);HMEVHQZ01AFLSS(K00873);HMEVHQZ01AMXZF(K00025);HMEVHQZ01AO8PX(K00814);HMEVHQZ01AP4OE(K00873);HMEVHQZ01AP8GN(K00025);HMEVHQZ01AT1XS(K03841);HMEVHQZ01AY4SL(K01100);HMEVHQZ01B05MI(K00028);HMEVHQZ01B26JJ(K00028);HMEVHQZ01B4DOU(K03841);HMEVHQZ01B66AW(K01100);HMEVHQZ01B6FP1(K00028);HMEVHQZ01B7RRB(K00028);HMEVHQZ01B8WN0(K00927);HMEVHQZ01BFSAC(K00873);HMEVHQZ0…	ko00710.png
path:ko00600	Sphingolipid metabolism	101	HMEVHQZ01A2TA8(K00720);HMEVHQZ01A307U(K00654);HMEVHQZ01AD310(K04710);HMEVHQZ01ALO83(K12349);HMEVHQZ01ALPQ9(K04715);HMEVHQZ01ASVHX(K00654);HMEVHQZ01ATZXT(K01190);HMEVHQZ01BBB2B(K04715);HMEVHQZ01BE8T6(K04715);HMEVHQZ01C2UPT(K01634);HMEVHQZ01C3GWK(K04712);HMEVHQZ01C3ZM8(K12309);HMEVHQZ01C669Q(K00654);HMEVHQZ01C6ZON(K00654);HMEVHQZ01CGM7C(K12309);HMEVHQZ01CGX97(K04712);HMEVHQZ01CLAVV(K04711);HMEVHQZ0…	ko00600.png
path:ko02020	Two-component system	89	HMEVHQZ01ALC1O(K02259);HMEVHQZ01AOASB(K01915);HMEVHQZ01AQH03(K00626);HMEVHQZ01AYUIQ(K00626);HMEVHQZ01AYZQH(K00426);HMEVHQZ01B7G6S(K02259);HMEVHQZ01BVK63(K07646);HMEVHQZ01BWFH1(K03412);HMEVHQZ01C6ZS1(K00027);HMEVHQZ01C7OPN(K10255);HMEVHQZ01CEYE7(K01113);HMEVHQZ01CFGU0(K00626);HMEVHQZ01CFOPD(K02584);HMEVHQZ01CFY3L(K10255);HMEVHQZ01CGGNM(K01915);HMEVHQZ01CHQW9(K00412);HMEVHQZ01CRY13(K07657);HMEVHQZ0…	ko02020.png
path:ko05168	Herpes simplex infection	170	HMEVHQZ01A5IT2(K03347);HMEVHQZ01A8GRQ(K12891);HMEVHQZ01AF0R2(K15414);HMEVHQZ01APJSE(K03097);HMEVHQZ01AQYJI(K03131);HMEVHQZ01B4G5K(K03006);HMEVHQZ01BE743(K15414);HMEVHQZ01BEO69(K11838);HMEVHQZ01BJ3BA(K12890);HMEVHQZ01BPVJZ(K06269);HMEVHQZ01BWJH1(K15414);HMEVHQZ01C06BQ(K03094);HMEVHQZ01C6L2U(K03347);HMEVHQZ01C7CDO(K03115);HMEVHQZ01C823U(K03094);HMEVHQZ01CB5IH(K12886);HMEVHQZ01CDAEH(K06269);HMEVHQZ0…	ko05168.png
path:ko00670	One carbon pool by folate	72	HMEVHQZ01A9RRV(K00602);HMEVHQZ01AR7B3(K00604);HMEVHQZ01AWUBD(K00600);HMEVHQZ01AYMZT(K00600);HMEVHQZ01B5LKG(K13998);HMEVHQZ01BL0L8(K00600);HMEVHQZ01BY2VO(K01433);HMEVHQZ01BZJDP(K00297);HMEVHQZ01C5KQ3(K00601);HMEVHQZ01C9EM6(K00548);HMEVHQZ01CJZU9(K01934);HMEVHQZ01CV5J4(K11175);HMEVHQZ01D3AOV(K01934);HMEVHQZ01DDJMX(K00600);HMEVHQZ01DHOGG(K00600);HMEVHQZ01DSPPX(K00600);HMEVHQZ01DW3JU(K00600);HMEVHQZ0…	ko00670.png
path:ko04970	Salivary secretion	40	HMEVHQZ01A1J7Z(K04345);HMEVHQZ01AEAMT(K02183);HMEVHQZ01AFBUD(K02183);HMEVHQZ01APP2G(K02183);HMEVHQZ01BDX5X(K02183);HMEVHQZ01CGNBZ(K02183);HMEVHQZ01DCMIH(K04345);HMEVHQZ01EDEH6(K02183);HMTIGON02F8F31(K04345);HMTIGON02FRBJG(K02183);HMTIGON02G5IGA(K02183);HMTIGON02H4R3T(K02183);HMTIGON02HZ6DM(K02183);HMTIGON02IOAZX(K04345);HMTIGON02IP7B9(K02183);HMTIGON02JJVX7(K02183);HMTIGON02JUAXM(K04345);contig00…	ko04970.png
path:ko05110	Vibrio cholerae infection	99	HMEVHQZ01A1J7Z(K04345);HMEVHQZ01A1ZNJ(K05692);HMEVHQZ01A3888(K05692);HMEVHQZ01A3Y2C(K05692);HMEVHQZ01BDMEQ(K05692);HMEVHQZ01BR80D(K02150);HMEVHQZ01BVMML(K05692);HMEVHQZ01C0B3G(K05692);HMEVHQZ01C2C7G(K02146);HMEVHQZ01C2W3P(K10956);HMEVHQZ01C389Z(K05692);HMEVHQZ01C6O72(K05692);HMEVHQZ01C9HOB(K05692);HMEVHQZ01CCF2V(K02150);HMEVHQZ01CE9RX(K02154);HMEVHQZ01CMO3B(K02150);HMEVHQZ01CN3HS(K02154);HMEVHQZ0…	ko05110.png
path:ko04540	Gap junction	41	HMEVHQZ01A1J7Z(K04345);HMEVHQZ01APRMI(K07374);HMEVHQZ01AQFLP(K04368);HMEVHQZ01AR2GL(K07375);HMEVHQZ01C391O(K07375);HMEVHQZ01CBPIJ(K04371);HMEVHQZ01DCMIH(K04345);HMEVHQZ01DLVCY(K07375);HMEVHQZ01EP2VQ(K07375);HMTIGON02F8F31(K04345);HMTIGON02FL9VP(K07374);HMTIGON02FW5PH(K07374);HMTIGON02FZCCK(K07374);HMTIGON02GAMHT(K07374);HMTIGON02INNKC(K07374);HMTIGON02IOAZX(K04345);HMTIGON02J0INI(K07374);HMTIGON0…	ko04540.png
path:ko02030	Bacterial chemotaxis	2	HMEVHQZ01BWFH1(K03412);HMEVHQZ01ERTSP(K02556);	ko02030.png
path:ko04910	Insulin signaling pathway	212	HMEVHQZ01A1J7Z(K04345);HMEVHQZ01A4TZB(K00688);HMEVHQZ01A64PJ(K03841);HMEVHQZ01A94M3(K07195);HMEVHQZ01AEAMT(K02183);HMEVHQZ01AFBUD(K02183);HMEVHQZ01AFOHT(K11262);HMEVHQZ01AOXCC(K07203);HMEVHQZ01APP2G(K02183);HMEVHQZ01AQFLP(K04368);HMEVHQZ01AT1XS(K03841);HMEVHQZ01AVZK2(K07199);HMEVHQZ01AXOWI(K11262);HMEVHQZ01AZGBP(K11262);HMEVHQZ01B12BG(K00688);HMEVHQZ01B4DOU(K03841);HMEVHQZ01B5AFO(K07195);HMEVHQZ0…	ko04910.png
path:ko04742	Taste transduction	15	HMEVHQZ01A1J7Z(K04345);HMEVHQZ01DCMIH(K04345);HMTIGON02F8F31(K04345);HMTIGON02IOAZX(K04345);HMTIGON02JUAXM(K04345);isotig02210(K04536);isotig02211(K04536);isotig02212(K04536);isotig02213(K04536);isotig02214(K04536);isotig02215(K04536);isotig07776(K04345);isotig07777(K04345);isotig09445(K04345);isotig10706(K04536);	ko04742.png
path:ko01051	Biosynthesis of ansamycins	2	isotig09554(K00615);isotig10599(K00615);	ko01051.png
path:ko00590	Arachidonic acid metabolism	39	HMEVHQZ01AO5E1(K01047);HMEVHQZ01AYVWR(K00681);HMEVHQZ01BLDZ5(K14674);HMEVHQZ01CG0J7(K00432);HMEVHQZ01CT0XU(K00432);HMEVHQZ01DYS6U(K05309);HMEVHQZ01ED8TF(K05309);HMEVHQZ01EIQ0E(K00681);HMTIGON02FIVCT(K00681);HMTIGON02FX969(K00681);HMTIGON02G2U8C(K00681);HMTIGON02GDKJO(K00432);HMTIGON02GLC4O(K00681);HMTIGON02GM36Y(K00432);HMTIGON02H5CK8(K05309);HMTIGON02HV9VT(K00432);HMTIGON02I9CX5(K00432);HMTIGON0…	ko00590.png
path:ko00603	Glycosphingolipid biosynthesis - globo series	21	HMEVHQZ01C76N1(K12373);HMEVHQZ01CPJQO(K12373);HMEVHQZ01D2BZM(K12373);HMEVHQZ01DAALB(K12373);HMEVHQZ01DZDJU(K07407);HMEVHQZ01ECY3E(K12373);HMTIGON02GZ2R2(K07407);HMTIGON02IKSCH(K07407);HMTIGON02IVTFB(K07407);isotig08811(K07407);isotig09465(K01988);isotig12164(K12373);isotig12189(K07407);isotig13403(K07407);isotig14525(K12373);isotig16140(K12373);isotig16193(K01988);isotig16538(K01988);isotig16608(…	ko00603.png
path:ko04110	Cell cycle	319	HMEVHQZ01A0BHR(K03357);HMEVHQZ01A1PW9(K03363);HMEVHQZ01A44GP(K06627);HMEVHQZ01A5IT2(K03347);HMEVHQZ01A7EAT(K02212);HMEVHQZ01A7OB6(K02537);HMEVHQZ01A8CS8(K05868);HMEVHQZ01AD9H7(K06632);HMEVHQZ01AF1V7(K02541);HMEVHQZ01AFX0N(K06067);HMEVHQZ01AG3N9(K04802);HMEVHQZ01AHPR7(K06638);HMEVHQZ01AJED9(K06627);HMEVHQZ01AJJBF(K06638);HMEVHQZ01AK3JW(K06627);HMEVHQZ01AKYP3(K06628);HMEVHQZ01AMF3V(K02214);HMEVHQZ0…	ko04110.png
path:ko00623	Toluene degradation	4	HMEVHQZ01A2T2G(K15765);HMEVHQZ01BH69K(K00240);HMTIGON02F0VVO(K01061);isotig10006(K01061);	ko00623.png
path:ko03022	Basal transcription factors	108	HMEVHQZ01AC8DC(K03141);HMEVHQZ01AQYJI(K03131);HMEVHQZ01AUKXB(K03128);HMEVHQZ01BAK88(K06634);HMEVHQZ01BCIWL(K03132);HMEVHQZ01BDSBH(K14535);HMEVHQZ01BNET3(K03126);HMEVHQZ01BSMSZ(K03125);HMEVHQZ01C0K3I(K03126);HMEVHQZ01C2UT8(K03125);HMEVHQZ01CIL08(K03124);HMEVHQZ01CWMVI(K03136);HMEVHQZ01D3J0A(K10842);HMEVHQZ01DDSTL(K03125);HMEVHQZ01DIKYV(K03125);HMEVHQZ01DT4FM(K03125);HMEVHQZ01DV23M(K03128);HMEVHQZ0…	ko03022.png
path:ko00965	Betalain biosynthesis	1	isotig09693(K15777);	ko00965.png
path:ko05217	Basal cell carcinoma	5	HMEVHQZ01A1HXC(K02157);HMEVHQZ01AXM4S(K06228);HMEVHQZ01C6JP8(K06228);HMTIGON02FV8AZ(K06228);HMTIGON02GAP7B(K06228);	ko05217.png
path:ko04142	Lysosome	233	HMEVHQZ01A1GV7(K12311);HMEVHQZ01A1J5T(K12311);HMEVHQZ01A6ZQI(K12403);HMEVHQZ01AEA13(K10532);HMEVHQZ01AGDQB(K01444);HMEVHQZ01AN4QI(K12392);HMEVHQZ01ATQ45(K01444);HMEVHQZ01B2CWL(K01074);HMEVHQZ01BBYXO(K06129);HMEVHQZ01BCSUI(K12385);HMEVHQZ01BEJAR(K06129);HMEVHQZ01BIIIK(K12385);HMEVHQZ01BWNK0(K12385);HMEVHQZ01BYVQR(K12396);HMEVHQZ01BYZ1N(K12400);HMEVHQZ01C04X3(K12385);HMEVHQZ01C0I2M(K13443);HMEVHQZ0…	ko04142.png
path:ko00550	Peptidoglycan biosynthesis	19	HMEVHQZ01A62BV(K05515);HMEVHQZ01AD3C5(K02563);HMEVHQZ01B9IT5(K02563);HMEVHQZ01BTZEC(K02563);HMEVHQZ01C4JAE(K01000);HMEVHQZ01C90S1(K02563);HMEVHQZ01CK6SS(K00075);HMEVHQZ01D71HD(K02563);HMEVHQZ01ENRU2(K03587);HMEVHQZ01EU4DH(K05366);HMEVHQZ01EXKTT(K01000);HMTIGON02FKROA(K02563);HMTIGON02FXWGD(K01000);HMTIGON02GD4R7(K02563);HMTIGON02GITLJ(K02563);HMTIGON02HT6P8(K00790);HMTIGON02IDQDU(K02563);HMTIGON0…	ko00550.png
path:ko05130	Pathogenic Escherichia coli infection	72	HMEVHQZ01A1ZNJ(K05692);HMEVHQZ01A3888(K05692);HMEVHQZ01A3Y2C(K05692);HMEVHQZ01APRMI(K07374);HMEVHQZ01AR2GL(K07375);HMEVHQZ01BDMEQ(K05692);HMEVHQZ01BGCDK(K05758);HMEVHQZ01BTYFT(K11294);HMEVHQZ01BVMML(K05692);HMEVHQZ01BWU9T(K05757);HMEVHQZ01C0B3G(K05692);HMEVHQZ01C389Z(K05692);HMEVHQZ01C391O(K07375);HMEVHQZ01C6O72(K05692);HMEVHQZ01C9HOB(K05692);HMEVHQZ01CSYL4(K05692);HMEVHQZ01CTV6N(K05757);HMEVHQZ0…	ko05130.png
path:ko00950	Isoquinoline alkaloid biosynthesis	51	HMEVHQZ01A33UI(K00815);HMEVHQZ01A3Y5G(K01592);HMEVHQZ01AEGMQ(K00812);HMEVHQZ01AVWJS(K01592);HMEVHQZ01BBEBG(K15849);HMEVHQZ01BPUSD(K01592);HMEVHQZ01CIM6U(K01592);HMEVHQZ01CQH1K(K15849);HMEVHQZ01CR1I8(K14454);HMEVHQZ01D87A5(K00815);HMEVHQZ01DT8T2(K01592);HMEVHQZ01DVC1J(K01592);HMEVHQZ01EAS96(K01592);HMEVHQZ01ED1SQ(K00274);HMEVHQZ01EFOO5(K00815);HMEVHQZ01EH4JF(K00815);HMEVHQZ01EIVSX(K01592);HMTIGON0…	ko00950.png
path:ko03010	Ribosome	487	HMEVHQZ01A1H21(K02974);HMEVHQZ01A23CU(K02866);HMEVHQZ01A5A57(K02939);HMEVHQZ01A7YF8(K02945);HMEVHQZ01A8P2V(K02866);HMEVHQZ01AH47L(K02953);HMEVHQZ01AIRV3(K02876);HMEVHQZ01ATBQ9(K02981);HMEVHQZ01AU88H(K02981);HMEVHQZ01AZJHL(K02929);HMEVHQZ01AZZ5D(K02981);HMEVHQZ01B19WK(K02873);HMEVHQZ01B2U5R(K02939);HMEVHQZ01B459Z(K02877);HMEVHQZ01B4818(K02949);HMEVHQZ01B4FI4(K02996);HMEVHQZ01B5OQF(K02933);HMEVHQZ0…	ko03010.png
path:ko00510	N-Glycan biosynthesis	131	HMEVHQZ01A2IDU(K12669);HMEVHQZ01AI3CI(K00737);HMEVHQZ01AJ1IM(K07441);HMEVHQZ01AMGYB(K03849);HMEVHQZ01AMPHH(K03847);HMEVHQZ01APUWK(K03844);HMEVHQZ01AQRB6(K12667);HMEVHQZ01AYSAT(K00721);HMEVHQZ01B04TC(K00902);HMEVHQZ01B2ZM1(K00737);HMEVHQZ01B4ZPD(K01230);HMEVHQZ01BB0B8(K03847);HMEVHQZ01C1DX4(K03849);HMEVHQZ01C7WAO(K03850);HMEVHQZ01C8EOH(K03850);HMEVHQZ01CAKQ4(K00902);HMEVHQZ01CI1QR(K03844);HMEVHQZ0…	ko00510.png
path:ko00750	Vitamin B6 metabolism	29	HMEVHQZ01AL2YJ(K00868);HMEVHQZ01ASBEI(K01733);HMEVHQZ01B9C6D(K00831);HMEVHQZ01C1WE5(K00275);HMEVHQZ01D0YRW(K00831);HMEVHQZ01D5IGH(K06215);HMEVHQZ01DFOER(K00868);HMEVHQZ01DZ4JR(K06215);HMEVHQZ01EGSDQ(K00831);HMEVHQZ01EHZ8U(K13248);HMEVHQZ01EOCUG(K00868);HMTIGON02FXBI4(K13248);HMTIGON02GAE2U(K00868);HMTIGON02GGLJ2(K06215);HMTIGON02H52MS(K06215);HMTIGON02HOA1D(K06215);HMTIGON02IATXG(K08681);HMTIGON0…	ko00750.png
path:ko05034	Alcoholism	149	HMEVHQZ01AEAMT(K02183);HMEVHQZ01AFBUD(K02183);HMEVHQZ01AFX0N(K06067);HMEVHQZ01APP2G(K02183);HMEVHQZ01AQFLP(K04368);HMEVHQZ01B3LA9(K11251);HMEVHQZ01B3YUW(K06067);HMEVHQZ01BDX5X(K02183);HMEVHQZ01BEO5S(K11418);HMEVHQZ01BPVJZ(K06269);HMEVHQZ01BQW3X(K11253);HMEVHQZ01BZXD3(K11252);HMEVHQZ01C48QS(K11253);HMEVHQZ01C7M9Q(K11252);HMEVHQZ01CBPIJ(K04371);HMEVHQZ01CCD78(K11252);HMEVHQZ01CDAEH(K06269);HMEVHQZ0…	ko05034.png
path:ko04013	MAPK signaling pathway - fly	9	HMEVHQZ01AQFLP(K04368);HMEVHQZ01CBPIJ(K04371);HMTIGON02JH9NB(K04368);contig00692(K04368);isotig08460(K04371);isotig08816(K04371);isotig09070(K04371);isotig09921(K04371);isotig17843(K04371);	ko04013.png
path:ko04310	Wnt signaling pathway	110	HMEVHQZ01A1HXC(K02157);HMEVHQZ01A1J7Z(K04345);HMEVHQZ01A5IT2(K03347);HMEVHQZ01APJSE(K03097);HMEVHQZ01AV200(K04506);HMEVHQZ01BAHCV(K08960);HMEVHQZ01BEP7Y(K06268);HMEVHQZ01BZBYB(K04392);HMEVHQZ01C06BQ(K03094);HMEVHQZ01C6L2U(K03347);HMEVHQZ01C7CDO(K03115);HMEVHQZ01C823U(K03094);HMEVHQZ01CB2JF(K06268);HMEVHQZ01CI5Q5(K04498);HMEVHQZ01COZX6(K04392);HMEVHQZ01CQFBG(K04506);HMEVHQZ01DCMIH(K04345);HMEVHQZ0…	ko04310.png
path:ko00626	Naphthalene degradation	34	HMEVHQZ01A3TPH(K00121);HMEVHQZ01A944H(K00121);HMEVHQZ01ADOJK(K00155);HMEVHQZ01AIUUQ(K00121);HMEVHQZ01AJKNR(K00121);HMEVHQZ01BYXP1(K00001);HMEVHQZ01C167U(K00001);HMEVHQZ01CAY1F(K00001);HMEVHQZ01CS7YR(K00121);HMEVHQZ01D02EU(K00001);HMEVHQZ01DAMS3(K00121);HMEVHQZ01DFRAB(K00001);HMEVHQZ01DJ0CJ(K00121);HMEVHQZ01DLKS0(K00001);HMEVHQZ01EN142(K00001);HMEVHQZ01EO45X(K00121);HMEVHQZ01ETBYB(K00121);HMTIGON0…	ko00626.png
path:ko00540	Lipopolysaccharide biosynthesis	18	HMEVHQZ01AKYSE(K00979);HMEVHQZ01AM162(K02527);HMEVHQZ01AOKW1(K02535);HMEVHQZ01BO6MM(K00677);HMEVHQZ01BS4A4(K00748);HMEVHQZ01BT7RG(K02536);HMEVHQZ01C6BCO(K00748);HMEVHQZ01CFB3Z(K00748);HMTIGON02GD9ZL(K00748);HMTIGON02GQ8XH(K02535);HMTIGON02IJBK0(K02535);HMTIGON02IN10N(K00979);HMTIGON02IQMO6(K00677);HMTIGON02IRTED(K00748);isotig05614(K00979);isotig05615(K00979);isotig16271(K01627);isotig16454(K0162…	ko00540.png
path:ko05142	Chagas disease (American trypanosomiasis)	57	HMEVHQZ01A3RYD(K04382);HMEVHQZ01AFK4R(K08057);HMEVHQZ01ARZZ4(K04733);HMEVHQZ01B2OYD(K08057);HMEVHQZ01B809F(K08057);HMEVHQZ01C1CKL(K04354);HMEVHQZ01C9FI0(K04354);HMEVHQZ01CBPIJ(K04371);HMEVHQZ01CEB8A(K04733);HMEVHQZ01CKB7Y(K01354);HMEVHQZ01CTYE0(K04382);HMEVHQZ01D56UK(K04382);HMEVHQZ01DCFBP(K04382);HMEVHQZ01DGARV(K04382);HMTIGON02FUZM9(K03456);HMTIGON02FZCD0(K04354);HMTIGON02G542E(K04354);HMTIGON0…	ko05142.png
path:ko04930	Type II diabetes mellitus	74	HMEVHQZ01A9M11(K00873);HMEVHQZ01AFLSS(K00873);HMEVHQZ01AOXCC(K07203);HMEVHQZ01AP4OE(K00873);HMEVHQZ01B8QSG(K00844);HMEVHQZ01BFSAC(K00873);HMEVHQZ01BH30D(K07203);HMEVHQZ01BH7FO(K00873);HMEVHQZ01BHO6G(K00873);HMEVHQZ01BZV6E(K07203);HMEVHQZ01CBPIJ(K04371);HMEVHQZ01CZT50(K07203);HMEVHQZ01D539R(K00873);HMEVHQZ01DD2SO(K00873);HMEVHQZ01DK8J0(K00873);HMEVHQZ01DRE9H(K00873);HMEVHQZ01DUKYN(K00873);HMEVHQZ0…	ko04930.png
path:ko00340	Histidine metabolism	68	HMEVHQZ01AO0ZL(K01814);HMEVHQZ01B2W09(K01663);HMEVHQZ01BCUFD(K00128);HMEVHQZ01BJU59(K01693);HMEVHQZ01BPTSR(K00817);HMEVHQZ01BXITN(K01693);HMEVHQZ01C1CCS(K01663);HMEVHQZ01C6SCH(K01663);HMEVHQZ01CCANX(K01663);HMEVHQZ01CIZMF(K00599);HMEVHQZ01DFSR6(K02501);HMEVHQZ01DOTFS(K01663);HMEVHQZ01DQ0N0(K00599);HMEVHQZ01ED1SQ(K00274);HMEVHQZ01EJ9VF(K00599);HMTIGON02F3Z7G(K00128);HMTIGON02F4YML(K00128);HMTIGON0…	ko00340.png
path:ko00860	Porphyrin and chlorophyll metabolism	132	HMEVHQZ01A1YK4(K01772);HMEVHQZ01A20QD(K13606);HMEVHQZ01A3ZZP(K01885);HMEVHQZ01A5993(K13071);HMEVHQZ01A5FR1(K00218);HMEVHQZ01A5KO1(K02492);HMEVHQZ01A6COV(K13545);HMEVHQZ01A95RQ(K13071);HMEVHQZ01A9NK8(K00228);HMEVHQZ01AH990(K08101);HMEVHQZ01AIDTZ(K02492);HMEVHQZ01ALC1O(K02259);HMEVHQZ01ALEMP(K13545);HMEVHQZ01AMRW5(K02492);HMEVHQZ01AOPCE(K02492);HMEVHQZ01ASOMW(K02492);HMEVHQZ01ATPKN(K01599);HMEVHQZ0…	ko00860.png
path:ko03018	RNA degradation	272	HMEVHQZ01A0FQ9(K12599);HMEVHQZ01A0KBO(K01148);HMEVHQZ01A28EM(K12607);HMEVHQZ01A2WYX(K12598);HMEVHQZ01A61GH(K12585);HMEVHQZ01A6C5G(K10643);HMEVHQZ01AEJDK(K14442);HMEVHQZ01AJKAO(K12619);HMEVHQZ01AMC9Q(K12616);HMEVHQZ01AQAF3(K12585);HMEVHQZ01AS4N8(K12607);HMEVHQZ01ASBOB(K12619);HMEVHQZ01ASM6X(K03514);HMEVHQZ01ATRK2(K08300);HMEVHQZ01AWYIK(K00962);HMEVHQZ01AYZKC(K12585);HMEVHQZ01B0WAF(K04077);HMEVHQZ0…	ko03018.png
path:ko04913	Ovarian steroidogenesis	8	HMEVHQZ01A1J7Z(K04345);HMEVHQZ01DCMIH(K04345);HMTIGON02F8F31(K04345);HMTIGON02IOAZX(K04345);HMTIGON02JUAXM(K04345);isotig07776(K04345);isotig07777(K04345);isotig09445(K04345);	ko04913.png
path:ko04721	Synaptic vesicle cycle	88	HMEVHQZ01AIZFX(K08486);HMEVHQZ01ASFDE(K11824);HMEVHQZ01AUDHI(K11824);HMEVHQZ01BER12(K11824);HMEVHQZ01BN225(K01528);HMEVHQZ01BR80D(K02150);HMEVHQZ01C2C7G(K02146);HMEVHQZ01CBTN8(K01528);HMEVHQZ01CCF2V(K02150);HMEVHQZ01CE9RX(K02154);HMEVHQZ01CMO3B(K02150);HMEVHQZ01CN3HS(K02154);HMEVHQZ01CQQQ0(K02147);HMEVHQZ01CY1LA(K02150);HMTIGON02F8D4N(K01528);HMTIGON02FHNPI(K06027);HMTIGON02FM1RE(K02154);HMTIGON0…	ko04721.png
path:ko04150	mTOR signaling pathway	69	HMEVHQZ01AOXCC(K07203);HMEVHQZ01B8690(K07198);HMEVHQZ01BH30D(K07203);HMEVHQZ01BWIFT(K04688);HMEVHQZ01BZV6E(K07203);HMEVHQZ01CBPIJ(K04371);HMEVHQZ01CSUXR(K07198);HMEVHQZ01CZT50(K07203);HMEVHQZ01D5BJ2(K01110);HMEVHQZ01DR6D2(K01110);HMEVHQZ01EA59E(K07203);HMEVHQZ01EDMJV(K07203);HMEVHQZ01EKGA4(K02991);HMTIGON02F11EX(K07204);HMTIGON02G3NSL(K07203);HMTIGON02G46N7(K02991);HMTIGON02G9PPO(K07204);HMTIGON0…	ko04150.png
path:ko04964	Proximal tubule bicarbonate reclamation	22	HMEVHQZ01AMXZF(K00025);HMEVHQZ01AP8GN(K00025);HMEVHQZ01APD2Z(K00261);HMEVHQZ01DEM90(K00025);HMEVHQZ01DY8MF(K00261);HMEVHQZ01EIT61(K00025);HMEVHQZ01EW53G(K00261);HMTIGON02F4Q54(K00025);HMTIGON02F54YQ(K00261);HMTIGON02G3WJ4(K00261);HMTIGON02HHHY2(K00261);HMTIGON02IKYL3(K00261);HMTIGON02IQNUR(K00261);HMTIGON02J1U3F(K00261);HMTIGON02JTNR9(K00025);HMTIGON02JUWKW(K00025);isotig09453(K00025);isotig12154…	ko04964.png
path:ko04520	Adherens junction	75	HMEVHQZ01A1ZNJ(K05692);HMEVHQZ01A3888(K05692);HMEVHQZ01A3Y2C(K05692);HMEVHQZ01APJSE(K03097);HMEVHQZ01BDMEQ(K05692);HMEVHQZ01BVMML(K05692);HMEVHQZ01BZBYB(K04392);HMEVHQZ01C0B3G(K05692);HMEVHQZ01C389Z(K05692);HMEVHQZ01C6O72(K05692);HMEVHQZ01C7CDO(K03115);HMEVHQZ01C9HOB(K05692);HMEVHQZ01CBPIJ(K04371);HMEVHQZ01CI5Q5(K04498);HMEVHQZ01COZX6(K04392);HMEVHQZ01CSYL4(K05692);HMEVHQZ01D6A2H(K05692);HMEVHQZ0…	ko04520.png
path:ko05213	Endometrial cancer	27	HMEVHQZ01A1HXC(K02157);HMEVHQZ01AQFLP(K04368);HMEVHQZ01CBPIJ(K04371);HMEVHQZ01D5BJ2(K01110);HMEVHQZ01DR6D2(K01110);HMTIGON02H84UU(K08734);HMTIGON02HWT31(K08734);HMTIGON02I13TG(K08734);HMTIGON02JAR3G(K08734);HMTIGON02JH9NB(K04368);HMTIGON02JJ7Z3(K01110);contig00692(K04368);isotig02656(K06276);isotig02658(K06276);isotig05476(K08734);isotig05477(K08734);isotig07242(K01110);isotig07243(K01110);isotig…	ko05213.png
path:ko03008	Ribosome biogenesis in eukaryotes	298	HMEVHQZ01A02IB(K14525);HMEVHQZ01A0BUD(K14548);HMEVHQZ01A2N90(K14571);HMEVHQZ01A8FZF(K14550);HMEVHQZ01AD9T5(K03538);HMEVHQZ01AH4L3(K14560);HMEVHQZ01AJKAO(K12619);HMEVHQZ01ANO6U(K01164);HMEVHQZ01AOVAR(K01164);HMEVHQZ01APJSE(K03097);HMEVHQZ01AQMPF(K01164);HMEVHQZ01AQY8P(K14573);HMEVHQZ01ARY8Z(K14572);HMEVHQZ01ASBOB(K12619);HMEVHQZ01AU68U(K14573);HMEVHQZ01AW7F0(K01164);HMEVHQZ01AX245(K14566);HMEVHQZ0…	ko03008.png
path:ko04670	Leukocyte transendothelial migration	34	HMEVHQZ01A1ZNJ(K05692);HMEVHQZ01A3888(K05692);HMEVHQZ01A3Y2C(K05692);HMEVHQZ01BDMEQ(K05692);HMEVHQZ01BVMML(K05692);HMEVHQZ01BZBYB(K04392);HMEVHQZ01C0B3G(K05692);HMEVHQZ01C389Z(K05692);HMEVHQZ01C6O72(K05692);HMEVHQZ01C9HOB(K05692);HMEVHQZ01COZX6(K04392);HMEVHQZ01CSYL4(K05692);HMEVHQZ01D6A2H(K05692);HMEVHQZ01D93K6(K05692);HMEVHQZ01DGE9D(K04392);HMEVHQZ01DHEBC(K05692);HMEVHQZ01DNHRD(K05692);HMEVHQZ0…	ko04670.png
path:ko00680	Methane metabolism	229	HMEVHQZ01A3TPH(K00121);HMEVHQZ01A5QSW(K00863);HMEVHQZ01A5WT6(K00441);HMEVHQZ01A64PJ(K03841);HMEVHQZ01A8VPP(K00058);HMEVHQZ01A944H(K00121);HMEVHQZ01AFIGG(K00850);HMEVHQZ01AIUUQ(K00121);HMEVHQZ01AJKNR(K00121);HMEVHQZ01AM3YX(K00430);HMEVHQZ01AP9W0(K00441);HMEVHQZ01AT1XS(K03841);HMEVHQZ01AT74D(K00850);HMEVHQZ01AWUBD(K00600);HMEVHQZ01AYMZT(K00600);HMEVHQZ01B0NZA(K00058);HMEVHQZ01B4DOU(K03841);HMEVHQZ0…	ko00680.png
path:ko00561	Glycerolipid metabolism	148	HMEVHQZ01A0D6A(K06118);HMEVHQZ01A0FLR(K00630);HMEVHQZ01A5IO7(K00679);HMEVHQZ01A5QSW(K00863);HMEVHQZ01AD1VC(K00864);HMEVHQZ01AHS4O(K03715);HMEVHQZ01AMHRN(K00679);HMEVHQZ01ANWSC(K00679);HMEVHQZ01ASLHW(K03715);HMEVHQZ01AZ011(K06118);HMEVHQZ01AZX6E(K11155);HMEVHQZ01B1JMS(K13513);HMEVHQZ01B1KX2(K00679);HMEVHQZ01B1Y5C(K11155);HMEVHQZ01B36AN(K00679);HMEVHQZ01B41Y1(K11155);HMEVHQZ01B5NYJ(K09480);HMEVHQZ0…	ko00561.png
path:ko04810	Regulation of actin cytoskeleton	136	HMEVHQZ01A1ZNJ(K05692);HMEVHQZ01A3888(K05692);HMEVHQZ01A3Y2C(K05692);HMEVHQZ01AH49M(K00921);HMEVHQZ01ANO2I(K05765);HMEVHQZ01AQFLP(K04368);HMEVHQZ01AYQLK(K00889);HMEVHQZ01BB1VH(K00921);HMEVHQZ01BDMEQ(K05692);HMEVHQZ01BGCDK(K05758);HMEVHQZ01BPVJZ(K06269);HMEVHQZ01BU3C4(K05749);HMEVHQZ01BVEVE(K05749);HMEVHQZ01BVMML(K05692);HMEVHQZ01BWU9T(K05757);HMEVHQZ01BZBYB(K04392);HMEVHQZ01C03NX(K00889);HMEVHQZ0…	ko04810.png
path:ko00982	Drug metabolism - cytochrome P450	83	HMEVHQZ01A3TPH(K00121);HMEVHQZ01A52XU(K00799);HMEVHQZ01A7INZ(K00799);HMEVHQZ01A944H(K00121);HMEVHQZ01A9DLV(K00799);HMEVHQZ01AIUUQ(K00121);HMEVHQZ01AJKNR(K00121);HMEVHQZ01AW21A(K00799);HMEVHQZ01BH8G0(K00799);HMEVHQZ01BKYTQ(K00799);HMEVHQZ01BU38Z(K00799);HMEVHQZ01BYXP1(K00001);HMEVHQZ01C167U(K00001);HMEVHQZ01CAY1F(K00001);HMEVHQZ01CS7YR(K00121);HMEVHQZ01CSB4P(K00799);HMEVHQZ01CWXII(K00799);HMEVHQZ0…	ko00982.png
path:ko04064	NF-kappa B signaling pathway	50	HMEVHQZ01AOXHD(K04728);HMEVHQZ01APJSE(K03097);HMEVHQZ01ARZZ4(K04733);HMEVHQZ01BC1GS(K04728);HMEVHQZ01BDTN7(K10577);HMEVHQZ01C7CDO(K03115);HMEVHQZ01C8969(K04728);HMEVHQZ01CEB8A(K04733);HMEVHQZ01DAYAU(K04728);HMEVHQZ01DIFXS(K04728);HMEVHQZ01DKYDH(K10577);HMEVHQZ01EA2ZR(K03115);HMEVHQZ01ENF0S(K03097);HMTIGON02FTOWS(K03115);HMTIGON02FYJSB(K04728);HMTIGON02GASWD(K04728);HMTIGON02GGBV5(K04728);HMTIGON0…	ko04064.png
path:ko04726	Serotonergic synapse	25	HMEVHQZ01A1J7Z(K04345);HMEVHQZ01AQFLP(K04368);HMEVHQZ01CBPIJ(K04371);HMEVHQZ01DCMIH(K04345);HMEVHQZ01ED1SQ(K00274);HMTIGON02F8F31(K04345);HMTIGON02IOAZX(K04345);HMTIGON02JH9NB(K04368);HMTIGON02JUAXM(K04345);contig00692(K04368);isotig02210(K04536);isotig02211(K04536);isotig02212(K04536);isotig02213(K04536);isotig02214(K04536);isotig02215(K04536);isotig07776(K04345);isotig07777(K04345);isotig08460(…	ko04726.png
path:ko00410	beta-Alanine metabolism	112	HMEVHQZ01A11FD(K00249);HMEVHQZ01A59HU(K00797);HMEVHQZ01AC10J(K05605);HMEVHQZ01AFAU6(K05605);HMEVHQZ01AKQ4E(K00823);HMEVHQZ01BCUFD(K00128);HMEVHQZ01BG234(K00797);HMEVHQZ01C740H(K01692);HMEVHQZ01CJMHC(K00140);HMEVHQZ01CRD3C(K05605);HMEVHQZ01CV5SS(K01580);HMEVHQZ01CWQ4Z(K00140);HMEVHQZ01DBBYD(K01918);HMEVHQZ01DJ2BN(K00797);HMEVHQZ01DP2UY(K00797);HMEVHQZ01EOUKE(K00797);HMEVHQZ01EOZLX(K01580);HMTIGON0…	ko00410.png
path:ko00250	Alanine, aspartate and glutamate metabolism	179	HMEVHQZ01A49QC(K01955);HMEVHQZ01A7SN5(K00764);HMEVHQZ01AEGMQ(K00812);HMEVHQZ01AKQ4E(K00823);HMEVHQZ01AO8PX(K00814);HMEVHQZ01AOASB(K01915);HMEVHQZ01AOMTJ(K00264);HMEVHQZ01APD2Z(K00261);HMEVHQZ01ARRU3(K00264);HMEVHQZ01ASTJ8(K00135);HMEVHQZ01AWD7H(K01953);HMEVHQZ01AZYHR(K00264);HMEVHQZ01B7OFM(K00264);HMEVHQZ01BAWYG(K01939);HMEVHQZ01BBM1U(K00609);HMEVHQZ01BIJED(K00265);HMEVHQZ01BJAD0(K00259);HMEVHQZ0…	ko00250.png
path:ko01040	Biosynthesis of unsaturated fatty acids	79	HMEVHQZ01A6DD5(K03921);HMEVHQZ01AHPF5(K00232);HMEVHQZ01AOUCZ(K03921);HMEVHQZ01B1ZCX(K07513);HMEVHQZ01B356A(K00059);HMEVHQZ01BB0XX(K00059);HMEVHQZ01BN8A7(K07513);HMEVHQZ01BNGOE(K00059);HMEVHQZ01C7FVY(K10251);HMEVHQZ01C7OPN(K10255);HMEVHQZ01CFY3L(K10255);HMEVHQZ01CHJEO(K10251);HMEVHQZ01CIKZR(K00232);HMEVHQZ01CMS1B(K00507);HMEVHQZ01CSRD0(K00059);HMEVHQZ01CXJL9(K00059);HMEVHQZ01D33VU(K00507);HMEVHQZ0…	ko01040.png
path:ko02040	Flagellar assembly	5	HMEVHQZ01CCEZF(K02419);HMEVHQZ01D3YFK(K02401);HMEVHQZ01DKS8P(K02397);HMEVHQZ01ERTSP(K02556);HMEVHQZ01EU80I(K02397);	ko02040.png
path:ko04662	B cell receptor signaling pathway	30	HMEVHQZ01AQFLP(K04368);HMEVHQZ01BEP7Y(K06268);HMEVHQZ01BZBYB(K04392);HMEVHQZ01CB2JF(K06268);HMEVHQZ01CBPIJ(K04371);HMEVHQZ01COZX6(K04392);HMEVHQZ01DGE9D(K04392);HMEVHQZ01ECCL7(K06268);HMEVHQZ01EZXWX(K04392);HMTIGON02F1A31(K06268);HMTIGON02G5COZ(K04392);HMTIGON02GPYQI(K06268);HMTIGON02HE45W(K06268);HMTIGON02ISPVY(K04392);HMTIGON02JH9NB(K04368);contig00692(K04368);isotig02649(K04392);isotig06436(K0…	ko04662.png
path:ko04712	Circadian rhythm - plant	128	HMEVHQZ01ADOC4(K12121);HMEVHQZ01AGKDN(K12129);HMEVHQZ01AHJCE(K10143);HMEVHQZ01AHQ2W(K10143);HMEVHQZ01AIZDC(K10143);HMEVHQZ01AJ0P2(K12121);HMEVHQZ01AJWPV(K12120);HMEVHQZ01APJSE(K03097);HMEVHQZ01BBBHK(K10143);HMEVHQZ01BECEX(K12120);HMEVHQZ01BMHYZ(K10143);HMEVHQZ01BTOY2(K12121);HMEVHQZ01C011Z(K12120);HMEVHQZ01C7CDO(K03115);HMEVHQZ01CB5DZ(K12129);HMEVHQZ01CCSN1(K12129);HMEVHQZ01CELF1(K12120);HMEVHQZ0…	ko04712.png
path:ko05014	Amyotrophic lateral sclerosis (ALS)	37	HMEVHQZ01A1AGQ(K04569);HMEVHQZ01B83GQ(K04569);HMEVHQZ01BEP7Y(K06268);HMEVHQZ01BZBYB(K04392);HMEVHQZ01CB2JF(K06268);HMEVHQZ01COZX6(K04392);HMEVHQZ01DGE9D(K04392);HMEVHQZ01ECCL7(K06268);HMEVHQZ01EM5LF(K04569);HMEVHQZ01EZXWX(K04392);HMTIGON02F1A31(K06268);HMTIGON02FPWTN(K04569);HMTIGON02G5COZ(K04392);HMTIGON02GPYQI(K06268);HMTIGON02GUOP0(K04569);HMTIGON02HE45W(K06268);HMTIGON02IJUXY(K04569);HMTIGON0…	ko05014.png
path:ko04062	Chemokine signaling pathway	34	HMEVHQZ01A1J7Z(K04345);HMEVHQZ01AQFLP(K04368);HMEVHQZ01BZBYB(K04392);HMEVHQZ01CBPIJ(K04371);HMEVHQZ01COZX6(K04392);HMEVHQZ01DCMIH(K04345);HMEVHQZ01DGE9D(K04392);HMEVHQZ01EZXWX(K04392);HMTIGON02F8F31(K04345);HMTIGON02G5COZ(K04392);HMTIGON02IOAZX(K04345);HMTIGON02ISPVY(K04392);HMTIGON02JH9NB(K04368);HMTIGON02JUAXM(K04345);contig00692(K04368);isotig02210(K04536);isotig02211(K04536);isotig02212(K0453…	ko04062.png
path:ko00440	Phosphonate and phosphinate metabolism	40	HMEVHQZ01AENAV(K00967);HMEVHQZ01AH336(K00968);HMEVHQZ01C261D(K00967);HMEVHQZ01C7V8V(K00968);HMEVHQZ01CGT4E(K00993);HMTIGON02F4O88(K00967);HMTIGON02F8D0I(K00967);HMTIGON02FLAXZ(K00993);HMTIGON02GIYVB(K00968);HMTIGON02GLZOB(K00967);isotig01049(K00993);isotig01050(K00993);isotig01051(K00993);isotig01052(K00993);isotig01053(K00993);isotig01054(K00993);isotig01055(K00993);isotig01056(K00993);isotig010…	ko00440.png
path:ko03450	Non-homologous end-joining	37	HMEVHQZ01ALFIO(K10886);HMEVHQZ01APZP6(K10866);HMEVHQZ01BUTCW(K10866);HMEVHQZ01CGZ5F(K10886);HMEVHQZ01CS2F5(K10777);HMEVHQZ01CV42G(K10777);HMEVHQZ01D0TGW(K10865);HMEVHQZ01DV9NA(K10777);HMEVHQZ01EVM37(K10777);HMTIGON02F5HOJ(K10884);HMTIGON02FS5H6(K10866);HMTIGON02FW2CQ(K10884);HMTIGON02G2JNH(K10884);HMTIGON02G7C7S(K04799);HMTIGON02GK9QN(K04799);HMTIGON02GNALJ(K10885);HMTIGON02GZ7SE(K03512);HMTIGON0…	ko03450.png
path:ko04626	Plant-pathogen interaction	320	HMEVHQZ01A12OC(K13412);HMEVHQZ01A140D(K13448);HMEVHQZ01A4N06(K04079);HMEVHQZ01A4XE4(K13457);HMEVHQZ01AD1VC(K00864);HMEVHQZ01AEAMT(K02183);HMEVHQZ01AFBUD(K02183);HMEVHQZ01AI3PM(K04079);HMEVHQZ01AIRQI(K13448);HMEVHQZ01ALCM6(K13459);HMEVHQZ01AP91Q(K13420);HMEVHQZ01APBSB(K13412);HMEVHQZ01APP2G(K02183);HMEVHQZ01AQDAM(K05391);HMEVHQZ01AQFLP(K04368);HMEVHQZ01ARS3K(K13448);HMEVHQZ01ATC00(K13457);HMEVHQZ0…	ko04626.png
path:ko04972	Pancreatic secretion	29	HMEVHQZ01A7UF2(K05853);HMEVHQZ01ALMLN(K07901);HMEVHQZ01AO5E1(K01047);HMEVHQZ01B42ST(K07901);HMEVHQZ01B9AJ5(K07901);HMEVHQZ01BVFA5(K07901);HMEVHQZ01BX9WP(K07901);HMEVHQZ01BZBYB(K04392);HMEVHQZ01COZX6(K04392);HMEVHQZ01CSFR6(K07901);HMEVHQZ01D6W0C(K05853);HMEVHQZ01DGE9D(K04392);HMEVHQZ01DKMUX(K07901);HMEVHQZ01DQ86D(K07901);HMEVHQZ01DZHRY(K07901);HMEVHQZ01EQZDU(K07901);HMEVHQZ01EZXWX(K04392);HMTIGON0…	ko04972.png
path:ko00780	Biotin metabolism	47	HMEVHQZ01A7I4C(K09458);HMEVHQZ01AEVZF(K00833);HMEVHQZ01ASLAN(K09458);HMEVHQZ01B2YSI(K02372);HMEVHQZ01B356A(K00059);HMEVHQZ01BB0XX(K00059);HMEVHQZ01BIMI0(K09458);HMEVHQZ01BNGOE(K00059);HMEVHQZ01BNSLO(K09458);HMEVHQZ01BQ4J0(K09458);HMEVHQZ01CING8(K02372);HMEVHQZ01CITI2(K09458);HMEVHQZ01CQSP0(K02372);HMEVHQZ01CSRD0(K00059);HMEVHQZ01CXJL9(K00059);HMEVHQZ01CZM44(K09458);HMEVHQZ01D0K73(K09458);HMEVHQZ0…	ko00780.png
path:ko05210	Colorectal cancer	45	HMEVHQZ01A1HXC(K02157);HMEVHQZ01AP6WR(K08737);HMEVHQZ01AQFLP(K04368);HMEVHQZ01BMXK5(K08735);HMEVHQZ01BZBYB(K04392);HMEVHQZ01CBPIJ(K04371);HMEVHQZ01CBYH3(K08737);HMEVHQZ01CGW8K(K08737);HMEVHQZ01COZX6(K04392);HMEVHQZ01CV5CF(K08737);HMEVHQZ01CV7Q5(K08737);HMEVHQZ01DBJ37(K08737);HMEVHQZ01DGE9D(K04392);HMEVHQZ01DXP4F(K08737);HMEVHQZ01EZXWX(K04392);HMTIGON02FJYIL(K08736);HMTIGON02G5COZ(K04392);HMTIGON0…	ko05210.png
path:ko05410	Hypertrophic cardiomyopathy (HCM)	38	HMEVHQZ01A1ZNJ(K05692);HMEVHQZ01A3888(K05692);HMEVHQZ01A3Y2C(K05692);HMEVHQZ01AVZK2(K07199);HMEVHQZ01B8690(K07198);HMEVHQZ01BDMEQ(K05692);HMEVHQZ01BVMML(K05692);HMEVHQZ01C0B3G(K05692);HMEVHQZ01C389Z(K05692);HMEVHQZ01C6O72(K05692);HMEVHQZ01C9HOB(K05692);HMEVHQZ01CDT3N(K07199);HMEVHQZ01CFFX6(K07199);HMEVHQZ01CPX39(K07199);HMEVHQZ01CSUXR(K07198);HMEVHQZ01CSYL4(K05692);HMEVHQZ01D6A2H(K05692);HMEVHQZ0…	ko05410.png
path:ko05010	Alzheimer's disease	207	HMEVHQZ01A7UF2(K05853);HMEVHQZ01AEAMT(K02183);HMEVHQZ01AFBUD(K02183);HMEVHQZ01ANT67(K00416);HMEVHQZ01APP2G(K02183);HMEVHQZ01APW5X(K02256);HMEVHQZ01AZDOW(K02126);HMEVHQZ01B0Y64(K08852);HMEVHQZ01BDX5X(K02183);HMEVHQZ01BEP7Y(K06268);HMEVHQZ01BGQOT(K08852);HMEVHQZ01CB2JF(K06268);HMEVHQZ01CBPIJ(K04371);HMEVHQZ01CEPUD(K02128);HMEVHQZ01CGNBZ(K02183);HMEVHQZ01CHQW9(K00412);HMEVHQZ01CICAE(K03934);HMEVHQZ0…	ko05010.png
path:ko05216	Thyroid cancer	26	HMEVHQZ01A09WJ(K09291);HMEVHQZ01A1OFI(K09291);HMEVHQZ01A1PIF(K09291);HMEVHQZ01AJ5SJ(K09291);HMEVHQZ01AN3JC(K09291);HMEVHQZ01AQFLP(K04368);HMEVHQZ01AQNOH(K09291);HMEVHQZ01C0STU(K09291);HMEVHQZ01CBPIJ(K04371);HMEVHQZ01EYUMT(K09291);HMTIGON02FIKZQ(K09291);HMTIGON02FTK62(K09291);HMTIGON02FVWZF(K09291);HMTIGON02GNOK3(K09291);HMTIGON02JAV9Q(K09291);HMTIGON02JH9NB(K04368);HMTIGON02JSR3Q(K09291);contig00…	ko05216.png
path:ko05162	Measles	65	HMEVHQZ01AD38G(K03283);HMEVHQZ01APJSE(K03097);HMEVHQZ01ARZZ4(K04733);HMEVHQZ01B5T6D(K03283);HMEVHQZ01C1LDN(K03283);HMEVHQZ01C7CDO(K03115);HMEVHQZ01CEB8A(K04733);HMEVHQZ01CZ72U(K03283);HMEVHQZ01DG5ZL(K03283);HMEVHQZ01DQDIB(K10144);HMEVHQZ01EA2ZR(K03115);HMEVHQZ01EMM68(K03283);HMEVHQZ01ENF0S(K03097);HMTIGON02FTOWS(K03115);HMTIGON02GUSR0(K10144);HMTIGON02H1SSX(K03097);HMTIGON02H4FS2(K03283);HMTIGON0…	ko05162.png
path:ko04723	Retrograde endocannabinoid signaling	31	HMEVHQZ01A1J7Z(K04345);HMEVHQZ01CBPIJ(K04371);HMEVHQZ01DCMIH(K04345);HMTIGON02F8F31(K04345);HMTIGON02IOAZX(K04345);HMTIGON02IPC96(K15015);HMTIGON02IVSBG(K15015);HMTIGON02JKZLU(K15015);HMTIGON02JUAXM(K04345);isotig02034(K15015);isotig02035(K15015);isotig02036(K15015);isotig02037(K15015);isotig02038(K15015);isotig02210(K04536);isotig02211(K04536);isotig02212(K04536);isotig02213(K04536);isotig02214(…	ko04723.png
path:ko00253	Tetracycline biosynthesis	12	HMEVHQZ01A0DW6(K01962);HMEVHQZ01C4UNZ(K02160);HMEVHQZ01EBTM0(K01962);isotig06288(K01961);isotig06289(K01961);isotig07571(K01962);isotig08384(K01963);isotig09873(K01961);isotig11127(K01962);isotig15950(K02160);isotig16434(K01962);isotig16518(K02160);	ko00253.png
path:ko00471	D-Glutamine and D-glutamate metabolism	14	HMEVHQZ01APD2Z(K00261);HMEVHQZ01DY8MF(K00261);HMEVHQZ01EW53G(K00261);HMTIGON02F54YQ(K00261);HMTIGON02G3WJ4(K00261);HMTIGON02HHHY2(K00261);HMTIGON02IKYL3(K00261);HMTIGON02IQNUR(K00261);HMTIGON02J1U3F(K00261);isotig12154(K00261);isotig13189(K00261);isotig13230(K00261);isotig13873(K00261);isotig16967(K00261);	ko00471.png
path:ko04144	Endocytosis	174	HMEVHQZ01A0FOT(K01115);HMEVHQZ01A98UF(K01115);HMEVHQZ01AD38G(K03283);HMEVHQZ01AE6A7(K12489);HMEVHQZ01AIER8(K10591);HMEVHQZ01AM5P4(K01115);HMEVHQZ01AM850(K12190);HMEVHQZ01APHBA(K12493);HMEVHQZ01ASFDE(K11824);HMEVHQZ01AU26K(K12489);HMEVHQZ01AUDHI(K11824);HMEVHQZ01AYQLK(K00889);HMEVHQZ01AYT5D(K15053);HMEVHQZ01AYV8R(K12196);HMEVHQZ01B1CKC(K07897);HMEVHQZ01B2LS2(K12489);HMEVHQZ01B5KCN(K01115);HMEVHQZ0…	ko04144.png
path:ko04260	Cardiac muscle contraction	36	HMEVHQZ01ANT67(K00416);HMEVHQZ01APW5X(K02256);HMEVHQZ01CHQW9(K00412);HMEVHQZ01DG2C9(K02273);HMEVHQZ01DGISS(K00412);HMEVHQZ01DQD0T(K02256);HMEVHQZ01ECM7P(K02256);HMEVHQZ01EY2NX(K00416);HMEVHQZ01EZ6J2(K00412);HMTIGON02FMO27(K02261);HMTIGON02HD54P(K00412);HMTIGON02HSGND(K02256);HMTIGON02I7BKH(K02261);HMTIGON02II5YG(K02261);HMTIGON02IJYI2(K02261);HMTIGON02JY370(K02265);contig00124(K00411);isotig04692…	ko04260.png
path:ko00740	Riboflavin metabolism	21	HMEVHQZ01A21C4(K11752);HMEVHQZ01AKG8M(K01078);HMEVHQZ01BTAHX(K01078);HMTIGON02FV7VR(K11752);HMTIGON02GUTA7(K11752);HMTIGON02GYV1D(K01078);HMTIGON02INJP3(K00861);HMTIGON02IOJ43(K01078);isotig02675(K14652);isotig02676(K14652);isotig02677(K14652);isotig02678(K14652);isotig05422(K01078);isotig09990(K01078);isotig10934(K14652);isotig11478(K00794);isotig12454(K00793);isotig12851(K14652);isotig13028(K00…	ko00740.png
path:ko00401	Novobiocin biosynthesis	17	HMEVHQZ01A33UI(K00815);HMEVHQZ01AEGMQ(K00812);HMEVHQZ01BPTSR(K00817);HMEVHQZ01D87A5(K00815);HMEVHQZ01EFOO5(K00815);HMEVHQZ01EH4JF(K00815);HMTIGON02FNPSH(K00815);HMTIGON02FNRLY(K00815);HMTIGON02GL4OW(K00815);HMTIGON02GM5GW(K00815);HMTIGON02GTRZ6(K00815);HMTIGON02H0XBT(K00815);HMTIGON02HNOW1(K00815);HMTIGON02JP49K(K00815);isotig16952(K00817);isotig17184(K00817);isotig17993(K00815);	ko00401.png
path:ko04623	Cytosolic DNA-sensing pathway	36	HMEVHQZ01ADOBF(K03025);HMEVHQZ01ANQ5X(K03021);HMEVHQZ01BBC1M(K03025);HMEVHQZ01BJCJZ(K03025);HMEVHQZ01BPHJY(K03025);HMEVHQZ01BRK8T(K03023);HMEVHQZ01C2IN6(K03027);HMEVHQZ01C9RJZ(K03018);HMEVHQZ01COGZ2(K03025);HMEVHQZ01CSFVK(K03022);HMEVHQZ01CURFZ(K03021);HMEVHQZ01CW89P(K03021);HMEVHQZ01DH0U2(K03018);HMEVHQZ01DONHK(K03025);HMEVHQZ01DPI4Q(K03025);HMEVHQZ01DRT3E(K03021);HMTIGON02GBM4N(K03022);HMTIGON0…	ko04623.png
path:ko00908	Zeatin biosynthesis	24	HMEVHQZ01A1OQ6(K13495);HMEVHQZ01AYYHJ(K13495);HMEVHQZ01BD429(K13495);HMEVHQZ01BH7LR(K13495);HMEVHQZ01BI5OY(K13495);HMEVHQZ01BLPT3(K13495);HMEVHQZ01BR3L7(K00791);HMEVHQZ01C4OI6(K00279);HMEVHQZ01CA4GF(K00279);HMEVHQZ01D2JFY(K13495);HMEVHQZ01EB5NX(K00279);HMTIGON02FVUG8(K00279);HMTIGON02HNI5I(K00279);HMTIGON02IJQIJ(K13495);HMTIGON02IKH2Y(K10760);HMTIGON02IX8EF(K13495);HMTIGON02JK1YF(K00791);HMTIGON0…	ko00908.png
path:ko05120	Epithelial cell signaling in Helicobacter pylori infection	56	HMEVHQZ01BR80D(K02150);HMEVHQZ01BZBYB(K04392);HMEVHQZ01C2C7G(K02146);HMEVHQZ01CCF2V(K02150);HMEVHQZ01CE9RX(K02154);HMEVHQZ01CMO3B(K02150);HMEVHQZ01CN3HS(K02154);HMEVHQZ01COZX6(K04392);HMEVHQZ01CQQQ0(K02147);HMEVHQZ01CXSHU(K03196);HMEVHQZ01CY1LA(K02150);HMEVHQZ01DGE9D(K04392);HMEVHQZ01EZXWX(K04392);HMTIGON02FM1RE(K02154);HMTIGON02G5COZ(K04392);HMTIGON02HR22S(K02154);HMTIGON02ISPVY(K04392);HMTIGON0…	ko05120.png
path:ko00604	Glycosphingolipid biosynthesis - ganglio series	16	HMEVHQZ01C3ZM8(K12309);HMEVHQZ01C76N1(K12373);HMEVHQZ01CGM7C(K12309);HMEVHQZ01CPJQO(K12373);HMEVHQZ01D2BZM(K12373);HMEVHQZ01DAALB(K12373);HMEVHQZ01DSIUX(K12309);HMEVHQZ01ECY3E(K12373);HMEVHQZ01EVHUD(K12309);HMTIGON02GND19(K12309);HMTIGON02IN7PH(K12309);HMTIGON02JC5HE(K12309);isotig12164(K12373);isotig14525(K12373);isotig16140(K12373);isotig18059(K12373);	ko00604.png
path:ko00351	DDT degradation	1	HMEVHQZ01B8RSE(K00224);	ko00351.png
path:ko04360	Axon guidance	43	HMEVHQZ01ANO2I(K05765);HMEVHQZ01BEP7Y(K06268);HMEVHQZ01BZBYB(K04392);HMEVHQZ01CB2JF(K06268);HMEVHQZ01CBPIJ(K04371);HMEVHQZ01CCY53(K05765);HMEVHQZ01COZX6(K04392);HMEVHQZ01CU8JS(K05765);HMEVHQZ01D98KO(K05765);HMEVHQZ01DGE9D(K04392);HMEVHQZ01DLGZ0(K05765);HMEVHQZ01ECCL7(K06268);HMEVHQZ01ECI1I(K05765);HMEVHQZ01EZXWX(K04392);HMTIGON02F1A31(K06268);HMTIGON02FZLII(K05765);HMTIGON02G5COZ(K04392);HMTIGON0…	ko04360.png
path:ko04530	Tight junction	117	HMEVHQZ01A1ZNJ(K05692);HMEVHQZ01A3888(K05692);HMEVHQZ01A3RYD(K04382);HMEVHQZ01A3Y2C(K05692);HMEVHQZ01APJSE(K03097);HMEVHQZ01AZBB1(K06100);HMEVHQZ01B5XBT(K06100);HMEVHQZ01BDMEQ(K05692);HMEVHQZ01BVMML(K05692);HMEVHQZ01C0B3G(K05692);HMEVHQZ01C1CKL(K04354);HMEVHQZ01C389Z(K05692);HMEVHQZ01C6O72(K05692);HMEVHQZ01C7CDO(K03115);HMEVHQZ01C8FYV(K06100);HMEVHQZ01C9FI0(K04354);HMEVHQZ01C9HOB(K05692);HMEVHQZ0…	ko04530.png
path:ko00730	Thiamine metabolism	32	HMEVHQZ01AZ81B(K04487);HMEVHQZ01B6Z49(K01662);HMEVHQZ01BBY9A(K03707);HMEVHQZ01BNJ6Y(K01662);HMEVHQZ01C3CD8(K03147);HMEVHQZ01CJFUL(K00949);HMEVHQZ01CK3BW(K01662);HMEVHQZ01EMLUA(K01662);HMEVHQZ01ENHN1(K01662);HMEVHQZ01EWKUV(K00949);HMTIGON02FBN2V(K01662);HMTIGON02GNZY3(K01662);HMTIGON02H1JKE(K01662);HMTIGON02HAQHI(K03147);HMTIGON02HDF9S(K01662);HMTIGON02HZ2BE(K01662);HMTIGON02I9JVV(K01662);HMTIGON0…	ko00730.png
path:ko04320	Dorso-ventral axis formation	9	HMEVHQZ01AQFLP(K04368);HMEVHQZ01CBPIJ(K04371);HMTIGON02JH9NB(K04368);contig00692(K04368);isotig08460(K04371);isotig08816(K04371);isotig09070(K04371);isotig09921(K04371);isotig17843(K04371);	ko04320.png
path:ko04630	Jak-STAT signaling pathway	14	HMEVHQZ01CI5Q5(K04498);HMEVHQZ01EDQGI(K04498);HMTIGON02GRQ3R(K04498);HMTIGON02H5GIQ(K04498);HMTIGON02HKAN4(K04498);HMTIGON02HL0GM(K04498);HMTIGON02INW7P(K04498);HMTIGON02IOV90(K04498);HMTIGON02IPZN4(K04498);HMTIGON02JDZKA(K04498);HMTIGON02JGZRS(K04498);isotig08942(K04498);isotig17693(K04498);isotig18963(K04498);	ko04630.png
path:ko00940	Phenylpropanoid biosynthesis	176	HMEVHQZ01AJ5AZ(K00083);HMEVHQZ01AM3YX(K00430);HMEVHQZ01AMKFS(K01904);HMEVHQZ01ANMDU(K01904);HMEVHQZ01APRKH(K01904);HMEVHQZ01AUOVU(K13066);HMEVHQZ01AWRSJ(K10775);HMEVHQZ01B3IEV(K10775);HMEVHQZ01B4GNW(K10775);HMEVHQZ01B5PL5(K12356);HMEVHQZ01B6REL(K00083);HMEVHQZ01B7JLC(K00430);HMEVHQZ01BB9GL(K12356);HMEVHQZ01BE05J(K05349);HMEVHQZ01BEOFT(K12355);HMEVHQZ01BEUA2(K00430);HMEVHQZ01BFIBH(K12355);HMEVHQZ0…	ko00940.png
path:ko04915	Estrogen signaling pathway	110	HMEVHQZ01A0Z2N(K09571);HMEVHQZ01A1J7Z(K04345);HMEVHQZ01A4N06(K04079);HMEVHQZ01AD38G(K03283);HMEVHQZ01AEAMT(K02183);HMEVHQZ01AFBUD(K02183);HMEVHQZ01AI3PM(K04079);HMEVHQZ01APP2G(K02183);HMEVHQZ01AQFLP(K04368);HMEVHQZ01AUML4(K04079);HMEVHQZ01B5T6D(K03283);HMEVHQZ01B9N55(K04079);HMEVHQZ01BCEOO(K04079);HMEVHQZ01BDX5X(K02183);HMEVHQZ01BOE1Y(K04079);HMEVHQZ01C1LDN(K03283);HMEVHQZ01C7MQA(K09571);HMEVHQZ0…	ko04915.png
path:ko00627	Aminobenzoate degradation	36	HMEVHQZ01AFFF3(K00517);HMEVHQZ01AGBL0(K04101);HMEVHQZ01AIZEM(K03863);HMEVHQZ01AKG8M(K01078);HMEVHQZ01BPGOY(K04101);HMEVHQZ01BTAHX(K01078);HMEVHQZ01C36UV(K04100);HMEVHQZ01C740H(K01692);HMEVHQZ01CEYE7(K01113);HMEVHQZ01CNUS4(K04101);HMEVHQZ01CX4RF(K01113);HMEVHQZ01CXKH5(K01113);HMEVHQZ01CXP4W(K01501);HMEVHQZ01DYRRP(K04101);HMTIGON02F27X5(K01692);HMTIGON02FLDJG(K01113);HMTIGON02FX872(K01113);HMTIGON0…	ko00627.png
path:ko00364	Fluorobenzoate degradation	2	HMTIGON02F0VVO(K01061);isotig10006(K01061);	ko00364.png
path:ko00910	Nitrogen metabolism	152	HMEVHQZ01A2XNA(K01674);HMEVHQZ01AOASB(K01915);HMEVHQZ01AOMTJ(K00264);HMEVHQZ01APD2Z(K00261);HMEVHQZ01ARRU3(K00264);HMEVHQZ01AT6VD(K00341);HMEVHQZ01ATWGW(K00360);HMEVHQZ01AWD7H(K01953);HMEVHQZ01AZYHR(K00264);HMEVHQZ01B0S04(K02274);HMEVHQZ01B61KO(K01725);HMEVHQZ01B6S1Z(K00360);HMEVHQZ01B7OFM(K00264);HMEVHQZ01B8NBL(K00335);HMEVHQZ01BH2GU(K01674);HMEVHQZ01BI1ZU(K01725);HMEVHQZ01BIJED(K00265);HMEVHQZ0…	ko00910.png
path:ko00121	Secondary bile acid biosynthesis	1	HMEVHQZ01CARHH(K01442);	ko00121.png
path:ko00902	Monoterpenoid biosynthesis	34	HMEVHQZ01A6E91(K15095);HMEVHQZ01B2OVJ(K15095);HMEVHQZ01B5EWS(K15086);HMEVHQZ01BL5WT(K15095);HMEVHQZ01BOLEE(K15086);HMEVHQZ01BX8Y8(K15086);HMEVHQZ01C0CRY(K15095);HMEVHQZ01C2QI1(K15095);HMEVHQZ01CCY9B(K15095);HMEVHQZ01CQ7QF(K15095);HMEVHQZ01CRP5K(K15086);HMEVHQZ01CXQZO(K15095);HMEVHQZ01DOSEQ(K15095);HMEVHQZ01EK0ZS(K15095);HMTIGON02FG7KH(K15095);HMTIGON02FVOT4(K15095);HMTIGON02GCQDR(K15095);HMTIGON0…	ko00902.png
path:ko00062	Fatty acid elongation	29	HMEVHQZ01B2CWL(K01074);HMEVHQZ01C0I4I(K07512);HMEVHQZ01C7FVY(K10251);HMEVHQZ01CB6YU(K01074);HMEVHQZ01CHJEO(K10251);HMEVHQZ01CX3QG(K15397);HMEVHQZ01DUKHQ(K10703);HMEVHQZ01EF3WM(K07512);HMTIGON02F94S7(K15397);HMTIGON02GARVE(K01074);HMTIGON02IFTZI(K07512);isotig02198(K01068);isotig02199(K01068);isotig02200(K01068);isotig02201(K01068);isotig02202(K01068);isotig02203(K01068);isotig04586(K15397);isotig…	ko00062.png
path:ko00195	Photosynthesis	95	HMEVHQZ01A19YU(K02689);HMEVHQZ01A2QLF(K02716);HMEVHQZ01A89DH(K02639);HMEVHQZ01AFH3Y(K02693);HMEVHQZ01AVVAZ(K02639);HMEVHQZ01B49LS(K02639);HMEVHQZ01B7924(K08901);HMEVHQZ01BXSG5(K02701);HMEVHQZ01C3XEC(K02639);HMEVHQZ01CBGJC(K02698);HMEVHQZ01CBKO0(K02112);HMEVHQZ01CHM1Y(K03541);HMEVHQZ01CL9M9(K02701);HMEVHQZ01CM3R5(K02689);HMEVHQZ01CZLUB(K02109);HMEVHQZ01D0HZ9(K02703);HMEVHQZ01D0JD3(K02639);HMEVHQZ0…	ko00195.png
path:ko05414	Dilated cardiomyopathy	32	HMEVHQZ01A1J7Z(K04345);HMEVHQZ01A1ZNJ(K05692);HMEVHQZ01A3888(K05692);HMEVHQZ01A3Y2C(K05692);HMEVHQZ01BDMEQ(K05692);HMEVHQZ01BVMML(K05692);HMEVHQZ01C0B3G(K05692);HMEVHQZ01C389Z(K05692);HMEVHQZ01C6O72(K05692);HMEVHQZ01C9HOB(K05692);HMEVHQZ01CSYL4(K05692);HMEVHQZ01D6A2H(K05692);HMEVHQZ01D93K6(K05692);HMEVHQZ01DCMIH(K04345);HMEVHQZ01DHEBC(K05692);HMEVHQZ01DNHRD(K05692);HMEVHQZ01DWG4D(K05692);HMEVHQZ0…	ko05414.png
path:ko04722	Neurotrophin signaling pathway	80	HMEVHQZ01AEAMT(K02183);HMEVHQZ01AFBUD(K02183);HMEVHQZ01AMYIQ(K12462);HMEVHQZ01APP2G(K02183);HMEVHQZ01AQFLP(K04368);HMEVHQZ01ARZZ4(K04733);HMEVHQZ01AX4YN(K12462);HMEVHQZ01B57OW(K12462);HMEVHQZ01B8WT7(K12462);HMEVHQZ01BDGH7(K12462);HMEVHQZ01BDX5X(K02183);HMEVHQZ01BS3OI(K06630);HMEVHQZ01BXLM3(K12462);HMEVHQZ01BZBYB(K04392);HMEVHQZ01CBPIJ(K04371);HMEVHQZ01CEB8A(K04733);HMEVHQZ01CGNBZ(K02183);HMEVHQZ0…	ko04722.png
path:ko00960	Tropane, piperidine and pyridine alkaloid biosynthesis	58	HMEVHQZ01A33UI(K00815);HMEVHQZ01AEGMQ(K00812);HMEVHQZ01B1NZX(K08081);HMEVHQZ01BBEBG(K15849);HMEVHQZ01BPTSR(K00817);HMEVHQZ01BY0D8(K08081);HMEVHQZ01CQH1K(K15849);HMEVHQZ01CR1I8(K14454);HMEVHQZ01D87A5(K00815);HMEVHQZ01ED54Y(K08081);HMEVHQZ01EFOO5(K00815);HMEVHQZ01EH4JF(K00815);HMTIGON02F2R8W(K08081);HMTIGON02F4R2F(K00276);HMTIGON02FNPSH(K00815);HMTIGON02FNRLY(K00815);HMTIGON02FTAUT(K08081);HMTIGON0…	ko00960.png
path:ko05133	Pertussis	58	HMEVHQZ01AEAMT(K02183);HMEVHQZ01AFBUD(K02183);HMEVHQZ01ANO2I(K05765);HMEVHQZ01APP2G(K02183);HMEVHQZ01ARZZ4(K04733);HMEVHQZ01BDX5X(K02183);HMEVHQZ01CBPIJ(K04371);HMEVHQZ01CCY53(K05765);HMEVHQZ01CEB8A(K04733);HMEVHQZ01CGNBZ(K02183);HMEVHQZ01CU8JS(K05765);HMEVHQZ01D98KO(K05765);HMEVHQZ01DLGZ0(K05765);HMEVHQZ01DMHWB(K12340);HMEVHQZ01ECI1I(K05765);HMEVHQZ01EDEH6(K02183);HMTIGON02FRBJG(K02183);HMTIGON0…	ko05133.png
path:ko05033	Nicotine addiction	10	HMTIGON02IPC96(K15015);HMTIGON02IVSBG(K15015);HMTIGON02JKZLU(K15015);isotig02034(K15015);isotig02035(K15015);isotig02036(K15015);isotig02037(K15015);isotig02038(K15015);isotig06674(K15015);isotig15826(K15015);	ko05033.png
path:ko00511	Other glycan degradation	64	HMEVHQZ01A1GV7(K12311);HMEVHQZ01A1J5T(K12311);HMEVHQZ01AGDQB(K01444);HMEVHQZ01ATQ45(K01444);HMEVHQZ01ATZXT(K01190);HMEVHQZ01BD0Z3(K01227);HMEVHQZ01C0Z7H(K01444);HMEVHQZ01C3NYC(K12311);HMEVHQZ01C3ZM8(K12309);HMEVHQZ01C76N1(K12373);HMEVHQZ01CCOLT(K01227);HMEVHQZ01CGM7C(K12309);HMEVHQZ01CMXF4(K12311);HMEVHQZ01CPJQO(K12373);HMEVHQZ01D2BZM(K12373);HMEVHQZ01D5C1D(K01227);HMEVHQZ01DA712(K01227);HMEVHQZ0…	ko00511.png
path:ko04614	Renin-angiotensin system	30	HMEVHQZ01BBC57(K01392);HMEVHQZ01CPFV9(K13289);HMEVHQZ01CPORQ(K13289);HMTIGON02FIL3K(K13289);HMTIGON02FU96Z(K13289);HMTIGON02G4D8Y(K13289);HMTIGON02HY0L0(K13289);HMTIGON02I6MOS(K13289);HMTIGON02IUYIB(K13289);HMTIGON02IWNFE(K13289);HMTIGON02JIGRQ(K13289);HMTIGON02JSAUL(K13289);isotig01403(K13289);isotig01404(K13289);isotig01405(K13289);isotig01406(K13289);isotig01407(K13289);isotig01408(K13289);iso…	ko04614.png
path:ko04141	Protein processing in endoplasmic reticulum	447	HMEVHQZ01A1XQH(K06689);HMEVHQZ01A2IDU(K12669);HMEVHQZ01A427K(K09503);HMEVHQZ01A4N06(K04079);HMEVHQZ01A4ODP(K01456);HMEVHQZ01A53XI(K09503);HMEVHQZ01A5IT2(K03347);HMEVHQZ01A8RZ9(K10839);HMEVHQZ01A8XXP(K13993);HMEVHQZ01AD38G(K03283);HMEVHQZ01AFK4R(K08057);HMEVHQZ01AI3PM(K04079);HMEVHQZ01ANXSV(K09503);HMEVHQZ01APCPE(K11718);HMEVHQZ01AQRB6(K12667);HMEVHQZ01AS52N(K08653);HMEVHQZ01ATVKE(K10839);HMEVHQZ0…	ko04141.png
path:ko03015	mRNA surveillance pathway	351	HMEVHQZ01A0K3E(K14411);HMEVHQZ01A26Y0(K14405);HMEVHQZ01A3RYD(K04382);HMEVHQZ01A7HCJ(K11584);HMEVHQZ01AEWDC(K14416);HMEVHQZ01AEWEC(K08873);HMEVHQZ01AHUZT(K11584);HMEVHQZ01AKH2D(K11584);HMEVHQZ01AL9W9(K14401);HMEVHQZ01ANNA6(K15542);HMEVHQZ01AW41U(K14405);HMEVHQZ01AXWIP(K11583);HMEVHQZ01AZBB1(K06100);HMEVHQZ01B0I8J(K08873);HMEVHQZ01B53Q3(K03265);HMEVHQZ01B5XBT(K06100);HMEVHQZ01BC83E(K13171);HMEVHQZ0…	ko03015.png
path:ko00524	Butirosin and neomycin biosynthesis	17	HMEVHQZ01B8QSG(K00844);HMEVHQZ01ERNEF(K00844);HMTIGON02FMQZA(K00844);HMTIGON02G4UKO(K00844);HMTIGON02G91Q8(K00844);HMTIGON02GGOTX(K00844);HMTIGON02H30M2(K00844);HMTIGON02HQWH4(K00844);HMTIGON02HWRJO(K00844);HMTIGON02IXAVQ(K00844);HMTIGON02JYXMF(K00844);isotig04662(K00844);isotig04663(K00844);isotig14561(K00844);isotig14666(K00844);isotig18362(K00844);isotig18479(K00844);	ko00524.png
path:ko00906	Carotenoid biosynthesis	70	HMEVHQZ01A441T(K00514);HMEVHQZ01AG9DS(K09840);HMEVHQZ01APQN0(K09842);HMEVHQZ01AULEF(K02293);HMEVHQZ01B88W9(K09841);HMEVHQZ01BOKB3(K15744);HMEVHQZ01BVCPD(K09835);HMEVHQZ01C286U(K15744);HMEVHQZ01CPJZ0(K15744);HMEVHQZ01CRNJY(K02293);HMEVHQZ01CU30Q(K00514);HMEVHQZ01D6WRE(K15744);HMEVHQZ01DDU2D(K09835);HMEVHQZ01DEF71(K14593);HMEVHQZ01EFS6W(K09840);HMEVHQZ01EIWRO(K09843);HMEVHQZ01EKLGD(K14593);HMEVHQZ0…	ko00906.png
path:ko05340	Primary immunodeficiency	8	HMEVHQZ01BML6P(K01488);HMTIGON02I0QGP(K01488);HMTIGON02ISW97(K01488);isotig07682(K01488);isotig07683(K01488);isotig13951(K03648);isotig15349(K01488);isotig17207(K03648);	ko05340.png
path:ko00480	Glutathione metabolism	174	HMEVHQZ01A4SVL(K00036);HMEVHQZ01A52XU(K00799);HMEVHQZ01A59HU(K00797);HMEVHQZ01A6UF9(K00036);HMEVHQZ01A7INZ(K00799);HMEVHQZ01A8UIB(K00434);HMEVHQZ01A9DLV(K00799);HMEVHQZ01AJ6O4(K00031);HMEVHQZ01AMNIK(K00036);HMEVHQZ01ANNCQ(K00036);HMEVHQZ01AW21A(K00799);HMEVHQZ01AY1DA(K00434);HMEVHQZ01AYVWR(K00681);HMEVHQZ01B4M0N(K00036);HMEVHQZ01BD29X(K00434);HMEVHQZ01BDE96(K00031);HMEVHQZ01BE09T(K00036);HMEVHQZ0…	ko00480.png
path:ko04730	Long-term depression	34	HMEVHQZ01A3RYD(K04382);HMEVHQZ01AQFLP(K04368);HMEVHQZ01CBPIJ(K04371);HMEVHQZ01CTYE0(K04382);HMEVHQZ01D56UK(K04382);HMEVHQZ01DCFBP(K04382);HMEVHQZ01DGARV(K04382);HMTIGON02FUZM9(K03456);HMTIGON02HS9SE(K04382);HMTIGON02I7NXR(K04382);HMTIGON02J17GV(K04382);HMTIGON02JH9NB(K04368);HMTIGON02JR5RM(K04382);contig00143(K04382);contig00692(K04368);isotig03306(K03456);isotig03307(K03456);isotig03308(K03456);…	ko04730.png
path:ko00030	Pentose phosphate pathway	139	HMEVHQZ01A2LEN(K00948);HMEVHQZ01A4SVL(K00036);HMEVHQZ01A64PJ(K03841);HMEVHQZ01A6UF9(K00036);HMEVHQZ01AFIGG(K00850);HMEVHQZ01AMNIK(K00036);HMEVHQZ01ANNCQ(K00036);HMEVHQZ01APXIB(K01690);HMEVHQZ01AT1XS(K03841);HMEVHQZ01AT74D(K00850);HMEVHQZ01AZJ8W(K00852);HMEVHQZ01B1W4E(K00852);HMEVHQZ01B4DOU(K03841);HMEVHQZ01B4M0N(K00036);HMEVHQZ01BE09T(K00036);HMEVHQZ01BJ6D6(K03841);HMEVHQZ01CPFYV(K03841);HMEVHQZ0…	ko00030.png
path:ko04710	Circadian rhythm	36	HMEVHQZ01A5IT2(K03347);HMEVHQZ01AHNIT(K02295);HMEVHQZ01AVZK2(K07199);HMEVHQZ01B8690(K07198);HMEVHQZ01BAHCV(K08960);HMEVHQZ01C06BQ(K03094);HMEVHQZ01C6L2U(K03347);HMEVHQZ01C823U(K03094);HMEVHQZ01C8KZ1(K02295);HMEVHQZ01CDT3N(K07199);HMEVHQZ01CFFX6(K07199);HMEVHQZ01CPX39(K07199);HMEVHQZ01CSUXR(K07198);HMEVHQZ01ERMS4(K08960);HMTIGON02FXOAR(K03347);HMTIGON02GSC62(K03347);HMTIGON02HDI5T(K07198);HMTIGON0…	ko04710.png
path:ko00361	Chlorocyclohexane and chlorobenzene degradation	3	HMEVHQZ01B8RSE(K00224);HMTIGON02F0VVO(K01061);isotig10006(K01061);	ko00361.png
path:ko04114	Oocyte meiosis	240	HMEVHQZ01A0BHR(K03357);HMEVHQZ01A1J7Z(K04345);HMEVHQZ01A1PW9(K03363);HMEVHQZ01A3RYD(K04382);HMEVHQZ01A5IT2(K03347);HMEVHQZ01A7HCJ(K11584);HMEVHQZ01A7OB6(K02537);HMEVHQZ01AEAMT(K02183);HMEVHQZ01AFBUD(K02183);HMEVHQZ01AHUZT(K11584);HMEVHQZ01AKH2D(K11584);HMEVHQZ01APP2G(K02183);HMEVHQZ01AQFLP(K04368);HMEVHQZ01B6SPU(K03363);HMEVHQZ01B7HNC(K02537);HMEVHQZ01BDX5X(K02183);HMEVHQZ01BEP7Y(K06268);HMEVHQZ0…	ko04114.png
path:ko05164	Influenza A	128	HMEVHQZ01A1ZNJ(K05692);HMEVHQZ01A3888(K05692);HMEVHQZ01A3Y2C(K05692);HMEVHQZ01AD38G(K03283);HMEVHQZ01AQFLP(K04368);HMEVHQZ01ARZZ4(K04733);HMEVHQZ01B0XG8(K09507);HMEVHQZ01B5T6D(K03283);HMEVHQZ01B738V(K14298);HMEVHQZ01B8HT7(K09523);HMEVHQZ01BDMEQ(K05692);HMEVHQZ01BVMML(K05692);HMEVHQZ01BYQEY(K00787);HMEVHQZ01C0B3G(K05692);HMEVHQZ01C1LDN(K03283);HMEVHQZ01C389Z(K05692);HMEVHQZ01C6O72(K05692);HMEVHQZ0…	ko05164.png
path:ko05166	HTLV-I infection	233	HMEVHQZ01A0BHR(K03357);HMEVHQZ01A1J7Z(K04345);HMEVHQZ01A1PW9(K03363);HMEVHQZ01A4MPY(K02325);HMEVHQZ01A7OB6(K02537);HMEVHQZ01AFK4R(K08057);HMEVHQZ01AG3N9(K04802);HMEVHQZ01AK0HH(K02325);HMEVHQZ01AOXHD(K04728);HMEVHQZ01AXTXI(K08874);HMEVHQZ01B07VR(K11126);HMEVHQZ01B2OYD(K08057);HMEVHQZ01B2VCG(K08874);HMEVHQZ01B5CJF(K02324);HMEVHQZ01B6SPU(K03363);HMEVHQZ01B7HNC(K02537);HMEVHQZ01B809F(K08057);HMEVHQZ0…	ko05166.png
path:ko05100	Bacterial invasion of epithelial cells	67	HMEVHQZ01A1ZNJ(K05692);HMEVHQZ01A3888(K05692);HMEVHQZ01A3Y2C(K05692);HMEVHQZ01BDMEQ(K05692);HMEVHQZ01BGCDK(K05758);HMEVHQZ01BN225(K01528);HMEVHQZ01BVMML(K05692);HMEVHQZ01BWU9T(K05757);HMEVHQZ01BZBYB(K04392);HMEVHQZ01C0B3G(K05692);HMEVHQZ01C389Z(K05692);HMEVHQZ01C6O72(K05692);HMEVHQZ01C9HOB(K05692);HMEVHQZ01CBTN8(K01528);HMEVHQZ01COZX6(K04392);HMEVHQZ01CSYL4(K05692);HMEVHQZ01CTV6N(K05757);HMEVHQZ0…	ko05100.png
path:ko04390	Hippo signaling pathway	106	HMEVHQZ01A1HXC(K02157);HMEVHQZ01A1ZNJ(K05692);HMEVHQZ01A3888(K05692);HMEVHQZ01A3RYD(K04382);HMEVHQZ01A3Y2C(K05692);HMEVHQZ01B01AW(K06685);HMEVHQZ01BAHCV(K08960);HMEVHQZ01BDMEQ(K05692);HMEVHQZ01BPVJZ(K06269);HMEVHQZ01BS3OI(K06630);HMEVHQZ01BVMML(K05692);HMEVHQZ01C0B3G(K05692);HMEVHQZ01C1CKL(K04354);HMEVHQZ01C389Z(K05692);HMEVHQZ01C6O72(K05692);HMEVHQZ01C9FI0(K04354);HMEVHQZ01C9HOB(K05692);HMEVHQZ0…	ko04390.png
path:ko04350	TGF-beta signaling pathway	66	HMEVHQZ01A3RYD(K04382);HMEVHQZ01A5IT2(K03347);HMEVHQZ01BWIFT(K04688);HMEVHQZ01C06BQ(K03094);HMEVHQZ01C6L2U(K03347);HMEVHQZ01C823U(K03094);HMEVHQZ01CBPIJ(K04371);HMEVHQZ01CI5Q5(K04498);HMEVHQZ01CTYE0(K04382);HMEVHQZ01D56UK(K04382);HMEVHQZ01DCFBP(K04382);HMEVHQZ01DGARV(K04382);HMEVHQZ01EDQGI(K04498);HMTIGON02FUZM9(K03456);HMTIGON02FXOAR(K03347);HMTIGON02GRQ3R(K04498);HMTIGON02GSC62(K03347);HMTIGON0…	ko04350.png
path:ko05416	Viral myocarditis	54	HMEVHQZ01A1ZNJ(K05692);HMEVHQZ01A3888(K05692);HMEVHQZ01A3Y2C(K05692);HMEVHQZ01BDMEQ(K05692);HMEVHQZ01BVMML(K05692);HMEVHQZ01BZBYB(K04392);HMEVHQZ01C0B3G(K05692);HMEVHQZ01C389Z(K05692);HMEVHQZ01C6O72(K05692);HMEVHQZ01C9HOB(K05692);HMEVHQZ01CA5DG(K03260);HMEVHQZ01COZX6(K04392);HMEVHQZ01CSYL4(K05692);HMEVHQZ01D6A2H(K05692);HMEVHQZ01D93K6(K05692);HMEVHQZ01DGE9D(K04392);HMEVHQZ01DHEBC(K05692);HMEVHQZ0…	ko05416.png
path:ko05146	Amoebiasis	26	HMEVHQZ01A1J7Z(K04345);HMEVHQZ01A53FW(K01476);HMEVHQZ01AXCI6(K01476);HMEVHQZ01B1CKC(K07897);HMEVHQZ01BKXUQ(K13963);HMEVHQZ01C0T5Q(K07897);HMEVHQZ01DCMIH(K04345);HMEVHQZ01DQXOP(K07897);HMEVHQZ01EITFO(K07888);HMTIGON02F1JHZ(K01476);HMTIGON02F8F31(K04345);HMTIGON02G2F1A(K07897);HMTIGON02G3GIW(K07897);HMTIGON02G6AEA(K13963);HMTIGON02HH2D7(K07897);HMTIGON02I75IC(K07897);HMTIGON02IOAZX(K04345);HMTIGON0…	ko05146.png
path:ko04960	Aldosterone-regulated sodium reabsorption	8	HMEVHQZ01CBPIJ(K04371);isotig02656(K06276);isotig02658(K06276);isotig08460(K04371);isotig08816(K04371);isotig09070(K04371);isotig09921(K04371);isotig17843(K04371);	ko04960.png
path:ko00281	Geraniol degradation	8	HMEVHQZ01ADOJK(K00155);HMEVHQZ01C740H(K01692);HMTIGON02F27X5(K01692);isotig04636(K01640);isotig04637(K01640);isotig09708(K01692);isotig15503(K01692);isotig18111(K01640);	ko00281.png
path:ko05205	Proteoglycans in cancer	113	HMEVHQZ01A1J7Z(K04345);HMEVHQZ01A1ZNJ(K05692);HMEVHQZ01A3888(K05692);HMEVHQZ01A3Y2C(K05692);HMEVHQZ01AOXCC(K07203);HMEVHQZ01AQFLP(K04368);HMEVHQZ01BDMEQ(K05692);HMEVHQZ01BH30D(K07203);HMEVHQZ01BHJDB(K07964);HMEVHQZ01BPTCH(K07964);HMEVHQZ01BPVJZ(K06269);HMEVHQZ01BVMML(K05692);HMEVHQZ01BWIFT(K04688);HMEVHQZ01BZBYB(K04392);HMEVHQZ01BZV6E(K07203);HMEVHQZ01C0B3G(K05692);HMEVHQZ01C389Z(K05692);HMEVHQZ0…	ko05205.png
path:ko00140	Steroid hormone biosynthesis	8	HMEVHQZ01C7FVY(K10251);HMEVHQZ01CHJEO(K10251);HMTIGON02FNTMF(K12345);HMTIGON02HDGGM(K12345);HMTIGON02IFM51(K12345);isotig09639(K12345);isotig10865(K10251);isotig17333(K12345);	ko00140.png
path:ko04330	Notch signaling pathway	49	HMEVHQZ01AFX0N(K06067);HMEVHQZ01B3YUW(K06067);HMEVHQZ01BJY4K(K06063);HMEVHQZ01BNKH3(K06063);HMEVHQZ01CI5Q5(K04498);HMEVHQZ01CSTMN(K06067);HMEVHQZ01CTJB5(K06067);HMEVHQZ01DQUUI(K06067);HMEVHQZ01DR3G2(K06067);HMEVHQZ01EDQGI(K04498);HMEVHQZ01EVR3D(K06067);HMTIGON02GDMH9(K06062);HMTIGON02GRQ3R(K04498);HMTIGON02H5GIQ(K04498);HMTIGON02H5OVE(K06063);HMTIGON02HBE6X(K06067);HMTIGON02HKAN4(K04498);HMTIGON0…	ko04330.png
path:ko04510	Focal adhesion	68	HMEVHQZ01A1ZNJ(K05692);HMEVHQZ01A3888(K05692);HMEVHQZ01A3Y2C(K05692);HMEVHQZ01AQFLP(K04368);HMEVHQZ01BDMEQ(K05692);HMEVHQZ01BPVJZ(K06269);HMEVHQZ01BVMML(K05692);HMEVHQZ01BZBYB(K04392);HMEVHQZ01C0B3G(K05692);HMEVHQZ01C389Z(K05692);HMEVHQZ01C6O72(K05692);HMEVHQZ01C9HOB(K05692);HMEVHQZ01CBPIJ(K04371);HMEVHQZ01CDAEH(K06269);HMEVHQZ01COZX6(K04392);HMEVHQZ01CSYL4(K05692);HMEVHQZ01D5BJ2(K01110);HMEVHQZ0…	ko04510.png
path:ko05161	Hepatitis B	71	HMEVHQZ01A44GP(K06627);HMEVHQZ01AG3N9(K04802);HMEVHQZ01AJED9(K06627);HMEVHQZ01AJJQ9(K10610);HMEVHQZ01AK3JW(K06627);HMEVHQZ01AQFLP(K04368);HMEVHQZ01AYZTO(K06627);HMEVHQZ01BHEFY(K10610);HMEVHQZ01BV8H7(K11594);HMEVHQZ01CBPIJ(K04371);HMEVHQZ01CF564(K10610);HMEVHQZ01CI5Q5(K04498);HMEVHQZ01CLRBI(K06627);HMEVHQZ01CWR4S(K10610);HMEVHQZ01D5BJ2(K01110);HMEVHQZ01DFS3A(K06627);HMEVHQZ01DQBP0(K10610);HMEVHQZ0…	ko05161.png
path:ko00770	Pantothenate and CoA biosynthesis	92	HMEVHQZ01A0OTG(K00053);HMEVHQZ01A44GT(K00826);HMEVHQZ01AK6OS(K00053);HMEVHQZ01B0WUH(K00826);HMEVHQZ01BG64Z(K01653);HMEVHQZ01BXURQ(K01653);HMEVHQZ01C3MRG(K01652);HMEVHQZ01C5EXU(K01652);HMEVHQZ01CBLHL(K01652);HMEVHQZ01CCPYV(K00606);HMEVHQZ01CE8BZ(K00826);HMEVHQZ01CURS0(K00826);HMEVHQZ01CZ6GH(K01653);HMEVHQZ01DBBYD(K01918);HMEVHQZ01DO2BM(K00053);HMEVHQZ01DTZ53(K00826);HMEVHQZ01DWVXE(K02201);HMEVHQZ0…	ko00770.png
path:ko05204	Chemical carcinogenesis	61	HMEVHQZ01A3TPH(K00121);HMEVHQZ01A52XU(K00799);HMEVHQZ01A7INZ(K00799);HMEVHQZ01A944H(K00121);HMEVHQZ01A9DLV(K00799);HMEVHQZ01AIUUQ(K00121);HMEVHQZ01AJKNR(K00121);HMEVHQZ01AW21A(K00799);HMEVHQZ01BH8G0(K00799);HMEVHQZ01BKYTQ(K00799);HMEVHQZ01BU38Z(K00799);HMEVHQZ01CS7YR(K00121);HMEVHQZ01CSB4P(K00799);HMEVHQZ01CWXII(K00799);HMEVHQZ01D05N8(K00799);HMEVHQZ01DAMS3(K00121);HMEVHQZ01DJ0CJ(K00121);HMEVHQZ0…	ko05204.png
path:ko00565	Ether lipid metabolism	72	HMEVHQZ01A0FOT(K01115);HMEVHQZ01A7GVA(K01114);HMEVHQZ01A98UF(K01115);HMEVHQZ01AM5P4(K01115);HMEVHQZ01AO5E1(K01047);HMEVHQZ01AYVXM(K01114);HMEVHQZ01B5KCN(K01115);HMEVHQZ01BLDZ5(K14674);HMEVHQZ01BMIJP(K01114);HMEVHQZ01BV47Q(K01115);HMEVHQZ01C8GWG(K01114);HMEVHQZ01CGT4E(K00993);HMEVHQZ01CPK5B(K01114);HMEVHQZ01CPPCM(K01114);HMEVHQZ01DAWFA(K13510);HMEVHQZ01DPI5R(K01114);HMEVHQZ01DYUKP(K01114);HMEVHQZ0…	ko00565.png
path:ko04727	GABAergic synapse	174	HMEVHQZ01A0Z98(K15376);HMEVHQZ01A1J7Z(K04345);HMEVHQZ01AMYNO(K08341);HMEVHQZ01AOASB(K01915);HMEVHQZ01AU6R8(K14207);HMEVHQZ01C3TA4(K15376);HMEVHQZ01CGGNM(K01915);HMEVHQZ01CU7FP(K01915);HMEVHQZ01CV5SS(K01580);HMEVHQZ01D0PYT(K01915);HMEVHQZ01D1T6O(K15376);HMEVHQZ01DCMIH(K04345);HMEVHQZ01DPZH0(K01915);HMEVHQZ01EOZLX(K01580);HMTIGON02F8F31(K04345);HMTIGON02FHNPI(K06027);HMTIGON02FJYLQ(K08341);HMTIGON0…	ko04727.png
path:ko04724	Glutamatergic synapse	153	HMEVHQZ01A0FOT(K01115);HMEVHQZ01A1J7Z(K04345);HMEVHQZ01A98UF(K01115);HMEVHQZ01AM5P4(K01115);HMEVHQZ01AOASB(K01915);HMEVHQZ01AU6R8(K14207);HMEVHQZ01B5KCN(K01115);HMEVHQZ01BEP7Y(K06268);HMEVHQZ01BV47Q(K01115);HMEVHQZ01CB2JF(K06268);HMEVHQZ01CBPIJ(K04371);HMEVHQZ01CGGNM(K01915);HMEVHQZ01CU7FP(K01915);HMEVHQZ01D0PYT(K01915);HMEVHQZ01DCMIH(K04345);HMEVHQZ01DPZH0(K01915);HMEVHQZ01ECCL7(K06268);HMEVHQZ0…	ko04724.png
path:ko05221	Acute myeloid leukemia	27	HMEVHQZ01AOXCC(K07203);HMEVHQZ01AQFLP(K04368);HMEVHQZ01BH30D(K07203);HMEVHQZ01BWIFT(K04688);HMEVHQZ01BZV6E(K07203);HMEVHQZ01CBPIJ(K04371);HMEVHQZ01CZT50(K07203);HMEVHQZ01EA59E(K07203);HMEVHQZ01EDMJV(K07203);HMTIGON02G3NSL(K07203);HMTIGON02GDP39(K07203);HMTIGON02H71YG(K07203);HMTIGON02IKG7W(K07203);HMTIGON02IMATF(K07203);HMTIGON02JH9NB(K04368);HMTIGON02JJO59(K07203);HMTIGON02JYUMK(K07203);contig00…	ko05221.png
path:ko05200	Pathways in cancer	162	HMEVHQZ01A09WJ(K09291);HMEVHQZ01A1HXC(K02157);HMEVHQZ01A1OFI(K09291);HMEVHQZ01A1PIF(K09291);HMEVHQZ01A4N06(K04079);HMEVHQZ01AFX0N(K06067);HMEVHQZ01AI3PM(K04079);HMEVHQZ01AJ5SJ(K09291);HMEVHQZ01AN3JC(K09291);HMEVHQZ01AOXCC(K07203);HMEVHQZ01AP6WR(K08737);HMEVHQZ01AQFLP(K04368);HMEVHQZ01AQNOH(K09291);HMEVHQZ01AUML4(K04079);HMEVHQZ01AXM4S(K06228);HMEVHQZ01B3YUW(K06067);HMEVHQZ01B9N55(K04079);HMEVHQZ0…	ko05200.png
path:ko04075	Plant hormone signal transduction	356	HMEVHQZ01A00TT(K14484);HMEVHQZ01A0NM1(K14508);HMEVHQZ01A13IX(K14488);HMEVHQZ01A31XU(K14487);HMEVHQZ01A4F4P(K14492);HMEVHQZ01A4PNK(K14487);HMEVHQZ01A7AWE(K14489);HMEVHQZ01A802Y(K14432);HMEVHQZ01A8PK9(K14497);HMEVHQZ01A9UOF(K14432);HMEVHQZ01AG78T(K14486);HMEVHQZ01AHWCJ(K14516);HMEVHQZ01AIFCL(K14500);HMEVHQZ01AJ72R(K14489);HMEVHQZ01AL8F0(K14494);HMEVHQZ01AMVKI(K14493);HMEVHQZ01AR2BF(K14515);HMEVHQZ0…	ko04075.png
path:ko04912	GnRH signaling pathway	63	HMEVHQZ01A0FOT(K01115);HMEVHQZ01A1J7Z(K04345);HMEVHQZ01A98UF(K01115);HMEVHQZ01AEAMT(K02183);HMEVHQZ01AFBUD(K02183);HMEVHQZ01AM5P4(K01115);HMEVHQZ01APP2G(K02183);HMEVHQZ01AQFLP(K04368);HMEVHQZ01B5KCN(K01115);HMEVHQZ01BDX5X(K02183);HMEVHQZ01BV47Q(K01115);HMEVHQZ01CBPIJ(K04371);HMEVHQZ01CGNBZ(K02183);HMEVHQZ01DCMIH(K04345);HMEVHQZ01EDEH6(K02183);HMEVHQZ01EN5IH(K01115);HMTIGON02F3KP1(K01115);HMTIGON0…	ko04912.png
path:ko00785	Lipoic acid metabolism	8	HMEVHQZ01BUD0P(K03644);HMEVHQZ01C2SM3(K03644);HMTIGON02HK2PM(K03801);HMTIGON02I7W02(K03801);HMTIGON02J1RTA(K03801);isotig12700(K03644);isotig12908(K03801);isotig14667(K03644);	ko00785.png
path:ko00400	Phenylalanine, tyrosine and tryptophan biosynthesis	112	HMEVHQZ01A33UI(K00815);HMEVHQZ01A7394(K05359);HMEVHQZ01AEGMQ(K00812);HMEVHQZ01APVKY(K05359);HMEVHQZ01BBEBG(K15849);HMEVHQZ01BBHX2(K01657);HMEVHQZ01BPTSR(K00817);HMEVHQZ01BX2W1(K15227);HMEVHQZ01BXNVT(K13832);HMEVHQZ01BY3KZ(K05359);HMEVHQZ01C2JAV(K05359);HMEVHQZ01CAPY1(K05359);HMEVHQZ01CBNI3(K13832);HMEVHQZ01CC937(K01736);HMEVHQZ01CKLLE(K15227);HMEVHQZ01CQH1K(K15849);HMEVHQZ01CR1I8(K14454);HMEVHQZ0…	ko00400.png
path:ko00460	Cyanoamino acid metabolism	99	HMEVHQZ01AJ8BJ(K08249);HMEVHQZ01AMCWE(K08249);HMEVHQZ01AV4S4(K08249);HMEVHQZ01AWUBD(K00600);HMEVHQZ01AYMZT(K00600);HMEVHQZ01AYVWR(K00681);HMEVHQZ01BCP13(K08249);HMEVHQZ01BE05J(K05349);HMEVHQZ01BL0L8(K00600);HMEVHQZ01BLYA0(K01188);HMEVHQZ01BQ9N1(K05349);HMEVHQZ01BSFLP(K01188);HMEVHQZ01CGPEL(K08248);HMEVHQZ01CT40W(K12153);HMEVHQZ01CXP4W(K01501);HMEVHQZ01CYKY2(K05350);HMEVHQZ01DBG1M(K08248);HMEVHQZ0…	ko00460.png
path:ko04146	Peroxisome	170	HMEVHQZ01A2XQ6(K01897);HMEVHQZ01A3ZUD(K13348);HMEVHQZ01A83CG(K00106);HMEVHQZ01AHPF5(K00232);HMEVHQZ01AJ6O4(K00031);HMEVHQZ01AWPFQ(K13354);HMEVHQZ01B1ZCX(K07513);HMEVHQZ01B2AJJ(K11517);HMEVHQZ01B2DSL(K13354);HMEVHQZ01B4BCL(K01897);HMEVHQZ01BB9QB(K01897);HMEVHQZ01BDE96(K00031);HMEVHQZ01BGX52(K00106);HMEVHQZ01BN8A7(K07513);HMEVHQZ01BTZ6U(K01897);HMEVHQZ01C1M86(K13338);HMEVHQZ01C4VKY(K01897);HMEVHQZ0…	ko04146.png
path:ko04713	Circadian entrainment	53	HMEVHQZ01A1J7Z(K04345);HMEVHQZ01AEAMT(K02183);HMEVHQZ01AFBUD(K02183);HMEVHQZ01APP2G(K02183);HMEVHQZ01BDX5X(K02183);HMEVHQZ01CBPIJ(K04371);HMEVHQZ01CGNBZ(K02183);HMEVHQZ01DCMIH(K04345);HMEVHQZ01EDEH6(K02183);HMTIGON02F8F31(K04345);HMTIGON02FRBJG(K02183);HMTIGON02G5IGA(K02183);HMTIGON02H4R3T(K02183);HMTIGON02HZ6DM(K02183);HMTIGON02IOAZX(K04345);HMTIGON02IP7B9(K02183);HMTIGON02JJVX7(K02183);HMTIGON0…	ko04713.png
path:ko00280	Valine, leucine and isoleucine degradation	168	HMEVHQZ01A11FD(K00249);HMEVHQZ01A44GT(K00826);HMEVHQZ01AC10J(K05605);HMEVHQZ01AFAU6(K05605);HMEVHQZ01AQH03(K00626);HMEVHQZ01AR1PI(K00382);HMEVHQZ01ASVWD(K00166);HMEVHQZ01AYUIQ(K00626);HMEVHQZ01B0WUH(K00826);HMEVHQZ01B1BUU(K00382);HMEVHQZ01B1ZCX(K07513);HMEVHQZ01B5JVC(K01641);HMEVHQZ01B68DE(K00382);HMEVHQZ01BC175(K00382);HMEVHQZ01BCUFD(K00128);HMEVHQZ01BLJMK(K00166);HMEVHQZ01BN8A7(K07513);HMEVHQZ0…	ko00280.png
path:ko00625	Chloroalkane and chloroalkene degradation	59	HMEVHQZ01A3TPH(K00121);HMEVHQZ01A944H(K00121);HMEVHQZ01AIUUQ(K00121);HMEVHQZ01AJKNR(K00121);HMEVHQZ01BCUFD(K00128);HMEVHQZ01BYXP1(K00001);HMEVHQZ01C167U(K00001);HMEVHQZ01CAY1F(K00001);HMEVHQZ01CI2YX(K00100);HMEVHQZ01CS7YR(K00121);HMEVHQZ01D02EU(K00001);HMEVHQZ01D6TKF(K00100);HMEVHQZ01DAMS3(K00121);HMEVHQZ01DASRK(K02591);HMEVHQZ01DFRAB(K00001);HMEVHQZ01DJ0CJ(K00121);HMEVHQZ01DLKS0(K00001);HMEVHQZ0…	ko00625.png
path:ko00290	Valine, leucine and isoleucine biosynthesis	62	HMEVHQZ01A0OTG(K00053);HMEVHQZ01A44GT(K00826);HMEVHQZ01AK6OS(K00053);HMEVHQZ01B0WUH(K00826);HMEVHQZ01BG64Z(K01653);HMEVHQZ01BXURQ(K01653);HMEVHQZ01C3MRG(K01652);HMEVHQZ01C5EXU(K01652);HMEVHQZ01CBLHL(K01652);HMEVHQZ01CE8BZ(K00826);HMEVHQZ01CO5J9(K01704);HMEVHQZ01CURS0(K00826);HMEVHQZ01CZ6GH(K01653);HMEVHQZ01DO2BM(K00053);HMEVHQZ01DTZ53(K00826);HMEVHQZ01ERWXY(K01653);HMTIGON02F5P8I(K01703);HMTIGON0…	ko00290.png
path:ko05202	Transcriptional misregulation in cancer	90	HMEVHQZ01A4X4E(K11644);HMEVHQZ01AFX0N(K06067);HMEVHQZ01AOXHD(K04728);HMEVHQZ01AQTYV(K15188);HMEVHQZ01AWHI4(K11644);HMEVHQZ01B3YUW(K06067);HMEVHQZ01B8DIA(K11644);HMEVHQZ01BC1GS(K04728);HMEVHQZ01BQW3X(K11253);HMEVHQZ01C48QS(K11253);HMEVHQZ01C8969(K04728);HMEVHQZ01CSGSR(K11253);HMEVHQZ01CSTMN(K06067);HMEVHQZ01CTJB5(K06067);HMEVHQZ01CVH08(K11253);HMEVHQZ01D0T3Z(K02211);HMEVHQZ01DAYAU(K04728);HMEVHQZ0…	ko05202.png
path:ko03420	Nucleotide excision repair	192	HMEVHQZ01A4MPY(K02325);HMEVHQZ01A4R8K(K07466);HMEVHQZ01A6B2Z(K10570);HMEVHQZ01A8F3G(K10570);HMEVHQZ01A8RZ9(K10839);HMEVHQZ01A9P9J(K10570);HMEVHQZ01AC8DC(K03141);HMEVHQZ01AG3N9(K04802);HMEVHQZ01AJB0Q(K03701);HMEVHQZ01AJJQ9(K10610);HMEVHQZ01AK0HH(K02325);HMEVHQZ01ANOBH(K10739);HMEVHQZ01AR0AN(K07466);HMEVHQZ01AS9OQ(K10754);HMEVHQZ01ATVKE(K10839);HMEVHQZ01AUFX8(K10841);HMEVHQZ01AVOOH(K10841);HMEVHQZ0…	ko03420.png
path:ko00564	Glycerophospholipid metabolism	212	HMEVHQZ01A0FLR(K00630);HMEVHQZ01A0FOT(K01115);HMEVHQZ01A7GVA(K01114);HMEVHQZ01A98UF(K01115);HMEVHQZ01AENAV(K00967);HMEVHQZ01AH336(K00968);HMEVHQZ01AM5P4(K01115);HMEVHQZ01AO5E1(K01047);HMEVHQZ01AYVXM(K01114);HMEVHQZ01AZRNX(K08744);HMEVHQZ01B1JMS(K13513);HMEVHQZ01B5KCN(K01115);HMEVHQZ01B5XVH(K08744);HMEVHQZ01BBYXO(K06129);HMEVHQZ01BEJAR(K06129);HMEVHQZ01BKNI8(K14156);HMEVHQZ01BLDZ5(K14674);HMEVHQZ0…	ko00564.png
path:ko00512	Mucin type O-Glycan biosynthesis	1	HMEVHQZ01CRNPI(K00710);	ko00512.png
path:ko03040	Spliceosome	406	HMEVHQZ01A1QEN(K12867);HMEVHQZ01A2VZJ(K12811);HMEVHQZ01A81DH(K12842);HMEVHQZ01A8GRQ(K12891);HMEVHQZ01A8QEK(K12842);HMEVHQZ01AD38G(K03283);HMEVHQZ01AGKZY(K12836);HMEVHQZ01AKQ4Q(K12818);HMEVHQZ01AL8VW(K12842);HMEVHQZ01ALI41(K12879);HMEVHQZ01ASI62(K12867);HMEVHQZ01ATQKN(K12854);HMEVHQZ01AZ6VE(K12822);HMEVHQZ01B4AK4(K12854);HMEVHQZ01B4G2U(K12825);HMEVHQZ01B5T6D(K03283);HMEVHQZ01B5UNA(K12856);HMEVHQZ0…	ko03040.png
path:ko00073	Cutin, suberine and wax biosynthesis	15	HMEVHQZ01A2O2A(K15400);HMEVHQZ01AWPXY(K15401);HMEVHQZ01B4IO2(K15401);HMEVHQZ01DU2V3(K15403);HMEVHQZ01EVP21(K15403);HMTIGON02GS7PH(K13407);HMTIGON02H1S7H(K13407);HMTIGON02H5XQJ(K15400);HMTIGON02JA9C9(K13356);HMTIGON02JDI4E(K15402);HMTIGON02JUSY6(K13407);HMTIGON02JV5KX(K13407);isotig08354(K15398);isotig09349(K15400);isotig12344(K15400);	ko00073.png
path:ko00500	Starch and sucrose metabolism	342	HMEVHQZ01A1MPD(K00847);HMEVHQZ01A1Y0H(K13648);HMEVHQZ01A4TZB(K00688);HMEVHQZ01A5MXP(K00847);HMEVHQZ01A872T(K13648);HMEVHQZ01A9E9Z(K13648);HMEVHQZ01AHCC7(K01179);HMEVHQZ01ALI7W(K00963);HMEVHQZ01ANJ20(K01193);HMEVHQZ01AUHUK(K13648);HMEVHQZ01AYR3L(K13648);HMEVHQZ01B0UUC(K01179);HMEVHQZ01B0ZX3(K01051);HMEVHQZ01B12BG(K00688);HMEVHQZ01B212R(K00703);HMEVHQZ01B3PK4(K00703);HMEVHQZ01B4A6E(K00694);HMEVHQZ0…	ko00500.png
path:ko00944	Flavone and flavonol biosynthesis	11	HMEVHQZ01BTIBK(K13083);HMTIGON02F6BB0(K05279);HMTIGON02GVYCY(K05279);HMTIGON02H75JF(K05279);HMTIGON02H9WCR(K05279);HMTIGON02ICQ3F(K05279);isotig08677(K05280);isotig09893(K05279);isotig10102(K13083);isotig13625(K13083);isotig15287(K05279);	ko00944.png
path:ko05219	Bladder cancer	9	HMEVHQZ01AQFLP(K04368);HMEVHQZ01CBPIJ(K04371);HMTIGON02JH9NB(K04368);contig00692(K04368);isotig08460(K04371);isotig08816(K04371);isotig09070(K04371);isotig09921(K04371);isotig17843(K04371);	ko05219.png
path:ko00941	Flavonoid biosynthesis	52	HMEVHQZ01AFO3D(K13082);HMEVHQZ01AOCNS(K13081);HMEVHQZ01B7EL8(K00475);HMEVHQZ01BK9OG(K09754);HMEVHQZ01BTIBK(K13083);HMEVHQZ01BVCQ8(K13065);HMEVHQZ01BXROM(K13081);HMEVHQZ01C71KE(K00588);HMEVHQZ01CF4I7(K13081);HMEVHQZ01CJDBW(K00588);HMEVHQZ01D4XL7(K05277);HMEVHQZ01DKLKX(K05277);HMEVHQZ01DO39P(K00475);HMEVHQZ01E0JE7(K05277);HMEVHQZ01EASSU(K05277);HMEVHQZ01EEMNR(K00588);HMEVHQZ01EVHAD(K09754);HMEVHQZ0…	ko00941.png
path:ko00190	Oxidative phosphorylation	313	HMEVHQZ01A236K(K02260);HMEVHQZ01A564X(K02258);HMEVHQZ01AF4Y5(K02299);HMEVHQZ01ALC1O(K02259);HMEVHQZ01AMQ5S(K03885);HMEVHQZ01AN0Z7(K01535);HMEVHQZ01ANT67(K00416);HMEVHQZ01APW5X(K02256);HMEVHQZ01AT6VD(K00341);HMEVHQZ01AV9X0(K05578);HMEVHQZ01AYZQH(K00426);HMEVHQZ01AZDOW(K02126);HMEVHQZ01B090J(K01535);HMEVHQZ01B0S04(K02274);HMEVHQZ01B7G6S(K02259);HMEVHQZ01B8NBL(K00335);HMEVHQZ01BDAKO(K02258);HMEVHQZ0…	ko00190.png
path:ko05211	Renal cell carcinoma	43	HMEVHQZ01AQFLP(K04368);HMEVHQZ01BZBYB(K04392);HMEVHQZ01CBPIJ(K04371);HMEVHQZ01CI5Q5(K04498);HMEVHQZ01COZX6(K04392);HMEVHQZ01DGE9D(K04392);HMEVHQZ01EDQGI(K04498);HMEVHQZ01EZXWX(K04392);HMTIGON02G5COZ(K04392);HMTIGON02GRQ3R(K04498);HMTIGON02H5GIQ(K04498);HMTIGON02HKAN4(K04498);HMTIGON02HL0GM(K04498);HMTIGON02I61JW(K03868);HMTIGON02INW7P(K04498);HMTIGON02IOV90(K04498);HMTIGON02IPZN4(K04498);HMTIGON0…	ko05211.png
path:ko04140	Regulation of autophagy	61	HMEVHQZ01A8PXS(K08342);HMEVHQZ01AMYNO(K08341);HMEVHQZ01B3GP6(K08342);HMEVHQZ01B7HZE(K08333);HMEVHQZ01B8690(K07198);HMEVHQZ01C3HXG(K08342);HMEVHQZ01C7ASB(K08333);HMEVHQZ01CDHLF(K08337);HMEVHQZ01CJ55Z(K08333);HMEVHQZ01CPH3S(K08333);HMEVHQZ01CSUXR(K07198);HMEVHQZ01D8CFR(K08334);HMEVHQZ01DZ947(K08339);HMEVHQZ01EEQ9J(K08334);HMTIGON02F35HE(K08333);HMTIGON02FJYLQ(K08341);HMTIGON02FQZGD(K00914);HMTIGON0…	ko04140.png
path:ko04971	Gastric acid secretion	40	HMEVHQZ01A1J7Z(K04345);HMEVHQZ01AEAMT(K02183);HMEVHQZ01AFBUD(K02183);HMEVHQZ01APP2G(K02183);HMEVHQZ01BDX5X(K02183);HMEVHQZ01CGNBZ(K02183);HMEVHQZ01DCMIH(K04345);HMEVHQZ01EDEH6(K02183);HMTIGON02F8F31(K04345);HMTIGON02FRBJG(K02183);HMTIGON02G5IGA(K02183);HMTIGON02H4R3T(K02183);HMTIGON02HZ6DM(K02183);HMTIGON02IOAZX(K04345);HMTIGON02IP7B9(K02183);HMTIGON02JJVX7(K02183);HMTIGON02JUAXM(K04345);contig00…	ko04971.png
path:ko00061	Fatty acid biosynthesis	92	HMEVHQZ01A0DW6(K01962);HMEVHQZ01A6DD5(K03921);HMEVHQZ01A7I4C(K09458);HMEVHQZ01A7PL6(K10781);HMEVHQZ01AFOHT(K11262);HMEVHQZ01AOUCZ(K03921);HMEVHQZ01ASLAN(K09458);HMEVHQZ01AXOWI(K11262);HMEVHQZ01AZGBP(K11262);HMEVHQZ01B2YSI(K02372);HMEVHQZ01B356A(K00059);HMEVHQZ01BB0XX(K00059);HMEVHQZ01BIMI0(K09458);HMEVHQZ01BNGOE(K00059);HMEVHQZ01BNSLO(K09458);HMEVHQZ01BQ4J0(K09458);HMEVHQZ01BUZ0F(K11262);HMEVHQZ0…	ko00061.png
path:ko04975	Fat digestion and absorption	16	HMEVHQZ01AO5E1(K01047);HMEVHQZ01AZX6E(K11155);HMEVHQZ01B1Y5C(K11155);HMEVHQZ01B41Y1(K11155);HMEVHQZ01BRTAQ(K11155);HMEVHQZ01C70KT(K11155);HMEVHQZ01CEP55(K11155);HMEVHQZ01CZE5W(K11155);HMEVHQZ01D9UZ4(K14457);HMTIGON02HDCJK(K14457);HMTIGON02HJZRW(K14457);HMTIGON02IR47E(K14457);isotig07090(K11155);isotig07091(K11155);isotig09300(K14455);isotig16339(K14457);	ko04975.png
path:ko04115	p53 signaling pathway	104	HMEVHQZ01A8CS8(K05868);HMEVHQZ01AHJCE(K10143);HMEVHQZ01AHQ2W(K10143);HMEVHQZ01AIZDC(K10143);HMEVHQZ01AOXHD(K04728);HMEVHQZ01AV200(K04506);HMEVHQZ01AV7PT(K05868);HMEVHQZ01AWJN0(K05868);HMEVHQZ01AXJ4E(K05868);HMEVHQZ01B4EPW(K05868);HMEVHQZ01BBBHK(K10143);HMEVHQZ01BC1GS(K04728);HMEVHQZ01BMHYZ(K10143);HMEVHQZ01C4LU9(K05868);HMEVHQZ01C8969(K04728);HMEVHQZ01C8AJ3(K06640);HMEVHQZ01CPIJ1(K05868);HMEVHQZ0…	ko04115.png
path:ko00330	Arginine and proline metabolism	257	HMEVHQZ01A2PIB(K00286);HMEVHQZ01A3B1J(K00818);HMEVHQZ01A53FW(K01476);HMEVHQZ01A59HU(K00797);HMEVHQZ01AEGMQ(K00812);HMEVHQZ01AIH5X(K14682);HMEVHQZ01AJ0LQ(K00620);HMEVHQZ01AJTEW(K01438);HMEVHQZ01AOASB(K01915);HMEVHQZ01APD2Z(K00261);HMEVHQZ01AR6RE(K00286);HMEVHQZ01AXCI6(K01476);HMEVHQZ01B3IB1(K01611);HMEVHQZ01BCUFD(K00128);HMEVHQZ01BD764(K12657);HMEVHQZ01BF5NB(K00286);HMEVHQZ01BG234(K00797);HMEVHQZ0…	ko00330.png
path:ko00905	Brassinosteroid biosynthesis	17	HMEVHQZ01APZBK(K12638);HMEVHQZ01BX4VI(K12640);HMEVHQZ01CRWB6(K12638);HMTIGON02FUWJ3(K12640);HMTIGON02G3CKH(K09588);HMTIGON02G9JH8(K12638);HMTIGON02GSGGS(K09587);HMTIGON02GWK3G(K09587);HMTIGON02HGHPI(K12640);HMTIGON02HL6UZ(K12640);HMTIGON02HV0V3(K12637);HMTIGON02IGKX8(K09589);HMTIGON02INXHC(K12638);HMTIGON02JBDQ0(K12638);isotig13730(K09591);isotig14942(K09588);isotig19417(K09588);	ko00905.png
path:ko04010	MAPK signaling pathway	70	HMEVHQZ01A1J7Z(K04345);HMEVHQZ01AD38G(K03283);HMEVHQZ01AQFLP(K04368);HMEVHQZ01B5T6D(K03283);HMEVHQZ01BEP7Y(K06268);HMEVHQZ01BZBYB(K04392);HMEVHQZ01C1LDN(K03283);HMEVHQZ01CB2JF(K06268);HMEVHQZ01CBPIJ(K04371);HMEVHQZ01COZX6(K04392);HMEVHQZ01CZ72U(K03283);HMEVHQZ01DCMIH(K04345);HMEVHQZ01DG5ZL(K03283);HMEVHQZ01DGE9D(K04392);HMEVHQZ01ECCL7(K06268);HMEVHQZ01EMM68(K03283);HMEVHQZ01EZXWX(K04392);HMTIGON0…	ko04010.png
path:ko00270	Cysteine and methionine metabolism	190	HMEVHQZ01A2A2F(K09880);HMEVHQZ01A33UI(K00815);HMEVHQZ01A3TJH(K00016);HMEVHQZ01A48IM(K00789);HMEVHQZ01A4XC0(K00558);HMEVHQZ01A59HU(K00797);HMEVHQZ01A8KO5(K00549);HMEVHQZ01AEGMQ(K00812);HMEVHQZ01AFODL(K00016);HMEVHQZ01AG15A(K00558);HMEVHQZ01AKXFY(K05933);HMEVHQZ01ALTAO(K00558);HMEVHQZ01AWNHI(K01762);HMEVHQZ01AYINJ(K00558);HMEVHQZ01B0QF6(K00640);HMEVHQZ01B17KW(K12524);HMEVHQZ01B26Z8(K00558);HMEVHQZ0…	ko00270.png
path:ko00100	Steroid biosynthesis	53	HMEVHQZ01AOZ6P(K01853);HMEVHQZ01AR9AI(K01853);HMEVHQZ01AUCBU(K09832);HMEVHQZ01BLDZ5(K14674);HMEVHQZ01BMFXM(K01853);HMEVHQZ01BOS57(K09832);HMEVHQZ01BQA1Q(K07748);HMEVHQZ01C0JIS(K09832);HMEVHQZ01DBZBK(K09832);HMEVHQZ01DW8A7(K01853);HMEVHQZ01EK9FA(K09832);HMEVHQZ01EL3CU(K09832);HMEVHQZ01EO8RI(K00559);HMEVHQZ01EVKPP(K09832);HMTIGON02F4F7U(K01853);HMTIGON02FLXU0(K01853);HMTIGON02GU3NK(K09832);HMTIGON0…	ko00100.png
path:ko04650	Natural killer cell mediated cytotoxicity	30	HMEVHQZ01AQFLP(K04368);HMEVHQZ01BEP7Y(K06268);HMEVHQZ01BZBYB(K04392);HMEVHQZ01CB2JF(K06268);HMEVHQZ01CBPIJ(K04371);HMEVHQZ01COZX6(K04392);HMEVHQZ01DGE9D(K04392);HMEVHQZ01ECCL7(K06268);HMEVHQZ01EZXWX(K04392);HMTIGON02F1A31(K06268);HMTIGON02G5COZ(K04392);HMTIGON02GPYQI(K06268);HMTIGON02HE45W(K06268);HMTIGON02ISPVY(K04392);HMTIGON02JH9NB(K04368);contig00692(K04368);isotig02649(K04392);isotig06436(K0…	ko04650.png
path:ko00020	Citrate cycle (TCA cycle)	129	HMEVHQZ01A1GUN(K00627);HMEVHQZ01A2BZQ(K00627);HMEVHQZ01A9QY5(K01681);HMEVHQZ01AEMKT(K00658);HMEVHQZ01AJ6O4(K00031);HMEVHQZ01AMXZF(K00025);HMEVHQZ01AP8GN(K00025);HMEVHQZ01AR1PI(K00382);HMEVHQZ01ASH5M(K00164);HMEVHQZ01AT1X5(K00030);HMEVHQZ01AW1SU(K00164);HMEVHQZ01B1BUU(K00382);HMEVHQZ01B4EYN(K00174);HMEVHQZ01B68DE(K00382);HMEVHQZ01BAH9B(K00030);HMEVHQZ01BC175(K00382);HMEVHQZ01BCUOY(K00627);HMEVHQZ0…	ko00020.png
path:ko00901	Indole alkaloid biosynthesis	1	HMTIGON02FNUHA(K08233);	ko00901.png
path:ko03460	Fanconi anemia pathway	131	HMEVHQZ01A4R8K(K07466);HMEVHQZ01A6C7U(K10895);HMEVHQZ01ANOBH(K10739);HMEVHQZ01AR0AN(K07466);HMEVHQZ01AX1M4(K03515);HMEVHQZ01B1PPC(K03515);HMEVHQZ01B1PZJ(K03509);HMEVHQZ01B2KC1(K10896);HMEVHQZ01B4DWH(K10901);HMEVHQZ01BB9UP(K15078);HMEVHQZ01BDNXX(K10901);HMEVHQZ01BF0GL(K08991);HMEVHQZ01BHJPV(K07466);HMEVHQZ01BJF6O(K10901);HMEVHQZ01BLYL3(K07466);HMEVHQZ01BMJU7(K04482);HMEVHQZ01BMY1C(K10740);HMEVHQZ0…	ko03460.png
path:ko00196	Photosynthesis - antenna proteins	28	HMEVHQZ01ASXDU(K08908);HMEVHQZ01AYW8I(K08908);HMEVHQZ01BBEN1(K08915);HMEVHQZ01BDLPU(K08907);HMEVHQZ01BLQFS(K08915);HMEVHQZ01D27QW(K08907);HMEVHQZ01D2AK1(K08915);HMEVHQZ01ENXPR(K08907);HMEVHQZ01EXBGU(K08915);HMTIGON02GSQA0(K14172);HMTIGON02HF6SO(K14172);HMTIGON02HLIGS(K08915);HMTIGON02JM5FC(K14172);isotig05566(K08915);isotig05567(K08915);isotig09622(K08913);isotig10425(K08916);isotig10971(K08914);…	ko00196.png
path:ko05134	Legionellosis	77	HMEVHQZ01AD38G(K03283);HMEVHQZ01AEWDC(K14416);HMEVHQZ01B0WAF(K04077);HMEVHQZ01B5T6D(K03283);HMEVHQZ01BA7A5(K03231);HMEVHQZ01BYXLQ(K14416);HMEVHQZ01C1LDN(K03283);HMEVHQZ01CB410(K03197);HMEVHQZ01CH63F(K07874);HMEVHQZ01CVK3B(K04077);HMEVHQZ01CZ72U(K03283);HMEVHQZ01D1XBZ(K03596);HMEVHQZ01D8N61(K04077);HMEVHQZ01DA6RK(K07953);HMEVHQZ01DE15T(K14416);HMEVHQZ01DG5ZL(K03283);HMEVHQZ01DIVN3(K03231);HMEVHQZ0…	ko05134.png
path:ko01220	Degradation of aromatic compounds	2	HMEVHQZ01A2T2G(K15765);HMEVHQZ01D3LC0(K05708);	ko01220.png
path:ko05032	Morphine addiction	25	HMEVHQZ01A1J7Z(K04345);HMEVHQZ01DCMIH(K04345);HMTIGON02F8F31(K04345);HMTIGON02IOAZX(K04345);HMTIGON02IPC96(K15015);HMTIGON02IVSBG(K15015);HMTIGON02JKZLU(K15015);HMTIGON02JUAXM(K04345);isotig02034(K15015);isotig02035(K15015);isotig02036(K15015);isotig02037(K15015);isotig02038(K15015);isotig02210(K04536);isotig02211(K04536);isotig02212(K04536);isotig02213(K04536);isotig02214(K04536);isotig02215(K04…	ko05032.png
path:ko04151	PI3K-Akt signaling pathway	210	HMEVHQZ01A3RYD(K04382);HMEVHQZ01A4N06(K04079);HMEVHQZ01A7HCJ(K11584);HMEVHQZ01AHUZT(K11584);HMEVHQZ01AI3PM(K04079);HMEVHQZ01AKH2D(K11584);HMEVHQZ01AOXCC(K07203);HMEVHQZ01AQFLP(K04368);HMEVHQZ01AUML4(K04079);HMEVHQZ01AXWIP(K11583);HMEVHQZ01B8690(K07198);HMEVHQZ01B9N55(K04079);HMEVHQZ01BCEOO(K04079);HMEVHQZ01BH30D(K07203);HMEVHQZ01BKLKN(K11584);HMEVHQZ01BNGXH(K11584);HMEVHQZ01BOE1Y(K04079);HMEVHQZ0…	ko04151.png
path:ko00350	Tyrosine metabolism	108	HMEVHQZ01A33UI(K00815);HMEVHQZ01A3TPH(K00121);HMEVHQZ01A3Y5G(K01592);HMEVHQZ01A944H(K00121);HMEVHQZ01AEGMQ(K00812);HMEVHQZ01AIUUQ(K00121);HMEVHQZ01AJKNR(K00121);HMEVHQZ01ASTJ8(K00135);HMEVHQZ01AVWJS(K01592);HMEVHQZ01BBEBG(K15849);HMEVHQZ01BHHMX(K01800);HMEVHQZ01BPTSR(K00817);HMEVHQZ01BPUSD(K01592);HMEVHQZ01BYXP1(K00001);HMEVHQZ01C167U(K00001);HMEVHQZ01CAY1F(K00001);HMEVHQZ01CIM6U(K01592);HMEVHQZ0…	ko00350.png
path:ko04080	Neuroactive ligand-receptor interaction	8	HMEVHQZ01AJ187(K05236);HMEVHQZ01AT1YC(K05236);HMTIGON02F0F9N(K05236);HMTIGON02FJ9E4(K05236);HMTIGON02HL437(K05236);HMTIGON02I24J5(K05236);isotig08152(K05236);isotig19323(K05236);	ko04080.png
path:ko00630	Glyoxylate and dicarboxylate metabolism	151	HMEVHQZ01A9QY5(K01681);HMEVHQZ01AMXZF(K00025);HMEVHQZ01AOASB(K01915);HMEVHQZ01AP8GN(K00025);HMEVHQZ01AQH03(K00626);HMEVHQZ01AWUBD(K00600);HMEVHQZ01AYMZT(K00600);HMEVHQZ01AYUIQ(K00626);HMEVHQZ01B2AJJ(K11517);HMEVHQZ01BDKTP(K02437);HMEVHQZ01BL0L8(K00600);HMEVHQZ01BO1K4(K00123);HMEVHQZ01BRO10(K01681);HMEVHQZ01BY2VO(K01433);HMEVHQZ01BYYQV(K00284);HMEVHQZ01C58I1(K00026);HMEVHQZ01CFGU0(K00626);HMEVHQZ0…	ko00630.png
path:ko00232	Caffeine metabolism	11	HMEVHQZ01A83CG(K00106);HMEVHQZ01BGX52(K00106);HMTIGON02H6MGO(K00106);HMTIGON02HB8PK(K00106);HMTIGON02J0VLB(K00106);HMTIGON02JJBTO(K00106);HMTIGON02JYNBG(K00106);isotig10795(K00365);isotig13641(K00106);isotig14664(K00106);isotig18402(K00365);	ko00232.png
path:ko05016	Huntington's disease	249	HMEVHQZ01A4X4E(K11644);HMEVHQZ01AFX0N(K06067);HMEVHQZ01ANT67(K00416);HMEVHQZ01APW5X(K02256);HMEVHQZ01ASFDE(K11824);HMEVHQZ01AUDHI(K11824);HMEVHQZ01AWHI4(K11644);HMEVHQZ01AZDOW(K02126);HMEVHQZ01B3YUW(K06067);HMEVHQZ01B4G5K(K03006);HMEVHQZ01B8DIA(K11644);HMEVHQZ01BER12(K11824);HMEVHQZ01BRLAZ(K05863);HMEVHQZ01C4CV6(K05863);HMEVHQZ01C6PR5(K03010);HMEVHQZ01CAFVH(K05863);HMEVHQZ01CEMQC(K03010);HMEVHQZ0…	ko05016.png
path:ko04744	Phototransduction	39	HMEVHQZ01AEAMT(K02183);HMEVHQZ01AFBUD(K02183);HMEVHQZ01APP2G(K02183);HMEVHQZ01BDX5X(K02183);HMEVHQZ01CGNBZ(K02183);HMEVHQZ01EDEH6(K02183);HMTIGON02FRBJG(K02183);HMTIGON02G5IGA(K02183);HMTIGON02H4R3T(K02183);HMTIGON02HZ6DM(K02183);HMTIGON02IP7B9(K02183);HMTIGON02JJVX7(K02183);contig00136(K02183);isotig01199(K02183);isotig01200(K02183);isotig01201(K02183);isotig01202(K02183);isotig01203(K02183);iso…	ko04744.png
path:ko02010	ABC transporters	80	HMEVHQZ01A6EBQ(K01998);HMEVHQZ01AQHJV(K10112);HMEVHQZ01ARK0W(K09687);HMEVHQZ01ASHD5(K05658);HMEVHQZ01AWJW1(K10441);HMEVHQZ01AZVZ2(K05658);HMEVHQZ01B2A93(K10441);HMEVHQZ01B9HRN(K05658);HMEVHQZ01B9WU2(K05658);HMEVHQZ01BKV27(K11069);HMEVHQZ01C1C35(K05658);HMEVHQZ01C3JST(K05663);HMEVHQZ01C6X2K(K05658);HMEVHQZ01CHLQ8(K05658);HMEVHQZ01COM5G(K05658);HMEVHQZ01CWX23(K09687);HMEVHQZ01D0HPV(K02015);HMEVHQZ0…	ko02010.png
path:ko03320	PPAR signaling pathway	111	HMEVHQZ01A11FD(K00249);HMEVHQZ01A2XQ6(K01897);HMEVHQZ01AD1VC(K00864);HMEVHQZ01AHPF5(K00232);HMEVHQZ01B1ZCX(K07513);HMEVHQZ01B4BCL(K01897);HMEVHQZ01BB9QB(K01897);HMEVHQZ01BN8A7(K07513);HMEVHQZ01BTZ6U(K01897);HMEVHQZ01C4VKY(K01897);HMEVHQZ01C9CO4(K01897);HMEVHQZ01CIKZR(K00232);HMEVHQZ01CKZZD(K01897);HMEVHQZ01CMOW1(K01897);HMEVHQZ01CMS1B(K00507);HMEVHQZ01CP7GU(K01897);HMEVHQZ01CXTBN(K01897);HMEVHQZ0…	ko03320.png
path:ko00720	Carbon fixation pathways in prokaryotes	83	HMEVHQZ01A0DW6(K01962);HMEVHQZ01A9QY5(K01681);HMEVHQZ01AJ6O4(K00031);HMEVHQZ01AQH03(K00626);HMEVHQZ01AYUIQ(K00626);HMEVHQZ01B4EYN(K00174);HMEVHQZ01BC8AV(K01895);HMEVHQZ01BDE96(K00031);HMEVHQZ01BH69K(K00240);HMEVHQZ01BHL95(K01895);HMEVHQZ01BJI9W(K01595);HMEVHQZ01BRO10(K01681);HMEVHQZ01BZJDP(K00297);HMEVHQZ01C4UNZ(K02160);HMEVHQZ01CEX0W(K01595);HMEVHQZ01CFGU0(K00626);HMEVHQZ01CFO89(K01595);HMEVHQZ0…	ko00720.png
path:ko00920	Sulfur metabolism	75	HMEVHQZ01B0QF6(K00640);HMEVHQZ01BOABG(K01082);HMEVHQZ01BREK7(K00640);HMEVHQZ01BU3Y4(K00392);HMEVHQZ01BWGFF(K01738);HMEVHQZ01C49E9(K01082);HMEVHQZ01C95NF(K00392);HMEVHQZ01CCVST(K00640);HMEVHQZ01CG1KD(K00957);HMEVHQZ01CHVN8(K00640);HMEVHQZ01DCBJA(K01082);HMEVHQZ01DG6R6(K01738);HMEVHQZ01DKKN7(K00387);HMEVHQZ01EXQIG(K01738);HMTIGON02F0G96(K01082);HMTIGON02F4J43(K01738);HMTIGON02FJ1E1(K00387);HMTIGON0…	ko00920.png
path:ko00360	Phenylalanine metabolism	151	HMEVHQZ01A33UI(K00815);HMEVHQZ01AEGMQ(K00812);HMEVHQZ01AM3YX(K00430);HMEVHQZ01AMKFS(K01904);HMEVHQZ01ANMDU(K01904);HMEVHQZ01APRKH(K01904);HMEVHQZ01AWRSJ(K10775);HMEVHQZ01B3IEV(K10775);HMEVHQZ01B4GNW(K10775);HMEVHQZ01B7JLC(K00430);HMEVHQZ01BBEBG(K15849);HMEVHQZ01BEUA2(K00430);HMEVHQZ01BJEZD(K00430);HMEVHQZ01BNLKC(K00430);HMEVHQZ01BPTSR(K00817);HMEVHQZ01BRNRE(K10775);HMEVHQZ01BTEYP(K00430);HMEVHQZ0…	ko00360.png
path:ko04978	Mineral absorption	21	HMEVHQZ01ARDMH(K14686);HMEVHQZ01CXBE1(K14686);HMEVHQZ01D9RP9(K14686);HMEVHQZ01DW5BT(K14686);HMTIGON02FSTZS(K07213);HMTIGON02GB6JH(K12347);HMTIGON02GJ6DJ(K14685);HMTIGON02GXRI7(K07213);HMTIGON02I3PRG(K07213);HMTIGON02IJDHA(K12347);HMTIGON02IVE6Q(K14686);HMTIGON02JA4GF(K14686);isotig05620(K00510);isotig05621(K00510);isotig06180(K12347);isotig06181(K12347);isotig10754(K12347);isotig13303(K07213);iso…	ko04978.png
path:ko00363	Bisphenol degradation	8	HMEVHQZ01A0RVO(K14520);HMEVHQZ01AFFF3(K00517);HMEVHQZ01CI2YX(K00100);HMEVHQZ01D6TKF(K00100);HMTIGON02FYBLB(K00517);HMTIGON02GTSIM(K00517);HMTIGON02H4VLF(K00517);HMTIGON02HLSJ6(K00517);	ko00363.png
path:ko01230	Biosynthesis of amino acids	674	HMEVHQZ01A0OTG(K00053);HMEVHQZ01A2LEN(K00948);HMEVHQZ01A2PIB(K00286);HMEVHQZ01A33UI(K00815);HMEVHQZ01A3B1J(K00818);HMEVHQZ01A44GT(K00826);HMEVHQZ01A4X0I(K02594);HMEVHQZ01A53FW(K01476);HMEVHQZ01A7394(K05359);HMEVHQZ01A8KO5(K00549);HMEVHQZ01A8VPP(K00058);HMEVHQZ01A9M11(K00873);HMEVHQZ01A9QY5(K01681);HMEVHQZ01AEGMQ(K00812);HMEVHQZ01AFIGG(K00850);HMEVHQZ01AFLSS(K00873);HMEVHQZ01AIH5X(K14682);HMEVHQZ0…	ko01230.png
path:ko04961	Endocrine and other factor-regulated calcium reabsorption	26	HMEVHQZ01A1J7Z(K04345);HMEVHQZ01ASFDE(K11824);HMEVHQZ01AUDHI(K11824);HMEVHQZ01BER12(K11824);HMEVHQZ01BN225(K01528);HMEVHQZ01CBTN8(K01528);HMEVHQZ01DCMIH(K04345);HMTIGON02F8D4N(K01528);HMTIGON02F8F31(K04345);HMTIGON02G9390(K07904);HMTIGON02HIPQY(K11825);HMTIGON02HTIBL(K04646);HMTIGON02IOAZX(K04345);HMTIGON02JUAXM(K04345);isotig07776(K04345);isotig07777(K04345);isotig08174(K04646);isotig08577(K0152…	ko04961.png
path:ko04066	HIF-1 signaling pathway	122	HMEVHQZ01AOXCC(K07203);HMEVHQZ01AQFLP(K04368);HMEVHQZ01B8QSG(K00844);HMEVHQZ01BH30D(K07203);HMEVHQZ01BIEXL(K01689);HMEVHQZ01BWIFT(K04688);HMEVHQZ01BZV6E(K07203);HMEVHQZ01CBPIJ(K04371);HMEVHQZ01CI5Q5(K04498);HMEVHQZ01CP8IE(K00134);HMEVHQZ01CPD4A(K00134);HMEVHQZ01CZT50(K07203);HMEVHQZ01DXZMX(K01689);HMEVHQZ01EA59E(K07203);HMEVHQZ01EDMJV(K07203);HMEVHQZ01EDQGI(K04498);HMEVHQZ01EKGA4(K02991);HMEVHQZ0…	ko04066.png
path:ko00120	Primary bile acid biosynthesis	2	HMEVHQZ01CARHH(K01442);HMEVHQZ01EIAIU(K01796);	ko00120.png
path:ko05412	Arrhythmogenic right ventricular cardiomyopathy (ARVC)	24	HMEVHQZ01A1ZNJ(K05692);HMEVHQZ01A3888(K05692);HMEVHQZ01A3Y2C(K05692);HMEVHQZ01BDMEQ(K05692);HMEVHQZ01BVMML(K05692);HMEVHQZ01C0B3G(K05692);HMEVHQZ01C389Z(K05692);HMEVHQZ01C6O72(K05692);HMEVHQZ01C9HOB(K05692);HMEVHQZ01CSYL4(K05692);HMEVHQZ01D6A2H(K05692);HMEVHQZ01D93K6(K05692);HMEVHQZ01DHEBC(K05692);HMEVHQZ01DNHRD(K05692);HMEVHQZ01DWG4D(K05692);HMEVHQZ01EBY69(K05692);HMEVHQZ01EHDUA(K05692);HMEVHQZ0…	ko05412.png
path:ko04916	Melanogenesis	63	HMEVHQZ01A1J7Z(K04345);HMEVHQZ01AEAMT(K02183);HMEVHQZ01AFBUD(K02183);HMEVHQZ01APP2G(K02183);HMEVHQZ01AQFLP(K04368);HMEVHQZ01BDX5X(K02183);HMEVHQZ01CBPIJ(K04371);HMEVHQZ01CGNBZ(K02183);HMEVHQZ01CI5Q5(K04498);HMEVHQZ01DCMIH(K04345);HMEVHQZ01EDEH6(K02183);HMEVHQZ01EDQGI(K04498);HMTIGON02F8F31(K04345);HMTIGON02FRBJG(K02183);HMTIGON02G5IGA(K02183);HMTIGON02GRQ3R(K04498);HMTIGON02H4R3T(K02183);HMTIGON0…	ko04916.png
path:ko04122	Sulfur relay system	34	HMEVHQZ01APYT0(K11996);HMEVHQZ01AZ81B(K04487);HMEVHQZ01B2HLN(K14168);HMEVHQZ01BBLZT(K03639);HMEVHQZ01BEK4J(K00566);HMEVHQZ01BKLFB(K03639);HMEVHQZ01BSIA4(K14169);HMEVHQZ01CEZQN(K14168);HMEVHQZ01DO4II(K14168);HMEVHQZ01ESS2F(K03639);HMTIGON02FLV71(K01011);HMTIGON02FP802(K03639);HMTIGON02FUY0B(K11996);HMTIGON02G6YFD(K03639);HMTIGON02GDTHN(K03639);HMTIGON02GG3W2(K11996);HMTIGON02H1K96(K14168);HMTIGON0…	ko04122.png
path:ko00230	Purine metabolism	414	HMEVHQZ01A2LEN(K00948);HMEVHQZ01A4MPY(K02325);HMEVHQZ01A7RFX(K03787);HMEVHQZ01A7SN5(K00764);HMEVHQZ01A7T19(K02685);HMEVHQZ01A83CG(K00106);HMEVHQZ01A9M11(K00873);HMEVHQZ01A9RRV(K00602);HMEVHQZ01ADOBF(K03025);HMEVHQZ01AFLSS(K00873);HMEVHQZ01AK0HH(K02325);HMEVHQZ01ANQ5X(K03021);HMEVHQZ01AP4OE(K00873);HMEVHQZ01AS54Q(K02321);HMEVHQZ01AVR1K(K01510);HMEVHQZ01AWYIK(K00962);HMEVHQZ01AX03K(K00939);HMEVHQZ0…	ko00230.png
path:ko00980	Metabolism of xenobiotics by cytochrome P450	81	HMEVHQZ01A3TPH(K00121);HMEVHQZ01A52XU(K00799);HMEVHQZ01A7INZ(K00799);HMEVHQZ01A944H(K00121);HMEVHQZ01A9DLV(K00799);HMEVHQZ01AIUUQ(K00121);HMEVHQZ01AJKNR(K00121);HMEVHQZ01AW21A(K00799);HMEVHQZ01BH8G0(K00799);HMEVHQZ01BKYTQ(K00799);HMEVHQZ01BU38Z(K00799);HMEVHQZ01BYXP1(K00001);HMEVHQZ01C167U(K00001);HMEVHQZ01CAY1F(K00001);HMEVHQZ01CS7YR(K00121);HMEVHQZ01CSB4P(K00799);HMEVHQZ01CWXII(K00799);HMEVHQZ0…	ko00980.png
path:ko00592	alpha-Linolenic acid metabolism	134	HMEVHQZ01AHPF5(K00232);HMEVHQZ01AI95N(K08241);HMEVHQZ01AIRNF(K10526);HMEVHQZ01AIS1N(K00454);HMEVHQZ01AO5E1(K01047);HMEVHQZ01AT0MR(K00454);HMEVHQZ01B1J71(K00454);HMEVHQZ01B1ZCX(K07513);HMEVHQZ01B6SCI(K08241);HMEVHQZ01B9D3Q(K08241);HMEVHQZ01BAOH4(K05894);HMEVHQZ01BCS1O(K01723);HMEVHQZ01BFL66(K08241);HMEVHQZ01BHNZ0(K10527);HMEVHQZ01BLDZ5(K14674);HMEVHQZ01BLT9A(K00454);HMEVHQZ01BN8A7(K07513);HMEVHQZ0…	ko00592.png
path:ko01053	Biosynthesis of siderophore group nonribosomal peptides	2	HMEVHQZ01CF0R4(K02552);HMTIGON02JL0X6(K02552);	ko01053.png
path:ko05140	Leishmaniasis	14	HMEVHQZ01ARZZ4(K04733);HMEVHQZ01BCBMY(K01404);HMEVHQZ01CBPIJ(K04371);HMEVHQZ01CEB8A(K04733);HMEVHQZ01DEI5H(K01404);HMTIGON02G4DSP(K01404);isotig08460(K04371);isotig08816(K04371);isotig09070(K04371);isotig09921(K04371);isotig12741(K04733);isotig12875(K01404);isotig16155(K01404);isotig17843(K04371);	ko05140.png
path:ko05212	Pancreatic cancer	28	HMEVHQZ01AQFLP(K04368);HMEVHQZ01BMJU7(K04482);HMEVHQZ01BZBYB(K04392);HMEVHQZ01CBPIJ(K04371);HMEVHQZ01CFPQ3(K04482);HMEVHQZ01CI1MG(K04482);HMEVHQZ01COZX6(K04392);HMEVHQZ01CSZG6(K04482);HMEVHQZ01CTYUZ(K04482);HMEVHQZ01DA446(K04482);HMEVHQZ01DGE9D(K04392);HMEVHQZ01EZXWX(K04392);HMTIGON02FH9BV(K04482);HMTIGON02G5COZ(K04392);HMTIGON02ISPVY(K04392);HMTIGON02JH9NB(K04368);contig00692(K04368);isotig02649…	ko05212.png
path:ko05143	African trypanosomiasis	8	HMEVHQZ01BBC57(K01392);HMEVHQZ01BCBMY(K01404);HMEVHQZ01CKB7Y(K01354);HMEVHQZ01DEI5H(K01404);HMTIGON02G4DSP(K01404);HMTIGON02HE5Z2(K01354);isotig12875(K01404);isotig16155(K01404);	ko05143.png
path:ko00521	Streptomycin biosynthesis	29	HMEVHQZ01B8QSG(K00844);HMEVHQZ01ERNEF(K00844);HMTIGON02FMQZA(K00844);HMTIGON02G4UKO(K00844);HMTIGON02G6XHU(K01858);HMTIGON02G91Q8(K00844);HMTIGON02GGOTX(K00844);HMTIGON02GPQAM(K01835);HMTIGON02H1NLU(K01858);HMTIGON02H30M2(K00844);HMTIGON02HQWH4(K00844);HMTIGON02HWRJO(K00844);HMTIGON02IXAVQ(K00844);HMTIGON02JCTS0(K01858);HMTIGON02JUQKW(K01858);HMTIGON02JYXMF(K00844);isotig04662(K00844);isotig04663…	ko00521.png
