# Supplementary material for: De Novo Assembly and Characterization of the Fruit Transcriptome of Chinese Jujube (Ziziphus jujuba Mill.) Using 454 Pyrosequencing and the Development of Novel Tri-Nucleotide SSR Markers
Source: PLoS One. 2014 Sep 3;9(9):e106438. doi: 10.1371/journal.pone.0106438 (PMC4153635; doi:10.1371/journal.pone.0106438)
Supplement: Table S5 — Assembled unigenes matched with GO database. (XLS) [file pone.0106438.s006.xls]

## Sheet: Sheet1
Additional File5: Assembled unigenes matched with GO database
Unigenes	Go number	Description
contig00001	GO:0045735	auxin-binding protein abp19a-like
contig00001	GO:0009505
contig00001	GO:0030145
contig00001	GO:0009409
contig00001	GO:0031012
contig00001	GO:0009734
contig00001	GO:0005634
contig00001	GO:0048046
contig00018	GO:0003677	brg-1 associated
contig00023	GO:0005509	tonneau 2 2 isoform 1
contig00030	GO:0005507	succinyl- ligase
contig00030	GO:0005618
contig00030	GO:0006105
contig00030	GO:0005739
contig00030	GO:0003878
contig00030	GO:0006104
contig00030	GO:0004775
contig00030	GO:0005524
contig00030	GO:0046686
contig00030	GO:0004776
contig00030	GO:0048037
contig00030	GO:0019643
contig00030	GO:0042709
contig00030	EC:2.3.3.8
contig00030	EC:6.2.1.5
contig00030	EC:6.2.1.4
contig00033	GO:0005730	40s ribosomal protein s17-4-like isoform 1
contig00033	GO:0003735
contig00033	GO:0005886
contig00033	GO:0022627
contig00033	GO:0006412
contig00033	GO:0042254
contig00034	GO:0005886	uncharacterized protein loc101220961
contig00038	GO:0016760	cellulose synthase esa2
contig00038	GO:0030244
contig00038	GO:0016021
contig00038	GO:0008270
contig00038	GO:0005982
contig00038	GO:0005985
contig00038	GO:0006011
contig00038	EC:2.4.1.12
contig00052	GO:0003743	poly binding protein isoform 3
contig00052	GO:0016071
contig00052	GO:0005840
contig00052	GO:0006446
contig00061	GO:0006950	universal stress protein a-like protein
contig00079	GO:0050321	shaggy-related protein kinase alpha
contig00079	GO:0006468
contig00079	GO:0005524
contig00079	GO:0009933
contig00079	GO:0005829
contig00079	GO:0004674
contig00079	GO:0009069
contig00079	EC:2.7.11.26
contig00079	EC:2.7.11.0
contig00086	GO:0055085	phosphate starvation-induced gene 3 isoform 1
contig00086	GO:0016021
contig00086	GO:0005215
contig00094	GO:0016491	enoyl- hydratase peroxisomal-like
contig00094	GO:0005777
contig00094	GO:0033542
contig00094	GO:0080023
contig00094	GO:0033989
contig00094	EC:4.2.1.107
contig00095	GO:0016491	enoyl- hydratase peroxisomal-like
contig00095	GO:0005777
contig00095	GO:0033542
contig00095	GO:0080023
contig00095	GO:0033989
contig00095	EC:4.2.1.107
contig00096	GO:0003676	u6 snrna-associated sm-like protein lsm3-like
contig00096	GO:0030529
contig00097	GO:0003700	hd domain class transcription factor isoform 2
contig00097	GO:0043565
contig00097	GO:0006355
contig00097	GO:0005667
contig00097	GO:0045449
contig00105	GO:0005739	uncharacterized protein tcm_014776
contig00109	GO:0065008	metal ion binding
contig00109	GO:0046914
contig00109	GO:0044699
contig00109	GO:0005886
contig00112	GO:0005097	gtpase-activating protein gyp7
contig00112	GO:0005622
contig00112	GO:0032851
contig00113	GO:0016021	lag1 longevity assurance isoform 1
contig00117	GO:0004721	serine threonine-protein phosphatase pp-x isozyme 2-like
contig00117	GO:0005737
contig00117	GO:0005634
contig00117	GO:0006470
contig00117	EC:3.1.3.16
contig00118	GO:0016757	probable galacturonosyltransferase 15
contig00123	GO:0005840	ribosomal protein
contig00123	GO:0003735
contig00123	GO:0006412
contig00123	GO:0042254
contig00124	GO:0046872	ubiquinol-cytochrome c reductase iron-sulfur
contig00124	GO:0005750
contig00124	GO:0008121
contig00124	GO:0051537
contig00124	GO:0016021
contig00124	GO:0022900
contig00124	GO:0006118
contig00124	GO:0006119
contig00124	GO:0015992
contig00124	GO:0045285
contig00124	EC:1.10.2.2
contig00134	GO:0004825	probable methionine--trna ligase-like
contig00134	GO:0005524
contig00134	GO:0000049
contig00134	GO:0046686
contig00134	GO:0005737
contig00134	GO:0006431
contig00134	GO:0006555
contig00134	EC:6.1.1.10
contig00136	GO:0009846	calmodulin 4
contig00136	GO:0005773
contig00136	GO:0019722
contig00136	GO:0009612
contig00136	GO:0005886
contig00136	GO:0005509
contig00136	GO:0008171
contig00136	GO:0010099
contig00136	GO:0005634
contig00138	GO:0007049	enhancer of rudimentary homolog isoform 1
contig00143	GO:0005737	serine threonine-protein phosphatase pp2a catalytic subunit-like
contig00143	GO:0004721
contig00143	GO:0005886
contig00143	GO:2000012
contig00143	GO:0005634
contig00143	GO:0006470
contig00143	EC:3.1.3.16
contig00144	GO:0005887	protein mid1-complementing activity 1-like
contig00144	GO:0070509
contig00144	GO:0007638
contig00144	GO:0048528
contig00145	GO:0005887	protein mid1-complementing activity 1-like
contig00145	GO:0070509
contig00145	GO:0007638
contig00145	GO:0048528
contig00147	GO:0008420	ctd small phosphatase-like protein
contig00147	GO:0006470
contig00147	GO:0005634
contig00147	GO:0008287
contig00148	GO:0008420	ctd small phosphatase-like protein 2
contig00148	GO:0006470
contig00148	GO:0005634
contig00148	GO:0008287
contig00157	GO:0009651	uncharacterized protein at2g38710-like
contig00159	GO:0009651	uncharacterized protein at2g38710-like
contig00168	GO:0005739	serine threonine-protein phosphatase 2a regulatory subunit b subunit alpha
contig00168	GO:0005634
contig00168	GO:0005509
contig00173	GO:0004871	adagio protein 3-like
contig00173	GO:0006355
contig00173	GO:0009911
contig00173	GO:0009637
contig00173	GO:0007165
contig00184	GO:0015416	pleiotropic drug resistance protein 2-like
contig00184	GO:0006200
contig00184	GO:0005524
contig00184	GO:0016020
contig00184	GO:0015716
contig00184	GO:0015748
contig00184	EC:3.6.3.28
contig00185	GO:0015416	atp-binding cassette
contig00185	GO:0006200
contig00185	GO:0005524
contig00185	GO:0016020
contig00185	GO:0015716
contig00185	GO:0015748
contig00185	EC:3.6.3.28
contig00193	GO:0016021	protein rer1a-like
contig00209	GO:0030414	cysteine proteinase inhibitor 5-like
contig00211	GO:0006412	60s ribosomal protein l5-like
contig00211	GO:0009955
contig00211	GO:0005730
contig00211	GO:0003735
contig00211	GO:0009965
contig00211	GO:0010015
contig00211	GO:0009507
contig00211	GO:0008283
contig00211	GO:0005773
contig00211	GO:0022625
contig00211	GO:0005886
contig00211	GO:0008097
contig00211	GO:0042254
contig00231	GO:0016874	af239685_14-coumarate:coa ligase 3
contig00231	GO:0008152
contig00232	GO:0005750	uncharacterized protein loc100258053
contig00234	GO:0009651	wound-induced protein win2
contig00234	GO:0008061
contig00234	GO:0042742
contig00234	GO:0009817
contig00234	GO:0080027
contig00234	GO:0009627
contig00234	GO:0009615
contig00234	GO:0009723
contig00248	GO:0050461	cysteine synthase
contig00248	GO:0004124
contig00248	GO:0050234
contig00248	GO:0006535
contig00248	GO:0047458
contig00248	GO:0009333
contig00248	EC:2.5.1.52
contig00248	EC:2.5.1.47
contig00248	EC:4.2.1.50
contig00248	EC:2.5.1.51
contig00252	GO:0005488	homeodomain-like winged-helix dna-binding family
contig00252	GO:0043229
contig00265	GO:0009651	transcription factor btf3
contig00283	GO:0003899	dna-directed rna polymerase i subunit rpa1-like
contig00283	GO:0006351
contig00283	GO:0003677
contig00283	GO:0008270
contig00283	GO:0005730
contig00283	GO:0006144
contig00283	GO:0006206
contig00283	EC:2.7.7.6
contig00292	GO:0016311	carboxy-terminal domain rna polymerase ii polypeptide a small phosphatase 1-like isoform 2
contig00292	GO:0016791
contig00292	EC:3.1.3.0
contig00298	GO:0016020	mitochondrial import inner membrane translocase subunit tim22-3-like
contig00298	GO:0009507
contig00306	GO:0003824	aminoacrylate hydrolase -like
contig00306	GO:0008152
contig00308	GO:0003824	aminoacrylate hydrolase -like
contig00308	GO:0008152
contig00309	GO:0005730	40s ribosomal protein
contig00309	GO:0005773
contig00309	GO:0003735
contig00309	GO:0005886
contig00309	GO:0003723
contig00309	GO:0005618
contig00309	GO:0022627
contig00309	GO:0006412
contig00309	GO:0042254
contig00314	GO:0005840	50s ribosomal protein chloroplastic-like
contig00314	GO:0003735
contig00314	GO:0006412
contig00314	GO:0042254
contig00340	GO:0051287	formate dehydrogenase
contig00340	GO:0055114
contig00340	GO:0016616
contig00340	GO:0008863
contig00340	GO:0009326
contig00340	GO:0015942
contig00340	GO:0015947
contig00340	GO:0046487
contig00340	EC:1.1.1.0
contig00340	EC:1.2.1.2
contig00343	GO:0005737	rna-binding protein 8a-like
contig00343	GO:0005730
contig00343	GO:0035145
contig00343	GO:0003723
contig00343	GO:0016604
contig00343	GO:0000166
contig00343	GO:0006396
contig00352	GO:0005737	serine threonine-protein phosphatase 2a regulatory subunit b subunit alpha
contig00352	GO:0005634
contig00352	GO:0005509
contig00356	GO:0051287	formate dehydrogenase
contig00356	GO:0055114
contig00356	GO:0016616
contig00356	GO:0008863
contig00356	GO:0009326
contig00356	GO:0015942
contig00356	GO:0015947
contig00356	GO:0046487
contig00356	EC:1.1.1.0
contig00356	EC:1.2.1.2
contig00375	GO:0005730	probable small nuclear ribonucleoprotein g
contig00375	GO:0005829
contig00375	GO:0003676
contig00375	GO:0005732
contig00392	GO:0009648	casein kinase ii subunit alpha-2-like
contig00392	GO:0006468
contig00392	GO:0004674
contig00392	GO:0006355
contig00392	GO:0010229
contig00392	GO:0005524
contig00392	GO:0003700
contig00392	GO:0005886
contig00392	GO:0009069
contig00392	GO:0005667
contig00392	GO:0045449
contig00392	EC:2.7.11.0
contig00405	GO:0015450	sec61-gamma protein transport protein
contig00405	GO:0005886
contig00405	GO:0006605
contig00405	GO:0009941
contig00409	GO:0071258	alpha-tubulin 1
contig00409	GO:0005525
contig00409	GO:0005618
contig00409	GO:0006184
contig00409	GO:0005829
contig00409	GO:0005874
contig00409	GO:0051258
contig00409	GO:0046686
contig00409	GO:0003924
contig00409	GO:0007018
contig00409	GO:0005886
contig00409	GO:0005200
contig00410	GO:0019904	14-3-3-like protein d-like
contig00415	GO:0005488	trihelix transcription factor gt-2-like
contig00417	GO:0051287	succinate-semialdehyde mitochondrial-like
contig00417	GO:0005507
contig00417	GO:0009450
contig00417	GO:0055114
contig00417	GO:0006540
contig00417	GO:0009416
contig00417	GO:0009013
contig00417	GO:0006333
contig00417	GO:0004028
contig00417	GO:0072593
contig00417	GO:0009408
contig00417	GO:0004777
contig00417	GO:0009570
contig00417	GO:0005759
contig00417	GO:0006570
contig00417	EC:1.2.1.16
contig00417	EC:1.2.1.24
contig00428	GO:0005618	dnaj protein homolog
contig00428	GO:0031072
contig00428	GO:0006457
contig00428	GO:0005730
contig00428	GO:0009651
contig00428	GO:0043462
contig00428	GO:0046872
contig00428	GO:0009408
contig00428	GO:0005524
contig00428	GO:0051082
contig00428	GO:0005886
contig00437	GO:0005634	uncharacterized protein loc100266403
contig00437	GO:0005739
contig00437	GO:0009507
contig00443	GO:0046933	atp synthase subunit mitochondrial-like
contig00443	GO:0015991
contig00443	GO:0015986
contig00443	GO:0000275
contig00443	GO:0006200
contig00443	GO:0005524
contig00449	GO:0003700	gata transcription factor 16-like isoform 1
contig00449	GO:0043565
contig00449	GO:0008270
contig00449	GO:0006355
contig00449	GO:0005667
contig00449	GO:0045449
contig00451	GO:0005773	ras-related protein rabd2c-like
contig00451	GO:0005525
contig00451	GO:0005886
contig00451	GO:0007264
contig00451	GO:0015031
contig00454	GO:0005525	ras-related protein rabb1b-like
contig00454	GO:0016787
contig00454	GO:0009507
contig00454	GO:0007264
contig00454	GO:0015031
contig00457	GO:0005886	probable protein phosphatase 2c 10-like
contig00457	GO:0004721
contig00457	GO:0006470
contig00457	EC:3.1.3.16
contig00460	GO:0006412	50s ribosomal protein chloroplastic-like
contig00460	GO:0005840
contig00460	GO:0010075
contig00460	GO:0009926
contig00460	GO:0003735
contig00460	GO:0009941
contig00460	GO:0008361
contig00460	GO:0010015
contig00460	GO:0042254
contig00460	GO:0009570
contig00460	GO:0048653
contig00460	GO:0009664
contig00460	GO:0009832
contig00460	GO:0007389
contig00461	GO:0006400	trna (guanine-n -)-methyltransferase-like
contig00461	GO:0036265
contig00461	GO:0008176
contig00461	GO:0005634
contig00461	GO:0000049
contig00461	EC:2.1.1.33
contig00464	GO:0005886	uncharacterized protein tcm_031372
contig00467	GO:0046872	probable nucleoredoxin 2-like
contig00467	GO:0035556
contig00474	GO:0005634	dna binding
contig00474	GO:0003677
contig00474	GO:0003682
contig00474	GO:0000785
contig00482	GO:0005737	t-complex protein 1 subunit epsilon-like
contig00482	GO:0006457
contig00482	GO:0005524
contig00482	GO:0051082
contig00485	GO:0005777	peroxisomal -dienoyl- reductase
contig00485	GO:0008670
contig00485	GO:0000166
contig00485	GO:0055114
contig00485	GO:0005886
contig00485	EC:1.3.1.34
contig00492	GO:0005856	elmo domain-containing protein a-like
contig00492	GO:0006909
contig00499	GO:0005730	eukaryotic translation initiation factor 4e
contig00499	GO:0003743
contig00499	GO:0009615
contig00499	GO:0005840
contig00499	GO:0006446
contig00501	GO:0019898	oxygen-evolving enhancer protein chloroplastic
contig00501	GO:0031977
contig00501	GO:0008266
contig00501	GO:0055114
contig00501	GO:0005509
contig00501	GO:0042742
contig00501	GO:0009941
contig00501	GO:0009535
contig00501	GO:0009570
contig00501	GO:0032440
contig00501	GO:0015979
contig00501	GO:0009654
contig00501	GO:0048046
contig00501	EC:1.3.1.74
contig00503	GO:0016021	peroxisomal membrane protein pmp22-like
contig00503	GO:0005778
contig00507	GO:0016881	sumo-conjugating enzyme ubc9-like isoform x1
contig00507	EC:6.3.2.0
contig00511	GO:0030785	ribulose- bisphosphate carboxylase oxygenase large subunit n- chloroplastic-like
contig00511	GO:0009573
contig00511	EC:2.1.1.127
contig00512	GO:0019438	probable salt tolerance-like protein at1g78600-like
contig00512	GO:0005622
contig00512	GO:0044699
contig00512	GO:1901362
contig00512	GO:0018130
contig00512	GO:0046148
contig00514	GO:0005622	random slug protein 5-like
contig00514	GO:0006810
contig00514	GO:0005215
contig00515	GO:0016702	carotenoid cleavage dioxygenase 1
contig00515	EC:1.13.11.0
contig00518	GO:0046686	soluble inorganic pyrophosphatase
contig00518	GO:0004427
contig00518	GO:0005737
contig00518	GO:0000287
contig00518	GO:0006119
contig00518	EC:3.6.1.1
contig00522	GO:0005737	double-stranded rna-binding protein 2-like
contig00522	GO:0003725
contig00523	GO:0044237	cinnamyl alcohol dehydrogenase
contig00523	GO:0003824
contig00523	GO:0050662
contig00523	GO:0000166
contig00523	GO:0005886
contig00524	GO:0000166	alcohol dehydrogenase class-3-like
contig00524	GO:0008270
contig00524	GO:0051903
contig00524	GO:0006069
contig00524	GO:0004022
contig00524	EC:1.1.1.284
contig00524	EC:1.1.1.1
contig00536	GO:0004029	low quality protein: aldehyde dehydrogenase family 2 member mitochondrial-like
contig00536	GO:0046686
contig00536	GO:0005524
contig00536	GO:0009507
contig00536	GO:0005739
contig00536	GO:0055114
contig00536	GO:0001758
contig00536	GO:0006094
contig00536	GO:0006096
contig00536	GO:0006525
contig00536	GO:0006547
contig00536	GO:0006550
contig00536	GO:0006552
contig00536	GO:0006554
contig00536	GO:0006560
contig00536	GO:0006568
contig00536	GO:0006574
contig00536	GO:0006631
contig00536	GO:0006699
contig00536	GO:0019260
contig00536	GO:0019482
contig00536	GO:0019852
contig00536	GO:0046251
contig00536	GO:0046486
contig00536	GO:0042572
contig00536	EC:1.2.1.3
contig00536	EC:1.2.1.36
contig00543	GO:0006355	ap2 domain-containing transcription factor
contig00543	GO:0003677
contig00543	GO:0048513
contig00543	GO:0009791
contig00543	GO:0003700
contig00543	GO:0048608
contig00543	GO:0005667
contig00543	GO:0045449
contig00544	GO:0008152	act domain repeat 3 isoform 1
contig00544	GO:0016597
contig00547	GO:0009734	defective in cullin neddylation protein 1-like
contig00551	GO:0046872	acc oxidase 1
contig00551	GO:0009693
contig00551	GO:0009835
contig00551	GO:0031418
contig00551	GO:0009815
contig00551	GO:0016706
contig00551	GO:0055114
contig00551	EC:1.14.17.4
contig00551	EC:1.14.11.0
contig00557	GO:0031072	hsp40 cysteine-rich domain superfamily protein
contig00557	GO:0051082
contig00557	GO:0009561
contig00557	GO:0009535
contig00564	GO:0003700	abscisic acid-insensitive 5-like protein 3-like
contig00564	GO:0043565
contig00564	GO:0006355
contig00564	GO:0005667
contig00564	GO:0045449
contig00570	GO:0006184	eukaryotic translation initiation factor 2 subunit 3-like
contig00570	GO:0003924
contig00570	GO:0005525
contig00578	GO:0003700	uncharacterized protein loc101515270
contig00578	GO:0043565
contig00578	GO:0005739
contig00578	GO:0006355
contig00578	GO:0005667
contig00578	GO:0045449
contig00586	GO:0005783	reticulan like protein isoform 1
contig00604	GO:0016020	nodulin 21-like transporter family protein
contig00604	GO:0005576
contig00609	GO:0006979	actin depolymerizing factor 4
contig00609	GO:0030042
contig00609	GO:0005739
contig00609	GO:0042742
contig00609	GO:0009870
contig00609	GO:0003779
contig00609	GO:0015629
contig00609	GO:0009507
contig00609	GO:0046686
contig00609	GO:0005634
contig00609	GO:0005886
contig00615	GO:0016874	u-box domain-containing protein 4-like
contig00624	GO:0004857	f1f0-atpase inhibitor protein
contig00624	GO:0045980
contig00624	GO:0043086
contig00624	GO:0005739
contig00637	GO:0006633	delta -sterol-c5 -desaturase-like
contig00637	GO:0055114
contig00637	GO:0016021
contig00637	GO:0000248
contig00637	GO:0005789
contig00637	GO:0050046
contig00637	GO:0005506
contig00637	GO:0016126
contig00637	EC:1.14.21.6
contig00647	GO:0016021	integral to endoplasmic reticulum
contig00647	GO:0005783
contig00647	GO:0006886
contig00654	GO:0005622	enth vhs gat family protein
contig00654	GO:0006886
contig00654	GO:0005886
contig00662	GO:0016021	inactive rhomboid protein 1 isoform 1
contig00662	GO:0005794
contig00662	GO:0006508
contig00662	GO:0004252
contig00662	EC:3.4.21.0
contig00667	GO:0006457	peptidyl-prolyl cis-trans isomerase cyp20-1-like
contig00667	GO:0005771
contig00667	GO:0005795
contig00667	GO:0048364
contig00667	GO:0009507
contig00667	GO:0000413
contig00667	GO:0005829
contig00667	GO:0005783
contig00667	GO:0003755
contig00667	EC:5.2.1.8
contig00692	GO:0009611	map kinase kinase 2
contig00692	GO:0009631
contig00692	GO:0004708
contig00692	GO:0042542
contig00692	GO:0009414
contig00692	GO:0009651
contig00692	GO:0042742
contig00692	GO:0005737
contig00692	GO:0004674
contig00692	GO:0009814
contig00692	GO:0002237
contig00692	GO:0005886
contig00692	GO:0005524
contig00692	GO:0000187
contig00692	GO:0009069
contig00692	EC:2.7.11.0
contig00693	GO:0030245	beta-glucosidase 42-like
contig00693	GO:0008422
contig00693	EC:3.2.1.21
contig00694	GO:0019904	14-3-3-like partial
contig00699	GO:0035265	trm112-like protein at1g78190-like
contig00699	GO:0051726
contig00699	GO:0042127
contig00702	GO:0003866	3-phosphoshikimate 1- chloroplastic-like
contig00702	GO:0009423
contig00702	GO:0000162
contig00702	GO:0006571
contig00702	GO:0009094
contig00702	EC:2.5.1.19
contig00709	GO:0080106	flavin-containing monooxygenase fmo gs-ox-like 3-like
contig00709	GO:0055114
contig00709	GO:0080104
contig00709	GO:0033506
contig00709	GO:0080107
contig00709	GO:0080102
contig00709	GO:0080105
contig00709	GO:0050660
contig00709	GO:0050661
contig00709	GO:0005773
contig00709	GO:0004499
contig00709	GO:0080103
contig00709	EC:1.14.13.8
contig00714	GO:0005783	uncharacterized protein loc100245894
contig00734	GO:0009867	della protein gai1
contig00734	GO:2000033
contig00734	GO:0009938
contig00734	GO:0006355
contig00734	GO:0042538
contig00734	GO:0010187
contig00734	GO:0009737
contig00734	GO:0009863
contig00734	GO:0005634
contig00734	GO:0009723
contig00734	GO:0040029
contig00742	GO:0046034	v-type proton atpase subunit b 1-like
contig00742	GO:0005524
contig00742	GO:0016820
contig00742	GO:0015991
contig00742	GO:0033180
contig00742	EC:3.6.3.0
contig00809	GO:0005975	udp-glucuronate 5-
contig00809	GO:0050379
contig00809	GO:0050378
contig00809	GO:0050662
contig00809	GO:0000166
contig00809	GO:0009117
contig00809	EC:5.1.3.12
contig00809	EC:5.1.3.6
contig00844	GO:0008270	pollen-specific protein sf3-like
contig00845	GO:0005730	probable small nuclear ribonucleoprotein g
contig00845	GO:0005829
contig00845	GO:0003676
contig00845	GO:0005732
contig00846	GO:0005739	uncharacterized protein loc100260307 isoform 2
contig00853	GO:0003700	sepallata 1-like protein
contig00853	GO:0003677
contig00853	GO:0046983
contig00853	GO:0006355
contig00853	GO:0005667
contig00853	GO:0045449
contig00864	GO:0005730	ribosomal protein s7e family protein isoform partial
contig00864	GO:0022626
contig00864	GO:0003735
contig00864	GO:0005886
contig00864	GO:0005618
contig00864	GO:0009507
contig00864	GO:0006412
contig00864	GO:0042254
contig00889	GO:0016021	signal peptide peptidase-like 4-like isoform x1
contig00889	GO:0004190
contig00889	EC:3.4.23.0
contig00894	GO:0016925	sumo-conjugating enzyme sce1-like
contig00894	GO:0019789
contig00894	GO:0009737
contig00894	GO:0005634
contig00904	GO:0016866	probable udp-arabinopyranose mutase 5
contig00904	GO:0030244
contig00904	GO:0008466
contig00904	GO:0009651
contig00904	EC:2.4.1.186
contig00924	GO:0005829	nuclear transport factor 2-like
contig00924	GO:0010363
contig00924	GO:0008565
contig00924	GO:0008536
contig00924	GO:0015802
contig00924	GO:0006606
contig00924	GO:0015696
contig00924	GO:0043090
contig00924	GO:0006862
contig00924	GO:0006612
contig00924	GO:0006944
contig00924	GO:0043069
contig00924	GO:0006888
contig00924	GO:0005635
contig00924	GO:0043269
contig00924	GO:0005886
contig00979	GO:0050832	stress-induced hydrophobic peptide
contig00979	GO:0016021
contig01008	GO:0005840	e3 ubiquitin-protein ligase at3g02290-like
contig01008	GO:0008270
contig01008	GO:0042254
contig01045	GO:0048046	gtp-binding nuclear protein ran-3-like
contig01045	GO:0006913
contig01045	GO:0009651
contig01045	GO:0005525
contig01045	GO:0005618
contig01045	GO:0006184
contig01045	GO:0005737
contig01045	GO:0006886
contig01045	GO:0005730
contig01045	GO:0007264
contig01045	GO:0046686
contig01045	GO:0003924
contig01045	GO:0005886
contig01073	GO:0005737	ubiquitin-nedd8-like protein rub1
contig01073	GO:0009790
contig01073	GO:0009693
contig01073	GO:0005886
contig01073	GO:0005634
contig01127	GO:0003700	ocs element-binding factor 1-like
contig01127	GO:0043565
contig01127	GO:0006355
contig01127	GO:0005667
contig01127	GO:0045449
contig01187	GO:0046424	cytochrome p450 84a1-like
contig01187	GO:0010224
contig01187	GO:0009055
contig01187	GO:0005506
contig01187	GO:0020037
contig01187	GO:0016705
contig01187	GO:0005783
contig01187	GO:0055114
contig01187	GO:0006118
contig01372	GO:0004337	farnesyl-diphosphate synthase
contig01372	GO:0004161
contig01372	GO:0006694
contig01372	GO:0016114
contig01372	EC:2.5.1.10
contig01372	EC:2.5.1.1
contig01501	GO:0004519	rrna intron-encoded homing endonuclease
contig01742	GO:0005272	hypothetical protein, partial [Acinetobacter sp. P8-3-8]
contig01742	GO:0016021
contig01742	GO:0035725
contig01988	GO:0006633	acyl-
contig01988	GO:0046914
contig01988	GO:0045300
contig01988	GO:0009507
contig01988	GO:0055114
contig01988	EC:1.14.19.2
contig01990	GO:0043693	#NAME?
contig01990	GO:0034007
contig01990	GO:0000287
contig01990	GO:0010333
contig01990	EC:4.2.3.25
contig02029	GO:0003743	basic leucine zipper and w2 domain-containing protein 2-like
contig02029	GO:0016070
contig02029	GO:0016020
contig02029	GO:0005840
contig02029	GO:0006446
contig02030	GO:0003743	basic leucine zipper and w2 domain-containing protein 2-like
contig02030	GO:0016070
contig02030	GO:0016020
contig02030	GO:0005840
contig02030	GO:0006446
contig02034	GO:0008152	uncharacterized protein loc101301029
contig02034	GO:0016597
contig02047	GO:0005730	40s ribosomal protein s6-like
contig02047	GO:0022626
contig02047	GO:0003735
contig02047	GO:0005886
contig02047	GO:0040007
contig02047	GO:0009507
contig02047	GO:0006412
contig02047	GO:0042254
contig02053	GO:0046872	iron superoxide partial
contig02053	GO:0006801
contig02053	GO:0004784
contig02053	GO:0055114
contig02053	EC:1.15.1.1
contig02071	GO:0005773	leucine aminopeptidase 1-like
contig02071	GO:0030145
contig02071	GO:0008235
contig02071	GO:0046686
contig02071	GO:0004177
contig02071	GO:0009507
contig02071	GO:0006508
contig02071	EC:3.4.11.0
contig02086	GO:0008152	uncharacterized protein loc101301029
contig02086	GO:0016597
contig02087	GO:0009269	late embryogenesis abundant protein
contig02091	GO:0006412	40s ribosomal protein s8-like
contig02091	GO:0005618
contig02091	GO:0055114
contig02091	GO:0005730
contig02091	GO:0003735
contig02091	GO:0016705
contig02091	GO:0009055
contig02091	GO:0020037
contig02091	GO:0009507
contig02091	GO:0022626
contig02091	GO:0005506
contig02091	GO:0005886
contig02091	GO:0042254
contig02091	GO:0006118
contig02093	GO:0005730	60s ribosomal protein l23-like
contig02093	GO:0003735
contig02093	GO:0001510
contig02093	GO:0022625
contig02093	GO:0009507
contig02093	GO:0006412
contig02093	GO:0005739
contig02093	GO:0042254
contig02105	GO:0005737	leucine aminopeptidase chloroplastic-like
contig02105	GO:0006508
contig02105	GO:0030145
contig02105	GO:0008235
contig02105	GO:0004177
contig02105	EC:3.4.11.0
contig02108	GO:0009644	uncharacterized protein loc101307224
contig02108	GO:0009535
contig02133	GO:0055114	nadp-dependent glyceraldehyde-3-phosphate dehydrogenase-like
contig02133	GO:0005737
contig02133	GO:0008886
contig02133	GO:0006096
contig02133	EC:1.2.1.9
contig02144	GO:0097159	rna-binding family protein isoform 1
contig02144	GO:1901363
contig02171	GO:0003676	uncharacterized protein loc101268392
contig02171	GO:0000166
contig02273	GO:0008270	zinc finger c-x8-c-x5-c-x3-h type family protein
contig02273	GO:0003676
contig02273	GO:0005886
contig02279	GO:0008270	zinc finger ccch domain-containing protein 32-like
contig02279	GO:0003676
contig02279	GO:0005886
contig02372	GO:0008233	protease inhibitor seed storage lipid transfer protein family protein
contig02372	GO:0006508
isotig00185	GO:0055085	peroxisomal adenine nucleotide carrier 1-like
isotig00185	GO:0015217
isotig00185	GO:0005777
isotig00185	GO:0016021
isotig00185	GO:0090351
isotig00185	GO:0015867
isotig00185	GO:0006635
isotig00185	GO:0015866
isotig00185	GO:0005347
isotig00185	GO:0080024
isotig00186	GO:0055085	peroxisomal adenine nucleotide carrier 1-like
isotig00186	GO:0015217
isotig00186	GO:0005777
isotig00186	GO:0016021
isotig00186	GO:0090351
isotig00186	GO:0015867
isotig00186	GO:0006635
isotig00186	GO:0015866
isotig00186	GO:0005347
isotig00186	GO:0080024
isotig00187	GO:0055085	peroxisomal membrane protein
isotig00187	GO:0015217
isotig00187	GO:0005777
isotig00187	GO:0016021
isotig00187	GO:0090351
isotig00187	GO:0015867
isotig00187	GO:0006635
isotig00187	GO:0015866
isotig00187	GO:0005347
isotig00187	GO:0080024
isotig00188	GO:0055085	peroxisomal adenine nucleotide carrier 1
isotig00188	GO:0015217
isotig00188	GO:0005777
isotig00188	GO:0016021
isotig00188	GO:0090351
isotig00188	GO:0015867
isotig00188	GO:0006635
isotig00188	GO:0015866
isotig00188	GO:0005347
isotig00188	GO:0080024
isotig00189	GO:0055085	peroxisomal membrane protein
isotig00189	GO:0015217
isotig00189	GO:0005777
isotig00189	GO:0016021
isotig00189	GO:0090351
isotig00189	GO:0015867
isotig00189	GO:0006635
isotig00189	GO:0015866
isotig00189	GO:0005347
isotig00189	GO:0080024
isotig00190	GO:0055085	peroxisomal adenine nucleotide carrier 1
isotig00190	GO:0015217
isotig00190	GO:0005777
isotig00190	GO:0016021
isotig00190	GO:0090351
isotig00190	GO:0015867
isotig00190	GO:0006635
isotig00190	GO:0015866
isotig00190	GO:0005347
isotig00190	GO:0080024
isotig00191	GO:0030834	uncharacterized protein loc101295759
isotig00191	GO:0017157
isotig00191	GO:0051650
isotig00191	GO:0016020
isotig00191	GO:0032794
isotig00191	GO:0009734
isotig00191	GO:0005525
isotig00191	GO:0009524
isotig00191	GO:0030833
isotig00191	GO:0005730
isotig00191	GO:0005819
isotig00191	GO:0007264
isotig00191	GO:0045177
isotig00191	GO:0009860
isotig00192	GO:0030834	uncharacterized protein loc101295759
isotig00192	GO:0017157
isotig00192	GO:0051650
isotig00192	GO:0016020
isotig00192	GO:0032794
isotig00192	GO:0009734
isotig00192	GO:0005525
isotig00192	GO:0009524
isotig00192	GO:0030833
isotig00192	GO:0005730
isotig00192	GO:0005819
isotig00192	GO:0007264
isotig00192	GO:0045177
isotig00192	GO:0009860
isotig00194	GO:0009926	uncharacterized transporter ybr287w-like
isotig00194	GO:0016021
isotig00194	GO:0009672
isotig00194	GO:0055085
isotig00194	GO:0006812
isotig00195	GO:0009926	uncharacterized transporter ybr287w-like
isotig00195	GO:0016021
isotig00195	GO:0009672
isotig00195	GO:0055085
isotig00195	GO:0006812
isotig00196	GO:0055085	uncharacterized transporter ybr287w-like
isotig00196	GO:0016021
isotig00197	GO:0055085	uncharacterized transporter ybr287w-like
isotig00197	GO:0016021
isotig00198	GO:0046482	auxin efflux carrier family protein
isotig00198	GO:0009926
isotig00198	GO:0009672
isotig00198	GO:0055085
isotig00198	GO:0016021
isotig00198	GO:0009507
isotig00198	GO:0006812
isotig00199	GO:0009926	auxin efflux carrier family protein
isotig00199	GO:0016021
isotig00199	GO:0009672
isotig00199	GO:0055085
isotig00199	GO:0006812
isotig00200	GO:0055085	uncharacterized transporter ybr287w-like
isotig00200	GO:0016021
isotig00201	GO:0055085	uncharacterized transporter ybr287w-like
isotig00201	GO:0016021
isotig00202	GO:0009926	uncharacterized transporter ybr287w-like
isotig00202	GO:0016021
isotig00202	GO:0009672
isotig00202	GO:0055085
isotig00202	GO:0006812
isotig00203	GO:0009926	uncharacterized transporter ybr287w-like
isotig00203	GO:0016021
isotig00203	GO:0009672
isotig00203	GO:0055085
isotig00203	GO:0006812
isotig00204	GO:0009926	uncharacterized transporter ybr287w-like
isotig00204	GO:0016021
isotig00204	GO:0009672
isotig00204	GO:0055085
isotig00204	GO:0006812
isotig00205	GO:0055085	uncharacterized transporter ybr287w-like
isotig00205	GO:0016021
isotig00206	GO:0009926	uncharacterized transporter ybr287w-like
isotig00206	GO:0016021
isotig00206	GO:0009672
isotig00206	GO:0055085
isotig00206	GO:0006812
isotig00207	GO:0009926	uncharacterized transporter ybr287w-like
isotig00207	GO:0016021
isotig00207	GO:0009672
isotig00207	GO:0055085
isotig00207	GO:0006812
isotig00208	GO:0055085	uncharacterized transporter ybr287w-like
isotig00208	GO:0016021
isotig00209	GO:0055085	uncharacterized transporter ybr287w-like
isotig00209	GO:0016021
isotig00210	GO:0055085	uncharacterized transporter ybr287w-like
isotig00210	GO:0016021
isotig00211	GO:0046482	auxin efflux carrier family protein
isotig00211	GO:0009926
isotig00211	GO:0009672
isotig00211	GO:0055085
isotig00211	GO:0016021
isotig00211	GO:0009507
isotig00211	GO:0006812
isotig00212	GO:0055085	uncharacterized transporter ybr287w-like
isotig00212	GO:0016021
isotig00213	GO:0055085	uncharacterized transporter ybr287w-like
isotig00213	GO:0016021
isotig00214	GO:0055085	uncharacterized transporter ybr287w-like
isotig00214	GO:0016021
isotig00215	GO:0046482	auxin efflux carrier family protein
isotig00215	GO:0009926
isotig00215	GO:0009672
isotig00215	GO:0055085
isotig00215	GO:0016021
isotig00215	GO:0009507
isotig00215	GO:0006812
isotig00216	GO:0046482	auxin efflux carrier family protein
isotig00216	GO:0009926
isotig00216	GO:0009672
isotig00216	GO:0055085
isotig00216	GO:0016021
isotig00216	GO:0009507
isotig00216	GO:0006812
isotig00217	GO:0009926	auxin efflux carrier family protein
isotig00217	GO:0016021
isotig00217	GO:0009672
isotig00217	GO:0055085
isotig00217	GO:0006812
isotig00218	GO:0055085	auxin efflux carrier family protein isoform 2
isotig00218	GO:0016021
isotig00219	GO:0009926	auxin efflux carrier family protein
isotig00219	GO:0016021
isotig00219	GO:0009672
isotig00219	GO:0055085
isotig00219	GO:0006812
isotig00220	GO:0055085	uncharacterized transporter ybr287w-like
isotig00220	GO:0016021
isotig00221	GO:0055085	uncharacterized transporter ybr287w-like
isotig00221	GO:0016021
isotig00222	GO:0055085	uncharacterized transporter ybr287w-like
isotig00222	GO:0016021
isotig00223	GO:0055085	uncharacterized transporter ybr287w-like
isotig00223	GO:0016021
isotig00224	GO:0055085	uncharacterized transporter ybr287w-like
isotig00224	GO:0016021
isotig00225	GO:0055085	uncharacterized transporter ybr287w-like
isotig00225	GO:0016021
isotig00226	GO:0009926	uncharacterized transporter ybr287w-like
isotig00226	GO:0016021
isotig00226	GO:0009672
isotig00226	GO:0055085
isotig00226	GO:0006812
isotig00227	GO:0009926	uncharacterized transporter ybr287w-like
isotig00227	GO:0016021
isotig00227	GO:0009672
isotig00227	GO:0055085
isotig00227	GO:0006812
isotig00228	GO:0055085	uncharacterized transporter ybr287w-like
isotig00228	GO:0016021
isotig00229	GO:0009926	uncharacterized transporter ybr287w-like
isotig00229	GO:0016021
isotig00229	GO:0009672
isotig00229	GO:0055085
isotig00229	GO:0006812
isotig00230	GO:0055085	uncharacterized transporter ybr287w-like
isotig00230	GO:0016021
isotig00231	GO:0046482	auxin efflux carrier family protein
isotig00231	GO:0009926
isotig00231	GO:0009672
isotig00231	GO:0055085
isotig00231	GO:0016021
isotig00231	GO:0009507
isotig00231	GO:0006812
isotig00232	GO:0009926	auxin efflux carrier family protein
isotig00232	GO:0016021
isotig00232	GO:0009672
isotig00232	GO:0055085
isotig00232	GO:0006812
isotig00233	GO:0055085	uncharacterized transporter ybr287w-like
isotig00233	GO:0016021
isotig00234	GO:0009926	auxin efflux carrier family protein isoform 2
isotig00234	GO:0016021
isotig00234	GO:0009672
isotig00234	GO:0055085
isotig00234	GO:0006812
isotig00235	GO:0055085	uncharacterized transporter ybr287w-like
isotig00235	GO:0016021
isotig00236	GO:0055085	uncharacterized transporter ybr287w-like
isotig00236	GO:0016021
isotig00237	GO:0009926	uncharacterized transporter ybr287w-like
isotig00237	GO:0016021
isotig00237	GO:0009672
isotig00237	GO:0055085
isotig00237	GO:0006812
isotig00238	GO:0009926	uncharacterized transporter ybr287w-like
isotig00238	GO:0016021
isotig00238	GO:0009672
isotig00238	GO:0055085
isotig00238	GO:0006812
isotig00239	GO:0009926	uncharacterized transporter ybr287w-like
isotig00239	GO:0016021
isotig00239	GO:0009672
isotig00239	GO:0055085
isotig00239	GO:0006812
isotig00240	GO:0009926	uncharacterized transporter ybr287w-like
isotig00240	GO:0016021
isotig00240	GO:0009672
isotig00240	GO:0055085
isotig00240	GO:0006812
isotig00241	GO:0009926	uncharacterized transporter ybr287w-like
isotig00241	GO:0016021
isotig00241	GO:0009672
isotig00241	GO:0055085
isotig00241	GO:0006812
isotig00242	GO:0009926	uncharacterized transporter ybr287w-like
isotig00242	GO:0016021
isotig00242	GO:0009672
isotig00242	GO:0055085
isotig00242	GO:0006812
isotig00243	GO:0055085	uncharacterized transporter ybr287w-like
isotig00243	GO:0016021
isotig00244	GO:0055085	uncharacterized transporter ybr287w-like
isotig00244	GO:0016021
isotig00245	GO:0009926	auxin efflux carrier family protein
isotig00245	GO:0016021
isotig00245	GO:0009672
isotig00245	GO:0055085
isotig00245	GO:0006812
isotig00246	GO:0055085	uncharacterized transporter ybr287w-like
isotig00246	GO:0016021
isotig00247	GO:0055085	uncharacterized transporter ybr287w-like
isotig00247	GO:0016021
isotig00248	GO:0055085	uncharacterized transporter ybr287w-like
isotig00248	GO:0016021
isotig00249	GO:0055085	uncharacterized transporter ybr287w-like
isotig00249	GO:0016021
isotig00250	GO:0046482	auxin efflux carrier family protein
isotig00250	GO:0009926
isotig00250	GO:0009672
isotig00250	GO:0055085
isotig00250	GO:0016021
isotig00250	GO:0009507
isotig00250	GO:0006812
isotig00251	GO:0055085	uncharacterized transporter ybr287w-like
isotig00251	GO:0016021
isotig00252	GO:0046482	auxin efflux carrier family protein
isotig00252	GO:0009926
isotig00252	GO:0009672
isotig00252	GO:0055085
isotig00252	GO:0016021
isotig00252	GO:0009507
isotig00252	GO:0006812
isotig00253	GO:0009926	auxin efflux carrier family protein
isotig00253	GO:0016021
isotig00253	GO:0009672
isotig00253	GO:0055085
isotig00253	GO:0006812
isotig00254	GO:0046482	auxin efflux carrier family protein
isotig00254	GO:0009926
isotig00254	GO:0009672
isotig00254	GO:0055085
isotig00254	GO:0016021
isotig00254	GO:0009507
isotig00254	GO:0006812
isotig00255	GO:0009926	auxin efflux carrier family protein
isotig00255	GO:0016021
isotig00255	GO:0009672
isotig00255	GO:0055085
isotig00255	GO:0006812
isotig00256	GO:0055085	uncharacterized transporter ybr287w-like
isotig00256	GO:0016021
isotig00257	GO:0055085	uncharacterized transporter ybr287w-like
isotig00257	GO:0016021
isotig00258	GO:0055085	uncharacterized transporter ybr287w-like
isotig00258	GO:0016021
isotig00259	GO:0055085	uncharacterized transporter ybr287w-like
isotig00259	GO:0016021
isotig00260	GO:0055085	uncharacterized transporter ybr287w-like
isotig00260	GO:0016021
isotig00261	GO:0055085	uncharacterized transporter ybr287w-like
isotig00261	GO:0016021
isotig00262	GO:0009926	uncharacterized transporter ybr287w-like
isotig00262	GO:0016021
isotig00262	GO:0009672
isotig00262	GO:0055085
isotig00262	GO:0006812
isotig00263	GO:0055085	uncharacterized transporter ybr287w-like
isotig00263	GO:0016021
isotig00264	GO:0055085	uncharacterized transporter ybr287w-like
isotig00264	GO:0016021
isotig00265	GO:0009926	auxin efflux carrier family protein
isotig00265	GO:0016021
isotig00265	GO:0009672
isotig00265	GO:0055085
isotig00265	GO:0006812
isotig00266	GO:0055085	uncharacterized transporter ybr287w-like
isotig00266	GO:0016021
isotig00267	GO:0009926	auxin efflux carrier family protein
isotig00267	GO:0016021
isotig00267	GO:0009672
isotig00267	GO:0055085
isotig00267	GO:0006812
isotig00268	GO:0055085	uncharacterized transporter ybr287w-like
isotig00268	GO:0016021
isotig00269	GO:0009926	uncharacterized transporter ybr287w-like
isotig00269	GO:0016021
isotig00269	GO:0009672
isotig00269	GO:0055085
isotig00269	GO:0006812
isotig00270	GO:0055085	uncharacterized transporter ybr287w-like
isotig00270	GO:0016021
isotig00271	GO:0055085	uncharacterized transporter ybr287w-like
isotig00271	GO:0016021
isotig00272	GO:0009926	auxin efflux carrier family protein
isotig00272	GO:0016021
isotig00272	GO:0009672
isotig00272	GO:0055085
isotig00272	GO:0006812
isotig00273	GO:0055085	uncharacterized transporter ybr287w-like
isotig00273	GO:0016021
isotig00274	GO:0055085	auxin efflux carrier-like protein
isotig00274	GO:0016021
isotig00275	GO:0055085	auxin efflux carrier-like partial
isotig00275	GO:0016021
isotig00276	GO:0046482	auxin efflux carrier family protein
isotig00276	GO:0009926
isotig00276	GO:0009672
isotig00276	GO:0055085
isotig00276	GO:0016021
isotig00276	GO:0009507
isotig00276	GO:0006812
isotig00333	GO:0016132	cell elongation protein
isotig00333	GO:0005516
isotig00333	GO:0055114
isotig00333	GO:0016021
isotig00333	GO:0009416
isotig00333	GO:0050660
isotig00333	GO:0009826
isotig00333	GO:0008762
isotig00333	GO:0005773
isotig00333	GO:0005886
isotig00333	GO:0006040
isotig00333	EC:1.1.1.158
isotig00335	GO:0044699	uncharacterized protein tcm_035512
isotig00336	GO:0044699	uncharacterized protein tcm_035512
isotig00346	GO:0005618	21 kda
isotig00346	GO:0030599
isotig00346	GO:0004857
isotig00346	GO:0043086
isotig00346	GO:0005982
isotig00346	GO:0005985
isotig00346	EC:3.1.1.11
isotig00347	GO:0005618	21 kda
isotig00347	GO:0030599
isotig00347	GO:0004857
isotig00347	GO:0043086
isotig00347	GO:0005982
isotig00347	GO:0005985
isotig00347	EC:3.1.1.11
contig02491	GO:0009648	catalase 2
contig02491	GO:0005618
contig02491	GO:0042744
contig02491	GO:0055114
contig02491	GO:0005777
contig02491	GO:0008219
contig02491	GO:0005739
contig02491	GO:0050897
contig02491	GO:0009409
contig02491	GO:0045454
contig02491	GO:0004096
contig02491	GO:0009941
contig02491	GO:0009737
contig02491	GO:0009570
contig02491	GO:0020037
contig02491	GO:0009970
contig02491	GO:0005773
contig02491	GO:0006995
contig02491	GO:0046686
contig02491	GO:0022626
contig02491	GO:0016036
contig02491	GO:0005886
contig02491	GO:0010319
contig02491	GO:0048046
contig02491	GO:0006568
contig02491	GO:0006804
contig02491	GO:0015947
contig02491	EC:1.11.1.6
isotig00365	GO:0003677	nac domain ipr003441
isotig00365	GO:0010089
isotig00365	GO:0006355
isotig00366	GO:0003677	nac domain ipr003441
isotig00366	GO:0010089
isotig00366	GO:0006355
isotig00369	GO:0003677	nac transcription factor 011
isotig00369	GO:0006355
isotig00370	GO:0003677	nac transcription factor 011
isotig00370	GO:0006355
isotig00452	GO:0009744	dormancy-associated 1
isotig00452	GO:0009749
isotig00452	GO:0009750
isotig00452	GO:0005634
isotig00454	GO:0009744	dormancy-associated 1
isotig00454	GO:0009749
isotig00454	GO:0009750
isotig00454	GO:0005634
isotig00456	GO:0009750	dormancy-associated 1
isotig00456	GO:0005634
isotig00456	GO:0009744
isotig00456	GO:0009749
isotig00458	GO:0009744	dormancy-associated 1
isotig00458	GO:0009749
isotig00458	GO:0009750
isotig00458	GO:0005634
isotig00459	GO:0048364	homeobox-leucine zipper protein hat4-like isoform 1
isotig00459	GO:0009735
isotig00459	GO:0006355
isotig00459	GO:0010016
isotig00459	GO:0003700
isotig00459	GO:0009826
isotig00459	GO:0042803
isotig00459	GO:0009641
isotig00459	GO:0010218
isotig00459	GO:0008283
isotig00459	GO:0009734
isotig00459	GO:0010017
isotig00459	GO:0000976
isotig00459	GO:0005667
isotig00459	GO:0045449
isotig00460	GO:0048364	homeobox-leucine zipper protein hat4-like isoform 1
isotig00460	GO:0009735
isotig00460	GO:0006355
isotig00460	GO:0010016
isotig00460	GO:0003700
isotig00460	GO:0009826
isotig00460	GO:0042803
isotig00460	GO:0009641
isotig00460	GO:0010218
isotig00460	GO:0008283
isotig00460	GO:0009734
isotig00460	GO:0010017
isotig00460	GO:0000976
isotig00460	GO:0005667
isotig00460	GO:0045449
isotig00461	GO:0048364	homeobox-leucine zipper protein hat4-like isoform 1
isotig00461	GO:0009735
isotig00461	GO:0006355
isotig00461	GO:0010016
isotig00461	GO:0003700
isotig00461	GO:0009826
isotig00461	GO:0042803
isotig00461	GO:0009641
isotig00461	GO:0010218
isotig00461	GO:0008283
isotig00461	GO:0009734
isotig00461	GO:0010017
isotig00461	GO:0000976
isotig00461	GO:0005667
isotig00461	GO:0045449
isotig00462	GO:0048364	homeobox-leucine zipper protein 4 hd-zip protein
isotig00462	GO:0009735
isotig00462	GO:0006355
isotig00462	GO:0010016
isotig00462	GO:0003700
isotig00462	GO:0009826
isotig00462	GO:0042803
isotig00462	GO:0009641
isotig00462	GO:0010218
isotig00462	GO:0008283
isotig00462	GO:0009734
isotig00462	GO:0010017
isotig00462	GO:0000976
isotig00462	GO:0005667
isotig00462	GO:0045449
isotig00463	GO:0048364	homeobox-leucine zipper protein hat4-like isoform 1
isotig00463	GO:0009735
isotig00463	GO:0006355
isotig00463	GO:0010016
isotig00463	GO:0003700
isotig00463	GO:0009826
isotig00463	GO:0042803
isotig00463	GO:0009641
isotig00463	GO:0010218
isotig00463	GO:0008283
isotig00463	GO:0009734
isotig00463	GO:0010017
isotig00463	GO:0000976
isotig00463	GO:0005667
isotig00463	GO:0045449
isotig00464	GO:0048364	homeobox-leucine zipper protein 4 hd-zip protein
isotig00464	GO:0009735
isotig00464	GO:0006355
isotig00464	GO:0010016
isotig00464	GO:0003700
isotig00464	GO:0009826
isotig00464	GO:0042803
isotig00464	GO:0009641
isotig00464	GO:0010218
isotig00464	GO:0008283
isotig00464	GO:0009734
isotig00464	GO:0010017
isotig00464	GO:0000976
isotig00464	GO:0005667
isotig00464	GO:0045449
isotig00465	GO:0048731	homeobox-leucine zipper protein hat4-like isoform 1
isotig00465	GO:0006355
isotig00465	GO:0044767
isotig00465	GO:0043565
isotig00465	GO:0003700
isotig00465	GO:0009653
isotig00465	GO:0009734
isotig00465	GO:0009639
isotig00465	GO:0005667
isotig00465	GO:0045449
isotig00466	GO:0048364	homeobox-leucine zipper protein hat4-like isoform 1
isotig00466	GO:0009735
isotig00466	GO:0006355
isotig00466	GO:0010016
isotig00466	GO:0003700
isotig00466	GO:0009826
isotig00466	GO:0042803
isotig00466	GO:0009641
isotig00466	GO:0010218
isotig00466	GO:0008283
isotig00466	GO:0009734
isotig00466	GO:0010017
isotig00466	GO:0000976
isotig00466	GO:0005667
isotig00466	GO:0045449
isotig00467	GO:0048364	homeobox-leucine zipper protein hat4-like isoform 1
isotig00467	GO:0009735
isotig00467	GO:0006355
isotig00467	GO:0010016
isotig00467	GO:0003700
isotig00467	GO:0009826
isotig00467	GO:0042803
isotig00467	GO:0009641
isotig00467	GO:0010218
isotig00467	GO:0008283
isotig00467	GO:0009734
isotig00467	GO:0010017
isotig00467	GO:0000976
isotig00467	GO:0005667
isotig00467	GO:0045449
isotig00468	GO:0048731	homeobox-leucine zipper protein hat4-like isoform 1
isotig00468	GO:0006355
isotig00468	GO:0044767
isotig00468	GO:0043565
isotig00468	GO:0003700
isotig00468	GO:0009653
isotig00468	GO:0009734
isotig00468	GO:0009639
isotig00468	GO:0005667
isotig00468	GO:0045449
isotig00469	GO:0048731	homeobox-leucine zipper protein hat4-like isoform 1
isotig00469	GO:0006355
isotig00469	GO:0044767
isotig00469	GO:0043565
isotig00469	GO:0003700
isotig00469	GO:0009653
isotig00469	GO:0009734
isotig00469	GO:0009639
isotig00469	GO:0005667
isotig00469	GO:0045449
isotig00470	GO:0048364	homeobox-leucine zipper protein hat4-like isoform 1
isotig00470	GO:0009735
isotig00470	GO:0006355
isotig00470	GO:0010016
isotig00470	GO:0003700
isotig00470	GO:0009826
isotig00470	GO:0042803
isotig00470	GO:0009641
isotig00470	GO:0010218
isotig00470	GO:0008283
isotig00470	GO:0009734
isotig00470	GO:0010017
isotig00470	GO:0000976
isotig00470	GO:0005667
isotig00470	GO:0045449
isotig00471	GO:0048364	homeobox-leucine zipper protein hat4-like isoform 1
isotig00471	GO:0009735
isotig00471	GO:0006355
isotig00471	GO:0010016
isotig00471	GO:0003700
isotig00471	GO:0009826
isotig00471	GO:0042803
isotig00471	GO:0009641
isotig00471	GO:0010218
isotig00471	GO:0008283
isotig00471	GO:0009734
isotig00471	GO:0010017
isotig00471	GO:0000976
isotig00471	GO:0005667
isotig00471	GO:0045449
isotig00472	GO:0048364	homeobox-leucine zipper protein hat4-like isoform 1
isotig00472	GO:0009735
isotig00472	GO:0006355
isotig00472	GO:0010016
isotig00472	GO:0003700
isotig00472	GO:0009826
isotig00472	GO:0042803
isotig00472	GO:0009641
isotig00472	GO:0010218
isotig00472	GO:0008283
isotig00472	GO:0009734
isotig00472	GO:0010017
isotig00472	GO:0000976
isotig00472	GO:0005667
isotig00472	GO:0045449
isotig00473	GO:0048364	homeobox-leucine zipper protein hat4-like isoform 1
isotig00473	GO:0009735
isotig00473	GO:0006355
isotig00473	GO:0010016
isotig00473	GO:0003700
isotig00473	GO:0009826
isotig00473	GO:0042803
isotig00473	GO:0009641
isotig00473	GO:0010218
isotig00473	GO:0008283
isotig00473	GO:0009734
isotig00473	GO:0010017
isotig00473	GO:0000976
isotig00473	GO:0005667
isotig00473	GO:0045449
isotig00474	GO:0048364	homeobox-leucine zipper protein hat4-like isoform 1
isotig00474	GO:0009735
isotig00474	GO:0006355
isotig00474	GO:0010016
isotig00474	GO:0003700
isotig00474	GO:0009826
isotig00474	GO:0042803
isotig00474	GO:0009641
isotig00474	GO:0010218
isotig00474	GO:0008283
isotig00474	GO:0009734
isotig00474	GO:0010017
isotig00474	GO:0000976
isotig00474	GO:0005667
isotig00474	GO:0045449
isotig00475	GO:0048364	homeobox-leucine zipper protein hat4-like isoform 1
isotig00475	GO:0009735
isotig00475	GO:0006355
isotig00475	GO:0010016
isotig00475	GO:0003700
isotig00475	GO:0009826
isotig00475	GO:0042803
isotig00475	GO:0009641
isotig00475	GO:0010218
isotig00475	GO:0008283
isotig00475	GO:0009734
isotig00475	GO:0010017
isotig00475	GO:0000976
isotig00475	GO:0005667
isotig00475	GO:0045449
isotig00476	GO:0048364	homeobox-leucine zipper protein hat4-like isoform 1
isotig00476	GO:0009735
isotig00476	GO:0006355
isotig00476	GO:0010016
isotig00476	GO:0003700
isotig00476	GO:0009826
isotig00476	GO:0042803
isotig00476	GO:0009641
isotig00476	GO:0010218
isotig00476	GO:0008283
isotig00476	GO:0009734
isotig00476	GO:0010017
isotig00476	GO:0000976
isotig00476	GO:0005667
isotig00476	GO:0045449
isotig00477	GO:0048364	homeobox-leucine zipper protein hat4-like isoform 1
isotig00477	GO:0009735
isotig00477	GO:0006355
isotig00477	GO:0010016
isotig00477	GO:0003700
isotig00477	GO:0009826
isotig00477	GO:0042803
isotig00477	GO:0009641
isotig00477	GO:0010218
isotig00477	GO:0008283
isotig00477	GO:0009734
isotig00477	GO:0010017
isotig00477	GO:0000976
isotig00477	GO:0005667
isotig00477	GO:0045449
isotig00478	GO:0048364	homeobox-leucine zipper protein hat4-like isoform 1
isotig00478	GO:0009735
isotig00478	GO:0006355
isotig00478	GO:0010016
isotig00478	GO:0003700
isotig00478	GO:0009826
isotig00478	GO:0042803
isotig00478	GO:0009641
isotig00478	GO:0010218
isotig00478	GO:0008283
isotig00478	GO:0009734
isotig00478	GO:0010017
isotig00478	GO:0000976
isotig00478	GO:0005667
isotig00478	GO:0045449
isotig00479	GO:0048364	homeobox-leucine zipper protein 4 hd-zip protein
isotig00479	GO:0009735
isotig00479	GO:0006355
isotig00479	GO:0010016
isotig00479	GO:0003700
isotig00479	GO:0009826
isotig00479	GO:0042803
isotig00479	GO:0009641
isotig00479	GO:0010218
isotig00479	GO:0008283
isotig00479	GO:0009734
isotig00479	GO:0010017
isotig00479	GO:0000976
isotig00479	GO:0005667
isotig00479	GO:0045449
isotig00480	GO:0048364	homeobox-leucine zipper protein 4 hd-zip protein
isotig00480	GO:0009735
isotig00480	GO:0006355
isotig00480	GO:0010016
isotig00480	GO:0003700
isotig00480	GO:0009826
isotig00480	GO:0042803
isotig00480	GO:0009641
isotig00480	GO:0010218
isotig00480	GO:0008283
isotig00480	GO:0009734
isotig00480	GO:0010017
isotig00480	GO:0000976
isotig00480	GO:0005667
isotig00480	GO:0045449
isotig00481	GO:0048364	homeobox-leucine zipper protein 4 hd-zip protein
isotig00481	GO:0009735
isotig00481	GO:0006355
isotig00481	GO:0010016
isotig00481	GO:0003700
isotig00481	GO:0009826
isotig00481	GO:0042803
isotig00481	GO:0009641
isotig00481	GO:0010218
isotig00481	GO:0008283
isotig00481	GO:0009734
isotig00481	GO:0010017
isotig00481	GO:0000976
isotig00481	GO:0005667
isotig00481	GO:0045449
isotig00482	GO:0048364	homeobox-leucine zipper protein 4 hd-zip protein
isotig00482	GO:0009735
isotig00482	GO:0006355
isotig00482	GO:0010016
isotig00482	GO:0003700
isotig00482	GO:0009826
isotig00482	GO:0042803
isotig00482	GO:0009641
isotig00482	GO:0010218
isotig00482	GO:0008283
isotig00482	GO:0009734
isotig00482	GO:0010017
isotig00482	GO:0000976
isotig00482	GO:0005667
isotig00482	GO:0045449
isotig00483	GO:0048364	homeobox-leucine zipper protein 4 hd-zip protein
isotig00483	GO:0009735
isotig00483	GO:0006355
isotig00483	GO:0010016
isotig00483	GO:0003700
isotig00483	GO:0009826
isotig00483	GO:0042803
isotig00483	GO:0009641
isotig00483	GO:0010218
isotig00483	GO:0008283
isotig00483	GO:0009734
isotig00483	GO:0010017
isotig00483	GO:0000976
isotig00483	GO:0005667
isotig00483	GO:0045449
isotig00484	GO:0048364	homeobox-leucine zipper protein 4 hd-zip protein
isotig00484	GO:0009735
isotig00484	GO:0006355
isotig00484	GO:0010016
isotig00484	GO:0003700
isotig00484	GO:0009826
isotig00484	GO:0042803
isotig00484	GO:0009641
isotig00484	GO:0010218
isotig00484	GO:0008283
isotig00484	GO:0009734
isotig00484	GO:0010017
isotig00484	GO:0000976
isotig00484	GO:0005667
isotig00484	GO:0045449
isotig00485	GO:0048364	homeobox-leucine zipper protein 4 hd-zip protein
isotig00485	GO:0009735
isotig00485	GO:0006355
isotig00485	GO:0010016
isotig00485	GO:0003700
isotig00485	GO:0009826
isotig00485	GO:0042803
isotig00485	GO:0009641
isotig00485	GO:0010218
isotig00485	GO:0008283
isotig00485	GO:0009734
isotig00485	GO:0010017
isotig00485	GO:0000976
isotig00485	GO:0005667
isotig00485	GO:0045449
isotig00486	GO:0048364	homeobox-leucine zipper protein 4 hd-zip protein
isotig00486	GO:0009735
isotig00486	GO:0006355
isotig00486	GO:0010016
isotig00486	GO:0003700
isotig00486	GO:0009826
isotig00486	GO:0042803
isotig00486	GO:0009641
isotig00486	GO:0010218
isotig00486	GO:0008283
isotig00486	GO:0009734
isotig00486	GO:0010017
isotig00486	GO:0000976
isotig00486	GO:0005667
isotig00486	GO:0045449
isotig00487	GO:0048364	homeobox-leucine zipper protein 4 hd-zip protein
isotig00487	GO:0009735
isotig00487	GO:0006355
isotig00487	GO:0010016
isotig00487	GO:0003700
isotig00487	GO:0009826
isotig00487	GO:0042803
isotig00487	GO:0009641
isotig00487	GO:0010218
isotig00487	GO:0008283
isotig00487	GO:0009734
isotig00487	GO:0010017
isotig00487	GO:0000976
isotig00487	GO:0005667
isotig00487	GO:0045449
isotig00488	GO:0048364	homeobox-leucine zipper protein 4 hd-zip protein
isotig00488	GO:0009735
isotig00488	GO:0006355
isotig00488	GO:0010016
isotig00488	GO:0003700
isotig00488	GO:0009826
isotig00488	GO:0042803
isotig00488	GO:0009641
isotig00488	GO:0010218
isotig00488	GO:0008283
isotig00488	GO:0009734
isotig00488	GO:0010017
isotig00488	GO:0000976
isotig00488	GO:0005667
isotig00488	GO:0045449
isotig00489	GO:0048364	homeobox-leucine zipper protein 4 hd-zip protein
isotig00489	GO:0009735
isotig00489	GO:0006355
isotig00489	GO:0010016
isotig00489	GO:0003700
isotig00489	GO:0009826
isotig00489	GO:0042803
isotig00489	GO:0009641
isotig00489	GO:0010218
isotig00489	GO:0008283
isotig00489	GO:0009734
isotig00489	GO:0010017
isotig00489	GO:0000976
isotig00489	GO:0005667
isotig00489	GO:0045449
isotig00490	GO:0048364	homeobox-leucine zipper protein 4 hd-zip protein
isotig00490	GO:0009735
isotig00490	GO:0006355
isotig00490	GO:0010016
isotig00490	GO:0003700
isotig00490	GO:0009826
isotig00490	GO:0042803
isotig00490	GO:0009641
isotig00490	GO:0010218
isotig00490	GO:0008283
isotig00490	GO:0009734
isotig00490	GO:0010017
isotig00490	GO:0000976
isotig00490	GO:0005667
isotig00490	GO:0045449
isotig00491	GO:0048364	homeobox-leucine zipper protein 4 hd-zip protein
isotig00491	GO:0009735
isotig00491	GO:0006355
isotig00491	GO:0010016
isotig00491	GO:0003700
isotig00491	GO:0009826
isotig00491	GO:0042803
isotig00491	GO:0009641
isotig00491	GO:0010218
isotig00491	GO:0008283
isotig00491	GO:0009734
isotig00491	GO:0010017
isotig00491	GO:0000976
isotig00491	GO:0005667
isotig00491	GO:0045449
isotig00492	GO:0048364	homeobox-leucine zipper protein 4 hd-zip protein
isotig00492	GO:0009735
isotig00492	GO:0006355
isotig00492	GO:0010016
isotig00492	GO:0003700
isotig00492	GO:0009826
isotig00492	GO:0042803
isotig00492	GO:0009641
isotig00492	GO:0010218
isotig00492	GO:0008283
isotig00492	GO:0009734
isotig00492	GO:0010017
isotig00492	GO:0000976
isotig00492	GO:0005667
isotig00492	GO:0045449
isotig00493	GO:0048364	homeobox-leucine zipper protein 4 hd-zip protein
isotig00493	GO:0009735
isotig00493	GO:0006355
isotig00493	GO:0010016
isotig00493	GO:0003700
isotig00493	GO:0009826
isotig00493	GO:0042803
isotig00493	GO:0009641
isotig00493	GO:0010218
isotig00493	GO:0008283
isotig00493	GO:0009734
isotig00493	GO:0010017
isotig00493	GO:0000976
isotig00493	GO:0005667
isotig00493	GO:0045449
isotig00494	GO:0048364	homeobox-leucine zipper protein 4 hd-zip protein
isotig00494	GO:0009735
isotig00494	GO:0006355
isotig00494	GO:0010016
isotig00494	GO:0003700
isotig00494	GO:0009826
isotig00494	GO:0042803
isotig00494	GO:0009641
isotig00494	GO:0010218
isotig00494	GO:0008283
isotig00494	GO:0009734
isotig00494	GO:0010017
isotig00494	GO:0000976
isotig00494	GO:0005667
isotig00494	GO:0045449
isotig00495	GO:0048364	homeobox-leucine zipper protein 4 hd-zip protein
isotig00495	GO:0009735
isotig00495	GO:0006355
isotig00495	GO:0010016
isotig00495	GO:0003700
isotig00495	GO:0009826
isotig00495	GO:0042803
isotig00495	GO:0009641
isotig00495	GO:0010218
isotig00495	GO:0008283
isotig00495	GO:0009734
isotig00495	GO:0010017
isotig00495	GO:0000976
isotig00495	GO:0005667
isotig00495	GO:0045449
isotig00496	GO:0048364	homeobox-leucine zipper protein 4 hd-zip protein
isotig00496	GO:0009735
isotig00496	GO:0006355
isotig00496	GO:0010016
isotig00496	GO:0003700
isotig00496	GO:0009826
isotig00496	GO:0042803
isotig00496	GO:0009641
isotig00496	GO:0010218
isotig00496	GO:0008283
isotig00496	GO:0009734
isotig00496	GO:0010017
isotig00496	GO:0000976
isotig00496	GO:0005667
isotig00496	GO:0045449
isotig00497	GO:0048364	homeobox-leucine zipper protein 4 hd-zip protein
isotig00497	GO:0009735
isotig00497	GO:0006355
isotig00497	GO:0010016
isotig00497	GO:0003700
isotig00497	GO:0009826
isotig00497	GO:0042803
isotig00497	GO:0009641
isotig00497	GO:0010218
isotig00497	GO:0008283
isotig00497	GO:0009734
isotig00497	GO:0010017
isotig00497	GO:0000976
isotig00497	GO:0005667
isotig00497	GO:0045449
isotig00498	GO:0048364	homeobox-leucine zipper protein 4 hd-zip protein
isotig00498	GO:0009735
isotig00498	GO:0006355
isotig00498	GO:0010016
isotig00498	GO:0003700
isotig00498	GO:0009826
isotig00498	GO:0042803
isotig00498	GO:0009641
isotig00498	GO:0010218
isotig00498	GO:0008283
isotig00498	GO:0009734
isotig00498	GO:0010017
isotig00498	GO:0000976
isotig00498	GO:0005667
isotig00498	GO:0045449
isotig00499	GO:0048856	homeobox-leucine zipper protein hat4-like isoform 1
isotig00499	GO:0006355
isotig00499	GO:0044767
isotig00499	GO:0043565
isotig00499	GO:0003700
isotig00499	GO:0009734
isotig00499	GO:0009639
isotig00499	GO:0005667
isotig00499	GO:0045449
isotig00500	GO:0048856	homeobox-leucine zipper protein hat4-like isoform 1
isotig00500	GO:0006355
isotig00500	GO:0044767
isotig00500	GO:0043565
isotig00500	GO:0003700
isotig00500	GO:0009734
isotig00500	GO:0009639
isotig00500	GO:0005667
isotig00500	GO:0045449
isotig00501	GO:0044763	homeobox-leucine zipper protein hat4-like
isotig00501	GO:0009725
isotig00501	GO:0048856
isotig00501	GO:0003677
isotig00501	GO:0044767
isotig00501	GO:0050794
isotig00501	GO:0009639
isotig00502	GO:0048856	homeobox-leucine zipper protein hat4-like
isotig00502	GO:0044767
isotig00502	GO:0043565
isotig00502	GO:0009733
isotig00502	GO:0007165
isotig00502	GO:0006351
isotig00502	GO:0009639
isotig00503	GO:0005737	glutamine synthetase
isotig00503	GO:0004356
isotig00503	GO:0009399
isotig00503	GO:0005524
isotig00503	GO:0006542
isotig00503	GO:0009252
isotig00503	EC:6.3.1.2
isotig00504	GO:0005737	glutamine synthetase
isotig00504	GO:0004356
isotig00504	GO:0009399
isotig00504	GO:0005524
isotig00504	GO:0006542
isotig00504	GO:0009252
isotig00504	EC:6.3.1.2
isotig00505	GO:0005737	glutamine synthetase
isotig00505	GO:0004356
isotig00505	GO:0009399
isotig00505	GO:0005524
isotig00505	GO:0006542
isotig00505	GO:0009252
isotig00505	EC:6.3.1.2
isotig00506	GO:0005737	glutamine synthetase
isotig00506	GO:0004356
isotig00506	GO:0009399
isotig00506	GO:0005524
isotig00506	GO:0006542
isotig00506	GO:0009252
isotig00506	EC:6.3.1.2
isotig00507	GO:0005737	glutamine synthetase
isotig00507	GO:0004356
isotig00507	GO:0009399
isotig00507	GO:0005524
isotig00507	GO:0006542
isotig00507	GO:0009252
isotig00507	EC:6.3.1.2
isotig00508	GO:0005737	glutamine synthetase
isotig00508	GO:0004356
isotig00508	GO:0009399
isotig00508	GO:0005524
isotig00508	GO:0006542
isotig00508	GO:0009252
isotig00508	EC:6.3.1.2
isotig00509	GO:0005737	glutamine synthetase
isotig00509	GO:0004356
isotig00509	GO:0009399
isotig00509	GO:0005524
isotig00509	GO:0006542
isotig00509	GO:0009252
isotig00509	EC:6.3.1.2
isotig00510	GO:0005737	glutamine synthetase
isotig00510	GO:0004356
isotig00510	GO:0009399
isotig00510	GO:0005524
isotig00510	GO:0006542
isotig00510	GO:0009252
isotig00510	EC:6.3.1.2
isotig00511	GO:0005737	glutamine synthetase
isotig00511	GO:0004356
isotig00511	GO:0009399
isotig00511	GO:0005524
isotig00511	GO:0006542
isotig00511	GO:0009252
isotig00511	EC:6.3.1.2
isotig00512	GO:0005737	glutamine synthetase
isotig00512	GO:0004356
isotig00512	GO:0009399
isotig00512	GO:0005524
isotig00512	GO:0006542
isotig00512	GO:0009252
isotig00512	EC:6.3.1.2
isotig00513	GO:0005737	glutamine synthetase
isotig00513	GO:0004356
isotig00513	GO:0009399
isotig00513	GO:0005524
isotig00513	GO:0006542
isotig00513	GO:0009252
isotig00513	EC:6.3.1.2
isotig00514	GO:0005737	glutamine synthetase
isotig00514	GO:0004356
isotig00514	GO:0009399
isotig00514	GO:0005524
isotig00514	GO:0006542
isotig00514	GO:0009252
isotig00514	EC:6.3.1.2
[truncated: 63,536 more rows]
