# Supplementary material for: De Novo Assembly and Characterization of the Fruit Transcriptome of Chinese Jujube (Ziziphus jujuba Mill.) Using 454 Pyrosequencing and the Development of Novel Tri-Nucleotide SSR Markers
Source: PLoS One. 2014 Sep 3;9(9):e106438. doi: 10.1371/journal.pone.0106438 (PMC4153635; doi:10.1371/journal.pone.0106438)
Supplement: Table S6 — List of up-regulated unigenes by compared with S2 stage. (XLS) [file pone.0106438.s007.xls]

## Sheet: up
Additional File6: List of up-regulated unigenes by compared with S2 stage
transcript_id	S1_count	S2_count	S1_fpkm	S2_fpkm	pvalue	FDR	log2FC2(S1/S2)	up-down-regulation2(S1/S2)	logCPM	significant(FDR<=0.05,|logFC|>=1)	Qeury_length	gene_name	NR_tophit_name	NR_tophit_description	NR_topHSP_%-Simil	Swissprot_tophit_name	Swissprot_tophit_description	Swissprot_tophsp_%-Simil	Uniprot_tophit_name(uniref90)	Uniprot_tophit_description	Uniprot_topHSP_%-Simil	GOs	String_tophit_name	String_tophit_description	String_topHSP_%-Simil	COG	KOG	NOG	KO/Gene_ID	KEGG_GENE_NAME
contig00114	21	4	105.12	17.12	0.00728936	0.0498712	2.57814	up	5.21179	yes	592	isogroup00001	gi|449455515|ref|XP_004145498.1|	PREDICTED: uncharacterized protein LOC101212329 [Cucumis sativus]	0.87	_	_	_	UniRef90_UPI0002B47F09	UPI0002B47F09 related cluster n=1 Tax=unknown RepID=UPI0002B47F09	0.87	_	29760.GSVIVG00032782001	SubName: Full=Chromosome chr4 scaffold_6, whole genome shotgun sequence;	0.81	_	_	NOG263030	None	_
contig00143	14	0	50.72	0	0.00140897	0.0166179	5.96944	up	4.37833	yes	818	isogroup00001	gi|508728402|gb|EOY20299.1|	Phosphatase 2A-2 isoform 1 [Theobroma cacao]	0.97	gi|11133825|sp|Q9ZSE4.1|PP2A_HEVBR	RecName: Full=Serine/threonine-protein phosphatase PP2A catalytic subunit	0.97	UniRef90_P48579	Serine/threonine-protein phosphatase PP2A catalytic subunit n=1 Tax=Helianthus annuus RepID=PP2A_HELAN	0.97	GO:0005634;GO:0004721;GO:0006470;GO:2000012;GO:0005886;GO:0005737	3694.estExt_fgenesh4_pg.C_LG_XV0432	hypothetical protein	0.9679	COG0639	KOG0371	_	K04382	PPP2C
contig00145	27	3	52.71	5.01	0.00208845	0.0221125	3.32192	up	5.48876	yes	1518	isogroup00001	gi|255580663|ref|XP_002531154.1|	conserved hypothetical protein [Ricinus communis]	0.89	gi|332313331|sp|B6SJQ0.1|CNR13_MAIZE	RecName: Full=Cell number regulator 13; AltName: Full=ZmCNR13	0.8	UniRef90_B9SYT5	Putative uncharacterized protein n=1 Tax=Ricinus communis RepID=B9SYT5_RICCO	0.89	GO:0048528;GO:0070509;GO:0005887;GO:0007638	29760.GSVIVG00003869001	SubName: Full=Chromosome undetermined scaffold_553, whole genome shotgun sequence;	0.865	_	_	NOG259872;NOG283889	None	_
contig00160	424	3	1861.51	11.26	2.71776e-13	4.57943e-10	7.28364	up	9.38088	yes	675	isogroup00001	_	_	_	_	_	_	_	_	_	_	_	_	_	_	_	_	None	_
contig00232	45	6	237.71	27.1	0.000436421	0.00726034	3.11551	up	6.26439	yes	561	isogroup00001	gi|224098368|ref|XP_002311158.1|	predicted protein [Populus unknown [Populus trichocarpa]	0.98	gi|1352054|sp|P80497.1|ATPY_SOLTU	RecName: Full=ATP synthase 6 kDa subunit, mitochondrial	0.92	UniRef90_A9PBX1	Predicted protein n=3 Tax=Populus trichocarpa RepID=A9PBX1_POPTR	0.95	GO:0005750	3694.estExt_Genewise1_v1.C_LG_VIII1101	SubName: Full=Putative uncharacterized protein;	0.9821	_	_	NOG253075	None	_
contig01187	84	9	425.53	38.98	3.99736e-05	0.0013207	3.44872	up	7.14661	yes	585	isogroup00001	gi|470102804|ref|XP_004287841.1|	PREDICTED: cytochrome P450 84A1-like [Fragaria vesca subsp. vesca]	0.95	gi|5921932|sp|Q42600.1|C84A1_ARATH	RecName: Full=Cytochrome P450 84A1; AltName: Full=Ferulate-5-hydroxylase; Short=F5H	0.92	UniRef90_UPI0002C30916	PREDICTED: cytochrome P450 84A1-like n=1 Tax=Fragaria vesca subsp. vesca RepID=UPI0002C30916	0.95	GO:0009055;GO:0005783;GO:0020037;GO:0005506;GO:0006118;GO:0055114;GO:0010224;GO:0016705;GO:0046424	29760.GSVIVG00036840001	SubName: Full=Chromosome chr4 scaffold_83, whole genome shotgun sequence;	0.9487	COG2124	_	_	K09755	CYP84A, F5H
contig01501	281	70	664.07	141.44	0.0014506	0.016907	2.26623	up	9.05156	yes	1254	isogroup00002	gi|356545511|ref|XP_003541184.1|	PREDICTED: uncharacterized protein LOC100820555 [Glycine max]	0.96	_	_	_	UniRef90_M1DWM7	Uncharacterized protein n=1 Tax=Solanum tuberosum RepID=M1DWM7_SOLTU	0.74	GO:0004519	_	_	_	_	_	_	None	_
contig01742	43	7	254.35	35.4	0.00114329	0.0144072	2.83686	up	6.23123	yes	501	isogroup00002	gi|497803834|ref|WP_010118018.1|	hypothetical protein, partial [Acinetobacter sp. P8-3-8]	0.81	_	_	_	UniRef90_UPI0002487685	hypothetical protein AP8-3_18342, partial n=1 Tax=Acinetobacter sp. P8-3-8 RepID=UPI0002487685	0.81	GO:0035725;GO:0016021;GO:0005272	_	_	_	_	_	_	None	_
contig01990	368	63	658.16	96.34	9.98283e-05	0.00246334	2.80648	up	9.36139	yes	1657	isogroup00003	gi|147791422|emb|CAN76849.1|	hypothetical protein VITISV_005997 [Vitis vinifera]	0.79	gi|332319701|sp|P0CV95.1|NES2_FRAAN	RecName: Full=(3S,6E)-nerolidol synthase 2, chloroplastic/mitochondrial; Short=FaNES2; Flags: Precursor	0.78	UniRef90_E5GAH2	(3S)-linalool/(E)-nerolidol synthase n=8 Tax=Vitis vinifera RepID=E5GAH2_VITVI	0.79	GO:0000287;GO:0034007;GO:0010333;GO:0043693	29760.GSVIVG00004662001	hypothetical protein LOC100249275	0.7962	_	_	NOG262707	K15086	TPS14
contig02036	20	0	76.28	0	0.000164799	0.00357317	6.47709	up	4.90552	yes	777	isogroup00003	_	_	_	_	_	_	_	_	_	_	_	_	_	_	_	_	None	_
contig02051	20	0	113.54	0	0.000164799	0.00357317	6.47709	up	4.90552	yes	522	isogroup00003	_	_	_	_	_	_	_	_	_	_	_	_	_	_	_	_	None	_
contig02053	26	5	83.48	13.73	0.0057595	0.0431646	2.57992	up	5.52716	yes	923	isogroup00003	gi|374307307|gb|AEY78486.2|	iron superoxide dismutase, partial [Litchi chinensis]	0.92	gi|75264241|sp|Q9LU64.1|SODF2_ARATH	RecName: Full=Superoxide dismutase [Fe]	0.86	UniRef90_H9XW06	Superoxide dismutase n=5 Tax=rosids RepID=H9XW06_PRUPE	0.91	GO:0004784;GO:0006801;GO:0046872;GO:0055114	29760.GSVIVG00014163001	RecName: Full=Superoxide dismutase; EC=1.15.1.1;; Destroys radicals which are normally produ [...]	0.9387	COG0605	KOG0876	_	K04564	E1.15.1.1A, sodA, sodB, SOD2
contig02086	33	6	161.11	25.05	0.00291167	0.0270632	2.67068	up	5.8649	yes	607	isogroup00003	gi|470137442|ref|XP_004304473.1|	PREDICTED: uncharacterized protein LOC101301029 [Fragaria vesca subsp. vesca]	0.89	_	_	_	UniRef90_UPI0002C2DF18	PREDICTED: uncharacterized protein LOC101301029 n=1 Tax=Fragaria vesca subsp. vesca RepID=UPI0002C2DF18	0.89	GO:0016597;GO:0008152	_	_	_	_	_	_	None	_
contig02087	109	0	438.89	0	3.73727e-10	1.63263e-07	8.91006	up	7.39869	yes	736	isogroup00003	gi|351727809|ref|NP_001238709.1|	desiccation protectant protein Lea14 homolog [Glycine max]	0.91	gi|1170746|sp|P46519.1|LEA14_SOYBN	RecName: Full=Desiccation protectant protein Lea14 homolog	0.91	UniRef90_P46519	Desiccation protectant protein Lea14 homolog n=5 Tax=Glycine max RepID=LEA14_SOYBN	0.91	GO:0009269	29760.GSVIVG00026910001	SubName: Full=Putative uncharacterized protein (Chromosome chr15 scaffold_40, whole genome s [...]	0.8874	_	_	NOG296761;NOG294284	None	_
contig02133	36	2	177.81	8.45	0.000112765	0.00270888	4.25997	up	5.84419	yes	600	isogroup00003	gi|508782324|gb|EOY29580.1|	Aldehyde dehydrogenase 11A3 isoform 1 [Theobroma cacao]	0.94	gi|2494076|sp|P93338.1|GAPN_NICPL	RecName: Full=NADP-dependent glyceraldehyde-3-phosphate dehydrogenase; AltName: Full=Glyceraldehyde-3-phosphate dehydrogenase [NADP(+)]	0.93	UniRef90_P93338	NADP-dependent glyceraldehyde-3-phosphate dehydrogenase n=6 Tax=core eudicotyledons RepID=GAPN_NICPL	0.93	GO:0008886;GO:0006096;GO:0005737;GO:0055114	_	_	_	_	_	_	K00131	E1.2.1.9, gapN
HMEVHQZ01A0KMT	110	5	574.93	22.34	2.00375e-07	2.36342e-05	4.65127	up	7.46756	yes	567		gi|242068415|ref|XP_002449484.1|	hypothetical protein SORBIDRAFT_05g016450 [Sorghum bicolor]	0.9	_	_	_	UniRef90_I1E509	Uncharacterized protein n=2 Tax=Amphimedon queenslandica RepID=I1E509_AMPQE	0.84	_	_	_	_	_	_	_	None	_
HMEVHQZ01A52JT	20	1	121.7	5.2	0.00102803	0.0132232	4.25559	up	4.97117	yes	487		gi|196016778|ref|XP_002118239.1|	predicted protein [Trichoplax predicted protein [Trichoplax adhaerens]	0.7	_	_	_	UniRef90_I1E509	Uncharacterized protein n=2 Tax=Amphimedon queenslandica RepID=I1E509_AMPQE	0.74	_	_	_	_	_	_	_	None	_
HMEVHQZ01A5ZOH	118	22	667.35	106.38	0.000481091	0.0078921	2.67374	up	7.72897	yes	524		gi|84579145|dbj|BAE73006.1|	hypothetical protein [Macaca fascicularis]	0.81	_	_	_	UniRef90_J3KVJ4	Uncharacterized protein n=1 Tax=Oryza brachyantha RepID=J3KVJ4_ORYBR	0.74	GO:0035725;GO:0016021;GO:0005272	10228.JGI62277	hypothetical protein	0.8333	_	_	NOG230948	_	_
HMEVHQZ01A6WYN	19	1	104.66	4.71	0.00133434	0.0161919	4.18244	up	4.89888	yes	538		gi|497803834|ref|WP_010118018.1|	hypothetical protein, partial [Acinetobacter sp. P8-3-8]	0.7	_	_	_	UniRef90_UPI0002487685	hypothetical protein AP8-3_18342, partial n=1 Tax=Acinetobacter sp. P8-3-8 RepID=UPI0002487685	0.7	_	_	_	_	_	_	_	None	_
HMEVHQZ01A7PPQ	11	0	407.48	0	0.00416566	0.0341683	5.62778	up	4.02218	yes	80		_	_	_	_	_	_	_	_	_	_	_	_	_	_	_	_	None	_
HMEVHQZ01A8LLA	69	9	424.23	47.31	0.000175558	0.00377866	3.16578	up	6.88608	yes	482		gi|358399225|gb|EHK48568.1|	hypothetical protein TRIATDRAFT_255346 [Trichoderma atroviride IMI 206040]	0.7	_	_	_	UniRef90_G9NKZ9	Putative uncharacterized protein n=1 Tax=Trichoderma atroviride IMI 206040 RepID=G9NKZ9_HYPAI	0.7	_	10228.JGI62277	hypothetical protein	0.8095	_	_	NOG230948	None	_
HMEVHQZ01A9X1N	52	7	283.8	32.66	0.000327712	0.00594671	3.10973	up	6.47747	yes	543		gi|242068415|ref|XP_002449484.1|	hypothetical protein SORBIDRAFT_05g016450 [Sorghum bicolor]	0.9	_	_	_	UniRef90_I1E509	Uncharacterized protein n=2 Tax=Amphimedon queenslandica RepID=I1E509_AMPQE	0.84	_	_	_	_	_	_	_	None	_
HMEVHQZ01AF0G2	59	5	333.68	24.18	2.92624e-05	0.00103648	3.75512	up	6.60438	yes	524		gi|84579145|dbj|BAE73006.1|	hypothetical protein [Macaca fascicularis]	0.81	_	_	_	UniRef90_J3KVJ4	Uncharacterized protein n=1 Tax=Oryza brachyantha RepID=J3KVJ4_ORYBR	0.78	GO:0035725;GO:0016021;GO:0005272	_	_	_	_	_	_	None	_
HMEVHQZ01AKBFU	29	2	150.77	8.89	0.000497338	0.00797025	3.95021	up	5.54264	yes	570		gi|242068415|ref|XP_002449484.1|	hypothetical protein SORBIDRAFT_05g016450 [Sorghum bicolor]	0.88	_	_	_	UniRef90_I1E509	Uncharacterized protein n=2 Tax=Amphimedon queenslandica RepID=I1E509_AMPQE	0.82	_	_	_	_	_	_	_	None	_
HMEVHQZ01ANOCO	10	0	55.81	0	0.00614931	0.0435392	5.49319	up	3.88155	yes	531		gi|403334966|gb|EJY66654.1|	hypothetical protein OXYTRI_13059 [Oxytricha trifallax]	1	_	_	_	UniRef90_I1E509	Uncharacterized protein n=2 Tax=Amphimedon queenslandica RepID=I1E509_AMPQE	0.82	_	_	_	_	_	_	_	None	_
HMEVHQZ01AO271	26	0	1263.13	0	3.56805e-05	0.00119901	6.85185	up	5.29323	yes	61		_	_	_	_	_	_	_	_	_	_	_	_	_	_	_	_	None	_
HMEVHQZ01AOPF9	21	3	140.48	17.16	0.00728936	0.0498712	2.96278	up	5.15694	yes	443		gi|358399225|gb|EHK48568.1|	hypothetical protein TRIATDRAFT_255346 [Trichoderma atroviride IMI 206040]	0.67	_	_	_	UniRef90_G9NKZ9	Putative uncharacterized protein n=1 Tax=Trichoderma atroviride IMI 206040 RepID=G9NKZ9_HYPAI	0.67	_	_	_	_	_	_	_	None	_
HMEVHQZ01AQ73N	113	2	584.42	8.84	1.40018e-08	3.17598e-06	5.90405	up	7.47316	yes	573		gi|328850152|gb|EGF99321.1|	hypothetical protein MELLADRAFT_94729 [Melampsora larici-populina 98AG31]	0.77	_	_	_	UniRef90_F4RXJ7	Putative uncharacterized protein n=2 Tax=Melampsora larici-populina 98AG31 RepID=F4RXJ7_MELLP	0.75	_	_	_	_	_	_	_	_	_
HMEVHQZ01AQ84R	48	4	1847.37	131.63	4.85126e-05	0.00150657	3.76208	up	6.30045	yes	77		_	_	_	_	_	_	_	_	_	_	_	_	_	_	_	_	None	_
HMEVHQZ01ASCWO	131	30	1024.32	200.57	0.00132821	0.0161919	2.3815	up	7.92536	yes	379		_	_	_	_	_	_	_	_	_	_	_	_	_	_	_	_	None	_
HMEVHQZ01ATJKA	11	0	60.7	0	0.00416566	0.0341683	5.62778	up	4.02218	yes	537		gi|403334966|gb|EJY66654.1|	hypothetical protein OXYTRI_13059 [Oxytricha trifallax]	0.87	_	_	_	UniRef90_J9HR62	Uncharacterized protein n=1 Tax=Oxytricha trifallax RepID=J9HR62_9SPIT	0.87	_	_	_	_	_	_	_	None	_
HMEVHQZ01ATMG3	26	1	147.89	4.86	0.000243817	0.00466854	4.63036	up	5.34337	yes	521		gi|242068415|ref|XP_002449484.1|	hypothetical protein SORBIDRAFT_05g016450 [Sorghum bicolor]	0.9	_	_	_	UniRef90_I1E509	Uncharacterized protein n=2 Tax=Amphimedon queenslandica RepID=I1E509_AMPQE	0.85	_	_	_	_	_	_	_	None	_
HMEVHQZ01B02IP	24	0	128.85	0	5.79138e-05	0.00167917	6.73742	up	5.17498	yes	552		gi|497803834|ref|WP_010118018.1|	hypothetical protein, partial [Acinetobacter sp. P8-3-8]	0.68	_	_	_	UniRef90_I1E509	Uncharacterized protein n=2 Tax=Amphimedon queenslandica RepID=I1E509_AMPQE	0.84	_	_	_	_	_	_	_	None	_
HMEVHQZ01B3N39	13	0	131.94	0	0.00199604	0.0214225	5.86429	up	4.26884	yes	292		gi|328850152|gb|EGF99321.1|	hypothetical protein MELLADRAFT_94729 [Melampsora larici-populina 98AG31]	0.77	_	_	_	UniRef90_F4RXJ7	Putative uncharacterized protein n=2 Tax=Melampsora larici-populina 98AG31 RepID=F4RXJ7_MELLP	0.77	_	10228.JGI62277	hypothetical protein	0.8605	_	_	NOG230948	None	_
HMEVHQZ01B3Y0U	67	3	766.62	29.35	3.84753e-06	0.000221374	4.62592	up	6.74252	yes	259		gi|217070130|gb|ACJ83425.1|	unknown [Medicago truncatula]	0.65	gi|74747393|sp|Q5VWG9.1|TAF3_HUMAN	RecName: Full=Transcription initiation factor TFIID subunit 3; AltName: Full=140 kDa TATA box-binding protein-associated factor; AltName: Full=TBP-associated factor	0.86	UniRef90_H9HKA8	Uncharacterized protein n=1 Tax=Atta cephalotes RepID=H9HKA8_ATTCE	0.83	_	_	_	_	_	_	_	_	_
HMEVHQZ01B5VPB	149	14	1158.95	93.11	6.66173e-06	0.000332946	3.65169	up	7.96594	yes	381		_	_	_	_	_	_	UniRef90_J9HR62	Uncharacterized protein n=1 Tax=Oxytricha trifallax RepID=J9HR62_9SPIT	0.72	_	_	_	_	_	_	_	None	_
HMEVHQZ01B7KFH	87	3	2261.62	66.68	4.65718e-07	4.53979e-05	5.00166	up	7.11199	yes	114		_	_	_	_	_	_	_	_	_	_	_	_	_	_	_	_	None	_
HMEVHQZ01B7NM4	238	35	1306.13	164.23	5.20531e-05	0.00158648	3.02124	up	8.70454	yes	540		gi|253760001|ref|XP_002488959.1|	hypothetical protein SORBIDRAFT_1180s002020 [Sorghum bicolor]	0.75	_	_	_	UniRef90_B3SDD1	Predicted protein n=1 Tax=Trichoplax adhaerens RepID=B3SDD1_TRIAD	0.85	_	_	_	_	_	_	_	None	_
HMEVHQZ01B9KKA	18	1	94.25	4.48	0.00229484	0.0233745	4.10538	up	4.82288	yes	566		gi|242068415|ref|XP_002449484.1|	hypothetical protein SORBIDRAFT_05g016450 [Sorghum bicolor]	0.9	_	_	_	UniRef90_I1E509	Uncharacterized protein n=2 Tax=Amphimedon queenslandica RepID=I1E509_AMPQE	0.77	_	_	_	_	_	_	_	None	_
HMEVHQZ01BA6W4	89	4	483.06	18.56	3.92242e-07	3.92076e-05	4.64972	up	7.15787	yes	546		gi|84579145|dbj|BAE73006.1|	hypothetical protein [Macaca fascicularis]	0.79	_	_	_	UniRef90_J3KVJ4	Uncharacterized protein n=1 Tax=Oryza brachyantha RepID=J3KVJ4_ORYBR	0.71	GO:0035725;GO:0016021;GO:0005272	10228.JGI62277	hypothetical protein	0.8095	_	_	NOG230948	None	_
HMEVHQZ01BBHWP	139	8	751.69	36.99	3.70398e-07	3.73973e-05	4.33844	up	7.82271	yes	548		gi|328850152|gb|EGF99321.1|	hypothetical protein MELLADRAFT_94729 [Melampsora larici-populina 98AG31]	0.75	_	_	_	UniRef90_F4RXJ7	Putative uncharacterized protein n=2 Tax=Melampsora larici-populina 98AG31 RepID=F4RXJ7_MELLP	0.73	_	_	_	_	_	_	_	None	_
HMEVHQZ01BGFCW	22	0	513.36	0	9.63608e-05	0.002408	6.61312	up	5.0464	yes	127		_	_	_	_	_	_	_	_	_	_	_	_	_	_	_	_	None	_
HMEVHQZ01BPA3K	393	121	21175.5	5574.46	0.00458465	0.0369877	1.96264	up	9.59447	yes	55		_	_	_	_	_	_	_	_	_	_	_	_	_	_	_	_	None	_
HMEVHQZ01BRTPW	270	25	1547.67	122.53	2.00525e-06	0.000135154	3.68405	up	8.82701	yes	517		gi|358399225|gb|EHK48568.1|	hypothetical protein TRIATDRAFT_255346 [Trichoderma atroviride IMI 206040]	0.8	_	_	_	UniRef90_G9NKZ9	Putative uncharacterized protein n=1 Tax=Trichoderma atroviride IMI 206040 RepID=G9NKZ9_HYPAI	0.8	_	10228.JGI62277	hypothetical protein	0.878	_	_	NOG230948	None	_
HMEVHQZ01BTOEJ	21	0	314.31	0	0.000125561	0.00294432	6.5467	up	4.97764	yes	198		gi|217070420|gb|ACJ83570.1|	unknown [Medicago truncatula]	0.85	_	_	_	UniRef90_K7E1M0	Uncharacterized protein n=1 Tax=Monodelphis domestica RepID=K7E1M0_MONDO	0.76	_	_	_	_	_	_	_	None	_
HMEVHQZ01BUI6A	26	2	138.58	9.11	0.000921321	0.0124479	3.79396	up	5.39171	yes	556		gi|358399225|gb|EHK48568.1|	hypothetical protein TRIATDRAFT_255346 [Trichoderma atroviride IMI 206040]	0.85	_	_	_	UniRef90_G9NKZ9	Putative uncharacterized protein n=1 Tax=Trichoderma atroviride IMI 206040 RepID=G9NKZ9_HYPAI	0.85	_	_	_	_	_	_	_	None	_
HMEVHQZ01BW4N1	211	11	1110.65	49.51	7.45657e-08	1.11329e-05	4.4934	up	8.42285	yes	563		gi|328853743|gb|EGG02880.1|	hypothetical protein MELLADRAFT_90623 [Melampsora larici-populina 98AG31]	0.72	_	_	_	UniRef90_F4RXJ7	Putative uncharacterized protein n=2 Tax=Melampsora larici-populina 98AG31 RepID=F4RXJ7_MELLP	0.72	_	_	_	_	_	_	_	None	_
HMEVHQZ01C2AH3	88	10	498.64	48.45	5.23806e-05	0.00158825	3.36791	up	7.22186	yes	523		gi|253760001|ref|XP_002488959.1|	hypothetical protein SORBIDRAFT_1180s002020 [Sorghum bicolor]	0.86	_	_	_	UniRef90_F4RXJ7	Putative uncharacterized protein n=2 Tax=Melampsora larici-populina 98AG31 RepID=F4RXJ7_MELLP	0.75	_	_	_	_	_	_	_	None	_
HMEVHQZ01C2G7G	99	20	685.48	118.4	0.000893946	0.0122179	2.55672	up	7.49032	yes	428		gi|195976673|dbj|BAG68575.1|	arginine decarboxylase [Prunus hypothetical protein PRUPE_ppa002034mg [Prunus persica]	0.89	gi|3914997|sp|Q43075.1|SPE1_PEA	RecName: Full=Arginine decarboxylase; Short=ADC; Short=ARGDC	0.74	UniRef90_B3Y023	Arginine decarboxylase n=1 Tax=Prunus persica RepID=B3Y023_PRUPE	0.89	GO:0008295;GO:0006560;GO:0008792;GO:0006527	_	_	_	_	_	_	K01583	E4.1.1.19
HMEVHQZ01C6O72	78	7	449.71	34.51	1.86873e-05	0.000744652	3.6926	up	7.01835	yes	514		gi|84579145|dbj|BAE73006.1|	hypothetical protein [Macaca fascicularis]	0.74	_	_	_	UniRef90_J3KVJ4	Uncharacterized protein n=1 Tax=Oryza brachyantha RepID=J3KVJ4_ORYBR	0.71	GO:0016020;GO:0005524;GO:0006814	_	_	_	_	_	_	K05692	ACTB_G1
HMEVHQZ01C765Z	13	0	184.33	0	0.00199604	0.0214225	5.86429	up	4.26884	yes	209		gi|217070420|gb|ACJ83570.1|	unknown [Medicago truncatula]	0.73	_	_	_	UniRef90_B7FFX4	Putative uncharacterized protein (Fragment) n=1 Tax=Medicago truncatula RepID=B7FFX4_MEDTR	0.73	_	_	_	_	_	_	_	None	_
HMEVHQZ01C8DX2	653	44	3570.41	205.7	6.09198e-08	1.01204e-05	4.14863	up	10.0765	yes	542		gi|84579145|dbj|BAE73006.1|	hypothetical protein [Macaca fascicularis]	0.77	_	_	_	UniRef90_J3KVJ4	Uncharacterized protein n=1 Tax=Oryza brachyantha RepID=J3KVJ4_ORYBR	0.72	GO:0016020;GO:0006814	_	_	_	_	_	_	None	_
HMEVHQZ01C9REY	565	6	4165.11	37.82	1.67504e-13	3.29285e-10	6.75908	up	9.80064	yes	402		gi|224105611|ref|XP_002313872.1|	predicted protein [Populus predicted protein [Populus trichocarpa]	0.9	gi|109940187|sp|Q8L9J9.2|CAES_ARATH	RecName: Full=Probable carbohydrate esterase At4g34215	0.77	UniRef90_B9HS55	Predicted protein n=1 Tax=Populus trichocarpa RepID=B9HS55_POPTR	0.9	_	_	_	_	_	_	_	_	_
HMEVHQZ01C9S03	47	2	246.09	8.95	1.70996e-05	0.000695483	4.64252	up	6.21995	yes	566		gi|328850152|gb|EGF99321.1|	hypothetical protein MELLADRAFT_94729 [Melampsora larici-populina 98AG31]	0.77	_	_	_	UniRef90_F4RXJ7	Putative uncharacterized protein n=2 Tax=Melampsora larici-populina 98AG31 RepID=F4RXJ7_MELLP	0.75	_	_	_	_	_	_	_	None	_
HMEVHQZ01CB0I1	19	0	109.12	0	0.00021796	0.00432073	6.40394	up	4.8297	yes	516		gi|398394659|ref|XP_003850788.1|	hypothetical protein MYCGRDRAFT_45585 [Zymoseptoria tritici IPO323]	0.84	_	_	_	UniRef90_M2XZ89	Uncharacterized protein n=3 Tax=Mycosphaerellaceae RepID=M2XZ89_MYCPJ	0.84	_	_	_	_	_	_	_	None	_
HMEVHQZ01CB0LN	19	0	102.19	0	0.00021796	0.00432073	6.40394	up	4.8297	yes	551		gi|328850152|gb|EGF99321.1|	hypothetical protein MELLADRAFT_94729 [Melampsora larici-populina 98AG31]	0.75	_	_	_	UniRef90_F4RXJ7	Putative uncharacterized protein n=2 Tax=Melampsora larici-populina 98AG31 RepID=F4RXJ7_MELLP	0.73	_	_	_	_	_	_	_	None	_
HMEVHQZ01CBJ4J	52	11	2656.93	480.56	0.00289655	0.0270078	2.47747	up	6.56241	yes	58		_	_	_	_	_	_	_	_	_	_	_	_	_	_	_	_	None	_
HMEVHQZ01CCNS5	27	2	148.17	9.38	0.000747106	0.0106042	3.84795	up	5.44375	yes	540		gi|242068415|ref|XP_002449484.1|	hypothetical protein SORBIDRAFT_05g016450 [Sorghum bicolor]	0.9	_	_	_	UniRef90_I1E509	Uncharacterized protein n=2 Tax=Amphimedon queenslandica RepID=I1E509_AMPQE	0.85	_	_	_	_	_	_	_	None	_
HMEVHQZ01CDYK5	27	5	156.28	24.74	0.00477114	0.0376426	2.6339	up	5.57452	yes	512		gi|296473129|tpg|DAA15244.1|	TPA: hypothetical protein BOS_23187 [Bos taurus]	0.75	_	_	_	UniRef90_J3KVJ4	Uncharacterized protein n=1 Tax=Oryza brachyantha RepID=J3KVJ4_ORYBR	0.75	GO:0016020;GO:0006814	_	_	_	_	_	_	None	_
HMEVHQZ01CGUO4	29	5	157.4	23.2	0.00276276	0.0268518	2.73616	up	5.66494	yes	546		gi|242068415|ref|XP_002449484.1|	hypothetical protein SORBIDRAFT_05g016450 [Sorghum bicolor]	0.9	_	_	_	UniRef90_I1E509	Uncharacterized protein n=2 Tax=Amphimedon queenslandica RepID=I1E509_AMPQE	0.85	_	_	_	_	_	_	_	None	_
HMEVHQZ01CIMV2	612	83	3474.44	402.89	1.3815e-05	0.000588887	3.14369	up	10.0587	yes	522		gi|84579145|dbj|BAE73006.1|	hypothetical protein [Macaca fascicularis]	0.77	_	_	_	UniRef90_J3KVJ4	Uncharacterized protein n=1 Tax=Oryza brachyantha RepID=J3KVJ4_ORYBR	0.72	GO:0016020;GO:0006814	59729.ENSTGUP00000016636	annotation not avaliable	0.75	_	_	NOG230948	None	_
HMEVHQZ01CL0WO	253	38	1806.66	232.01	4.95952e-05	0.00151665	2.99157	up	8.79649	yes	415		gi|303291416|ref|XP_003064993.1|	predicted protein [Micromonas pusilla CCMP1545]	0.94	_	_	_	UniRef90_M1BN49	Uncharacterized protein n=3 Tax=Viridiplantae RepID=M1BN49_SOLTU	0.96	_	4558.Sb0016s002040.1	hypothetical protein	0.962	_	_	NOG116924;NOG257205;NOG271870	None	_
HMEVHQZ01CLC9M	197	25	1079.13	117.09	2.53998e-05	0.000936221	3.22973	up	8.40837	yes	541		gi|242068415|ref|XP_002449484.1|	hypothetical protein SORBIDRAFT_05g016450 [Sorghum bicolor]	0.9	_	_	_	UniRef90_I1E509	Uncharacterized protein n=2 Tax=Amphimedon queenslandica RepID=I1E509_AMPQE	0.84	_	_	_	_	_	_	_	None	_
HMEVHQZ01CLFWT	865	244	14648.1	3532.91	0.00234648	0.0238387	2.09012	up	10.7092	yes	175		gi|363497942|gb|AEW24434.1|	dehydrin 1 [Camellia sinensis]	0.8	gi|34098764|sp|Q9XJ56.1|ECP44_DAUCA	RecName: Full=Phosphoprotein ECPP44	0.72	UniRef90_G9HVM7	Dehydrin 1 n=2 Tax=Camellia sinensis RepID=G9HVM7_CAMSI	0.8	GO:0050832;GO:0010286;GO:0006970;GO:0009737;GO:0005509;GO:0005886;GO:0009507;GO:0009269;GO:0009631	_	_	_	_	_	_	None	_
HMEVHQZ01COZHH	38	4	496.09	44.65	0.000247831	0.00469207	3.42683	up	5.98383	yes	227		gi|321443852|gb|EFX60215.1|	hypothetical protein DAPPUDRAFT_72393 [Daphnia pulex]	0.8	_	_	_	UniRef90_E9I5F1	Putative uncharacterized protein (Fragment) n=5 Tax=Daphnia pulex RepID=E9I5F1_DAPPU	0.8	_	_	_	_	_	_	_	None	_
HMEVHQZ01CRACR	64	12	374.09	59.97	0.00124989	0.0154371	2.65324	up	6.8395	yes	507		gi|328850149|gb|EGF99318.1|	hypothetical protein MELLADRAFT_94733 [Melampsora larici-populina 98AG31]	0.9	_	_	_	UniRef90_F4S7R4	Putative uncharacterized protein n=1 Tax=Melampsora larici-populina 98AG31 RepID=F4S7R4_MELLP	0.9	_	10228.JGI62277	hypothetical protein	0.8095	_	_	NOG230948	None	_
HMEVHQZ01CSYL4	32	2	192.36	10.28	0.000230561	0.00450989	4.09118	up	5.67952	yes	493		gi|358399225|gb|EHK48568.1|	hypothetical protein TRIATDRAFT_255346 [Trichoderma atroviride IMI 206040]	0.72	_	_	_	UniRef90_G9NKZ9	Putative uncharacterized protein n=1 Tax=Trichoderma atroviride IMI 206040 RepID=G9NKZ9_HYPAI	0.72	_	10228.JGI62277	hypothetical protein	0.8571	_	_	NOG230948	K05692	ACTB_G1
HMEVHQZ01CUIFZ	65	13	1030.09	176.15	0.00172341	0.0194337	2.56252	up	6.87558	yes	187		gi|497625702|ref|WP_009939886.1|	hypothetical protein [Mycobacterium tuberculosis]	0.97	_	_	_	UniRef90_B7FFL2	Putative uncharacterized protein (Fragment) n=1 Tax=Medicago truncatula RepID=B7FFL2_MEDTR	0.82	_	_	_	_	_	_	_	None	_
HMEVHQZ01CVK19	18	0	100.65	0	0.000390825	0.00665391	6.32688	up	4.74978	yes	530		gi|242068415|ref|XP_002449484.1|	hypothetical protein SORBIDRAFT_05g016450 [Sorghum bicolor]	0.9	_	_	_	UniRef90_I1E509	Uncharacterized protein n=2 Tax=Amphimedon queenslandica RepID=I1E509_AMPQE	0.89	_	_	_	_	_	_	_	None	_
HMEVHQZ01CWDJR	116	2	1067.59	15.74	1.05926e-08	2.65829e-06	5.94178	up	7.51081	yes	322		gi|403334966|gb|EJY66654.1|	hypothetical protein OXYTRI_13059 [Oxytricha trifallax]	0.76	_	_	_	UniRef90_J9HR62	Uncharacterized protein n=1 Tax=Oxytricha trifallax RepID=J9HR62_9SPIT	0.76	_	_	_	_	_	_	_	None	_
HMEVHQZ01CXMOV	15	1	188.36	10.74	0.00547934	0.0416155	3.84594	up	4.56826	yes	236		gi|328853743|gb|EGG02880.1|	hypothetical protein MELLADRAFT_90623 [Melampsora larici-populina 98AG31]	0.64	_	_	_	UniRef90_F4RXJ7	Putative uncharacterized protein n=2 Tax=Melampsora larici-populina 98AG31 RepID=F4RXJ7_MELLP	0.64	_	_	_	_	_	_	_	None	_
HMEVHQZ01D036Z	15	1	78.54	4.48	0.00547934	0.0416155	3.84594	up	4.56826	yes	566		gi|242068415|ref|XP_002449484.1|	hypothetical protein SORBIDRAFT_05g016450 [Sorghum bicolor]	0.9	_	_	_	UniRef90_I1E509	Uncharacterized protein n=2 Tax=Amphimedon queenslandica RepID=I1E509_AMPQE	0.85	_	_	_	_	_	_	_	None	_
HMEVHQZ01D0TSP	46	5	377.62	35.09	0.000168571	0.0036349	3.3976	up	6.26804	yes	361		gi|358399225|gb|EHK48568.1|	hypothetical protein TRIATDRAFT_255346 [Trichoderma atroviride IMI 206040]	0.76	_	_	_	UniRef90_G9NKZ9	Putative uncharacterized protein n=1 Tax=Trichoderma atroviride IMI 206040 RepID=G9NKZ9_HYPAI	0.76	_	10228.JGI62277	hypothetical protein	0.8636	_	_	NOG230948	None	_
HMEVHQZ01D40BO	29	2	350.78	20.68	0.000497338	0.00797025	3.95021	up	5.54264	yes	245		gi|497625702|ref|WP_009939886.1|	hypothetical protein [Mycobacterium tuberculosis]	0.73	_	_	_	UniRef90_K7E3F1	Uncharacterized protein n=1 Tax=Monodelphis domestica RepID=K7E3F1_MONDO	0.93	_	_	_	_	_	_	_	None	_
HMEVHQZ01D545D	57	9	310.51	41.92	0.000639659	0.00957459	2.89114	up	6.6379	yes	544		gi|84579145|dbj|BAE73006.1|	hypothetical protein [Macaca fascicularis]	0.79	_	_	_	UniRef90_J3KVJ4	Uncharacterized protein n=1 Tax=Oryza brachyantha RepID=J3KVJ4_ORYBR	0.75	GO:0035725;GO:0016021;GO:0005272	_	_	_	_	_	_	None	_
HMEVHQZ01D6X70	138	18	742.22	82.78	4.16758e-05	0.00136927	3.1848	up	7.89554	yes	551		gi|328850152|gb|EGF99321.1|	hypothetical protein MELLADRAFT_94729 [Melampsora larici-populina 98AG31]	0.75	_	_	_	UniRef90_F4RXJ7	Putative uncharacterized protein n=2 Tax=Melampsora larici-populina 98AG31 RepID=F4RXJ7_MELLP	0.74	_	_	_	_	_	_	_	None	_
HMEVHQZ01D7KWR	108	7	623.89	34.57	1.40645e-06	0.000101774	4.16092	up	7.46382	yes	513		gi|449439485|ref|XP_004137516.1|	PREDICTED: mitogen-activated protein kinase kinase 4-like [Cucumis sativus]	0.9	gi|75318633|sp|O80397.1|M2K4_ARATH	RecName: Full=Mitogen-activated protein kinase kinase 4; Short=AtMKK4; Short=MAP kinase kinase 4	0.73	UniRef90_UPI0002B413DF	UPI0002B413DF related cluster n=2 Tax=unknown RepID=UPI0002B413DF	0.9	GO:0010120;GO:0009611;GO:0005524;GO:0009873;GO:0009862;GO:0009069;GO:0030295;GO:0042742;GO:0046777;GO:0002229;GO:0009693;GO:0009926;GO:0004674;GO:0045860;GO:0009651	59689.fgenesh2_kg.3__624__AT3G06230.1	annotation not avaliable	0.783	COG0515	_	_	None	_
HMEVHQZ01D9FXD	14	0	77.99	0	0.00140897	0.0166179	5.96944	up	4.37833	yes	532		gi|398394659|ref|XP_003850788.1|	hypothetical protein MYCGRDRAFT_45585 [Zymoseptoria tritici IPO323]	0.82	_	_	_	UniRef90_M2XZ89	Uncharacterized protein n=3 Tax=Mycosphaerellaceae RepID=M2XZ89_MYCPJ	0.82	_	_	_	_	_	_	_	None	_
HMEVHQZ01DBJ75	565	39	3159.2	186.45	7.69524e-08	1.13457e-05	4.11276	up	9.86905	yes	530		gi|358399225|gb|EHK48568.1|	hypothetical protein TRIATDRAFT_255346 [Trichoderma atroviride IMI 206040]	0.76	_	_	_	UniRef90_G9NKZ9	Putative uncharacterized protein n=1 Tax=Trichoderma atroviride IMI 206040 RepID=G9NKZ9_HYPAI	0.76	_	10228.JGI62277	hypothetical protein	0.8636	_	_	NOG230948	None	_
HMEVHQZ01DCQ5Q	10	0	211.68	0	0.00614931	0.0435392	5.49319	up	3.88155	yes	140		_	_	_	_	_	_	_	_	_	_	_	_	_	_	_	_	None	_
HMEVHQZ01DDHX8	33	1	177.81	4.61	4.69243e-05	0.00146421	4.97166	up	5.68437	yes	550		gi|242068415|ref|XP_002449484.1|	hypothetical protein SORBIDRAFT_05g016450 [Sorghum bicolor]	0.9	_	_	_	UniRef90_I1E509	Uncharacterized protein n=2 Tax=Amphimedon queenslandica RepID=I1E509_AMPQE	0.82	_	_	_	_	_	_	_	None	_
HMEVHQZ01DEHK0	408	4	7509.98	62.95	3.88576e-13	4.58325e-10	6.84354	up	9.32847	yes	161		_	_	_	_	_	_	_	_	_	_	_	_	_	_	_	_	None	_
HMEVHQZ01DGTD4	70	19	380.63	88.34	0.00598095	0.0435392	2.13099	up	7.058	yes	545		gi|84579145|dbj|BAE73006.1|	hypothetical protein [Macaca fascicularis]	0.79	_	_	_	UniRef90_J3KVJ4	Uncharacterized protein n=1 Tax=Oryza brachyantha RepID=J3KVJ4_ORYBR	0.75	GO:0016020;GO:0005524;GO:0006814	_	_	_	_	_	_	None	_
HMEVHQZ01DJUIE	152	46	926.85	239.83	0.00614936	0.0435392	1.98352	up	8.21479	yes	486		gi|443733918|gb|ELU18102.1|	hypothetical protein CAPTEDRAFT_143611, partial [Capitella teleta]	0.92	_	_	_	UniRef90_K7LYP3	Uncharacterized protein (Fragment) n=2 Tax=Glycine max RepID=K7LYP3_SOYBN	0.92	_	3694.gw1.7267.2.1	annotation not avaliable	0.9733	_	_	NOG116924;NOG257205;NOG271870	None	_
HMEVHQZ01DJVGS	12	0	66.35	0	0.00286389	0.0268518	5.75088	up	4.15063	yes	536		gi|328850152|gb|EGF99321.1|	hypothetical protein MELLADRAFT_94729 [Melampsora larici-populina 98AG31]	0.75	_	_	_	UniRef90_F4RXJ7	Putative uncharacterized protein n=2 Tax=Melampsora larici-populina 98AG31 RepID=F4RXJ7_MELLP	0.75	_	_	_	_	_	_	_	None	_
HMEVHQZ01DMWPZ	29	3	472.21	41.77	0.00117558	0.0146065	3.42418	up	5.58464	yes	182		gi|497625702|ref|WP_009939886.1|	hypothetical protein [Mycobacterium tuberculosis]	0.86	_	_	_	UniRef90_UPI00016C3FF9	hypothetical protein GobsU_18155 n=1 Tax=Gemmata obscuriglobus UQM 2246 RepID=UPI00016C3FF9	0.87	_	_	_	_	_	_	_	None	_
HMEVHQZ01DRB0F	50	9	559.15	86.06	0.00137813	0.0165699	2.70291	up	6.47091	yes	265		gi|497625702|ref|WP_009939886.1|	hypothetical protein [Mycobacterium tuberculosis]	0.72	_	_	_	UniRef90_K7E5E5	Uncharacterized protein (Fragment) n=1 Tax=Monodelphis domestica RepID=K7E5E5_MONDO	0.83	_	_	_	_	_	_	_	_	_
HMEVHQZ01DSQBF	189	7	1860.8	58.93	1.15241e-08	2.83182e-06	4.96698	up	8.24512	yes	301		gi|403334966|gb|EJY66654.1|	hypothetical protein OXYTRI_13059 [Oxytricha trifallax]	0.76	_	_	_	UniRef90_J9HR62	Uncharacterized protein n=1 Tax=Oxytricha trifallax RepID=J9HR62_9SPIT	0.76	_	_	_	_	_	_	_	None	_
HMEVHQZ01DUCC7	107	28	613.33	137.23	0.00313181	0.0280483	2.18872	up	7.66493	yes	517		gi|358399225|gb|EHK48568.1|	hypothetical protein TRIATDRAFT_255346 [Trichoderma atroviride IMI 206040]	0.77	_	_	_	UniRef90_G9NKZ9	Putative uncharacterized protein n=1 Tax=Trichoderma atroviride IMI 206040 RepID=G9NKZ9_HYPAI	0.77	_	_	_	_	_	_	_	None	_
HMEVHQZ01DVK8R	78	11	1031.93	124.43	0.000213985	0.00432073	3.06034	up	7.07687	yes	224		gi|217070636|gb|ACJ83678.1|	unknown [Medicago truncatula]	0.92	_	_	_	UniRef90_B7FG61	Putative uncharacterized protein (Fragment) n=1 Tax=Medicago truncatula RepID=B7FG61_MEDTR	0.92	_	_	_	_	_	_	_	None	_
HMEVHQZ01DW2WR	13	0	72.55	0	0.00199604	0.0214225	5.86429	up	4.26884	yes	531		gi|328850152|gb|EGF99321.1|	hypothetical protein MELLADRAFT_94729 [Melampsora larici-populina 98AG31]	0.7	_	_	_	UniRef90_F4RXJ7	Putative uncharacterized protein n=2 Tax=Melampsora larici-populina 98AG31 RepID=F4RXJ7_MELLP	0.72	_	_	_	_	_	_	_	None	_
HMEVHQZ01E0WAN	10	0	411.6	0	0.00614931	0.0435392	5.49319	up	3.88155	yes	72		_	_	_	_	_	_	_	_	_	_	_	_	_	_	_	_	None	_
HMEVHQZ01EAFOW	199	10	1040.1	44.69	6.6544e-08	1.06873e-05	4.54303	up	8.33563	yes	567		gi|328850152|gb|EGF99321.1|	hypothetical protein MELLADRAFT_94729 [Melampsora larici-populina 98AG31]	0.77	_	_	_	UniRef90_F4RXJ7	Putative uncharacterized protein n=2 Tax=Melampsora larici-populina 98AG31 RepID=F4RXJ7_MELLP	0.75	_	_	_	_	_	_	_	None	_
HMEVHQZ01EHA3W	29	1	156.54	4.62	0.000127312	0.00296767	4.78661	up	5.49928	yes	549		gi|328850152|gb|EGF99321.1|	hypothetical protein MELLADRAFT_94729 [Melampsora larici-populina 98AG31]	0.77	_	_	_	UniRef90_F4RXJ7	Putative uncharacterized protein n=2 Tax=Melampsora larici-populina 98AG31 RepID=F4RXJ7_MELLP	0.75	_	_	_	_	_	_	_	None	_
HMEVHQZ01EKZWE	2011	36	12162.4	186.16	3.4019e-13	4.58325e-10	6.05858	up	11.6438	yes	490		gi|462420423|gb|EMJ24686.1|	hypothetical protein PRUPE_ppa013508mg [Prunus persica]	0.92	gi|730832|sp|Q07502.1|DEF_SOYBN	RecName: Full=Defensin-like protein; AltName: Full=8.4 kDa sulfur-rich protein; AltName: Full=Probable proteinase inhibitor P322; AltName: Full=Protein SE60; Flags: Pr	0.8	UniRef90_A9PA28	Predicted protein n=1 Tax=Populus trichocarpa RepID=A9PA28_POPTR	0.89	GO:0006952	3694.estExt_Genewise1_v1.C_LG_XIX0272	SubName: Full=Putative uncharacterized protein;	0.8933	_	_	NOG288598	None	_
HMEVHQZ01ELTZU	14	1	110.64	6.76	0.00744743	0.0499625	3.74794	up	4.47265	yes	375		_	_	_	_	_	_	_	_	_	_	_	_	_	_	_	_	None	_
HMEVHQZ01ENCHT	34	0	426.94	0	5.18875e-06	0.000272006	7.23594	up	5.68921	yes	236		gi|356551332|ref|XP_003544030.1|	PREDICTED: uncharacterized protein LOC100803147 [Glycine max]	0.84	_	_	_	UniRef90_I1LXT0	Uncharacterized protein n=1 Tax=Glycine max RepID=I1LXT0_SOYBN	0.84	_	_	_	_	_	_	_	None	_
HMEVHQZ01EOSFQ	17	0	96.51	0	0.000530405	0.00837008	6.24548	up	4.66528	yes	522		gi|358399225|gb|EHK48568.1|	hypothetical protein TRIATDRAFT_255346 [Trichoderma atroviride IMI 206040]	0.91	_	_	_	UniRef90_G9NKZ9	Putative uncharacterized protein n=1 Tax=Trichoderma atroviride IMI 206040 RepID=G9NKZ9_HYPAI	0.91	_	10228.JGI62277	hypothetical protein	0.7857	_	_	NOG230948	None	_
HMEVHQZ01EQREN	15	1	83.87	4.78	0.00547934	0.0416155	3.84594	up	4.56826	yes	530		gi|340387197|ref|XP_003392094.1|	PREDICTED: hypothetical protein LOC100640902 [Amphimedon queenslandica]	0.88	_	_	_	UniRef90_I1E509	Uncharacterized protein n=2 Tax=Amphimedon queenslandica RepID=I1E509_AMPQE	0.87	_	_	_	_	_	_	_	None	_
HMEVHQZ01EV55I	23	3	126.93	14.16	0.00472911	0.0375369	3.09269	up	5.27601	yes	537		gi|242068415|ref|XP_002449484.1|	hypothetical protein SORBIDRAFT_05g016450 [Sorghum bicolor]	0.85	_	_	_	UniRef90_I1E509	Uncharacterized protein n=2 Tax=Amphimedon queenslandica RepID=I1E509_AMPQE	0.79	_	_	_	_	_	_	_	None	_
HMEVHQZ01EVKAF	71	17	407.77	83.48	0.00280825	0.0268518	2.30945	up	7.04583	yes	516		gi|497803834|ref|WP_010118018.1|	hypothetical protein, partial [Acinetobacter sp. P8-3-8]	0.72	_	_	_	UniRef90_UPI0002487685	hypothetical protein AP8-3_18342, partial n=1 Tax=Acinetobacter sp. P8-3-8 RepID=UPI0002487685	0.72	_	10228.JGI62277	hypothetical protein	0.9211	_	_	NOG230948	K05692	ACTB_G1
HMEVHQZ01EXH2V	107	0	587.21	0	4.34651e-10	1.76783e-07	8.8834	up	7.37166	yes	540		gi|242068415|ref|XP_002449484.1|	hypothetical protein SORBIDRAFT_05g016450 [Sorghum bicolor]	0.9	_	_	_	UniRef90_I1E509	Uncharacterized protein n=2 Tax=Amphimedon queenslandica RepID=I1E509_AMPQE	0.84	_	_	_	_	_	_	_	None	_
HMEVHQZ01EXUTK	18	1	166.18	7.89	0.00229484	0.0233745	4.10538	up	4.82288	yes	321		gi|470138248|ref|XP_004304870.1|	PREDICTED: uncharacterized protein LOC101302284 [Fragaria vesca subsp. vesca]	0.9	gi|119711|sp|P06599.1|EXTN_DAUCA	RecName: Full=Extensin; Flags: Precursor	0.59	UniRef90_UPI0002C2F749	PREDICTED: uncharacterized protein LOC101302284 n=1 Tax=Fragaria vesca subsp. vesca RepID=UPI0002C2F749	0.9	GO:0005524;GO:0006310;GO:0003676;GO:0008026	_	_	_	_	_	_	None	_
HMEVHQZ01EYG73	69	14	382.92	66.43	0.00179078	0.0199455	2.54359	up	6.96574	yes	534		gi|497803834|ref|WP_010118018.1|	hypothetical protein, partial [Acinetobacter sp. P8-3-8]	0.77	_	_	_	UniRef90_UPI0002487685	hypothetical protein AP8-3_18342, partial n=1 Tax=Acinetobacter sp. P8-3-8 RepID=UPI0002487685	0.77	_	_	_	_	_	_	_	None	_
HMTIGON02F8SP0	156	48	1213.4	319.22	0.00663811	0.0463842	1.9599	up	8.25736	yes	381		_	_	_	_	_	_	_	_	_	_	_	_	_	_	_	_	None	_
HMTIGON02FRBF4	320	70	1967.47	367.99	0.000594996	0.00913799	2.45359	up	9.20879	yes	482		gi|403333060|gb|EJY65597.1|	hypothetical protein OXYTRI_14248 [Oxytricha trifallax]	0.95	_	_	_	UniRef90_J9HKN0	Uncharacterized protein n=2 Tax=Oxytricha trifallax RepID=J9HKN0_9SPIT	0.95	_	4558.Sb01g024170.1	hypothetical protein	1	_	_	NOG114628	None	_
HMTIGON02G4RRC	26	3	143.48	14.16	0.00254733	0.0252062	3.26794	up	5.43838	yes	537		gi|397603475|gb|EJK58437.1|	hypothetical protein THAOC_21438 [Thalassiosira oceanica]	0.84	_	_	_	UniRef90_I1E509	Uncharacterized protein n=2 Tax=Amphimedon queenslandica RepID=I1E509_AMPQE	0.85	_	_	_	_	_	_	_	None	_
HMTIGON02GYHMG	50	1	283.32	4.84	2.46727e-06	0.00015816	5.56777	up	6.28262	yes	523		gi|262401223|gb|ACY66514.1|	hypothetical protein [Scylla paramamosain]	0.61	_	_	_	UniRef90_J3KVJ4	Uncharacterized protein n=1 Tax=Oryza brachyantha RepID=J3KVJ4_ORYBR	0.74	GO:0035725;GO:0016021;GO:0005272	9031.ENSGALP00000036026	annotation not avaliable	0.7818	_	_	NOG230948	None	_
HMTIGON02I1AMM	37	7	258.61	41.83	0.00301688	0.0275868	2.62128	up	6.04063	yes	424		gi|358341869|dbj|GAA49439.1|	hypothetical protein CLF_103069, partial [Clonorchis sinensis]	0.53	_	_	_	UniRef90_J3KVJ4	Uncharacterized protein n=1 Tax=Oryza brachyantha RepID=J3KVJ4_ORYBR	0.72	GO:0016020;GO:0006814	_	_	_	_	_	_	K05692	ACTB_G1
HMTIGON02IKC9T	13	0	159.86	0	0.00199604	0.0214225	5.86429	up	4.26884	yes	241		_	_	_	_	_	_	_	_	_	_	_	_	_	_	_	_	None	_
HMTIGON02JCWOM	90	2	687.41	13.06	9.79873e-08	1.3759e-05	5.57647	up	7.14651	yes	388		gi|462420423|gb|EMJ24686.1|	hypothetical protein PRUPE_ppa013508mg [Prunus persica]	0.94	gi|730832|sp|Q07502.1|DEF_SOYBN	RecName: Full=Defensin-like protein; AltName: Full=8.4 kDa sulfur-rich protein; AltName: Full=Probable proteinase inhibitor P322; AltName: Full=Protein SE60; Flags: Pr	0.89	UniRef90_A9PA28	Predicted protein n=1 Tax=Populus trichocarpa RepID=A9PA28_POPTR	0.89	GO:0050832;GO:0005576;GO:0031640	3694.estExt_Genewise1_v1.C_LG_XIX0269	SubName: Full=Putative uncharacterized protein;	0.8108	_	_	NOG288598	None	_
HMTIGON02JUCVE	38	4	1680.79	151.27	0.000247831	0.00469207	3.42683	up	5.98383	yes	67		_	_	_	_	_	_	_	_	_	_	_	_	_	_	_	_	None	_
isotig00333	147	22	120.74	15.45	9.85058e-05	0.00243846	2.99022	up	8.00848	yes	3608	isogroup00014	gi|147861641|emb|CAN79299.1|	hypothetical protein VITISV_016141 [Vitis vinifera]	0.94	gi|3182981|sp|P93472.1|DIM_PEA	RecName: Full=Delta(24)-sterol reductase; AltName: Full=Cell elongation protein diminuto	0.91	UniRef90_I1LPL0	Uncharacterized protein n=5 Tax=rosids RepID=I1LPL0_SOYBN	0.93	GO:0008762;GO:0009826;GO:0016132;GO:0050660;GO:0009416;GO:0055114;GO:0005773;GO:0006040;GO:0016021;GO:0005516;GO:0005886	3694.eugene3.00080606	annotation not avaliable	0.9296	COG0277	KOG1262	_	K09828	DHCR24
isotig01535	18	2	30.91	2.94	0.00583707	0.0431646	3.26899	up	4.89224	yes	1726	isogroup00091	gi|225432155|ref|XP_002266358.1|	PREDICTED: S-adenosylmethionine synthase 2 [Vitis vinifera]	0.99	gi|223635284|sp|A7NVX9.1|METK2_VITVI	RecName: Full=S-adenosylmethionine synthase 2; Short=AdoMet synthase 2; AltName: Full=Methionine adenosyltransferase 2; Short=MAT 2	0.99	UniRef90_A7Q0V4	S-adenosylmethionine synthase 5 n=3 Tax=Embryophyta RepID=METK5_VITVI	0.99	GO:0006555;GO:0046872;GO:0005524;GO:0006730;GO:0004478;GO:0005737;GO:0006556	29760.GSVIVG00019707001	RecName: Full=S-adenosylmethionine synthetase; EC=2.5.1.6;; Catalyzes the formation of S-ade [...]	0.9897	COG0192	KOG1506	_	K00789	E2.5.1.6, metK
isotig01536	73	6	127.41	8.95	1.33653e-05	0.000575343	3.8107	up	6.91274	yes	1698	isogroup00091	gi|225432155|ref|XP_002266358.1|	PREDICTED: S-adenosylmethionine synthase 2 [Vitis vinifera]	0.99	gi|223635284|sp|A7NVX9.1|METK2_VITVI	RecName: Full=S-adenosylmethionine synthase 2; Short=AdoMet synthase 2; AltName: Full=Methionine adenosyltransferase 2; Short=MAT 2	0.99	UniRef90_A7Q0V4	S-adenosylmethionine synthase 5 n=3 Tax=Embryophyta RepID=METK5_VITVI	0.99	GO:0006555;GO:0046872;GO:0005524;GO:0006730;GO:0004478;GO:0005737;GO:0006556	29760.GSVIVG00019707001	RecName: Full=S-adenosylmethionine synthetase; EC=2.5.1.6;; Catalyzes the formation of S-ade [...]	0.9897	COG0192	KOG1506	_	K00789	E2.5.1.6, metK
isotig02105	58	13	124.28	23.82	0.00358121	0.030986	2.39874	up	6.73513	yes	1383	isogroup00179	gi|302595949|sp|P0CH04.1|UBI1P_PETCR	RecName: Full=Polyubiquitin; Contains: RecName: Full=Ubiquitin; Flags: UBI2P_PETCR RecName: Full=Polyubiquitin; Contains: RecNa	0.98	gi|302595949|sp|P0CH04.1|UBI1P_PETCR	RecName: Full=Polyubiquitin; Contains: RecName: Full=Ubiquitin; Flags: UBI2P_PETCR RecName: Full=Polyubiquitin; Contains: RecNa	0.98	UniRef90_P0CH32	Polyubiquitin 4 n=175 Tax=root RepID=UBQ4_ARATH	0.97	GO:0005634;GO:0006511;GO:0006464;GO:0006623;GO:0010224;GO:0016192;GO:0005773	3702.AT5G03240.2-P	UBQ3 (POLYUBIQUITIN 3); protein binding; encodes ubiquitin that is attached to proteins dest [...]	0.9704	COG5272	KOG0001	_	K08770	UBC
isotig02400	108	30	155.52	36.94	0.00447013	0.036488	2.1035	up	7.69461	yes	2058	isogroup00233	gi|75308026|sp|Q9AT56.1|METK1_ELAUM	RecName: Full=S-adenosylmethionine synthase 1; Short=AdoMet synthase 1; AltName: Full=Methionine adenosyltransferase 1; Short=MAT 1 AF346	0.97	gi|75308026|sp|Q9AT56.1|METK1_ELAUM	RecName: Full=S-adenosylmethionine synthase 1; Short=AdoMet synthase 1; AltName: Full=Methionine adenosyltransferase 1; Short=MAT 1	0.97	UniRef90_A7Q0V4	S-adenosylmethionine synthase 5 n=3 Tax=Embryophyta RepID=METK5_VITVI	0.97	GO:0005524;GO:0006730;GO:0005737;GO:0046872;GO:0006555;GO:0009651;GO:0004478;GO:0006556	3694.estExt_fgenesh4_pm.C_LG_XIV0257	RecName: Full=S-adenosylmethionine synthetase; EC=2.5.1.6;; Catalyzes the formation of S-ade [...]	0.9719	COG0192	KOG1506	_	K00789	E2.5.1.6, metK
isotig02467	12	0	65.37	0	0.00286389	0.0268518	5.75088	up	4.15063	yes	544	isogroup00249	gi|449446983|ref|XP_004141249.1|	PREDICTED: 26S proteasome non-ATPase regulatory subunit 14-like [Cucumis sativus]	0.8	gi|51701846|sp|Q9LT08.1|PSDE_ARATH	RecName: Full=26S proteasome non-ATPase regulatory subunit 14; AltName: Full=26S proteasome regulatory subunit rpn11	0.77	UniRef90_Q1M303	26S proteasome subunit 11 (Fragment) n=1 Tax=Platanus x acerifolia RepID=Q1M303_PLAAC	0.79	GO:0000502;GO:0009651	_	_	_	_	_	_	K03030	PSMD14, RPN11, POH1
isotig02623	26	0	28.18	0	3.56805e-05	0.00119901	6.85185	up	5.29323	yes	2734	isogroup00287	gi|470104067|ref|XP_004288436.1|	PREDICTED: uncharacterized protein LOC101298363 [Fragaria vesca subsp. vesca]	0.85	_	_	_	UniRef90_UPI0002C2DE17	PREDICTED: uncharacterized protein LOC101298363 n=1 Tax=Fragaria vesca subsp. vesca RepID=UPI0002C2DE17	0.85	_	_	_	_	_	_	_	None	_
isotig02624	34	0	36.85	0	5.18875e-06	0.000272006	7.23594	up	5.68921	yes	2734	isogroup00287	gi|470104067|ref|XP_004288436.1|	PREDICTED: uncharacterized protein LOC101298363 [Fragaria vesca subsp. vesca]	0.85	_	_	_	UniRef90_UPI0002C2DE17	PREDICTED: uncharacterized protein LOC101298363 n=1 Tax=Fragaria vesca subsp. vesca RepID=UPI0002C2DE17	0.85	_	_	_	_	_	_	_	None	_
isotig02699	75	10	124.73	14.22	0.000164134	0.00357317	3.13794	up	7.01104	yes	1782	isogroup00306	gi|462404855|gb|EMJ10319.1|	hypothetical protein PRUPE_ppa005455mg [Prunus persica]	0.72	gi|75150383|sp|Q8GT20.1|BEBT_TOBAC	RecName: Full=Benzyl alcohol O-benzoyltransferase; AltName: Full=Benzoyl coenzyme A:benzyl alcohol benzoyl transferase	0.67	UniRef90_Q3ZPN4	Anthraniloyal-CoA: methanol anthraniloyal transferase n=3 Tax=Vitis RepID=Q3ZPN4_9ROSI	0.71	GO:0016740	_	_	_	_	_	_	None	_
isotig02700	34	3	55.98	4.22	0.000481147	0.0078921	3.65202	up	5.80014	yes	1800	isogroup00306	gi|462404855|gb|EMJ10319.1|	hypothetical protein PRUPE_ppa005455mg [Prunus persica]	0.72	gi|75150383|sp|Q8GT20.1|BEBT_TOBAC	RecName: Full=Benzyl alcohol O-benzoyltransferase; AltName: Full=Benzoyl coenzyme A:benzyl alcohol benzoyl transferase	0.67	UniRef90_Q3ZPN4	Anthraniloyal-CoA: methanol anthraniloyal transferase n=3 Tax=Vitis RepID=Q3ZPN4_9ROSI	0.71	GO:0016740	_	_	_	_	_	_	None	_
isotig02701	36	3	62.68	4.47	0.000343491	0.00612931	3.73395	up	5.8782	yes	1702	isogroup00306	gi|462404855|gb|EMJ10319.1|	hypothetical protein PRUPE_ppa005455mg [Prunus persica]	0.72	gi|75150383|sp|Q8GT20.1|BEBT_TOBAC	RecName: Full=Benzyl alcohol O-benzoyltransferase; AltName: Full=Benzoyl coenzyme A:benzyl alcohol benzoyl transferase	0.67	UniRef90_Q3ZPN4	Anthraniloyal-CoA: methanol anthraniloyal transferase n=3 Tax=Vitis RepID=Q3ZPN4_9ROSI	0.71	GO:0016740	_	_	_	_	_	_	None	_
isotig02702	25	2	71.51	4.89	0.00114105	0.0144072	3.73788	up	5.33776	yes	1036	isogroup00306	gi|462404855|gb|EMJ10319.1|	hypothetical protein PRUPE_ppa005455mg [Prunus persica]	0.76	gi|75150383|sp|Q8GT20.1|BEBT_TOBAC	RecName: Full=Benzyl alcohol O-benzoyltransferase; AltName: Full=Benzoyl coenzyme A:benzyl alcohol benzoyl transferase	0.75	UniRef90_Q3ZPN4	Anthraniloyal-CoA: methanol anthraniloyal transferase n=3 Tax=Vitis RepID=Q3ZPN4_9ROSI	0.74	GO:0016747	29760.GSVIVG00003212001	SubName: Full=Chromosome chr2 scaffold_140, whole genome shotgun sequence;	0.7552	_	_	NOG247072	None	_
isotig02712	37	3	65.04	4.51	0.000291391	0.00538709	3.77323	up	5.91573	yes	1686	isogroup00309	gi|462401064|gb|EMJ06621.1|	hypothetical protein PRUPE_ppa007684mg [Prunus persica]	0.93	gi|2501216|sp|O07051.1|LTAA_AERJA	RecName: Full=L-allo-threonine aldolase; Short=L-allo-TA; AltName: Full=L-allo-threonine acetaldehyde-lyase	0.68	UniRef90_B9S7K5	L-allo-threonine aldolase, putative n=1 Tax=Ricinus communis RepID=B9S7K5_RICCO	0.92	GO:0004793;GO:0006544;GO:0006567;GO:0030170;GO:0006563	3694.estExt_fgenesh4_pg.C_LG_XIX0195	threonine aldolase (EC:4.1.2.5)	0.9211	COG2008	KOG1368	_	K01620	ltaE
isotig02819	51	0	131.2	0	2.22885e-07	2.52309e-05	7.8177	up	6.28625	yes	1152	isogroup00336	gi|508774039|gb|EOY21295.1|	Pathogenesis-related thaumatin superfamily protein [Theobroma cacao]	0.9	gi|27735265|sp|P50699.2|TLPH_ARATH	RecName: Full=Thaumatin-like protein; Flags: Precursor	0.81	UniRef90_B9IEB6	Predicted protein n=2 Tax=Populus trichocarpa RepID=B9IEB6_POPTR	0.9	GO:0016020	3694.estExt_Genewise1_v1.C_LG_XII1843	hypothetical protein	0.8981	_	_	NOG231260;NOG285300	None	_
isotig02822	98	0	472.23	0	9.58988e-10	3.64879e-07	8.75692	up	7.24335	yes	615	isogroup00336	gi|508774039|gb|EOY21295.1|	Pathogenesis-related thaumatin superfamily protein [Theobroma cacao]	0.85	gi|27735265|sp|P50699.2|TLPH_ARATH	RecName: Full=Thaumatin-like protein; Flags: Precursor	0.81	UniRef90_B9IEB6	Predicted protein n=2 Tax=Populus trichocarpa RepID=B9IEB6_POPTR	0.89	GO:0016020	3694.estExt_Genewise1_v1.C_LG_XII1843	hypothetical protein	0.8855	_	_	NOG231260;NOG285300	None	_
isotig02915	12	0	36.51	0	0.00286389	0.0268518	5.75088	up	4.15063	yes	974	isogroup00368	gi|462418742|gb|EMJ23005.1|	hypothetical protein PRUPE_ppa006147mg [Prunus persica]	0.81	gi|38258218|sp|Q93ZH0.1|LYM1_ARATH	RecName: Full=LysM domain-containing GPI-anchored protein 1; Flags: Precursor	0.76	UniRef90_UPI0002C358DE	PREDICTED: lysM domain-containing GPI-anchored protein 1-like n=1 Tax=Fragaria vesca subsp. vesca RepID=UPI0002C358DE	0.82	GO:0016998;GO:0046658	29760.GSVIVG00015378001	SubName: Full=Chromosome chr18 scaffold_1, whole genome shotgun sequence;	0.8079	_	_	NOG267512	None	_
isotig02926	10	0	25.97	0	0.00614931	0.0435392	5.49319	up	3.88155	yes	1141	isogroup00372	gi|470103548|ref|XP_004288197.1|	PREDICTED: uncharacterized protein LOC101295271 [Fragaria vesca subsp. vesca]	0.61	_	_	_	UniRef90_UPI0002C30839	PREDICTED: uncharacterized protein LOC101295271 n=1 Tax=Fragaria vesca subsp. vesca RepID=UPI0002C30839	0.61	_	_	_	_	_	_	_	None	_
isotig03501	25	3	42.05	4.31	0.00311863	0.0279516	3.21185	up	5.38621	yes	1762	isogroup00528	gi|508719971|gb|EOY11868.1|	Amino acid permease, putative isoform 1 [Theobroma cacao]	0.77	gi|75262385|sp|Q9FF99.1|AAP7_ARATH	RecName: Full=Probable amino acid permease 7; AltName: Full=Amino acid transporter AAP7	0.7	UniRef90_B9T658	Amino acid transporter, putative n=1 Tax=Ricinus communis RepID=B9T658_RICCO	0.77	GO:0016020	3694.gw1.3435.6.1	amino acid permease	0.7726	_	KOG1303	_	None	_
isotig03512	35	3	49.82	3.65	0.000405979	0.00684075	3.69356	up	5.83969	yes	2082	isogroup00532	gi|462402091|gb|EMJ07648.1|	hypothetical protein PRUPE_ppa003411mg [Prunus persica]	0.87	gi|2493321|sp|Q40588.1|ASO_TOBAC	RecName: Full=L-ascorbate oxidase; Short=ASO; Short=Ascorbase; Flags: Precursor	0.83	UniRef90_UPI0002C3758D	PREDICTED: L-ascorbate oxidase-like n=1 Tax=Fragaria vesca subsp. vesca RepID=UPI0002C3758D	0.87	_	29760.GSVIVG00017414001	SubName: Full=Chromosome chr6 scaffold_15, whole genome shotgun sequence;	0.8725	COG2132	KOG1263	_	K00423	E1.10.3.3
isotig03513	14	1	19.59	1.2	0.00744743	0.0499625	3.74794	up	4.47265	yes	2118	isogroup00532	gi|462402091|gb|EMJ07648.1|	hypothetical protein PRUPE_ppa003411mg [Prunus persica]	0.87	gi|2493321|sp|Q40588.1|ASO_TOBAC	RecName: Full=L-ascorbate oxidase; Short=ASO; Short=Ascorbase; Flags: Precursor	0.83	UniRef90_UPI0002C3758D	PREDICTED: L-ascorbate oxidase-like n=1 Tax=Fragaria vesca subsp. vesca RepID=UPI0002C3758D	0.87	_	29760.GSVIVG00017414001	SubName: Full=Chromosome chr6 scaffold_15, whole genome shotgun sequence;	0.8725	COG2132	KOG1263	_	K00423	E1.10.3.3
isotig03612	84	21	201.73	43.12	0.00330335	0.0293413	2.2508	up	7.30137	yes	1234	isogroup00565	gi|255566746|ref|XP_002524357.1|	60S ribosomal protein L10, putative [Ricinus communis]	0.99	gi|18203445|sp|Q9SPB3.1|RL10_VITRI	RecName: Full=60S ribosomal protein L10; AltName: Full=QM protein homolog	0.96	UniRef90_I1MZN4	Uncharacterized protein n=4 Tax=Papilionoideae RepID=I1MZN4_SOYBN	0.98	GO:0032502;GO:0022625;GO:0005773;GO:0042254;GO:0005730;GO:0006412;GO:0003735;GO:0009941;GO:0005886;GO:0071493	3694.grail3.0189002602	SubName: Full=Putative uncharacterized protein;	0.9808	COG0197	KOG0857	_	K02866	RP-L10e, RPL10
isotig03626	101	6	166.19	8.44	1.07634e-06	8.57796e-05	4.27785	up	7.35974	yes	1801	isogroup00570	gi|225455914|ref|XP_002276499.1|	PREDICTED: uncharacterized protein LOC100255921 [Vitis vinifera]	0.61	_	_	_	UniRef90_F6GTK4	Putative uncharacterized protein n=2 Tax=Vitis vinifera RepID=F6GTK4_VITVI	0.61	_	_	_	_	_	_	_	None	_
isotig03627	50	9	82.32	12.67	0.00137813	0.0165699	2.70291	up	6.47091	yes	1800	isogroup00570	gi|225455914|ref|XP_002276499.1|	PREDICTED: uncharacterized protein LOC100255921 [Vitis vinifera]	0.62	_	_	_	UniRef90_F6GTK4	Putative uncharacterized protein n=2 Tax=Vitis vinifera RepID=F6GTK4_VITVI	0.62	_	_	_	_	_	_	_	None	_
isotig03730	38	8	126.11	22.7	0.00463965	0.0373293	2.47366	up	6.103	yes	893	isogroup00605	gi|470122712|ref|XP_004297383.1|	PREDICTED: MLP-like protein 28-like [Fragaria vesca subsp. vesca]	0.84	gi|21542144|sp|Q9SSK9.1|MLP28_ARATH	RecName: Full=MLP-like protein 28	0.77	UniRef90_UPI0002C366AC	PREDICTED: MLP-like protein 28-like n=1 Tax=Fragaria vesca subsp. vesca RepID=UPI0002C366AC	0.84	GO:0006952;GO:0009607	3702.AT1G70840.1-P	MLP31 (MLP-LIKE PROTEIN 31); MLP-LIKE PROTEIN 31 (MLP31); FUNCTIONS IN: molecular_function u [...]	0.7566	_	_	NOG271791	None	_
isotig03892	43	1	213.09	4.24	7.01868e-06	0.000346382	5.35124	up	6.06504	yes	598	isogroup00660	_	_	_	_	_	_	_	_	_	_	_	_	_	_	_	_	None	_
isotig03893	31	2	190.6	10.51	0.000277936	0.00517893	4.0457	up	5.63529	yes	482	isogroup00660	_	_	_	_	_	_	_	_	_	_	_	_	_	_	_	_	None	_
isotig03960	183	0	275.71	0	3.25445e-12	2.74188e-09	9.65636	up	8.15342	yes	1967	isogroup00687	gi|255582633|ref|XP_002532097.1|	phosphoethanolamine n-methyltransferase, putative [Ricinus communis]	0.94	gi|24212081|sp|Q9FR44.1|PEAM1_ARATH	RecName: Full=Phosphoethanolamine N-methyltransferase 1; Short=AtNMT1; Short=PEAMT 1	0.93	UniRef90_B9T1H8	Phosphoethanolamine n-methyltransferase, putative n=1 Tax=Ricinus communis RepID=B9T1H8_RICCO	0.94	GO:0000234;GO:0032259;GO:0006656	29760.GSVIVG00017822001	SubName: Full=Chromosome chr17 scaffold_16, whole genome shotgun sequence;	0.9602	COG0500	KOG1269	_	K05929	E2.1.1.103, NMT
isotig03961	25	0	37.76	0	4.53239e-05	0.0014294	6.79577	up	5.2353	yes	1962	isogroup00687	gi|255582633|ref|XP_002532097.1|	phosphoethanolamine n-methyltransferase, putative [Ricinus communis]	0.94	gi|24212081|sp|Q9FR44.1|PEAM1_ARATH	RecName: Full=Phosphoethanolamine N-methyltransferase 1; Short=AtNMT1; Short=PEAMT 1	0.93	UniRef90_B9T1H8	Phosphoethanolamine n-methyltransferase, putative n=1 Tax=Ricinus communis RepID=B9T1H8_RICCO	0.94	GO:0000234;GO:0032259;GO:0006656	29760.GSVIVG00017822001	SubName: Full=Chromosome chr17 scaffold_16, whole genome shotgun sequence;	0.9602	COG0500	KOG1269	_	K05929	E2.1.1.103, NMT
isotig03978	23	4	58.81	8.74	0.00472911	0.0375369	2.70804	up	5.32652	yes	1159	isogroup00693	gi|284433792|gb|ADB85102.1|	nucleoside diphosphate kinase B [Jatropha curcas]	0.86	gi|2498078|sp|Q39839.1|NDK1_SOYBN	RecName: Full=Nucleoside diphosphate kinase 1; AltName: Full=Nucleoside diphosphate kinase I; Short=NDK I; Short=NDP kinase I; Short=NDPK I	0.85	UniRef90_M4EFL7	Uncharacterized protein n=3 Tax=Brassica rapa RepID=M4EFL7_BRARP	0.84	GO:0048046;GO:0005524;GO:0006165;GO:0005777;GO:0004550;GO:0005829;GO:0006144;GO:0009651;GO:0006206;GO:0005886;GO:0009507;GO:0009506;GO:0006241;GO:0005774;GO:0006228;GO:0046872;GO:0046686;GO:0005794;GO:0006183	3702.AT4G09320.1-P	NDPK1; ATP binding / nucleoside diphosphate kinase; nucleoside diphosphate kinase type 1 (ND [...]	0.8446	COG0105	KOG0888	_	K00940	E2.7.4.6, ndk
isotig04031	45	6	162.63	18.54	0.000436421	0.00726034	3.11551	up	6.26439	yes	820	isogroup00712	gi|462415069|gb|EMJ19806.1|	hypothetical protein PRUPE_ppa013445mg [Prunus persica]	0.95	gi|75266342|sp|Q9STY6.1|RS202_ARATH	RecName: Full=40S ribosomal protein S20-2	0.91	UniRef90_A9PAL8	Predicted protein n=3 Tax=fabids RepID=A9PAL8_POPTR	0.95	GO:0042254;GO:0003723;GO:0006412;GO:0003735;GO:0015935	3694.estExt_fgenesh4_pg.C_LG_XV1007	SubName: Full=Putative uncharacterized protein;	0.95	COG0051	KOG0900	_	K02969	RP-S20e, RPS20
isotig04074	19	1	106.44	4.79	0.00133434	0.0161919	4.18244	up	4.89888	yes	529	isogroup00727	gi|462412893|gb|EMJ17942.1|	hypothetical protein PRUPE_ppa025163mg [Prunus persica]	0.71	_	_	_	UniRef90_A5AUD3	Putative uncharacterized protein n=2 Tax=Vitis vinifera RepID=A5AUD3_VITVI	0.7	_	_	_	_	_	_	_	None	_
isotig04086	146	7	813.29	33.34	1.0948e-07	1.50153e-05	4.59507	up	7.88283	yes	532	isogroup00732	gi|477581303|gb|ENH98510.1|	hypothetical protein COCC4DRAFT_155570 [Bipolaris maydis ATCC 48331]	0.97	_	_	_	UniRef90_J9HR62	Uncharacterized protein n=1 Tax=Oxytricha trifallax RepID=J9HR62_9SPIT	0.89	_	10228.JGI62277	hypothetical protein	0.8372	_	_	NOG230948	None	_
isotig04095	38	5	153.01	17.21	0.000622182	0.00934859	3.12345	up	6.01461	yes	736	isogroup00735	gi|462405499|gb|EMJ10963.1|	hypothetical protein PRUPE_ppa013350mg [Prunus persica]	0.96	gi|75251381|sp|Q5QM99.1|RL37A_ORYSJ	RecName: Full=60S ribosomal protein L37a	1	UniRef90_M0T9B3	Uncharacterized protein n=1 Tax=Musa acuminata subsp. malaccensis RepID=M0T9B3_MUSAC	0.95	GO:0042254;GO:0046872;GO:0006412;GO:0022625;GO:0005739;GO:0003735	4558.Sb06g012050.1	annotation not avaliable	1	COG1997	KOG0402	_	K02921	RP-L37Ae, RPL37A
isotig04122	16	0	89.13	0	0.000726851	0.0104388	6.1592	up	4.57567	yes	532	isogroup00745	gi|224116322|ref|XP_002317269.1|	predicted protein [Populus predicted protein [Populus trichocarpa]	0.75	gi|487524480|sp|B9RXW0.2|TPS7_RICCO	RecName: Full=Alpha-farnesene synthase; AltName: Full=(E,E)-alpha-farnesene synthase; AltName: Full=Terpene synthase 7; Short=RcSeTPS7	0.73	UniRef90_B9HYU0	Predicted protein n=3 Tax=Populus trichocarpa RepID=B9HYU0_POPTR	0.75	GO:0046872;GO:0010333	_	_	_	_	_	_	None	_
isotig04128	10	0	6.87	0	0.00614931	0.0435392	5.49319	up	3.88155	yes	4313	isogroup00748	gi|586232|sp|Q02941.1|POL1_APMV	RecName: Full=RNA1 polyprotein; AltName: Full=Genome polyprotein B; AltName: Full=P1; Contains: RecName: Full=Picornain 3C-like protease; Short=3C-like protease; AltNa	0.61	gi|586232|sp|Q02941.1|POL1_APMV	RecName: Full=RNA1 polyprotein; AltName: Full=Genome polyprotein B; AltName: Full=P1; Contains: RecName: Full=Picornain 3C-like protease; Short=3C-like protease; AltNa	0.61	UniRef90_Q02941	RNA1 polyprotein (Fragment) n=1 Tax=Andean potato mottle virus RepID=POL1_APMV	0.61	GO:0016787	_	_	_	_	_	_	None	_
isotig04131	31	0	26.5	0	9.4751e-06	0.00043827	7.1036	up	5.55293	yes	3467	isogroup00750	gi|462407827|gb|EMJ13161.1|	hypothetical protein PRUPE_ppa006542mg [Prunus persica]	0.68	gi|142989747|sp|Q9SU30.2|CPR30_ARATH	RecName: Full=F-box protein CPR30; AltName: Full=Protein CONSTITUTIVE EXPRESSER OF PR GENES 30	0.52	UniRef90_UPI0002C2F976	PREDICTED: F-box protein CPR30-like n=1 Tax=Fragaria vesca subsp. vesca RepID=UPI0002C2F976	0.66	_	3694.grail3.0051017401	hypothetical protein	0.895	_	_	NOG220132	None	_
isotig04138	137	2	139.04	1.74	2.43773e-09	8.71304e-07	6.1814	up	7.75006	yes	2920	isogroup00754	gi|359492526|ref|XP_002285467.2|	PREDICTED: AP2-like ethylene-responsive transcription factor ANT-like [Vitis vinifera]	0.82	gi|82592621|sp|Q38914.2|ANT_ARATH	RecName: Full=AP2-like ethylene-responsive transcription factor ANT; AltName: Full=Complementing a protein kinase C mutant protein 1; AltName: Full=Protein AINTEGUME	0.91	UniRef90_F6H173	Putative uncharacterized protein n=1 Tax=Vitis vinifera RepID=F6H173_VITVI	0.82	GO:0003677;GO:0006355;GO:0042127;GO:0009887;GO:0005667;GO:0007276;GO:0003700;GO:0045449	3694.gw1.II.4141.1	AP2 domain-containing transcription factor	0.9505	_	_	NOG278828;NOG294754	K09285	OVM, ANT
isotig04139	27	1	27.52	0.87	0.000195424	0.004051	4.68434	up	5.3972	yes	2908	isogroup00754	gi|359492526|ref|XP_002285467.2|	PREDICTED: AP2-like ethylene-responsive transcription factor ANT-like [Vitis vinifera]	0.82	gi|82592621|sp|Q38914.2|ANT_ARATH	RecName: Full=AP2-like ethylene-responsive transcription factor ANT; AltName: Full=Complementing a protein kinase C mutant protein 1; AltName: Full=Protein AINTEGUME	0.91	UniRef90_F6H173	Putative uncharacterized protein n=1 Tax=Vitis vinifera RepID=F6H173_VITVI	0.82	GO:0003677;GO:0006355;GO:0042127;GO:0009887;GO:0005667;GO:0007276;GO:0003700;GO:0045449	3694.gw1.II.4141.1	AP2 domain-containing transcription factor	0.9505	_	_	NOG278828;NOG294754	K09285	OVM, ANT
isotig04168	19	0	27.89	0	0.00021796	0.00432073	6.40394	up	4.8297	yes	2019	isogroup00769	gi|470125185|ref|XP_004298586.1|	PREDICTED: dynamin-related protein 4C-like [Fragaria vesca subsp. vesca]	0.86	gi|75338812|sp|Q9ZP55.1|DRP4C_ARATH	RecName: Full=Dynamin-related protein 4C	0.79	UniRef90_UPI0002C2DE2D	PREDICTED: dynamin-related protein 4C-like n=1 Tax=Fragaria vesca subsp. vesca RepID=UPI0002C2DE2D	0.86	GO:0006184;GO:0005525;GO:0003924	3694.eugene3.00010819	hypothetical protein	0.8155	COG0699	KOG0446	_	None	_
isotig04172	22	4	32.6	5.07	0.00585897	0.0431646	2.64456	up	5.27027	yes	2000	isogroup00771	gi|508699720|gb|EOX91616.1|	Subtilase family protein [Theobroma cacao]	0.87	gi|75099392|sp|O65351.1|SUBL_ARATH	RecName: Full=Subtilisin-like protease; AltName: Full=Cucumisin-like serine protease; Flags: Precursor	0.83	UniRef90_B9T4J8	Xylem serine proteinase 1, putative n=1 Tax=Ricinus communis RepID=B9T4J8_RICCO	0.88	GO:0004252;GO:0006508;GO:0042802;GO:0043086	29760.GSVIVG00019628001	SubName: Full=Chromosome chr7 scaffold_20, whole genome shotgun sequence;	0.9041	COG1404	_	_	None	_
isotig04210	26	4	46.81	6.16	0.00254733	0.0252062	2.88329	up	5.48349	yes	1646	isogroup00790	gi|462407552|gb|EMJ12886.1|	hypothetical protein PRUPE_ppa005961mg [Prunus persica]	0.78	gi|158513711|sp|A2ZC67.2|ASP1_ORYSI	RecName: Full=Aspartic proteinase Asp1; Short=OSAP1; Short=OsAsp1; AltName: Full=Nucellin-like protein; Flags: Precursor	0.55	UniRef90_B9SA99	Nucellin, putative n=1 Tax=Ricinus communis RepID=B9SA99_RICCO	0.76	GO:0008233	29760.GSVIVG00019286001	SubName: Full=Chromosome chr7 scaffold_20, whole genome shotgun sequence;	0.752	_	KOG1339	_	None	_
isotig04217	36	3	67.31	4.8	0.000343491	0.00612931	3.73395	up	5.8782	yes	1585	isogroup00793	gi|224100991|ref|XP_002312098.1|	predicted protein [Populus predicted protein [Populus trichocarpa]	0.72	gi|75165700|sp|Q94G86.1|ALL9_OLEEU	RecName: Full=Glucan endo-1,3-beta-D-glucosidase; AltName: Full=Major pollen allergen Ole e 9; AltName: Allergen=Ole e 9; Flags: Precursor	0.56	UniRef90_B9HMI0	Predicted protein n=1 Tax=Populus trichocarpa RepID=B9HMI0_POPTR	0.72	GO:0016798	_	_	_	_	_	_	None	_
isotig04222	54	7	98.78	10.95	0.000259582	0.00487543	3.16394	up	6.52698	yes	1620	isogroup00796	gi|80973462|gb|ABB53472.1|	GDP-D-mannose-3',5'-epimerase [Malpighia glabra]	0.99	gi|94717590|sp|Q2R1V8.2|GME2_ORYSJ	RecName: Full=GDP-mannose 3,5-epimerase 2; Short=GDP-Man 3,5-epimerase 2	0.98	UniRef90_A2Z7B3	GDP-mannose 3,5-epimerase 1 n=52 Tax=Spermatophyta RepID=GME1_ORYSI	0.97	GO:0000166;GO:0047918;GO:0044237;GO:0050662	3694.eugene3.00700070	SubName: Full=Putative uncharacterized protein;	0.9825	COG0451	KOG1429	_	K10046	GME
isotig04242	30	6	61.44	10.51	0.0047504	0.0376299	2.53417	up	5.74544	yes	1447	isogroup00806	gi|147789492|emb|CAN76136.1|	hypothetical protein VITISV_034276 [Vitis vinifera]	0.76	_	_	_	UniRef90_A5AWV9	Putative uncharacterized protein n=2 Tax=Vitis vinifera RepID=A5AWV9_VITVI	0.76	_	29760.GSVIVG00023331001	SubName: Full=Chromosome chr8 scaffold_29, whole genome shotgun sequence;	0.7626	_	_	NOG234593	None	_
isotig04254	41	1	86.48	1.8	9.66399e-06	0.000445261	5.28289	up	5.99642	yes	1405	isogroup00812	gi|57014097|sp|P83948.1|PME3_CITSI	RecName: Full=Pectinesterase 3; Short=PE 3; AltName: Full=Pectin methylesterase 3; Flags: Precursor	0.92	gi|57014097|sp|P83948.1|PME3_CITSI	RecName: Full=Pectinesterase 3; Short=PE 3; AltName: Full=Pectin methylesterase 3; Flags: Precursor	0.92	UniRef90_O04886	Pectinesterase 1 n=3 Tax=Citrus RepID=PME1_CITSI	0.92	GO:0005982;GO:0045330;GO:0005985;GO:0030599;GO:0005618;GO:0045490;GO:0005576;GO:0004857;GO:0043086;GO:0042545	29760.GSVIVG00033995001	RecName: Full=Pectinesterase; EC=3.1.1.11;	0.9212	COG4677	_	_	K01051	E3.1.1.11
isotig04305	111	22	282.6	47.89	0.000744515	0.0106042	2.58568	up	7.65259	yes	1164	isogroup00838	gi|462414887|gb|EMJ19624.1|	hypothetical protein PRUPE_ppa011592mg [Prunus persica]	0.92	gi|71151984|sp|Q9LHG9.1|NACA1_ARATH	RecName: Full=Nascent polypeptide-associated complex subunit alpha-like protein 1; Short=NAC-alpha-like protein 1; AltName: Full=Alpha-NAC-like protein 1	0.85	UniRef90_D7UCZ6	Putative uncharacterized protein n=1 Tax=Vitis vinifera RepID=D7UCZ6_VITVI	0.93	GO:0009651;GO:0022626	39947.LOC_Os01g71230.1	nascent polypeptide-associated complex subunit alpha-like protein 3, putative, expressed	0.8939	COG1308	KOG2239	_	K03626	EGD2, NACA
isotig04327	88	11	252.95	27.03	8.96219e-05	0.00229304	3.2339	up	7.23474	yes	1031	isogroup00850	gi|34304715|gb|AAQ63461.1|	calmodulin 4 [Daucus carota]	0.92	gi|27805429|sp|P59220.2|CALM7_ARATH	RecName: Full=Calmodulin-7; CALM1_PETHY RecName: Full=Calmodulin-1; Short=CaM-1 CALM1_DAUCA RecName: Fu	0.92	UniRef90_K3XLP3	Uncharacterized protein n=1 Tax=Setaria italica RepID=K3XLP3_SETIT	0.92	GO:0009846;GO:0009612;GO:0019722;GO:0005773;GO:0005515;GO:0005829;GO:0005509;GO:0006084;GO:0005886;GO:0010099;GO:0005513	3702.AT3G43810.1-P	CAM7 (CALMODULIN 7); calcium ion binding; EF hand domain protein encodes a calmodulin. Can f [...]	0.9141	COG5126	KOG0027	_	K02183	CALM
isotig04328	65	16	187.02	39.36	0.00357069	0.030986	2.26854	up	6.92422	yes	1030	isogroup00850	gi|372477800|gb|AEX97094.1|	calmodulin, partial [Malus domestica]	0.88	gi|729010|sp|P41040.2|CALM_MAIZE	RecName: Full=Calmodulin; Short=CaM	0.89	UniRef90_H2EIH2	Calmodulin (Fragment) n=1 Tax=Malus x domestica RepID=H2EIH2_MALDO	0.88	GO:0009846;GO:0005509;GO:0019722;GO:0005886;GO:0010099;GO:0005773	4558.Sb1599s002010.1	annotation not avaliable	0.8857	COG5126	KOG0027	_	K02183	CALM
isotig04363	69	1	246.07	3.05	1.81762e-07	2.16554e-05	6.03064	up	6.7482	yes	831	isogroup00868	gi|225458786|ref|XP_002285164.1|	PREDICTED: cytochrome b5 [Vitis hypothetical protein VITISV_028490 [Vitis vinifera]	0.89	gi|12229735|sp|O04354.1|CYB5_BOROF	RecName: Full=Cytochrome b5	0.8	UniRef90_A5B9D6	Putative uncharacterized protein n=1 Tax=Vitis vinifera RepID=A5B9D6_VITVI	0.89	GO:0046872;GO:0020037	29760.GSVIVG00014931001	SubName: Full=Putative uncharacterized protein (Chromosome chr18 scaffold_1, whole genome sh [...]	0.8897	COG5274	KOG0537	_	None	_
isotig04364	35	2	124.82	6.1	0.00013422	0.00306213	4.21959	up	5.80472	yes	831	isogroup00868	gi|225458786|ref|XP_002285164.1|	PREDICTED: cytochrome b5 [Vitis hypothetical protein VITISV_028490 [Vitis vinifera]	0.89	gi|12229735|sp|O04354.1|CYB5_BOROF	RecName: Full=Cytochrome b5	0.8	UniRef90_A5B9D6	Putative uncharacterized protein n=1 Tax=Vitis vinifera RepID=A5B9D6_VITVI	0.89	GO:0046872;GO:0020037	29760.GSVIVG00014931001	SubName: Full=Putative uncharacterized protein (Chromosome chr18 scaffold_1, whole genome sh [...]	0.8897	COG5274	KOG0537	_	None	_
isotig04410	12	0	53.48	0	0.00286389	0.0268518	5.75088	up	4.15063	yes	665	isogroup00893	gi|508783683|gb|EOY30939.1|	Uncharacterized protein TCM_037979 [Theobroma cacao]	0.62	_	_	_	UniRef90_M1BUQ2	Uncharacterized protein n=1 Tax=Solanum tuberosum RepID=M1BUQ2_SOLTU	0.63	_	_	_	_	_	_	_	None	_
isotig04413	57	6	252.5	22.73	8.7455e-05	0.00224734	3.45502	up	6.57798	yes	669	isogroup00895	gi|462411327|gb|EMJ16376.1|	hypothetical protein PRUPE_ppa013836mg [Prunus persica]	0.9	_	_	_	UniRef90_A9P8A4	Predicted protein n=2 Tax=Populus trichocarpa RepID=A9P8A4_POPTR	0.88	_	3694.estExt_Genewise1_v1.C_1200033	SubName: Full=Putative uncharacterized protein;	0.8723	_	_	NOG239554	None	_
isotig04444	39	5	192.63	21.12	0.000533686	0.00838193	3.16071	up	6.04879	yes	600	isogroup00911	gi|449455206|ref|XP_004145344.1|	PREDICTED: mitochondrial import receptor subunit TOM6 homolog [Cucumis sativus]	0.92	gi|46577137|sp|Q9XIA7.1|TOM6_ARATH	RecName: Full=Mitochondrial import receptor subunit TOM6 homolog; AltName: Full=Translocase of outer membrane 6 kDa subunit homolog	0.79	UniRef90_UPI0002B49D70	UPI0002B49D70 related cluster n=1 Tax=unknown RepID=UPI0002B49D70	0.92	GO:0005739	3694.eugene3.00041133	SubName: Full=Putative uncharacterized protein;	0.8868	_	_	NOG287198	None	_
isotig04448	19	0	48	0	0.00021796	0.00432073	6.40394	up	4.8297	yes	1173	isogroup00913	gi|462421589|gb|EMJ25852.1|	hypothetical protein PRUPE_ppa026308mg [Prunus persica]	0.78	gi|75162430|sp|Q8W486.1|Y1491_ARATH	RecName: Full=Uncharacterized protein At1g04910	0.56	UniRef90_UPI0002337A97	UPI0002337A97 related cluster n=1 Tax=unknown RepID=UPI0002337A97	0.74	_	_	_	_	_	_	_	None	_
isotig04479	36	2	126.86	6.03	0.000112765	0.00270888	4.25997	up	5.84419	yes	841	isogroup00931	gi|462400726|gb|EMJ06283.1|	hypothetical protein PRUPE_ppa014390mg [Prunus persica]	0.73	_	_	_	UniRef90_J3M601	Uncharacterized protein n=3 Tax=Oryza RepID=J3M601_ORYBR	0.71	_	_	_	_	_	_	_	None	_
isotig04500	19	0	17.03	0	0.00021796	0.00432073	6.40394	up	4.8297	yes	3306	isogroup00944	gi|224085900|ref|XP_002307732.1|	predicted protein [Populus predicted protein [Populus trichocarpa]	0.84	gi|462013|sp|P35016.1|ENPL_CATRO	RecName: Full=Endoplasmin homolog; AltName: Full=Glucose-regulated protein 94 homolog; Short=GRP-94 homolog; Flags: Precursor	0.83	UniRef90_B9H4Z6	Predicted protein n=2 Tax=Populus trichocarpa RepID=B9H4Z6_POPTR	0.84	GO:0006457;GO:0005634;GO:0005783;GO:0005524;GO:0009414;GO:0009409;GO:0005773;GO:0010075;GO:0046686;GO:0009306;GO:0051082;GO:0009934;GO:0009651;GO:0005739;GO:0005886;GO:0009507	3694.estExt_fgenesh4_pg.C_LG_V1547	SubName: Full=Putative uncharacterized protein;	0.8438	COG0326	KOG0020	_	K09487	HSP90B, TRA1
isotig04552	80	21	78.71	17.67	0.00462812	0.0373128	2.18061	up	7.24318	yes	3012	isogroup00970	gi|508699906|gb|EOX91802.1|	Transcription factor-like protein [Theobroma cacao]	0.47	gi|24212017|sp|Q9NU22.2|MDN1_HUMAN	RecName: Full=Midasin; AltName: Full=MIDAS-containing protein	0.38	UniRef90_UPI0002B4467B	UPI0002B4467B related cluster n=1 Tax=unknown RepID=UPI0002B4467B	0.41	_	_	_	_	_	_	_	None	_
isotig04651	10	0	21.98	0	0.00614931	0.0435392	5.49319	up	3.88155	yes	1348	isogroup01019	gi|255539232|ref|XP_002510681.1|	serine/threonine-protein kinase cx32, putative [Ricinus communis]	0.8	gi|12644274|sp|P46573.2|APK1B_ARATH	RecName: Full=Protein kinase APK1B, chloroplastic; Flags: Precursor	0.67	UniRef90_B9R8N8	Serine/threonine-protein kinase cx32, putative n=1 Tax=Ricinus communis RepID=B9R8N8_RICCO	0.8	GO:0004709;GO:0005524;GO:0009069;GO:0007178;GO:0000186	3694.gw1.V.2121.1	hypothetical protein	0.8667	COG0515	KOG1187	_	None	_
isotig04679	10	0	14.73	0	0.00614931	0.0435392	5.49319	up	3.88155	yes	2012	isogroup01033	gi|462403688|gb|EMJ09245.1|	hypothetical protein PRUPE_ppa002406mg [Prunus persica]	0.91	gi|75264903|sp|Q9MA55.1|ACBP4_ARATH	RecName: Full=Acyl-CoA-binding domain-containing protein 4; Short=Acyl-CoA binding protein 4	0.85	UniRef90_B9RF93	Acyl-CoA binding protein, putative n=1 Tax=Ricinus communis RepID=B9RF93_RICCO	0.9	GO:0000062	29760.GSVIVG00022741001	SubName: Full=Chromosome chr14 scaffold_27, whole genome shotgun sequence;	0.8169	_	KOG0817;KOG0379	_	None	_
isotig04716	948	96	1098.71	95.13	1.1816e-06	8.93397e-05	3.56557	up	10.6534	yes	2557	isogroup01052	gi|462395135|gb|EMJ00934.1|	hypothetical protein PRUPE_ppa002658mg [Prunus persica]	0.83	gi|172044652|sp|Q681N2.2|PUB15_ARATH	RecName: Full=U-box domain-containing protein 15; AltName: Full=Plant U-box protein 15	0.74	UniRef90_F6I0T1	Putative uncharacterized protein n=1 Tax=Vitis vinifera RepID=F6I0T1_VITVI	0.83	GO:0000151;GO:0016567;GO:0004842	29760.GSVIVG00036257001	SubName: Full=Chromosome chr3 scaffold_8, whole genome shotgun sequence;	0.8412	_	KOG0167	_	None	_
isotig04727	31	7	49.55	9.57	0.00745943	0.0499625	2.36773	up	5.82162	yes	1854	isogroup01057	gi|225441339|ref|XP_002276510.1|	PREDICTED: polyadenylate-binding protein-interacting protein 2 [Vitis hypothetical protein VITISV_027129 [Vitis vinifera]	0.66	gi|75101928|sp|Q39096.1|ERD15_ARATH	RecName: Full=Protein EARLY RESPONSIVE TO DEHYDRATION 15; AltName: Full=Protein CTC-INTERACTING DOMAIN 1; AltName: Full=Protein LIGHT STRESS-REGULATED 1	0.77	UniRef90_F6HLN2	Putative uncharacterized protein n=2 Tax=Vitis vinifera RepID=F6HLN2_VITVI	0.65	_	3694.estExt_fgenesh4_kg.C_LG_VI0014	SubName: Full=Putative uncharacterized protein;	0.8235	_	_	NOG269296	None	_
isotig04745	21	4	33.57	5.47	0.00728936	0.0498712	2.57814	up	5.21179	yes	1854	isogroup01066	gi|225452968|ref|XP_002284346.1|	PREDICTED: UDP-glucose 6-dehydrogenase [Vitis vinifera]	0.98	gi|6136119|sp|Q96558.1|UGDH1_SOYBN	RecName: Full=UDP-glucose 6-dehydrogenase 1; Short=UDP-Glc dehydrogenase 1; Short=UDP-GlcDH 1; Short=UDPGDH 1; AltName: Full=Gm-UGD1	0.98	UniRef90_Q9LF33	UDP-glucose 6-dehydrogenase 3 n=54 Tax=Magnoliophyta RepID=UGDH3_ARATH	0.96	GO:0005982;GO:0003979;GO:0006065;GO:0005985;GO:0051287;GO:0055114	59689.fgenesh2_kg.6__1528__AT5G15490.1	annotation not avaliable	0.9665	COG1004	KOG2666	_	K00012	UGDH, ugd
isotig04765	35	0	57.27	0	4.27844e-06	0.000234995	7.27748	up	5.73196	yes	1811	isogroup01076	gi|224109524|ref|XP_002333242.1|	predicted protein [Populus predicted protein [Populus trichocarpa]	0.92	gi|75161468|sp|Q8VYE5.1|E1312_ARATH	RecName: Full=Glucan endo-1,3-beta-glucosidase 12; AltName: Full=(1-)3)-beta-glucan endohydrolase 12; Short=(1-)3)-beta-glucanase 12; AltName: Full=Beta-1,3-endogl	0.62	UniRef90_A9P7U9	Predicted protein n=1 Tax=Populus trichocarpa RepID=A9P7U9_POPTR	0.92	GO:0004553;GO:0005975	3694.eugene3.04210001	SubName: Full=Putative uncharacterized protein;	0.9244	_	_	NOG270202;NOG289075	None	_
isotig04832	40	3	64.04	4.11	0.000154728	0.00343696	3.88505	up	6.02288	yes	1851	isogroup01110	gi|224067990|ref|XP_002302634.1|	predicted protein [Populus predicted protein [Populus trichocarpa]	0.86	gi|75273243|sp|Q9LHE3.1|ASPG2_ARATH	RecName: Full=Protein ASPARTIC PROTEASE IN GUARD CELL 2; Short=AtASPG2; Flags: Precursor	0.65	UniRef90_B9GR19	Predicted protein n=1 Tax=Populus trichocarpa RepID=B9GR19_POPTR	0.86	GO:0016020;GO:0009505;GO:0006508;GO:0080167;GO:0004190	3694.gw1.II.830.1	hypothetical protein	0.8634	_	KOG1339	_	None	_
isotig04833	28	2	51.57	3.15	0.000608346	0.0092348	3.89999	up	5.49402	yes	1609	isogroup01110	gi|224067990|ref|XP_002302634.1|	predicted protein [Populus predicted protein [Populus trichocarpa]	0.86	gi|75273243|sp|Q9LHE3.1|ASPG2_ARATH	RecName: Full=Protein ASPARTIC PROTEASE IN GUARD CELL 2; Short=AtASPG2; Flags: Precursor	0.64	UniRef90_B9GR19	Predicted protein n=1 Tax=Populus trichocarpa RepID=B9GR19_POPTR	0.86	GO:0016020;GO:0009505;GO:0006508;GO:0080167;GO:0004190	3694.gw1.II.830.1	hypothetical protein	0.8585	_	KOG1339	_	None	_
isotig04900	48	6	76.56	8.18	0.000294417	0.00542601	3.20817	up	6.34931	yes	1858	isogroup01144	gi|462411596|gb|EMJ16645.1|	hypothetical protein PRUPE_ppa006341mg [Prunus persica]	0.87	_	_	_	UniRef90_UPI0002C2E5CF	PREDICTED: uncharacterized protein LOC101293906 n=1 Tax=Fragaria vesca subsp. vesca RepID=UPI0002C2E5CF	0.87	GO:0044464	3694.gw1.X.3172.1	hypothetical protein	0.7814	_	_	NOG282467	None	_
isotig04910	18	2	31.53	3	0.00583707	0.0431646	3.26899	up	4.89224	yes	1692	isogroup01149	gi|462422283|gb|EMJ26546.1|	hypothetical protein PRUPE_ppa000960mg [Prunus persica]	0.83	gi|449081280|sp|B2RY56.2|RBM25_MOUSE	RecName: Full=RNA-binding protein 25; AltName: Full=RNA-binding motif protein 25	0.7	UniRef90_UPI0002C2EE07	PREDICTED: uncharacterized protein LOC101309725 n=1 Tax=Fragaria vesca subsp. vesca RepID=UPI0002C2EE07	0.8	GO:1901363;GO:0097159	3694.estExt_fgenesh4_pg.C_LG_X0863	hypothetical protein	0.7903	_	KOG2253	_	K12822	RBM25, S164
isotig04976	16	1	25.85	1.38	0.00406644	0.0340651	3.9377	up	4.65808	yes	1834	isogroup01182	gi|470122436|ref|XP_004297247.1|	PREDICTED: triose phosphate/phosphate translocator TPT, chloroplastic-like [Fragaria vesca subsp. vesca]	0.75	gi|75172443|sp|Q9FTT3.1|TPT_ORYSJ	RecName: Full=Triose phosphate/phosphate translocator TPT, chloroplastic; Flags: Precursor	0.78	UniRef90_UPI0002C3427C	PREDICTED: triose phosphate/phosphate translocator TPT, chloroplastic-like n=1 Tax=Fragaria vesca subsp. vesca RepID=UPI0002C3427C	0.75	GO:0006810;GO:0016021;GO:0005215	29760.GSVIVG00030049001	SubName: Full=Chromosome chr1 scaffold_5, whole genome shotgun sequence;	0.8306	_	KOG1441	_	K15283	SLC35E1
isotig05198	25	3	45.04	4.62	0.00311863	0.0279516	3.21185	up	5.38621	yes	1645	isogroup01293	gi|462397287|gb|EMJ03086.1|	hypothetical protein PRUPE_ppa009835mg [Prunus persica]	0.81	gi|239977726|sp|Q6NLW5.2|XRI1_ARATH	RecName: Full=Protein XRI1; AltName: Full=Protein X-RAY INDUCED 1	0.59	UniRef90_UPI0002C3175C	PREDICTED: protein XRI1-like n=1 Tax=Fragaria vesca subsp. vesca RepID=UPI0002C3175C	0.74	_	29760.GSVIVG00011760001	SubName: Full=Chromosome undetermined scaffold_336, whole genome shotgun sequence;	0.7637	_	_	NOG241197	None	_
isotig05238	16	1	31.17	1.67	0.00406644	0.0340651	3.9377	up	4.65808	yes	1521	isogroup01313	gi|462414311|gb|EMJ19119.1|	hypothetical protein PRUPE_ppa022969mg, partial [Prunus persica]	0.82	gi|75264223|sp|Q9LTA3.1|U91C1_ARATH	RecName: Full=UDP-glycosyltransferase 91C1	0.63	UniRef90_UPI0002C2DFA9	PREDICTED: UDP-glycosyltransferase 91C1-like n=1 Tax=Fragaria vesca subsp. vesca RepID=UPI0002C2DFA9	0.76	_	_	_	_	_	_	_	None	_
isotig05255	32	5	71.52	9.55	0.001642	0.018785	2.87713	up	5.79095	yes	1326	isogroup01321	gi|508708380|gb|EOY00277.1|	Myb-like transcription factor family protein [Theobroma cacao]	0.7	gi|122232932|sp|Q2V9B0.1|MY1R1_SOLTU	RecName: Full=Transcription factor MYB1R1; AltName: Full=Myb-related protein R1; Short=StMYB1R-1	0.69	UniRef90_A9PGA2	Putative uncharacterized protein n=1 Tax=Populus trichocarpa RepID=A9PGA2_POPTR	0.63	GO:1901700;GO:0009725;GO:0003676	3694.estExt_fgenesh4_pg.C_LG_X0649	hypothetical protein	1	_	KOG0724	_	None	_
isotig05262	61	4	114.7	6.43	7.45779e-06	0.000364999	4.10641	up	6.63033	yes	1576	isogroup01325	gi|462401390|gb|EMJ06947.1|	hypothetical protein PRUPE_ppa010226mg [Prunus persica]	0.91	gi|20138162|sp|O80932.1|EXPA3_ARATH	RecName: Full=Expansin-A3; Short=AtEXPA3; AltName: Full=Alpha-expansin-3; Short=At-EXP3; Short=AtEx3; AltName: Full=Ath-ExpAlpha-1.9; Flags: Precursor	0.87	UniRef90_C0SQK1	Alpha expansin n=2 Tax=Rosoideae RepID=C0SQK1_ROSHC	0.9	GO:0016020;GO:0009505;GO:0009664;GO:0005576;GO:0006949	29760.GSVIVG00021324001	SubName: Full=Putative uncharacterized protein (Chromosome chr8 scaffold_23, whole genome sh [...]	0.8798	_	_	NOG298661;NOG268102	None	_
isotig05416	106	4	182.63	5.89	8.75526e-08	1.25937e-05	4.90132	up	7.40427	yes	1720	isogroup01402	gi|359477137|ref|XP_002271531.2|	PREDICTED: uncharacterized protein LOC100248329 [Vitis vinifera]	0.69	gi|75337952|sp|Q9T0K5.1|LRX3_ARATH	RecName: Full=Leucine-rich repeat extensin-like protein 3; Short=AtLRX3; Short=LRR/EXTENSIN3; AltName: Full=Cell wall hydroxyproline-rich glycoprotein; Flags: Precu	0.44	UniRef90_F6H6U0	Putative uncharacterized protein n=2 Tax=Vitis vinifera RepID=F6H6U0_VITVI	0.71	_	_	_	_	_	_	_	K14545	RRP7
isotig05424	28	0	52.06	0	2.24824e-05	0.000841512	6.95788	up	5.40268	yes	1594	isogroup01406	gi|462409559|gb|EMJ14893.1|	hypothetical protein PRUPE_ppa000813mg [Prunus persica]	0.89	gi|75337207|sp|Q9SGP2.1|HSL1_ARATH	RecName: Full=Receptor-like protein kinase HSL1; AltName: Full=Protein HAESA-LIKE1; Flags: Precursor	0.82	UniRef90_Q6J330	Leucine-rich repeat receptor-like protein kinase (Fragment) n=1 Tax=Pyrus pyrifolia RepID=Q6J330_PYRPY	0.89	GO:0004674;GO:0005524;GO:0009069;GO:0016021;GO:0006468	3694.fgenesh4_pm.C_LG_IV000169	hypothetical protein	0.9085	COG0515	KOG1187	_	K00924	E2.7.1.-
isotig05425	60	9	190.37	24.42	0.000467857	0.007718	2.96485	up	6.70401	yes	934	isogroup01406	gi|462409559|gb|EMJ14893.1|	hypothetical protein PRUPE_ppa000813mg [Prunus persica]	0.82	gi|75337207|sp|Q9SGP2.1|HSL1_ARATH	RecName: Full=Receptor-like protein kinase HSL1; AltName: Full=Protein HAESA-LIKE1; Flags: Precursor	0.8	UniRef90_Q6J330	Leucine-rich repeat receptor-like protein kinase (Fragment) n=1 Tax=Pyrus pyrifolia RepID=Q6J330_PYRPY	0.81	GO:0004674;GO:0005524;GO:0009069;GO:0016021;GO:0006468	29760.GSVIVG00001545001	SubName: Full=Chromosome chr11 scaffold_118, whole genome shotgun sequence;	0.7603	_	_	NOG226350	K00924	E2.7.1.-
isotig05428	12	0	28.47	0	0.00286389	0.0268518	5.75088	up	4.15063	yes	1249	isogroup01408	gi|449478892|ref|XP_004155446.1|	PREDICTED: annexin D2-like [Cucumis sativus]	0.84	gi|75335595|sp|Q9LX08.1|ANXD6_ARATH	RecName: Full=Annexin D6; AltName: Full=AnnAt6	0.75	UniRef90_UPI0002B44CF8	UPI0002B44CF8 related cluster n=2 Tax=unknown RepID=UPI0002B44CF8	0.84	GO:0005544;GO:0005509	3694.grail3.0011014701	hypothetical protein	0.8083	_	KOG0819	_	None	_
isotig05429	10	0	23.82	0	0.00614931	0.0435392	5.49319	up	3.88155	yes	1244	isogroup01408	gi|449478892|ref|XP_004155446.1|	PREDICTED: annexin D2-like [Cucumis sativus]	0.83	gi|75335595|sp|Q9LX08.1|ANXD6_ARATH	RecName: Full=Annexin D6; AltName: Full=AnnAt6	0.75	UniRef90_UPI0002B44CF8	UPI0002B44CF8 related cluster n=2 Tax=unknown RepID=UPI0002B44CF8	0.83	GO:0005544;GO:0005509	3694.grail3.0011014701	hypothetical protein	0.8083	_	KOG0819	_	None	_
isotig05447	11	0	26.48	0	0.00416566	0.0341683	5.62778	up	4.02218	yes	1231	isogroup01417	gi|470109232|ref|XP_004290904.1|	PREDICTED: chloroplast processing peptidase-like [Fragaria vesca subsp. vesca]	0.84	gi|75276837|sp|O04348.2|TPP1_ARATH	RecName: Full=Thylakoidal processing peptidase 1, chloroplastic; AltName: Full=Signal peptidase I-1; Flags: Precursor	0.58	UniRef90_I1KAD4	Uncharacterized protein n=2 Tax=Glycine max RepID=I1KAD4_SOYBN	0.73	GO:0016020;GO:0016787	3694.gw1.752.6.1	hypothetical protein	0.8286	COG0681	_	_	K03100	lepB
isotig05479	37	8	89.51	16.55	0.00532896	0.0415159	2.43542	up	6.07015	yes	1225	isogroup01433	gi|508704044|gb|EOX95940.1|	Plasma membrane intrinsic protein 1B [Theobroma cacao]	0.97	gi|1175012|sp|Q08733.1|PIP13_ARATH	RecName: Full=Aquaporin PIP1-3; Short=AtPIP1;3; AltName: Full=Plasma membrane intrinsic protein 1c; Short=PIP1c; AltName: Full=Transmembrane protein B; Short=TMP-B	0.95	UniRef90_Q08733	Aquaporin PIP1-3 n=15 Tax=core eudicotyledons RepID=PIP13_ARATH	0.95	GO:0006810;GO:0016021;GO:0005215	29760.GSVIVG00026881001	SubName: Full=Aquaporin PIP1;4 (Chromosome chr15 scaffold_40, whole genome shotgun sequence);	0.9479	COG0580	KOG0223	_	None	_
isotig05491	16	0	38.3	0	0.000726851	0.0104388	6.1592	up	4.57567	yes	1238	isogroup01439	gi|225449647|ref|XP_002262699.1|	PREDICTED: bark storage protein A [Vitis vinifera]	0.78	_	_	_	UniRef90_D7UBS7	Putative uncharacterized protein n=1 Tax=Vitis vinifera RepID=D7UBS7_VITVI	0.78	_	29760.GSVIVG00010801001	SubName: Full=Chromosome chr13 scaffold_286, whole genome shotgun sequence;	0.8101	COG0775	_	_	None	_
isotig05661	107	11	297.18	26.12	2.0362e-05	0.000787442	3.51527	up	7.49435	yes	1067	isogroup01524	gi|470109711|ref|XP_004291134.1|	PREDICTED: uncharacterized protein LOC101313275 [Fragaria vesca subsp. vesca]	0.77	_	_	_	UniRef90_UPI0002C31F7A	PREDICTED: uncharacterized protein LOC101313275 n=1 Tax=Fragaria vesca subsp. vesca RepID=UPI0002C31F7A	0.77	GO:0016787	_	_	_	_	_	_	None	_
isotig05678	108	1	254.62	2.02	3.84822e-09	1.19447e-06	6.67529	up	7.39674	yes	1257	isogroup01533	gi|118484991|gb|ABK94360.1|	unknown [Populus trichocarpa]	0.86	_	_	_	UniRef90_B9HJW8	Predicted protein n=3 Tax=Populus trichocarpa RepID=B9HJW8_POPTR	0.86	GO:0016787;GO:0008152	3694.eugene3.00081423	SubName: Full=Putative uncharacterized protein;	0.875	COG1011	KOG3109	_	K07025	K07025
isotig05730	18	2	47.67	4.53	0.00583707	0.0431646	3.26899	up	4.89224	yes	1119	isogroup01559	gi|224119220|ref|XP_002331258.1|	predicted protein [Populus unknown [Populus trichocarpa]	0.95	gi|548774|sp|P35685.1|RL7A_ORYSJ	RecName: Full=60S ribosomal protein L7a	0.94	UniRef90_A9P8U0	Predicted protein n=5 Tax=Populus RepID=A9P8U0_POPTR	0.95	GO:0042254;GO:0005730;GO:0022625;GO:0005886;GO:0009507	3694.estExt_Genewise1_v1.C_1650011	SubName: Full=Putative uncharacterized protein;	0.9677	COG1358	KOG3166	_	K02936	RP-L7Ae, RPL7A
isotig05749	145	24	667.25	94.43	0.000191974	0.004051	2.84643	up	8.0058	yes	644	isogroup01568	gi|449442401|ref|XP_004138970.1|	PREDICTED: methylenetetrahydrofolate reductase 2-like [Cucumis sativus]	0.93	gi|22096355|sp|O80585.2|MTHR2_ARATH	RecName: Full=Methylenetetrahydrofolate reductase 2; Short=AtMTHFR2	0.92	UniRef90_UPI0002B466FD	UPI0002B466FD related cluster n=1 Tax=unknown RepID=UPI0002B466FD	0.93	GO:0006555;GO:0004489;GO:0035999;GO:0055114	_	_	_	_	_	_	K00297	E1.5.1.20, metF
isotig05770	29	0	78.13	0	1.79859e-05	0.000719131	7.0081	up	5.45449	yes	1100	isogroup01579	gi|470149315|ref|XP_004310184.1|	PREDICTED: geraniol 8-hydroxylase-like [Fragaria vesca subsp. vesca]	0.78	gi|403399733|sp|D1MI46.1|C76BA_SWEMU	RecName: Full=Geraniol 8-hydroxylase; AltName: Full=Cytochrome P450 76B10; AltName: Full=Geraniol 10-hydroxylase; Short=SmG10H	0.75	UniRef90_UPI0002C2F921	PREDICTED: geraniol 8-hydroxylase-like n=1 Tax=Fragaria vesca subsp. vesca RepID=UPI0002C2F921	0.78	GO:0046872;GO:0016491	29760.GSVIVG00001045001	SubName: Full=Chromosome chr2 scaffold_112, whole genome shotgun sequence;	0.7869	COG2124	KOG0156	_	None	_
isotig05771	16	0	43.18	0	0.000726851	0.0104388	6.1592	up	4.57567	yes	1098	isogroup01579	gi|470149315|ref|XP_004310184.1|	PREDICTED: geraniol 8-hydroxylase-like [Fragaria vesca subsp. vesca]	0.78	gi|403399733|sp|D1MI46.1|C76BA_SWEMU	RecName: Full=Geraniol 8-hydroxylase; AltName: Full=Cytochrome P450 76B10; AltName: Full=Geraniol 10-hydroxylase; Short=SmG10H	0.74	UniRef90_UPI0002C2F921	PREDICTED: geraniol 8-hydroxylase-like n=1 Tax=Fragaria vesca subsp. vesca RepID=UPI0002C2F921	0.78	GO:0046872;GO:0016491	29760.GSVIVG00001045001	SubName: Full=Chromosome chr2 scaffold_112, whole genome shotgun sequence;	0.7801	COG2124	KOG0156	_	None	_
isotig05844	18	0	47.8	0	0.000390825	0.00665391	6.32688	up	4.74978	yes	1116	isogroup01616	gi|470104067|ref|XP_004288436.1|	PREDICTED: uncharacterized protein LOC101298363 [Fragaria vesca subsp. vesca]	0.78	_	_	_	UniRef90_UPI0002C2DE17	PREDICTED: uncharacterized protein LOC101298363 n=1 Tax=Fragaria vesca subsp. vesca RepID=UPI0002C2DE17	0.78	_	_	_	_	_	_	_	None	_
isotig05846	1254	82	2389.85	133.62	3.02353e-08	5.94376e-06	4.19578	up	11.017	yes	1555	isogroup01617	gi|508713471|gb|EOY05368.1|	Chalcone and stilbene synthase family protein [Theobroma cacao]	0.77	gi|1345787|sp|P48387.1|CHS2_CAMSI	RecName: Full=Chalcone synthase 2; AltName: Full=Naringenin-chalcone synthase 2	0.76	UniRef90_P48386	Chalcone synthase 1 n=94 Tax=Spermatophyta RepID=CHS1_CAMSI	0.75	GO:0009058;GO:0016747	_	_	_	_	_	_	K00660	E2.3.1.74, bcsA
isotig05860	56	7	148.04	15.82	0.000206665	0.00423197	3.21619	up	6.57488	yes	1121	isogroup01624	gi|224059734|ref|XP_002299981.1|	predicted protein [Populus predicted protein [Populus trichocarpa]	0.83	_	_	_	UniRef90_B9GG85	Predicted protein n=1 Tax=Populus trichocarpa RepID=B9GG85_POPTR	0.83	GO:0008270	3694.grail3.0053015801	hypothetical protein	0.8451	_	_	NOG149065;NOG296472	None	_
isotig05862	42	9	112.44	20.6	0.00403307	0.0340651	2.45261	up	6.25339	yes	1107	isogroup01625	gi|462398086|gb|EMJ03754.1|	hypothetical protein PRUPE_ppa011243mg [Prunus persica]	0.98	gi|6831665|sp|O65731.1|RS5_CICAR	RecName: Full=40S ribosomal protein S5	0.98	UniRef90_M4E2W2	Uncharacterized protein n=2 Tax=Brassica rapa subsp. pekinensis RepID=M4E2W2_BRARP	0.89	GO:0042254;GO:0003723;GO:0006412;GO:0003735;GO:0015935	29760.GSVIVG00026702001	SubName: Full=Chromosome chr4 scaffold_39, whole genome shotgun sequence;	0.9409	COG0049	KOG3291	_	K02989	RP-S5e, RPS5
isotig06038	202	36	487.48	74.28	0.000219666	0.00434725	2.74455	up	8.50033	yes	1228	isogroup01713	gi|462395036|gb|EMJ00835.1|	hypothetical protein PRUPE_ppa010605mg [Prunus persica]	0.84	gi|74676571|sp|Q12288.1|YL126_YEAST	RecName: Full=Putative glutamine amidotransferase YLR126C	0.55	UniRef90_UPI0002C358D7	PREDICTED: putative glutamine amidotransferase YLR126C-like n=1 Tax=Fragaria vesca subsp. vesca RepID=UPI0002C358D7	0.82	_	3694.estExt_fgenesh4_pm.C_LG_IX0405	hypothetical protein	0.8108	COG0518	KOG3179	_	None	_
isotig06122	21	3	46.72	5.71	0.00728936	0.0498712	2.96278	up	5.15694	yes	1332	isogroup01755	gi|255562530|ref|XP_002522271.1|	BRASSINAZOLE-RESISTANT 2 protein, putative [Ricinus communis]	0.86	gi|61211694|sp|Q9ZV88.1|BEH4_ARATH	RecName: Full=BES1/BZR1 homolog protein 4	0.71	UniRef90_B9H2D7	Predicted protein n=2 Tax=Malpighiales RepID=B9H2D7_POPTR	0.85	_	3694.eugene3.00040340	hypothetical protein	0.8456	_	_	NOG296407	None	_
isotig06128	58	11	148.69	24.11	0.00156801	0.0180436	2.63437	up	6.69821	yes	1156	isogroup01758	gi|255555505|ref|XP_002518789.1|	catalytic, putative [Ricinus catalytic, putative [Ricinus communis]	0.65	gi|75335190|sp|Q9LMA7.1|CXE1_ARATH	RecName: Full=Probable carboxylesterase 1; AltName: Full=AtCXE1	0.63	UniRef90_B9RY22	Catalytic, putative n=1 Tax=Ricinus communis RepID=B9RY22_RICCO	0.65	_	3694.estExt_Genewise1_v1.C_8120013	annotation not avaliable	0.7949	COG0657	_	_	None	_
isotig06152	24	4	50.98	7.27	0.00383276	0.0328065	2.76886	up	5.38072	yes	1395	isogroup01770	gi|508776162|gb|EOY23418.1|	Multidrug resistance-associated protein 14 isoform 1 [Theobroma cacao]	0.85	gi|374095359|sp|Q9LYS2.2|AB10C_ARATH	RecName: Full=ABC transporter C family member 10; Short=ABC transporter ABCC.10; Short=AtABCC10; AltName: Full=ATP-energized glutathione S-conjugate pump 14; AltN	0.8	UniRef90_B9RIN7	Multidrug resistance-associated protein 1, 3 (Mrp1, 3), abc-transoprter, putative n=1 Tax=Ricinus communis RepID=B9RIN7_RICCO	0.84	GO:0032440;GO:0055085;GO:0005524;GO:0042626;GO:0055114;GO:0016021;GO:0006200;GO:0005886	_	_	_	_	_	_	None	_
isotig06178	60	2	160.04	4.56	2.73851e-06	0.000172731	4.99332	up	6.56682	yes	1111	isogroup01783	gi|255578127|ref|XP_002529933.1|	carboxy-lyase, putative [Ricinus communis]	0.93	gi|75158446|sp|Q8RUN2.1|LOG1_ARATH	RecName: Full=Cytokinin riboside 5'-monophosphate phosphoribohydrolase LOG1; AltName: Full=Protein LONELY GUY 1	0.92	UniRef90_B9SVB4	Carboxy-lyase, putative n=3 Tax=Malpighiales RepID=B9SVB4_RICCO	0.93	GO:0016829;GO:0005634;GO:0005829	3694.eugene3.00660269	hypothetical protein	0.9514	COG1611	_	_	K06966	K06966
isotig06222	251	31	636.3	67.19	1.40623e-05	0.000594497	3.27155	up	8.75582	yes	1169	isogroup01805	gi|449526892|ref|XP_004170447.1|	PREDICTED: 23 kDa jasmonate-induced protein-like [Cucumis sativus]	0.61	_	_	_	UniRef90_UPI0002B45BEB	UPI0002B45BEB related cluster n=2 Tax=unknown RepID=UPI0002B45BEB	0.61	_	_	_	_	_	_	_	None	_
isotig06223	21	0	96.94	0	0.000125561	0.00294432	6.5467	up	4.97764	yes	642	isogroup01805	_	_	_	_	_	_	_	_	_	_	_	_	_	_	_	_	None	_
isotig06224	77	17	261.68	49.4	0.00176981	0.0197971	2.42613	up	7.14445	yes	872	isogroup01806	gi|296089720|emb|CBI39539.3|	unnamed protein product [Vitis vinifera]	0.98	gi|21431838|sp|P42791.2|RL182_ARATH	RecName: Full=60S ribosomal protein L18-2	0.94	UniRef90_A5BIA1	Putative uncharacterized protein n=2 Tax=Vitis vinifera RepID=A5BIA1_VITVI	0.98	GO:0003723;GO:0022625;GO:0005773;GO:0042254;GO:0006412;GO:0003735;GO:0005886;GO:0009507	29760.GSVIVG00022684001	SubName: Full=Chromosome chr14 scaffold_27, whole genome shotgun sequence;	0.9769	COG1727	KOG1714	_	K02883	RP-L18e, RPL18
isotig06260	11	0	28.05	0	0.00416566	0.0341683	5.62778	up	4.02218	yes	1162	isogroup01824	gi|508783614|gb|EOY30870.1|	Alpha/beta-Hydrolases superfamily protein [Theobroma cacao]	0.82	gi|75337534|sp|Q9SQR3.1|D14_ARATH	RecName: Full=Probable strigolactone esterase D14 homolog; AltName: Full=Protein DWARF-14; Short=AtD14	0.65	UniRef90_A9PH43	Putative uncharacterized protein n=2 Tax=Populus trichocarpa RepID=A9PH43_POPTR	0.8	_	3694.gw1.VI.581.1	SubName: Full=Putative uncharacterized protein;	0.8066	COG0596	KOG1454	_	None	_
isotig06292	47	6	131.9	14.4	0.000335144	0.00607224	3.17794	up	6.32155	yes	1056	isogroup01840	gi|502112306|ref|XP_004494288.1|	PREDICTED: 60S ribosomal protein L35a-1-like [Cicer arietinum]	0.99	gi|75169629|sp|Q9C912.1|R35A3_ARATH	RecName: Full=60S ribosomal protein L35a-3	0.96	UniRef90_UPI0002C31B88	PREDICTED: probable sugar phosphate/phosphate translocator At3g11320-like n=1 Tax=Fragaria vesca subsp. vesca RepID=UPI0002C31B88	0.97	GO:0016020;GO:0042254;GO:0006412;GO:0022625;GO:0003735	3694.estExt_fgenesh4_pm.C_LG_X0765	SubName: Full=Putative uncharacterized protein;	0.9906	COG2451	KOG0887	_	K02917	RP-L35Ae, RPL35A
isotig06293	41	7	175.58	25.63	0.00149543	0.0173608	2.76852	up	6.17041	yes	692	isogroup01840	gi|502112306|ref|XP_004494288.1|	PREDICTED: 60S ribosomal protein L35a-1-like [Cicer arietinum]	0.99	gi|75169629|sp|Q9C912.1|R35A3_ARATH	RecName: Full=60S ribosomal protein L35a-3	0.96	UniRef90_UPI0002C31B88	PREDICTED: probable sugar phosphate/phosphate translocator At3g11320-like n=1 Tax=Fragaria vesca subsp. vesca RepID=UPI0002C31B88	0.97	GO:0016020;GO:0042254;GO:0006412;GO:0022625;GO:0003735	3694.estExt_fgenesh4_pm.C_LG_X0765	SubName: Full=Putative uncharacterized protein;	0.9906	COG2451	KOG0887	_	K02917	RP-L35Ae, RPL35A
isotig06318	31	5	105.84	14.6	0.00194758	0.0213538	2.83166	up	5.75013	yes	868	isogroup01853	gi|470142912|ref|XP_004307134.1|	PREDICTED: annexin D3-like [Fragaria vesca subsp. vesca]	0.84	gi|134035061|sp|Q9SE45.2|ANXD3_ARATH	RecName: Full=Annexin D3; AltName: Full=AnnAt3	0.76	UniRef90_UPI0002C345DB	PREDICTED: annexin D3-like n=1 Tax=Fragaria vesca subsp. vesca RepID=UPI0002C345DB	0.84	GO:0005544;GO:0005509;GO:0006950;GO:0009266	3694.estExt_fgenesh4_pg.C_LG_I0284	hypothetical protein	0.7841	_	KOG0819	_	None	_
isotig06319	30	2	103.38	5.89	0.000336207	0.00607284	3.99875	up	5.58969	yes	860	isogroup01853	gi|470142912|ref|XP_004307134.1|	PREDICTED: annexin D3-like [Fragaria vesca subsp. vesca]	0.84	gi|134035061|sp|Q9SE45.2|ANXD3_ARATH	RecName: Full=Annexin D3; AltName: Full=AnnAt3	0.76	UniRef90_UPI0002C345DB	PREDICTED: annexin D3-like n=1 Tax=Fragaria vesca subsp. vesca RepID=UPI0002C345DB	0.84	GO:0005544;GO:0005509;GO:0006950;GO:0009266	3694.estExt_fgenesh4_pg.C_LG_I0284	hypothetical protein	0.7841	_	KOG0819	_	None	_
isotig06324	43	3	102.93	6.14	9.86135e-05	0.00243846	3.98881	up	6.12273	yes	1238	isogroup01856	gi|83628260|gb|ABC26010.1|	9-cis-epoxycarotenoid dioxygenase 5 [Citrus clementina]	0.94	gi|75185609|sp|Q9M6E8.1|NCED1_PHAVU	RecName: Full=9-cis-epoxycarotenoid dioxygenase NCED1, chloroplastic; AltName: Full=PvNCED1; Flags: Precursor	0.89	UniRef90_A0SE34	9-cis-epoxycarotenoid dioxygenase 5 n=5 Tax=Citrus RepID=A0SE34_9ROSI	0.94	GO:0045549;GO:0009570	_	_	_	_	_	_	K09840	NCED
isotig06365	10	0	37.14	0	0.00614931	0.0435392	5.49319	up	3.88155	yes	798	isogroup01876	gi|356505128|ref|XP_003521344.1|	PREDICTED: histone H2B.4-like [Glycine max]	0.94	gi|108860774|sp|Q1SU99.3|H2B3_MEDTR	RecName: Full=Probable histone H2B.3	0.93	UniRef90_G7IBM3	Histone H2B n=4 Tax=Papilionoideae RepID=G7IBM3_MEDTR	0.95	GO:0003677;GO:0005730;GO:0046982;GO:0006334;GO:0000786	3694.estExt_Genewise1_v1.C_LG_X2891	RecName: Full=Histone H2B;; Core component of nucleosome. Nucleosomes wrap and compact DNA i [...]	0.9612	_	KOG1744	_	K11252	H2B
isotig06384	48	6	135.09	14.44	0.000294417	0.00542601	3.20817	up	6.34931	yes	1053	isogroup01886	gi|470114780|ref|XP_004293587.1|	PREDICTED: stem-specific protein TSJT1-like [Fragaria vesca subsp. vesca]	0.83	gi|136452|sp|P24805.1|TSJT1_TOBAC	RecName: Full=Stem-specific protein TSJT1	0.69	UniRef90_UPI0002C3546B	PREDICTED: stem-specific protein TSJT1-like n=1 Tax=Fragaria vesca subsp. vesca RepID=UPI0002C3546B	0.83	GO:0044424	29760.GSVIVG00027636001	SubName: Full=Chromosome chr19 scaffold_4, whole genome shotgun sequence;	0.7571	_	_	NOG248559	None	_
isotig06408	98	11	319.5	30.66	4.0157e-05	0.00132305	3.3888	up	7.37713	yes	909	isogroup01898	gi|449465757|ref|XP_004150594.1|	PREDICTED: probable ADP-ribosylation factor GTPase-activating protein AGD11-like [Cucumis sativus]	0.87	gi|75172634|sp|Q9FVJ3.1|AGD12_ARATH	RecName: Full=ADP-ribosylation factor GTPase-activating protein AGD12; Short=ARF GAP AGD12; AltName: Full=Protein ARF-GAP DOMAIN 12; Short=AtAGD12; AltName: Full=Z	0.62	UniRef90_UPI0002B4589E	UPI0002B4589E related cluster n=1 Tax=unknown RepID=UPI0002B4589E	0.87	GO:0005886;GO:0005773	3694.grail3.0006021401	hypothetical protein	0.8606	COG5038	KOG1030	_	None	_
isotig06452	11	0	30.67	0	0.00416566	0.0341683	5.62778	up	4.02218	yes	1063	isogroup01920	gi|224126603|ref|XP_002319878.1|	predicted protein [Populus predicted protein [Populus trichocarpa]	0.76	gi|75175345|sp|Q9LP24.1|Y1571_ARATH	RecName: Full=Probable leucine-rich repeat receptor-like protein kinase At1g35710; Flags: Precursor	0.59	UniRef90_B9I8E3	Predicted protein n=2 Tax=Populus trichocarpa RepID=B9I8E3_POPTR	0.76	GO:0016020;GO:0016310;GO:0000166;GO:0004672;GO:0016491	_	_	_	_	_	_	None	_
isotig06470	16	1	56.79	3.03	0.00406644	0.0340651	3.9377	up	4.65808	yes	835	isogroup01929	gi|225423495|ref|XP_002269214.1|	PREDICTED: probable leucine-rich repeat receptor-like protein kinase At1g35710 [Vitis unnamed protein product [Vitis vinifera]	0.95	gi|325511359|sp|Q9LFG1.2|Y3359_ARATH	RecName: Full=Putative leucine-rich repeat receptor-like serine/threonine-protein kinase At3g53590; Flags: Precursor	0.61	UniRef90_D7T9V3	Putative uncharacterized protein n=1 Tax=Vitis vinifera RepID=D7T9V3_VITVI	0.95	GO:0016310;GO:0016301	29760.GSVIVG00030054001	SubName: Full=Chromosome chr1 scaffold_5, whole genome shotgun sequence;	0.9452	COG4886	_	_	None	_
isotig06500	68	17	246.35	52.66	0.00386245	0.0330367	2.24737	up	6.9939	yes	818	isogroup01944	gi|296084563|emb|CBI25584.3|	unnamed protein product [Vitis vinifera]	0.9	gi|75213709|sp|Q9T043.1|RL142_ARATH	RecName: Full=60S ribosomal protein L14-2	0.85	UniRef90_D7T502	Putative uncharacterized protein n=2 Tax=Vitis vinifera RepID=D7T502_VITVI	0.9	GO:0005840;GO:0042254;GO:0006412;GO:0003735	29760.GSVIVG00020295001	SubName: Full=Chromosome chr5 scaffold_2, whole genome shotgun sequence;	0.8955	COG2163	KOG3421	_	K02875	RP-L14e, RPL14
isotig06548	31	7	113.84	21.98	0.00745943	0.0499625	2.36773	up	5.82162	yes	807	isogroup01968	gi|255543244|ref|XP_002512685.1|	40S ribosomal protein S27, putative [Ricinus communis]	1	gi|73917991|sp|Q9M2F1.2|RS272_ARATH	RecName: Full=40S ribosomal protein S27-2	1	UniRef90_UPI0002B46094	UPI0002B46094 related cluster n=1 Tax=unknown RepID=UPI0002B46094	0.99	GO:0005840;GO:0042254;GO:0046872;GO:0006412;GO:0003735	3702.AT3G61110.1-P	ARS27A (ARABIDOPSIS RIBOSOMAL PROTEIN S27); structural constituent of ribosome; Arabidopsis [...]	1	COG2051	KOG1779	_	K02978	RP-S27e, RPS27
isotig06549	21	2	80.2	6.53	0.00281198	0.0268518	3.48881	up	5.09978	yes	776	isogroup01968	gi|255543244|ref|XP_002512685.1|	40S ribosomal protein S27, putative [Ricinus communis]	1	gi|73917991|sp|Q9M2F1.2|RS272_ARATH	RecName: Full=40S ribosomal protein S27-2	1	UniRef90_UPI0002B46094	UPI0002B46094 related cluster n=1 Tax=unknown RepID=UPI0002B46094	0.99	GO:0005840;GO:0042254;GO:0046872;GO:0006412;GO:0003735	3702.AT3G61110.1-P	ARS27A (ARABIDOPSIS RIBOSOMAL PROTEIN S27); structural constituent of ribosome; Arabidopsis [...]	1	COG2051	KOG1779	_	K02978	RP-S27e, RPS27
isotig06634	49	4	164.64	11.49	4.23374e-05	0.00137947	3.79169	up	6.32864	yes	882	isogroup02011	gi|470109762|ref|XP_004291159.1|	PREDICTED: auxin-responsive protein IAA26-like [Fragaria vesca subsp. vesca]	0.72	gi|75246515|sp|Q8LQ74.1|IAA6_ORYSJ	RecName: Full=Auxin-responsive protein IAA6; AltName: Full=Indoleacetic acid-induced protein 6	0.68	UniRef90_UPI0002C3781B	PREDICTED: auxin-responsive protein IAA26-like n=1 Tax=Fragaria vesca subsp. vesca RepID=UPI0002C3781B	0.72	GO:0009987	_	_	_	_	_	_	None	_
isotig06710	12	0	38.87	0	0.00286389	0.0268518	5.75088	up	4.15063	yes	915	isogroup02049	gi|255548537|ref|XP_002515325.1|	ATP binding protein, putative [Ricinus communis]	0.82	_	_	_	UniRef90_B9RNI6	ATP binding protein, putative n=1 Tax=Ricinus communis RepID=B9RNI6_RICCO	0.82	_	_	_	_	_	_	_	None	_
isotig06724	67	18	263.68	60.57	0.00567766	0.0429282	2.14487	up	6.99144	yes	753	isogroup02056	gi|508784777|gb|EOY32033.1|	Fiber protein Fb15 [Theobroma cacao]	0.88	_	_	_	UniRef90_B9HAZ4	Predicted protein n=1 Tax=Populus trichocarpa RepID=B9HAZ4_POPTR	0.89	GO:0009536;GO:0005739	3694.grail3.0023008501	hypothetical protein	0.8876	_	_	NOG227497	None	_
isotig06736	35	0	142.09	0	4.27844e-06	0.000234995	7.27748	up	5.73196	yes	730	isogroup02062	gi|462423692|gb|EMJ27955.1|	hypothetical protein PRUPE_ppa018811mg [Prunus persica]	0.78	_	_	_	UniRef90_UPI0002C364B7	PREDICTED: UPF0481 protein At3g47200-like n=1 Tax=Fragaria vesca subsp. vesca RepID=UPI0002C364B7	0.72	_	_	_	_	_	_	_	None	_
isotig06737	17	0	69.01	0	0.000530405	0.00837008	6.24548	up	4.66528	yes	730	isogroup02062	gi|462423692|gb|EMJ27955.1|	hypothetical protein PRUPE_ppa018811mg [Prunus persica]	0.81	_	_	_	UniRef90_UPI0002C364B7	PREDICTED: UPF0481 protein At3g47200-like n=1 Tax=Fragaria vesca subsp. vesca RepID=UPI0002C364B7	0.74	_	_	_	_	_	_	_	None	_
isotig06867	25	2	144.99	9.92	0.00114105	0.0144072	3.73788	up	5.33776	yes	511	isogroup02127	_	_	_	_	_	_	_	_	_	_	_	_	_	_	_	_	None	_
isotig06904	37	1	119.84	2.77	2.2545e-05	0.000841512	5.13565	up	5.84869	yes	915	isogroup02146	gi|462409682|gb|EMJ15016.1|	hypothetical protein PRUPE_ppa005609mg [Prunus persica]	0.97	gi|118595576|sp|Q70DU8.2|AL3H1_ARATH	RecName: Full=Aldehyde dehydrogenase family 3 member H1; Short=AtALDH4	0.91	UniRef90_UPI0002C341C5	PREDICTED: aldehyde dehydrogenase family 3 member I1, chloroplastic-like n=1 Tax=Fragaria vesca subsp. vesca RepID=UPI0002C341C5	0.97	GO:0006558;GO:0006094;GO:0006096;GO:0006547;GO:0055114;GO:0004030;GO:0006081;GO:0006570	_	_	_	_	_	_	K00128	E1.2.1.3
isotig06952	25	4	85.85	11.74	0.00311863	0.0279516	2.82721	up	5.433	yes	863	isogroup02170	gi|357442207|ref|XP_003591381.1|	WRKY transcription factor [Medicago truncatula]	0.65	gi|29839448|sp|O22900.1|WRK23_ARATH	RecName: Full=Probable WRKY transcription factor 23; AltName: Full=WRKY DNA-binding protein 23	0.63	UniRef90_G7ICW1	WRKY transcription factor n=2 Tax=Medicago truncatula RepID=G7ICW1_MEDTR	0.65	_	_	_	_	_	_	_	None	_
isotig06970	11	0	48.37	0	0.00416566	0.0341683	5.62778	up	4.02218	yes	674	isogroup02179	gi|508706131|gb|EOX98027.1|	Uncharacterized protein TCM_006891 [Theobroma cacao]	0.78	_	_	_	UniRef90_UPI0002C31B22	PREDICTED: uncharacterized protein LOC101301730 isoform 2 n=4 Tax=Fragaria vesca subsp. vesca RepID=UPI0002C31B22	0.76	_	3702.AT4G39300.2-P	unknown protein; unknown protein; FUNCTIONS IN: molecular_function unknown; INVOLVED IN: bio [...]	0.775	_	_	NOG224232	None	_
isotig07049	813	228	6130.59	1470.02	0.00231865	0.0235763	2.09844	up	10.6181	yes	393	isogroup02218	_	_	_	_	_	_	_	_	_	_	_	_	_	_	_	_	None	_
isotig07118	46	7	214.68	27.93	0.000773646	0.0109153	2.93367	up	6.31799	yes	635	isogroup02253	gi|449459332|ref|XP_004147400.1|	PREDICTED: 60S ribosomal protein L32-1-like [Cucumis sativus]	0.99	gi|27735239|sp|P49211.2|RL321_ARATH	RecName: Full=60S ribosomal protein L32-1	0.95	UniRef90_M0T6A2	Uncharacterized protein n=37 Tax=Eukaryota RepID=M0T6A2_MUSAC	0.97	GO:0042254;GO:0005730;GO:0006412;GO:0022625;GO:0003735	29760.GSVIVG00003384001	SubName: Full=Putative uncharacterized protein (Chromosome undetermined scaffold_143, whole [...]	0.9774	COG1717	KOG0878	_	K02912	RP-L32e, RPL32
isotig07166	15	1	70.34	4.01	0.00547934	0.0416155	3.84594	up	4.56826	yes	632	isogroup02277	_	_	_	_	_	_	_	_	_	_	_	_	_	_	_	_	None	_
isotig07171	10	0	47.49	0	0.00614931	0.0435392	5.49319	up	3.88155	yes	624	isogroup02279	gi|462401753|gb|EMJ07310.1|	hypothetical protein PRUPE_ppa013022mg [Prunus persica]	0.74	gi|123534|sp|P02519.1|HSP11_SOYBN	RecName: Full=17.3 kDa class I heat shock protein; AltName: Full=HSP 17.3	0.6	UniRef90_UPI0002C30C4B	PREDICTED: 18.2 kDa class I heat shock protein-like n=1 Tax=Fragaria vesca subsp. vesca RepID=UPI0002C30C4B	0.74	_	_	_	_	_	_	_	K13993	HSP20
isotig07214	34	0	162.25	0	5.18875e-06	0.000272006	7.23594	up	5.68921	yes	621	isogroup02301	gi|508779638|gb|EOY26894.1|	Uncharacterized protein TCM_028860 [Theobroma cacao]	0.68	_	_	_	UniRef90_M0ZRG1	Uncharacterized protein n=2 Tax=Solanum tuberosum RepID=M0ZRG1_SOLTU	0.6	_	_	_	_	_	_	_	None	_
isotig07215	15	0	73.72	0	0.00100641	0.0131457	6.06744	up	4.48028	yes	603	isogroup02301	gi|508779638|gb|EOY26894.1|	Uncharacterized protein TCM_028860 [Theobroma cacao]	0.65	_	_	_	UniRef90_M0ZRG1	Uncharacterized protein n=2 Tax=Solanum tuberosum RepID=M0ZRG1_SOLTU	0.58	_	_	_	_	_	_	_	None	_
isotig07272	56	1	273.85	4.18	9.57264e-07	7.78685e-05	5.73057	up	6.44632	yes	606	isogroup02330	gi|462394447|gb|EMJ00246.1|	hypothetical protein PRUPE_ppa018256mg [Prunus persica]	0.93	_	_	_	UniRef90_B9GS12	Predicted protein n=2 Tax=Populus trichocarpa RepID=B9GS12_POPTR	0.9	_	3694.fgenesh4_pm.C_LG_II000184	hypothetical protein	0.871	_	KOG2580	_	None	_
isotig07273	32	1	159.38	4.26	5.68506e-05	0.00167917	4.92757	up	5.64024	yes	595	isogroup02330	gi|462394447|gb|EMJ00246.1|	hypothetical protein PRUPE_ppa018256mg [Prunus persica]	0.93	_	_	_	UniRef90_B9GS12	Predicted protein n=2 Tax=Populus trichocarpa RepID=B9GS12_POPTR	0.9	_	3694.fgenesh4_pm.C_LG_II000184	hypothetical protein	0.871	_	KOG2580	_	None	_
isotig07287	12	0	68.52	0	0.00286389	0.0268518	5.75088	up	4.15063	yes	519	isogroup02337	gi|297740400|emb|CBI30582.3|	unnamed protein product [Vitis vinifera]	0.72	_	_	_	UniRef90_F6HLG5	Putative uncharacterized protein n=2 Tax=Vitis vinifera RepID=F6HLG5_VITVI	0.67	_	_	_	_	_	_	_	None	_
isotig07386	72	19	224.84	50.73	0.00476756	0.0376426	2.1715	up	7.09133	yes	949	isogroup02387	gi|224135659|ref|XP_002327273.1|	predicted protein [Populus unknown [Populus trichocarpa]	0.98	gi|6094014|sp|O82528.1|RL15_PETHY	RecName: Full=60S ribosomal protein L15	0.95	UniRef90_B9FNL6	Ribosomal protein L15 n=4 Tax=Oryza sativa RepID=B9FNL6_ORYSJ	0.95	GO:0042254;GO:0005730;GO:0006412;GO:0022625;GO:0003735;GO:0005886	3694.estExt_fgenesh4_kg.C_410006	RecName: Full=Ribosomal protein L15;	0.9755	COG1632	KOG1678	_	K02877	RP-L15e, RPL15
isotig07396	12	0	51.92	0	0.00286389	0.0268518	5.75088	up	4.15063	yes	685	isogroup02392	gi|297737265|emb|CBI26466.3|	unnamed protein product [Vitis vinifera]	0.89	gi|75136070|sp|Q6ZIK5.1|GRF4_ORYSJ	RecName: Full=Growth-regulating factor 4; Short=OsGRF4; AltName: Full=Transcription activator GRF4	0.81	UniRef90_F6HEC9	Putative uncharacterized protein n=2 Tax=Vitis vinifera RepID=F6HEC9_VITVI	0.89	GO:0005634;GO:0005524;GO:0006355;GO:0016818	_	_	_	_	_	_	None	_
isotig07524	12	0	59.57	0	0.00286389	0.0268518	5.75088	up	4.15063	yes	597	isogroup02456	gi|508719971|gb|EOY11868.1|	Amino acid permease, putative isoform 1 [Theobroma cacao]	0.69	gi|75262385|sp|Q9FF99.1|AAP7_ARATH	RecName: Full=Probable amino acid permease 7; AltName: Full=Amino acid transporter AAP7	0.6	UniRef90_B9P5P1	Amino acid permease (Fragment) n=1 Tax=Populus trichocarpa RepID=B9P5P1_POPTR	0.69	_	_	_	_	_	_	_	None	_
isotig08095	312	87	264.93	63.16	0.00267743	0.0263609	2.10453	up	9.23251	yes	3490	isogroup02761	gi|78103323|ref|YP_358637.1|	hypothetical protein PhapfoPp091 [Phalaenopsis aphrodite subsp. formosana]	0.93	gi|110816488|sp|Q3BAI2.1|YCX91_PHAAO	RecName: Full=Uncharacterized protein ORF91	0.99	UniRef90_M1D939	Uncharacterized protein n=3 Tax=Magnoliophyta RepID=M1D939_SOLTU	0.96	GO:0016787;GO:0009507	_	_	_	_	_	_	None	_
isotig08156	139	22	147.8	20	0.000150271	0.00335057	2.90962	up	7.93659	yes	2787	isogroup02822	gi|508785924|gb|EOY33180.1|	Cobalamin-independent synthase family protein isoform 1 [Theobroma cacao]	0.96	gi|8134570|sp|Q42699.1|METE_CATRO	RecName: Full=5-methyltetrahydropteroyltriglutamate--homocysteine methyltransferase; AltName: Full=Cobalamin-independent methionine synthase isozyme; AltName: Full=V	0.94	UniRef90_B9RQ33	5-methyltetrahydropteroyltriglutamate--homocysteine methyltransferase, putative n=6 Tax=rosids RepID=B9RQ33_RICCO	0.95	GO:0008705;GO:0005829;GO:0008270;GO:0032259;GO:0003871;GO:0009507;GO:0009086	3694.grail3.0066005802	SubName: Full=Putative uncharacterized protein;	0.9608	COG0620	KOG2263	_	K00549	E2.1.1.14, metE
isotig08184	126	34	139.54	32.19	0.00360115	0.0310949	2.14642	up	7.91038	yes	2676	isogroup02850	gi|449457735|ref|XP_004146603.1|	PREDICTED: LOW QUALITY PROTEIN: uncharacterized protein LOC101209711 [Cucumis sativus]	0.85	_	_	_	UniRef90_UPI0002B46FB4	UPI0002B46FB4 related cluster n=2 Tax=unknown RepID=UPI0002B46FB4	0.84	_	3702.AT1G28240.1-P	unknown protein; unknown protein; FUNCTIONS IN: molecular_function unknown; INVOLVED IN: bio [...]	0.7768	_	_	NOG237228;NOG255744	None	_
isotig08200	90	23	102.9	22.48	0.00373877	0.032236	2.22045	up	7.40736	yes	2592	isogroup02866	gi|255574422|ref|XP_002528124.1|	transferase, transferring glycosyl groups, putative [Ricinus communis]	0.92	gi|357529555|sp|Q9LXT9.3|CALS3_ARATH	RecName: Full=Callose synthase 3; AltName: Full=1,3-beta-glucan synthase; AltName: Full=Protein GLUCAN SYNTHASE-LIKE 12	0.9	UniRef90_B9SQ55	Transferase, transferring glycosyl groups, putative n=3 Tax=Malpighiales RepID=B9SQ55_RICCO	0.92	GO:0005982;GO:0006075;GO:0003843;GO:0005985;GO:0000148	3694.estExt_fgenesh4_pg.C_LG_III1876	hypothetical protein	0.963	_	KOG0916	_	K11000	CALS
isotig08255	82	20	101.17	21.1	0.00287658	0.0269066	2.2856	up	7.26006	yes	2402	isogroup02921	gi|224099929|ref|XP_002311677.1|	predicted protein [Populus predicted protein [Populus trichocarpa]	0.9	gi|27735206|sp|P42158.2|KC1D_ARATH	RecName: Full=Casein kinase I isoform delta-like; Short=CKI-delta	0.88	UniRef90_B9HKH5	Predicted protein n=4 Tax=rosids RepID=B9HKH5_POPTR	0.9	GO:0004674;GO:0005524;GO:0009069;GO:0006468	3694.fgenesh4_pm.C_LG_VIII000712	hypothetical protein	0.9389	COG0515	KOG1164	_	K08960	CSNK1E
isotig08318	141	43	186.62	48.66	0.00643536	0.0452085	1.97202	up	8.10819	yes	2239	isogroup02984	gi|508715657|gb|EOY07554.1|	Heat shock cognate protein 70-1 isoform 1 [Theobroma cacao]	0.99	gi|12643273|sp|P22953.3|MD37E_ARATH	RecName: Full=Probable mediator of RNA polymerase II transcription subunit 37e; AltName: Full=Heat shock 70 kDa protein 1; AltName: Full=Heat shock cognate 70 kDa	0.96	UniRef90_B3GPH1	Heat shock protein 70 n=2 Tax=Magnoliophyta RepID=B3GPH1_CAMSI	0.97	GO:0032440;GO:0048046;GO:0005524;GO:0009409;GO:0009408;GO:0055114;GO:0005773;GO:0046686;GO:0005618;GO:0005730;GO:0080167;GO:0009941;GO:0005886;GO:0009615;GO:0009617;GO:0022626	29760.GSVIVG00024351001	SubName: Full=Putative uncharacterized protein (Chromosome chr6 scaffold_3, whole genome sho [...]	0.9934	COG0443	KOG0101	_	K03283	HSPA1_8
isotig08326	50	9	66.72	10.27	0.00137813	0.0165699	2.70291	up	6.47091	yes	2221	isogroup02992	gi|255554262|ref|XP_002518171.1|	chaperonin-60kD, ch60, putative [Ricinus communis]	0.95	gi|461736|sp|Q05046.1|CH62_CUCMA	RecName: Full=Chaperonin CPN60-2, mitochondrial; AltName: Full=HSP60-2; Flags: Precursor	0.94	UniRef90_UPI0002C3336E	PREDICTED: chaperonin CPN60-2, mitochondrial-like n=1 Tax=Fragaria vesca subsp. vesca RepID=UPI0002C3336E	0.94	GO:0005524;GO:0042026;GO:0005737	59689.scaffold_302955.1	annotation not avaliable	0.9443	COG0459	KOG0356	_	K04077	groEL, HSPD1
isotig08335	511	56	684.61	64.15	3.26932e-06	0.000200842	3.44899	up	9.76944	yes	2212	isogroup03001	gi|462418723|gb|EMJ22986.1|	hypothetical protein PRUPE_ppa003860mg [Prunus persica]	0.94	gi|114268|sp|Q00624.1|ASOL_BRANA	RecName: Full=L-ascorbate oxidase homolog; Flags: Precursor	0.7	UniRef90_B9R8I7	Multicopper oxidase, putative n=1 Tax=Ricinus communis RepID=B9R8I7_RICCO	0.93	GO:0019852;GO:0016020;GO:0048046;GO:0006118;GO:0055114;GO:0009505;GO:0005507;GO:0008447	3694.eugene3.00051523	multicopper oxidase	0.9184	COG2132	KOG1263	_	None	_
isotig08345	198	17	267.44	19.63	1.55626e-06	0.000109917	3.78611	up	8.36959	yes	2194	isogroup03011	gi|296081563|emb|CBI20568.3|	unnamed protein product [Vitis vinifera]	0.95	gi|1346485|sp|P34105.3|MAOX_POPTR	RecName: Full=NADP-dependent malic enzyme; Short=NADP-ME	0.93	UniRef90_F6H359	Malic enzyme n=1 Tax=Vitis vinifera RepID=F6H359_VITVI	0.95	GO:0006099;GO:0016619;GO:0046872;GO:0006090;GO:0051287;GO:0006108	29760.GSVIVG00034315001	RecName: Full=Malic enzyme;	0.9358	COG0281	KOG1257	_	K00029	E1.1.1.40, maeB
isotig08356	83	17	112.88	19.77	0.00105723	0.0135339	2.53408	up	7.23683	yes	2179	isogroup03022	gi|449443235|ref|XP_004139385.1|	PREDICTED: ankyrin repeat-containing protein At5g02620-like [Cucumis sativus]	0.55	gi|288558850|sp|Q9GKW8.3|AND1A_MACFA	RecName: Full=Ankyrin repeat and death domain-containing protein 1A	0.54	UniRef90_UPI0002B4BE0A	UPI0002B4BE0A related cluster n=1 Tax=unknown RepID=UPI0002B4BE0A	0.55	_	_	_	_	_	_	_	None	_
isotig08363	33	4	45.21	4.69	0.000571838	0.00883367	3.2246	up	5.79554	yes	2163	isogroup03029	gi|209420826|gb|ACI46953.1|	putative lacasse/diphenol oxidase [Castanea mollissima]	0.72	gi|75334504|sp|Q9FY79.1|LAC14_ARATH	RecName: Full=Laccase-14; AltName: Full=Benzenediol:oxygen oxidoreductase 14; AltName: Full=Diphenol oxidase 14; AltName: Full=Urishiol oxidase 14; Flags: Precurso	0.6	UniRef90_B6ED08	Putative lacasse/diphenol oxidase n=2 Tax=Castanea RepID=B6ED08_9ROSI	0.72	GO:0046872;GO:0016682;GO:0006118;GO:0044710	_	_	_	_	_	_	None	_
isotig08364	138	39	188.9	45.64	0.00402182	0.0340651	2.08097	up	8.05504	yes	2165	isogroup03030	gi|255539070|ref|XP_002510600.1|	s-adenosyl-l-methionine:delta24-sterol-C-methyltransferase, putative [Ricinus communis]	0.97	gi|62900893|sp|Q39227.2|SMT2_ARATH	RecName: Full=24-methylenesterol C-methyltransferase 2; Short=24-sterol C-methyltransferase 2; Short=Sterol-C-methyltransferase 2; AltName: Full=Protein COTYLEDON V	0.96	UniRef90_B0FDL7	24-sterol C-methyltransferase n=2 Tax=Gossypium hirsutum RepID=B0FDL7_GOSHI	0.97	GO:0010051;GO:0016126;GO:0009825;GO:0030797;GO:0032876;GO:0032259	3694.eugene3.00051503	SubName: Full=Putative uncharacterized protein;	0.9818	COG0500	KOG1269	_	K08242	E2.1.1.143
isotig08372	48	1	66.41	1.18	3.28997e-06	0.000201063	5.50914	up	6.22369	yes	2142	isogroup03038	gi|224125148|ref|XP_002329905.1|	predicted protein [Populus predicted protein [Populus trichocarpa]	0.85	gi|38258655|sp|Q9SU40.1|SKU5_ARATH	RecName: Full=Monocopper oxidase-like protein SKU5; AltName: Full=Skewed roots; Flags: Precursor	0.82	UniRef90_UPI0002C35855	PREDICTED: monocopper oxidase-like protein SKU5-like n=1 Tax=Fragaria vesca subsp. vesca RepID=UPI0002C35855	0.84	GO:0019852;GO:0048046;GO:0006118;GO:0055114;GO:0009932;GO:0009505;GO:0005507;GO:0046658;GO:0008447	_	_	_	_	_	_	None	_
isotig08388	50	0	69.7	0	2.97358e-07	3.132e-05	7.78926	up	6.25714	yes	2126	isogroup03054	gi|224105651|ref|XP_002313887.1|	GH3 family protein [Populus GH3 family protein [Populus trichocarpa]	0.9	gi|62900130|sp|O82333.1|GH31_ARATH	RecName: Full=Probable indole-3-acetic acid-amido synthetase GH3.1; AltName: Full=Auxin-responsive GH3-like protein 1; Short=AtGH3-1	0.84	UniRef90_B9GHU3	GH3 family protein n=2 Tax=Populus trichocarpa RepID=B9GHU3_POPTR	0.91	GO:0009733;GO:0009416;GO:0010279;GO:0009536;GO:0016023;GO:0032940	3694.estExt_fgenesh4_pg.C_LG_IX0695	GH3 family protein	0.8974	_	_	NOG86848	K14487	GH3
isotig08389	173	35	241.04	41.69	0.000549404	0.00861731	2.56157	up	8.30106	yes	2127	isogroup03055	gi|462399842|gb|EMJ05510.1|	hypothetical protein PRUPE_ppa003435mg [Prunus persica]	0.84	gi|33112636|sp|O22757.2|MLO8_ARATH	RecName: Full=MLO-like protein 8; Short=AtMlo8	0.74	UniRef90_D7SWC5	MLO-like protein n=1 Tax=Vitis vinifera RepID=D7SWC5_VITVI	0.85	GO:0010483;GO:0012505;GO:0006952;GO:0016021;GO:0008219;GO:0005516;GO:0005737;GO:0009607	29760.GSVIVG00019324001	SubName: Full=Chromosome chr7 scaffold_20, whole genome shotgun sequence;	0.8491	_	_	NOG289693	K08472	MLO
isotig08407	53	8	74.65	9.63	0.000555732	0.00869345	2.95123	up	6.52379	yes	2104	isogroup03073	gi|121308298|dbj|BAF43573.1|	pectate lyase [Prunus persica]	0.92	gi|32129844|sp|Q940Q1.2|PEL1_ARATH	RecName: Full=Probable pectate lyase 1; AltName: Full=Pectate lyase A1; Flags: Precursor	0.89	UniRef90_D4NXR8	Pectase lyase n=2 Tax=Prunus persica RepID=D4NXR8_PRUPE	0.92	GO:0016020;GO:0030570	3694.eugene3.00010425	SubName: Full=Putative uncharacterized protein;	0.9695	COG3866	_	_	K01728	E4.2.2.2, pel
isotig08409	33	5	46.3	6	0.00138806	0.0166179	2.92122	up	5.83067	yes	2112	isogroup03075	gi|462422327|gb|EMJ26590.1|	hypothetical protein PRUPE_ppa000700mg [Prunus persica]	0.86	gi|12229654|sp|Q9LIK7.1|ACA13_ARATH	RecName: Full=Putative calcium-transporting ATPase 13, plasma membrane-type; AltName: Full=Ca(2+)-ATPase isoform 13	0.84	UniRef90_B9RTI7	Cation-transporting atpase plant, putative n=1 Tax=Ricinus communis RepID=B9RTI7_RICCO	0.87	GO:0070588;GO:0046872;GO:0005524;GO:0005388;GO:0016021;GO:0016529	29760.GSVIVG00020082001	SubName: Full=Chromosome chr5 scaffold_2, whole genome shotgun sequence;	0.8933	COG0474	KOG0204	_	None	_
isotig08419	34	4	48.19	4.85	0.000481147	0.0078921	3.26738	up	5.83518	yes	2091	isogroup03085	gi|225428861|ref|XP_002282435.1|	PREDICTED: filament-like plant protein 7-like [Vitis vinifera]	0.58	_	_	_	UniRef90_F6HQ89	Putative uncharacterized protein n=2 Tax=Vitis vinifera RepID=F6HQ89_VITVI	0.58	_	_	_	_	_	_	_	None	_
isotig08435	79	11	112.45	13.39	0.000197101	0.0040786	3.07867	up	7.09345	yes	2082	isogroup03101	gi|508776392|gb|EOY23648.1|	Major facilitator superfamily protein [Theobroma cacao]	0.96	gi|81879853|sp|Q921Y4.1|MFSD5_MOUSE	RecName: Full=Major facilitator superfamily domain-containing protein 5	0.6	UniRef90_B9RPL3	Putative uncharacterized protein n=1 Tax=Ricinus communis RepID=B9RPL3_RICCO	0.95	GO:0005886	29760.GSVIVG00037210001	SubName: Full=Chromosome chr16 scaffold_86, whole genome shotgun sequence;	0.9455	_	KOG4332	_	None	_
isotig08442	80	9	114.37	11	6.04527e-05	0.00173068	3.37853	up	7.08157	yes	2073	isogroup03108	gi|462407688|gb|EMJ13022.1|	hypothetical protein PRUPE_ppa004336mg [Prunus persica]	0.78	gi|78099068|sp|Q94C59.2|PATL4_ARATH	RecName: Full=Patellin-4	0.74	UniRef90_B9GGH8	Predicted protein n=1 Tax=Populus trichocarpa RepID=B9GGH8_POPTR	0.78	GO:0016020;GO:0044424	29760.GSVIVG00029827001	SubName: Full=Chromosome chr10 scaffold_50, whole genome shotgun sequence;	0.8617	_	KOG1471	_	None	_
isotig08456	45	5	65.12	6.19	0.000193372	0.004051	3.36605	up	6.23866	yes	2048	isogroup03122	gi|462418275|gb|EMJ22724.1|	hypothetical protein PRUPE_ppa017374mg [Prunus persica]	0.75	gi|83288232|sp|Q9FZ22.1|GPAT2_ARATH	RecName: Full=Probable glycerol-3-phosphate acyltransferase 2; Short=AtGPAT2	0.73	UniRef90_UPI0002C32C48	PREDICTED: probable glycerol-3-phosphate acyltransferase 3-like n=1 Tax=Fragaria vesca subsp. vesca RepID=UPI0002C32C48	0.8	_	3694.fgenesh4_pg.C_LG_II001856	hypothetical protein	0.792	_	_	NOG278496	K13508	GPAT
isotig08458	134	17	194.09	21.05	3.48896e-05	0.00119073	3.22363	up	7.84882	yes	2046	isogroup03124	gi|462418973|gb|EMJ23236.1|	hypothetical protein PRUPE_ppa003048mg [Prunus persica]	0.93	gi|584778|sp|P37216.1|AROG_SOLLC	RecName: Full=Phospho-2-dehydro-3-deoxyheptonate aldolase 2, chloroplastic; AltName: Full=3-deoxy-D-arabino-heptulosonate 7-phosphate synthase 2; AltName: Full=DAHP s	0.87	UniRef90_D0VBC5	3-deoxy-D-arabino-heptulosonate-7-phosphate synthase 02 n=2 Tax=Vitis vinifera RepID=D0VBC5_VITVI	0.89	GO:0016020;GO:0009094;GO:0009423;GO:0006571;GO:0003849;GO:0033587;GO:0000162	29760.GSVIVG00015196001	SubName: Full=Chromosome chr18 scaffold_1, whole genome shotgun sequence;	0.964	COG3200	_	_	K01626	E2.5.1.54, aroF, aroG, aroH
isotig08467	81	1	117.96	1.25	4.81019e-08	8.51894e-06	6.26126	up	6.98025	yes	2035	isogroup03133	gi|255575479|ref|XP_002528641.1|	Protein kinase APK1A, chloroplast precursor, putative [Ricinus communis]	0.87	gi|75333868|sp|Q9FHK7.1|Y5516_ARATH	RecName: Full=Probable leucine-rich repeat receptor-like protein kinase At5g05160; Flags: Precursor	0.65	UniRef90_B9SRM2	Protein kinase APK1A, chloroplast, putative n=1 Tax=Ricinus communis RepID=B9SRM2_RICCO	0.87	GO:0005634;GO:0003677;GO:0005524;GO:0006355;GO:0004672;GO:0016021;GO:0006468;GO:0005886	3694.eugene3.00280292	SubName: Full=Putative uncharacterized protein;	0.9169	COG0515	KOG0619;KOG1187	_	None	_
isotig08492	197	35	289.44	43.97	0.000213147	0.00432073	2.74876	up	8.46341	yes	2017	isogroup03158	gi|508775428|gb|EOY22684.1|	Calnexin 1 [Theobroma cacao]	0.88	gi|3334138|sp|Q39817.1|CALX_SOYBN	RecName: Full=Calnexin homolog; Flags: Precursor	0.87	UniRef90_B9RA41	Calnexin, putative n=1 Tax=Ricinus communis RepID=B9RA41_RICCO	0.89	GO:0006457;GO:0051082;GO:0005509;GO:0016021;GO:0005789	29760.GSVIVG00006229001	SubName: Full=Chromosome chr1 scaffold_166, whole genome shotgun sequence;	0.8891	_	KOG0675	_	K08054	CANX
isotig08518	140	6	208.7	7.65	6.70507e-08	1.06873e-05	4.74802	up	7.81572	yes	1988	isogroup03184	gi|462409737|gb|EMJ15071.1|	hypothetical protein PRUPE_ppa003380mg [Prunus persica]	0.84	gi|332319699|sp|P0CV94.1|NES1_FRAAN	RecName: Full=(3S,6E)-nerolidol synthase 1; Short=FaNES1	0.81	UniRef90_E5GAH4	(3S)-linalool/(E)-nerolidol /(E,E)-geranyl linalool synthase n=15 Tax=Vitis vinifera RepID=E5GAH4_VITVI	0.77	GO:0046872;GO:0008152;GO:0016838	29760.GSVIVG00004909001	SubName: Full=Chromosome undetermined scaffold_852, whole genome shotgun sequence;	0.7832	_	_	NOG262707	K15086	TPS14
isotig08524	124	17	185.78	21.78	6.27976e-05	0.00178052	3.11193	up	7.74744	yes	1978	isogroup03190	gi|462397102|gb|EMJ02901.1|	hypothetical protein PRUPE_ppa004095mg [Prunus persica]	0.78	gi|5915844|sp|O49858.1|C82A3_SOYBN	RecName: Full=Cytochrome P450 82A3; AltName: Full=Cytochrome P450 CP6	0.65	UniRef90_B9SYM4	Cytochrome P450, putative n=1 Tax=Ricinus communis RepID=B9SYM4_RICCO	0.75	GO:0016705;GO:0046872;GO:0004497	3694.estExt_Genewise1_v1.C_LG_IV4161	cytochrome P450	0.7947	COG2124	KOG0156	_	None	_
isotig08536	423	40	635.36	51.37	1.1741e-06	8.93397e-05	3.65909	up	9.47929	yes	1973	isogroup03202	gi|255563606|ref|XP_002522805.1|	adenosylhomocysteinase, putative [Ricinus communis]	0.98	gi|464734|sp|P35007.1|SAHH_CATRO	RecName: Full=Adenosylhomocysteinase; Short=AdoHcyase; AltName: Full=S-adenosyl-L-homocysteine hydrolase	0.98	UniRef90_O23255	Adenosylhomocysteinase 1 n=74 Tax=Magnoliophyta RepID=SAHH1_ARATH	0.97	GO:0004013;GO:0006950;GO:0006730;GO:0005773;GO:0016441;GO:0006555;GO:0006346;GO:0005507;GO:0000166;GO:0005886	3694.estExt_Genewise1_v1.C_LG_I3343	adenosylhomocysteinase/s-adenosyl-l-homocysteine hydrolase (EC:3.3.1.1)	0.9835	COG0499	KOG1370	_	K01251	E3.3.1.1, ahcY
isotig08554	67	2	101.51	2.59	1.09757e-06	8.63055e-05	5.15195	up	6.7242	yes	1956	isogroup03220	gi|356533129|ref|XP_003535120.1|	PREDICTED: reticuline oxidase-like protein-like isoform 2 [Glycine max]	0.83	gi|75150432|sp|Q8GTB6.1|THCAS_CANSA	RecName: Full=Tetrahydrocannabinolic acid synthase; Short=THCAS; AltName: Full=Delta(1)-tetrahydrocannabinolic acid synthase; AltName: Full=THCA synthase; Flags: P	0.66	UniRef90_I1L0H6	Uncharacterized protein n=3 Tax=Glycine max RepID=I1L0H6_SOYBN	0.83	GO:0008762;GO:0006040;GO:0009821;GO:0050468;GO:0050660;GO:0055114	29760.GSVIVG00029820001	SubName: Full=Chromosome chr10 scaffold_50, whole genome shotgun sequence;	0.8392	COG0277	_	_	None	_
isotig08592	56	11	86.53	14.53	0.00191669	0.021168	2.58394	up	6.65433	yes	1918	isogroup03258	gi|211906506|gb|ACJ11746.1|	luminal binding protein [Gossypium hirsutum]	0.96	gi|1346172|sp|P49118.1|BIP_SOLLC	RecName: Full=Luminal-binding protein; Short=BiP; AltName: Full=78 kDa glucose-regulated protein homolog; Short=GRP-78; Flags: Precursor	0.95	UniRef90_Q03684	Luminal-binding protein 4 n=38 Tax=Magnoliophyta RepID=BIP4_TOBAC	0.95	GO:0032440;GO:0005783;GO:0005524;GO:0030433;GO:0034976;GO:0009408;GO:0055114;GO:0005773;GO:0046686;GO:0005618;GO:0005730;GO:0010197;GO:0005886;GO:0009507	29760.GSVIVG00006687001	SubName: Full=Chromosome chr2 scaffold_176, whole genome shotgun sequence;	0.9621	COG0443	KOG0100	_	K09490	HSPA5, BIP
isotig08602	47	5	73.15	6.65	0.000147215	0.00329488	3.42847	up	6.29685	yes	1904	isogroup03268	gi|462412058|gb|EMJ17107.1|	hypothetical protein PRUPE_ppa004172mg [Prunus persica]	0.9	gi|75219500|sp|O48766.1|GUN11_ARATH	RecName: Full=Endoglucanase 11; AltName: Full=Endo-1,4-beta glucanase 11; Flags: Precursor	0.86	UniRef90_K4EMD8	Endo-1,4-beta-glucanase n=3 Tax=Populus RepID=K4EMD8_POPTR	0.86	GO:0005982;GO:0005985;GO:0008810	3694.gw1.XIV.3477.1	hypothetical protein	0.8983	_	_	NOG05134	None	_
isotig08604	105	20	163.94	26.7	0.000585846	0.00902096	2.64142	up	7.56362	yes	1898	isogroup03270	gi|460368386|ref|XP_004230048.1|	PREDICTED: protein ZINC INDUCED FACILITATOR-LIKE 1-like [Solanum lycopersicum]	0.8	gi|75249957|sp|Q94BZ1.1|ZIFL1_ARATH	RecName: Full=Protein ZINC INDUCED FACILITATOR-LIKE 1; AltName: Full=Protein ZIF-LIKE 1	0.76	UniRef90_K4B060	Uncharacterized protein n=2 Tax=Solanum RepID=K4B060_SOLLC	0.8	GO:0055085;GO:0016021;GO:0005886;GO:0005215	29760.GSVIVG00033966001	SubName: Full=Chromosome undetermined scaffold_71, whole genome shotgun sequence;	0.7967	COG0477	KOG2615	_	None	_
isotig08620	38	7	59.81	9.42	0.00261227	0.0257838	2.65952	up	6.07417	yes	1883	isogroup03286	gi|508782675|gb|EOY29931.1|	IQ-domain 6 [Theobroma cacao]	0.85	gi|75272059|sp|Q9SF32.1|IQD1_ARATH	RecName: Full=Protein IQ-DOMAIN 1	0.42	UniRef90_A5BXD3	Putative uncharacterized protein n=1 Tax=Vitis vinifera RepID=A5BXD3_VITVI	0.85	GO:0010200;GO:0010197;GO:0005385;GO:0071577	3694.gw1.VI.2126.1	hypothetical protein	0.832	_	_	NOG226834	None	_
isotig08653	81	16	128.5	21.7	0.00092503	0.0124837	2.58503	up	7.19357	yes	1868	isogroup03319	gi|225446763|ref|XP_002282970.1|	PREDICTED: probable polyamine oxidase 2 [Vitis vinifera]	0.9	gi|75206576|sp|Q9SKX5.1|PAO2_ARATH	RecName: Full=Probable polyamine oxidase 2; Short=AtPAO2; AltName: Full=Amine oxidase 1	0.88	UniRef90_E0CTZ8	Putative uncharacterized protein n=1 Tax=Vitis vinifera RepID=E0CTZ8_VITVI	0.9	GO:0006598;GO:0046592;GO:0005777;GO:0055114	3694.estExt_fgenesh4_pm.C_LG_V0482	polyamine oxidase (EC:1.5.3.11)	0.9262	COG1231	KOG0029	_	None	_
isotig08660	214	55	341.33	75.01	0.00195633	0.0214225	2.22004	up	8.66523	yes	1858	isogroup03326	gi|470115724|ref|XP_004294042.1|	PREDICTED: bifunctional polymyxin resistance protein ArnA-like [Fragaria vesca subsp. vesca]	0.96	gi|166988216|sp|A6TF98.1|ARNA_KLEP7	RecName: Full=Bifunctional polymyxin resistance protein ArnA; Includes: RecName: Full=UDP-4-amino-4-deoxy-L-arabinose formyltransferase; AltName: Full=ArnAFT; AltN	0.6	UniRef90_D7KI01	UDP-D-apiose/UDP-D-xylose synthase 2 n=9 Tax=rosids RepID=D7KI01_ARALL	0.95	GO:0000166;GO:0003824;GO:0044237;GO:0050662	29760.GSVIVG00031253001	SubName: Full=Chromosome undetermined scaffold_55, whole genome shotgun sequence;	0.951	COG0451	KOG1429	_	K12449	AXS
isotig08667	73	19	117.51	26.15	0.00442483	0.0361934	2.19134	up	7.10771	yes	1841	isogroup03333	gi|508718837|gb|EOY10734.1|	Apyrase 1 [Theobroma cacao]	0.73	gi|75207037|sp|Q9SPM5.1|APY2_ARATH	RecName: Full=Apyrase 2; Short=AtAPY2; AltName: Full=ATP-diphosphatase; AltName: Full=ATP-diphosphohydrolase; AltName: Full=Adenosine diphosphatase; Short=ADPase; A	0.82	UniRef90_M4CQG1	Uncharacterized protein n=1 Tax=Brassica rapa subsp. pekinensis RepID=M4CQG1_BRARP	0.72	GO:0009846;GO:0005794;GO:0006200;GO:0005516;GO:0016887;GO:0017110	3694.estExt_Genewise1_v1.C_LG_XIII1902	SubName: Full=Putative uncharacterized protein;	0.8561	COG5371	KOG1385	_	K14641	APY1_2
isotig08671	72	16	115.77	22	0.00185236	0.0204767	2.4156	up	7.04821	yes	1843	isogroup03337	gi|508775031|gb|EOY22287.1|	RING domain ligase2 isoform 1 [Theobroma cacao]	0.77	gi|75181029|sp|Q9LY87.1|RGLG2_ARATH	RecName: Full=E3 ubiquitin-protein ligase RGLG2; AltName: Full=RING domain ligase 2	0.69	UniRef90_B9I3I7	Predicted protein n=1 Tax=Populus trichocarpa RepID=B9I3I7_POPTR	0.73	GO:0046872	3694.gw1.I.2678.1	hypothetical protein	0.766	_	KOG1327	_	None	_
isotig08673	135	30	217.19	41.27	0.00105793	0.0135339	2.42482	up	7.962	yes	1842	isogroup03339	gi|470144210|ref|XP_004307754.1|	PREDICTED: cytochrome P450 734A1-like [Fragaria vesca subsp. vesca]	0.84	gi|75291347|sp|Q6NKZ8.1|C14A2_ARATH	RecName: Full=Cytochrome P450 714A2; AltName: Full=EUI-like P450 A2	0.74	UniRef90_UPI0002C3663D	PREDICTED: cytochrome P450 734A1-like n=1 Tax=Fragaria vesca subsp. vesca RepID=UPI0002C3663D	0.84	GO:0009055;GO:0016705;GO:0020037;GO:0005506;GO:0006118;GO:0004497;GO:0055114	3694.gw1.125.153.1	cytochrome P450	0.8698	COG2124	KOG0157	_	None	_
isotig08676	51	12	82.23	16.54	0.00486298	0.0383158	2.32696	up	6.55928	yes	1838	isogroup03342	gi|297735766|emb|CBI18453.3|	unnamed protein product [Vitis vinifera]	0.95	gi|75172888|sp|Q9FWR2.1|AVPX_ARATH	RecName: Full=Pyrophosphate-energized membrane proton pump 3; AltName: Full=AVP1-like protein 2; AltName: Full=Pyrophosphate-energized inorganic pyrophosphatase 3;	0.93	UniRef90_UPI0002B440B7	UPI0002B440B7 related cluster n=1 Tax=unknown RepID=UPI0002B440B7	0.94	GO:0006119;GO:0016020;GO:0004427;GO:0005794;GO:0015992;GO:0009678;GO:0005773	4558.Sb08g020610.1	hypothetical protein	0.9448	COG3808	_	_	K01507	E3.6.1.1, ppa
isotig08677	127	38	205.44	52.56	0.00567616	0.0429282	1.99855	up	7.95096	yes	1832	isogroup03343	gi|508774793|gb|EOY22049.1|	Flavonoid 3'-hydroxylase isoform 2 [Theobroma cacao]	0.91	gi|27151498|sp|Q9SBQ9.1|F3PH_PETHY	RecName: Full=Flavonoid 3'-monooxygenase; AltName: Full=Cytochrome P450 75B2; AltName: Full=Flavonoid 3'-hydroxylase	0.84	UniRef90_C5IGQ3	Flavonoid 3' hydroxylase n=4 Tax=Amygdaloideae RepID=C5IGQ3_MALDO	0.89	GO:0009055;GO:0020037;GO:0009813;GO:0005506;GO:0016711;GO:0006118;GO:0055114	3694.estExt_fgenesh4_pg.C_LG_XIII0337	flavonoid 3'-hydroxylase (EC:1.14.13.21)	0.8907	COG2124	KOG0156	_	K05280	E1.14.13.21
isotig08691	32	7	51.91	9.71	0.00638213	0.044888	2.4132	up	5.86046	yes	1827	isogroup03357	gi|508785048|gb|EOY32304.1|	O-Glycosyl hydrolases family 17 protein isoform 1 [Theobroma cacao]	0.81	gi|38257734|sp|Q94CD8.1|E134_ARATH	RecName: Full=Glucan endo-1,3-beta-glucosidase 4; AltName: Full=(1-)3)-beta-glucan endohydrolase 4; Short=(1-)3)-beta-glucanase 4; AltName: Full=Beta-1,3-endoglucan	0.78	UniRef90_UPI0002C36A14	PREDICTED: glucan endo-1,3-beta-glucosidase 4-like n=1 Tax=Fragaria vesca subsp. vesca RepID=UPI0002C36A14	0.81	GO:0008152;GO:0016798	3694.eugene3.00010060	hypothetical protein	0.8023	_	_	NOG262961	None	_
isotig08699	71	15	115.42	20.85	0.00139654	0.0166179	2.48699	up	7.01628	yes	1823	isogroup03365	gi|225469870|ref|XP_002269783.1|	PREDICTED: endoglucanase 25 [Vitis vinifera]	0.95	gi|75220704|sp|Q38890.1|GUN25_ARATH	RecName: Full=Endoglucanase 25; AltName: Full=Cellulase homolog OR16pep; AltName: Full=Endo-1,4-beta glucanase 25; AltName: Full=Protein KORRIGAN; AltName: Full=Pr	0.88	UniRef90_Q0KIX2	Endoglucanase n=15 Tax=rosids RepID=Q0KIX2_CUCME	0.94	GO:0009826;GO:0043622;GO:0005982;GO:0009504;GO:0005985;GO:0009624;GO:0042538;GO:0005794;GO:0009735;GO:0005886;GO:0048367;GO:0005769;GO:0008810	29760.GSVIVG00011357001	SubName: Full=Chromosome undetermined scaffold_301, whole genome shotgun sequence;	0.9462	_	_	NOG287481	None	_
isotig08708	32	2	52.36	2.8	0.000230561	0.00450989	4.09118	up	5.67952	yes	1811	isogroup03374	gi|508773924|gb|EOY21180.1|	B-S glucosidase 44 isoform 1 [Theobroma cacao]	0.87	gi|75311614|sp|Q9LV33.1|BGL44_ARATH	RecName: Full=Beta-glucosidase 44; Short=AtBGLU44; Flags: Precursor	0.82	UniRef90_B9T4F7	Beta-glucosidase, putative n=1 Tax=Ricinus communis RepID=B9T4F7_RICCO	0.86	GO:0008422;GO:0005975	3694.eugene3.00150368	hypothetical protein	0.8337	COG2723	KOG0626	_	K05350	bglB
isotig08713	73	9	119.99	12.65	0.000111091	0.00268508	3.24682	up	6.96024	yes	1803	isogroup03379	gi|462410409|gb|EMJ15743.1|	hypothetical protein PRUPE_ppa001471mg [Prunus persica]	0.86	gi|75245766|sp|Q8L7V3.1|PMTQ_ARATH	RecName: Full=Probable methyltransferase PMT26	0.83	UniRef90_UPI0002C32655	PREDICTED: probable methyltransferase PMT26-like n=1 Tax=Fragaria vesca subsp. vesca RepID=UPI0002C32655	0.84	GO:0008168;GO:0005794;GO:0032259	3694.estExt_Genewise1_v1.C_LG_VII1503	hypothetical protein	0.8451	_	_	NOG295783	None	_
isotig08732	196	22	322.87	30.99	1.10476e-05	0.000496242	3.4047	up	8.38469	yes	1799	isogroup03398	gi|297736424|emb|CBI25147.3|	unnamed protein product [Vitis vinifera]	0.71	gi|125987774|sp|Q9C7Z9.2|SCP18_ARATH	RecName: Full=Serine carboxypeptidase-like 18; Flags: Precursor	0.64	UniRef90_A5B1H6	Putative uncharacterized protein n=6 Tax=Vitis vinifera RepID=A5B1H6_VITVI	0.69	_	_	_	_	_	_	_	None	_
isotig08735	30	2	49.56	2.82	0.000336207	0.00607284	3.99875	up	5.58969	yes	1794	isogroup03401	gi|462407889|gb|EMJ13223.1|	hypothetical protein PRUPE_ppa004948mg [Prunus persica]	0.79	_	_	_	UniRef90_B9I1S2	Predicted protein n=1 Tax=Populus trichocarpa RepID=B9I1S2_POPTR	0.76	_	3694.estExt_Genewise1_v1.C_LG_XI3489	hypothetical protein	0.778	_	_	NOG249222	None	_
isotig08742	137	26	226.69	36.78	0.000378744	0.00665391	2.65046	up	7.94936	yes	1791	isogroup03408	gi|502119269|ref|XP_004496560.1|	PREDICTED: tubulin beta-1 chain-like [Cicer arietinum]	1	gi|586076|sp|P37392.1|TBB1_LUPAL	RecName: Full=Tubulin beta-1 chain; AltName: Full=Beta-1-tubulin	0.99	UniRef90_Q41783	Tubulin beta-6 chain n=15 Tax=Eukaryota RepID=TBB6_MAIZE	0.98	GO:0016020;GO:0005874;GO:0006184;GO:0005200;GO:0005737;GO:0003924;GO:0051258;GO:0009651;GO:0005525;GO:0007017	29760.GSVIVG00009147001	SubName: Full=Chromosome undetermined scaffold_222, whole genome shotgun sequence;; Tubulin [...]	0.9977	COG5023	KOG1375	_	K07375	TUBB
isotig08747	108	5	179.1	7.09	2.30817e-07	2.54438e-05	4.62485	up	7.44182	yes	1787	isogroup03413	gi|9965899|gb|AAG10197.1|	cinnamate-4-hydroxylase [Gossypium cinnamate 4-hydroxylase [Gossypium hirsutum]	0.94	gi|3915089|sp|Q43054.1|TCMO_POPKI	RecName: Full=Trans-cinnamate 4-monooxygenase; AltName: Full=Cinnamic acid 4-hydroxylase; Short=C4H; Short=CA4H; AltName: Full=Cytochrome P450 73; AltName: Full=Cyto	0.93	UniRef90_Q43054	Trans-cinnamate 4-monooxygenase n=44 Tax=core eudicotyledons RepID=TCMO_POPKI	0.93	GO:0009055;GO:0016705;GO:0020037;GO:0005506;GO:0006118;GO:0004497;GO:0055114	3694.estExt_fgenesh4_pg.C_LG_XIII0519	SubName: Full=Putative uncharacterized protein;	0.9349	COG2124	KOG0156	_	K00487	CYP73A
isotig08783	38	3	64.24	4.34	0.000247831	0.00469207	3.81147	up	5.95233	yes	1753	isogroup03449	gi|224100679|ref|XP_002311971.1|	cytochrome P450 [Populus cytochrome P450 [Populus trichocarpa]	0.69	gi|510791460|sp|B6SSW8.1|C14B3_MAIZE	RecName: Full=Cytochrome P450 714B3	0.61	UniRef90_B9HL41	Cytochrome P450 n=1 Tax=Populus trichocarpa RepID=B9HL41_POPTR	0.69	GO:0005488;GO:0016491	_	_	_	_	_	_	None	_
isotig08823	49	10	83.26	14.53	0.0028476	0.0268518	2.52614	up	6.46763	yes	1744	isogroup03489	gi|313758567|gb|ADR78835.1|	phenylalanine ammonia lyase [Ziziphus jujuba]	0.98	gi|1171998|sp|P45726.1|PALY_CAMSI	RecName: Full=Phenylalanine ammonia-lyase	0.93	UniRef90_E5Q8J1	Phenylalanine ammonia-lyase (Fragment) n=1 Tax=Ziziphus jujuba RepID=E5Q8J1_ZIZJJ	0.98	GO:0045548;GO:0009821;GO:0009800;GO:0006570;GO:0005737;GO:0006559	3694.estExt_fgenesh4_pg.C_LG_VIII0293	SubName: Full=Phenylalanine ammonia-lyase;	0.9453	COG2986	KOG0222	_	K10775	E4.3.1.24
isotig08831	130	6	220.78	8.71	1.27227e-07	1.66222e-05	4.64128	up	7.71177	yes	1745	isogroup03497	gi|224073138|ref|XP_002303990.1|	predicted protein [Populus predicted protein [Populus trichocarpa]	0.87	_	_	_	UniRef90_B9GY58	Predicted protein n=3 Tax=Populus trichocarpa RepID=B9GY58_POPTR	0.87	_	3694.estExt_fgenesh4_pg.C_LG_III1812	SubName: Full=Putative uncharacterized protein;	0.868	_	_	NOG274737	None	_
isotig08851	66	3	112.67	4.38	4.2835e-06	0.000234995	4.6043	up	6.72133	yes	1736	isogroup03517	gi|502161557|ref|XP_004512204.1|	PREDICTED: beta-amyrin 11-oxidase-like [Cicer arietinum]	0.83	gi|403399720|sp|B5BSX1.1|BAMO_GLYUR	RecName: Full=Beta-amyrin 11-oxidase; AltName: Full=Cytochrome P450 88D6	0.77	UniRef90_G7JZW7	Cytochrome P450 ent-kaurenoic acid oxidase n=1 Tax=Medicago truncatula RepID=G7JZW7_MEDTR	0.82	GO:0016020;GO:0043231;GO:0009055;GO:0020037;GO:0005506;GO:0006118;GO:0055114;GO:0016705;GO:0004497;GO:0009987;GO:0044444	_	_	_	_	_	_	K04123	KAO
isotig08888	127	33	220.74	49.04	0.00287627	0.0269066	2.20052	up	7.9118	yes	1705	isogroup03554	gi|508775644|gb|EOY22900.1|	BCL-2-associated athanogene 7, putative [Theobroma cacao]	0.74	gi|75264269|sp|Q9LVA0.1|BAG7_ARATH	RecName: Full=BAG family molecular chaperone regulator 7; AltName: Full=Bcl-2-associated athanogene 7	0.73	UniRef90_A9PG97	Predicted protein n=1 Tax=Populus trichocarpa RepID=A9PG97_POPTR	0.7	_	_	_	_	_	_	_	None	_
isotig08893	18	0	31.51	0	0.000390825	0.00665391	6.32688	up	4.74978	yes	1693	isogroup03559	gi|508703244|gb|EOX95140.1|	Glycosyl hydrolase 9B13 [Theobroma cacao]	0.83	gi|75220064|sp|O81416.1|GUN17_ARATH	RecName: Full=Endoglucanase 17; AltName: Full=Endo-1,4-beta glucanase 17; Flags: Precursor	0.81	UniRef90_UPI0002B45647	UPI0002B45647 related cluster n=3 Tax=unknown RepID=UPI0002B45647	0.81	GO:0005982;GO:0005985;GO:0009624;GO:0008810	3694.estExt_fgenesh4_pg.C_LG_II1746	glycosyl hydrolase family 9 (EC:3.2.1.4)	0.828	_	_	NOG05134	None	_
isotig08913	109	2	190.35	2.99	1.86568e-08	4.07512e-06	5.85217	up	7.42139	yes	1697	isogroup03579	gi|298204449|emb|CBI16929.3|	unnamed protein product [Vitis vinifera]	0.65	gi|55977846|sp|Q09442.2|SF3B4_CAEEL	RecName: Full=Splicing factor 3B subunit 4; AltName: Full=Spliceosome-associated protein 49	0.51	UniRef90_D7SMN1	Putative uncharacterized protein n=1 Tax=Vitis vinifera RepID=D7SMN1_VITVI	0.65	_	_	_	_	_	_	_	None	_
isotig08935	27	0	47.57	0	2.82471e-05	0.00100354	6.90584	up	5.34898	yes	1682	isogroup03601	gi|508784473|gb|EOY31729.1|	1-deoxy-D-xylulose-5-phosphate synthase [Theobroma cacao]	0.87	gi|75225072|sp|Q6YU51.1|DXS2_ORYSJ	RecName: Full=Probable 1-deoxy-D-xylulose-5-phosphate synthase 2, chloroplastic; Short=1-deoxyxylulose-5-phosphate synthase; Short=DXP synthase; Short=DXPS; Flags:	0.81	UniRef90_B9T619	1-deoxyxylulose-5-phosphate synthase, putative n=1 Tax=Ricinus communis RepID=B9T619_RICCO	0.86	GO:0006694;GO:0016114;GO:0008661	29760.GSVIVG00031458001	SubName: Full=Chromosome chr11 scaffold_56, whole genome shotgun sequence;	0.8581	COG1154	KOG0523	_	K01662	dxs
isotig08953	208	66	368.44	99.96	0.00662611	0.0463278	1.91721	up	8.68326	yes	1673	isogroup03619	gi|211906450|gb|ACJ11718.1|	phosphoglycerate kinase [Gossypium hirsutum]	0.98	gi|2499498|sp|Q42962.1|PGKY_TOBAC	RecName: Full=Phosphoglycerate kinase, cytosolic	0.97	UniRef90_D2D2Z8	Phosphoglycerate kinase n=7 Tax=Magnoliophyta RepID=D2D2Z8_GOSHI	0.98	GO:0048046;GO:0005634;GO:0016310;GO:0006094;GO:0006096;GO:0004618;GO:0015976;GO:0005886	3694.grail3.0154005402	phosphoglycerate kinase (EC:2.7.7.2 2.7.2.3)	0.9651	COG0126	KOG1367	_	K00927	PGK, pgk
isotig08958	54	14	95.71	21.22	0.00747301	0.0499683	2.19127	up	6.6676	yes	1672	isogroup03624	gi|508705877|gb|EOX97773.1|	ER lumen protein retaining receptor family protein isoform 1 [Theobroma cacao]	0.96	gi|1169546|sp|Q09473.1|ERD22_CAEEL	RecName: Full=Putative ER lumen protein retaining receptor C28H8.4	0.58	UniRef90_F6I150	Putative uncharacterized protein n=1 Tax=Vitis vinifera RepID=F6I150_VITVI	0.94	GO:0005783;GO:0046923;GO:0016021;GO:0006621	3694.estExt_fgenesh4_pg.C_LG_IX0377	hypothetical protein	0.9404	COG5196	KOG3106	_	None	_
isotig09001	32	0	57.72	0	7.72046e-06	0.000365714	7.14907	up	5.59978	yes	1643	isogroup03667	gi|462402812|gb|EMJ08369.1|	hypothetical protein PRUPE_ppa022102mg [Prunus persica]	0.69	gi|75311364|sp|Q9LMF0.1|U85A5_ARATH	RecName: Full=UDP-glycosyltransferase 85A5	0.55	UniRef90_UPI0002C3429D	PREDICTED: UDP-glycosyltransferase 85A7-like n=2 Tax=Fragaria vesca subsp. vesca RepID=UPI0002C3429D	0.67	_	_	_	_	_	_	_	None	_
isotig09002	40	6	72.06	9.24	0.00087065	0.0119272	2.94649	up	6.1109	yes	1645	isogroup03668	gi|470105394|ref|XP_004289069.1|	PREDICTED: uncharacterized protein LOC101292260 [Fragaria vesca subsp. vesca]	0.81	_	_	_	UniRef90_UPI0002C32880	PREDICTED: uncharacterized protein LOC101292260 n=1 Tax=Fragaria vesca subsp. vesca RepID=UPI0002C32880	0.81	_	3694.estExt_fgenesh4_pg.C_570032	SubName: Full=Putative uncharacterized protein;	0.8103	_	_	NOG291173	None	_
isotig09006	44	8	78.84	12.26	0.00184089	0.0203689	2.684	up	6.28603	yes	1654	isogroup03672	gi|462400945|gb|EMJ06502.1|	hypothetical protein PRUPE_ppa006778mg [Prunus persica]	0.97	gi|13632817|sp|Q9UQ80.3|PA2G4_HUMAN	RecName: Full=Proliferation-associated protein 2G4; AltName: Full=Cell cycle protein p38-2G4 homolog; Short=hG4-1; AltName: Full=ErbB3-binding protein 1	0.62	UniRef90_UPI0002B455F0	UPI0002B455F0 related cluster n=2 Tax=unknown RepID=UPI0002B455F0	0.96	GO:0006508;GO:0004177;GO:0005730;GO:0009987;GO:0005886;GO:0008235	3694.estExt_fgenesh4_pg.C_LG_VI0826	SubName: Full=Putative uncharacterized protein;	0.9569	COG0024	KOG2776	_	None	_
isotig09032	36	0	65.25	0	3.54078e-06	0.000208817	7.31787	up	5.77349	yes	1635	isogroup03698	gi|224131472|ref|XP_002321093.1|	predicted protein [Populus predicted protein [Populus trichocarpa]	0.85	gi|75335370|sp|Q9LRT1.1|Y3804_ARATH	RecName: Full=Probably inactive leucine-rich repeat receptor-like protein kinase At3g28040; Flags: Precursor	0.82	UniRef90_B9IA97	Predicted protein n=1 Tax=Populus trichocarpa RepID=B9IA97_POPTR	0.85	GO:0032440;GO:0050321;GO:0005524;GO:0009069;GO:0006468;GO:0055114;GO:0004674;GO:0016021	3694.eugene3.00140943	hypothetical protein	0.9148	COG0515	KOG1187	_	None	_
isotig09055	227	2	414.49	3.12	2.47729e-11	1.53788e-08	6.90897	up	8.47722	yes	1623	isogroup03721	gi|255540425|ref|XP_002511277.1|	cysteine protease, putative [Ricinus communis]	0.89	gi|46395620|sp|O65039.1|CYSEP_RICCO	RecName: Full=Vignain; AltName: Full=Cysteine endopeptidase; Flags: Precursor	0.89	UniRef90_O65039	Vignain n=2 Tax=Ricinus communis RepID=CYSEP_RICCO	0.89	GO:0032440;GO:0005788;GO:0008234;GO:0006508;GO:0055114;GO:0033095;GO:0005773	3694.grail3.0005019101	hypothetical protein	0.9235	COG4870	KOG1543	_	K01365	CTSL
isotig09057	256	0	468.88	0	1.36683e-13	3.22436e-10	10.1401	up	8.64099	yes	1618	isogroup03723	gi|255545932|ref|XP_002514026.1|	Aspartic proteinase nepenthesin-1 precursor, putative [Ricinus communis]	0.86	_	_	_	UniRef90_B9RJV7	Aspartic proteinase nepenthesin-1, putative n=1 Tax=Ricinus communis RepID=B9RJV7_RICCO	0.86	GO:0048046;GO:0009505;GO:0006508;GO:0004190	3694.eugene3.00020961	SubName: Full=Putative uncharacterized protein;	0.8592	_	KOG1339	_	None	_
isotig09058	45	3	82.07	4.68	7.38123e-05	0.00199153	4.05407	up	6.1857	yes	1625	isogroup03724	gi|462411424|gb|EMJ16473.1|	hypothetical protein PRUPE_ppa004722mg [Prunus persica]	0.88	gi|75126937|sp|Q6NKX1.1|PROD2_ARATH	RecName: Full=Proline dehydrogenase 2, mitochondrial; AltName: Full=Osmotic stress-induced proline dehydrogenase; AltName: Full=Proline oxidase; Flags: Precursor	0.78	UniRef90_UPI0002C31121	PREDICTED: proline dehydrogenase 2, mitochondrial-like n=1 Tax=Fragaria vesca subsp. vesca RepID=UPI0002C31121	0.88	GO:0006561;GO:0004657;GO:0006537;GO:0055114;GO:0006979;GO:0006525;GO:0006562;GO:0005739	3694.gw1.IV.4171.1	proline dehydrogenase (EC:1.5.99.8)	0.8703	COG0506	KOG0186	_	K00318	E1.5.99.8
isotig09061	32	4	58.32	6.23	0.000681598	0.0100619	3.18051	up	5.75481	yes	1626	isogroup03727	gi|225440616|ref|XP_002273894.1|	PREDICTED: UPF0503 protein At3g09070, chloroplastic-like [Vitis vinifera]	0.78	gi|75207465|sp|Q9SS80.1|U503A_ARATH	RecName: Full=UPF0503 protein At3g09070, chloroplastic; Flags: Precursor	0.66	UniRef90_F6HKX2	Putative uncharacterized protein n=2 Tax=Vitis vinifera RepID=F6HKX2_VITVI	0.76	_	_	_	_	_	_	_	None	_
isotig09071	165	26	302.21	40.72	9.75128e-05	0.0024214	2.91834	up	8.18477	yes	1618	isogroup03737	gi|357441869|ref|XP_003591212.1|	Calreticulin [Medicago Calreticulin [Medicago truncatula]	0.91	gi|11131745|sp|P93508.1|CALR_RICCO	RecName: Full=Calreticulin; Flags: Precursor	0.91	UniRef90_G7I9H2	Calreticulin n=1 Tax=Medicago truncatula RepID=G7I9H2_MEDTR	0.91	GO:0005788;GO:0006457;GO:0051082;GO:0005509	29760.GSVIVG00022619001	SubName: Full=Chromosome chr14 scaffold_27, whole genome shotgun sequence;	0.9787	_	KOG0674	_	K08057	CALR
isotig09086	39	7	71.88	11.03	0.00226613	0.0233745	2.69678	up	6.10695	yes	1608	isogroup03752	gi|255586491|ref|XP_002533887.1|	organic anion transporter, putative [Ricinus communis]	0.94	gi|75207337|sp|Q9SRE4.1|UGAL2_ARATH	RecName: Full=UDP-galactose transporter 2; Short=At-UDP-GalT2	0.7	UniRef90_B9T6L8	Organic anion transporter, putative n=1 Tax=Ricinus communis RepID=B9T6L8_RICCO	0.94	GO:0015780;GO:0016021;GO:0005338;GO:0005886;GO:0000139	3694.estExt_fgenesh4_pm.C_LG_VII0240	SubName: Full=Putative uncharacterized protein;	0.9273	_	KOG1441	_	None	_
isotig09088	126	23	232.07	36.22	0.000398695	0.00676635	2.70484	up	7.8201	yes	1609	isogroup03754	gi|462415728|gb|EMJ20465.1|	hypothetical protein PRUPE_ppa018224mg, partial [Prunus persica]	0.93	gi|223635599|sp|A7PZL3.1|PGLR_VITVI	RecName: Full=Probable polygalacturonase; Short=PG; AltName: Full=Pectinase	0.88	UniRef90_B9GQC0	Predicted protein n=1 Tax=Populus trichocarpa RepID=B9GQC0_POPTR	0.91	GO:0005982;GO:0005576;GO:0005985;GO:0004650	3694.grail3.0039009101	hypothetical protein	0.9368	COG5434	_	_	None	_
isotig09100	152	9	280.31	14.19	3.57453e-07	3.66622e-05	4.30259	up	7.95469	yes	1607	isogroup03766	gi|462400875|gb|EMJ06432.1|	hypothetical protein PRUPE_ppa006052mg [Prunus persica]	0.58	_	_	_	UniRef90_UPI0002C34344	PREDICTED: uncharacterized protein LOC101291842 n=1 Tax=Fragaria vesca subsp. vesca RepID=UPI0002C34344	0.56	_	_	_	_	_	_	_	None	_
isotig09108	65	1	120.02	1.58	2.84279e-07	3.04825e-05	5.94477	up	6.6618	yes	1605	isogroup03774	gi|358248978|ref|NP_001239972.1|	zinc finger protein CONSTANS-LIKE 5-like [Glycine max]	0.78	gi|52840166|sp|Q940T9.2|COL4_ARATH	RecName: Full=Zinc finger protein CONSTANS-LIKE 4	0.7	UniRef90_UPI0002B4D10E	UPI0002B4D10E related cluster n=2 Tax=unknown RepID=UPI0002B4D10E	0.77	_	3694.estExt_fgenesh4_pm.C_1710004	hypothetical protein	0.7898	_	KOG1601	_	None	_
isotig09148	198	45	369.74	71.85	0.000969971	0.0130157	2.39597	up	8.52253	yes	1587	isogroup03814	gi|224038262|gb|ACN38266.1|	GDP-D-mannose pyrophosphorylase [Actinidia latifolia]	0.98	gi|75097412|sp|O22287.1|GMPP1_ARATH	RecName: Full=Mannose-1-phosphate guanylyltransferase 1; AltName: Full=GDP-mannose pyrophosphorylase 1; AltName: Full=Protein CYTOKINESIS DEFECTIVE 1; AltName: Ful	0.97	UniRef90_I1M829	Uncharacterized protein n=13 Tax=core eudicotyledons RepID=I1M829_SOYBN	0.97	GO:0006013;GO:0008928;GO:0004475;GO:0009058;GO:0006000	29760.GSVIVG00018410001	SubName: Full=Chromosome chr13 scaffold_17, whole genome shotgun sequence;	0.9778	COG1208	KOG1322	_	K00966	GMPP
isotig09158	37	0	69.57	0	2.94065e-06	0.000183518	7.35715	up	5.81388	yes	1576	isogroup03824	gi|508782654|gb|EOY29910.1|	Fatty acid/sphingolipid desaturase [Theobroma cacao]	0.82	gi|75319741|sp|Q43469.1|SLD1_HELAN	RecName: Full=Delta(8)-fatty-acid desaturase; AltName: Full=Delta(8)-sphingolipid desaturase	0.75	UniRef90_A4UIY7	D8-sphingolipid desaturase n=1 Tax=Jatropha curcas RepID=A4UIY7_9ROSI	0.83	GO:0020037;GO:0052631;GO:0005506;GO:0006633;GO:0055114;GO:0016717	3694.eugene3.00061614	hypothetical protein	0.8944	COG3239	KOG4232	_	K13076	SLD
isotig09176	339	13	637.45	20.9	3.40805e-09	1.08643e-06	4.94123	up	9.09414	yes	1576	isogroup03842	gi|449459320|ref|XP_004147394.1|	PREDICTED: GDSL esterase/lipase At1g29670-like [Cucumis sativus]	0.9	gi|75171192|sp|Q9FK75.1|GDL82_ARATH	RecName: Full=GDSL esterase/lipase At5g45670; AltName: Full=Extracellular lipase At5g45670; Flags: Precursor	0.86	UniRef90_UPI0002B47E7F	UPI0002B47E7F related cluster n=2 Tax=unknown RepID=UPI0002B47E7F	0.9	GO:0016788;GO:0006629	29760.GSVIVG00007205001	SubName: Full=Chromosome undetermined scaffold_186, whole genome shotgun sequence;	0.8951	COG3240	_	NOG129162	None	_
isotig09178	40	0	75.5	0	1.71836e-06	0.000119224	7.46897	up	5.92876	yes	1570	isogroup03844	gi|470144316|ref|XP_004307805.1|	PREDICTED: beta-fructofuranosidase, soluble isoenzyme I-like isoform 1 [Fragaria vesca subsp. vesca]	0.87	gi|12644356|sp|P80065.2|INVB_DAUCA	RecName: Full=Beta-fructofuranosidase, soluble isoenzyme I; AltName: Full=Invertase; AltName: Full=Saccharase; AltName: Full=Sucrose hydrolase; Flags: Precursor	0.77	UniRef90_UPI0002C35EA5	PREDICTED: beta-fructofuranosidase, soluble isoenzyme I-like isoform 1 n=1 Tax=Fragaria vesca subsp. vesca RepID=UPI0002C35EA5	0.87	GO:0009505;GO:0005982;GO:0017177;GO:0004575;GO:0050306;GO:0005985;GO:0051669;GO:0000325	3694.estExt_Genewise1_v1.C_LG_XV2841	hypothetical protein	0.8638	COG1621	KOG0228	_	K01193	E3.2.1.26, sacA
isotig09205	89	17	169.07	27.61	0.000692619	0.0101991	2.63451	up	7.32371	yes	1560	isogroup03871	gi|462405994|gb|EMJ11458.1|	hypothetical protein PRUPE_ppa003256mg [Prunus persica]	0.73	gi|75153700|sp|Q8L4D8.1|IQD31_ARATH	RecName: Full=Protein IQ-DOMAIN 31	0.63	UniRef90_B7FLN4	IQ domain-containing protein n=4 Tax=Medicago truncatula RepID=B7FLN4_MEDTR	0.69	_	_	_	_	_	_	_	None	_
isotig09226	327	96	622.39	156.23	0.0035874	0.0309988	2.03063	up	9.31483	yes	1557	isogroup03892	gi|255558119|ref|XP_002520088.1|	conserved hypothetical protein [Ricinus communis]	0.92	_	_	_	UniRef90_B9S269	Putative uncharacterized protein n=1 Tax=Ricinus communis RepID=B9S269_RICCO	0.92	_	3694.eugene3.00110896	hypothetical protein	0.9052	_	_	NOG11987	None	_
isotig09233	45	11	86.15	18.01	0.00694389	0.04815	2.26986	up	6.38623	yes	1548	isogroup03899	gi|357458199|ref|XP_003599380.1|	Cycloartenol-C-24-methyltransferase [Medicago truncatula]	0.96	gi|62901053|sp|Q9LM02.1|SMT1_ARATH	RecName: Full=Cycloartenol-C-24-methyltransferase; AltName: Full=24-sterol C-methyltransferase 1; Short=Sterol C-methyltransferase 1; AltName: Full=Protein CEPHALOP	0.95	UniRef90_Q43445	S-adenosyl-L-methionine:delta24-sterol-C-methyltransferase n=6 Tax=Papilionoideae RepID=Q43445_SOYBN	0.95	GO:0006694;GO:0003838;GO:0032259	29760.GSVIVG00028748001	SubName: Full=Chromosome chr13 scaffold_45, whole genome shotgun sequence;	0.9652	COG0500	KOG1269	_	K00559	E2.1.1.41, SMT1, ERG6
isotig09239	62	0	118.62	0	4.61803e-08	8.37995e-06	8.09834	up	6.57307	yes	1549	isogroup03905	gi|508704374|gb|EOX96270.1|	Plant-specific transcription factor YABBY family protein isoform 1 [Theobroma cacao]	0.86	gi|75219085|sp|O22152.1|YAB1_ARATH	RecName: Full=Axial regulator YABBY 1; AltName: Full=Fl-54; AltName: Full=Protein ABNORMAL FLORAL ORGANS; AltName: Full=Protein FILAMENTOUS FLOWER; AltName: Full=Pr	0.71	UniRef90_L7Y9W0	Transcription factor YABBY1 n=3 Tax=Vitis RepID=L7Y9W0_9ROSI	0.84	GO:0045165;GO:0010159;GO:0009909;GO:0010093;GO:0009933;GO:0010450	29760.GSVIVG00026383001	SubName: Full=Chromosome chr15 scaffold_37, whole genome shotgun sequence;	0.8804	_	_	NOG227317	None	_
isotig09272	49	11	94.29	18.1	0.00444734	0.0363523	2.39213	up	6.48948	yes	1540	isogroup03938	gi|462394825|gb|EMJ00624.1|	hypothetical protein PRUPE_ppa026502mg [Prunus persica]	0.68	_	_	_	UniRef90_D7U549	Putative uncharacterized protein n=2 Tax=Vitis vinifera RepID=D7U549_VITVI	0.71	_	3694.gw1.IV.1197.1	SubName: Full=Putative uncharacterized protein;	0.8099	_	KOG1100	_	None	_
isotig09280	39	8	75.39	13.22	0.00404627	0.0340651	2.51092	up	6.13513	yes	1533	isogroup03946	gi|462422203|gb|EMJ26466.1|	hypothetical protein PRUPE_ppa001494mg [Prunus persica]	0.82	gi|74837488|sp|Q6S004.1|KIF6_DICDI	RecName: Full=Kinesin-related protein 6; AltName: Full=Kinesin family member 6; AltName: Full=Kinesin-13	0.7	UniRef90_B9HXU3	Predicted protein n=1 Tax=Populus trichocarpa RepID=B9HXU3_POPTR	0.78	GO:0044763;GO:0000166;GO:0015630;GO:0043234;GO:0044430	_	_	_	_	_	_	K10393	KIF2_24, MCAK
isotig09285	41	10	79.36	16.55	0.00728157	0.0498712	2.27028	up	6.24972	yes	1531	isogroup03951	gi|6822075|emb|CAB71003.1|	hypothetical protein [Arabidopsis thaliana]	0.66	_	_	_	UniRef90_Q8RWC0	At3g54290 n=3 Tax=Arabidopsis RepID=Q8RWC0_ARATH	0.66	GO:0006661	29760.GSVIVG00001429001	SubName: Full=Putative uncharacterized protein (Chromosome undetermined scaffold_116, whole [...]	0.7965	_	_	NOG264074	None	_
isotig09327	184	33	358.5	54.97	0.000238506	0.00464221	2.7346	up	8.36622	yes	1521	isogroup03993	gi|225431140|ref|XP_002267640.1|	PREDICTED: naringenin,2-oxoglutarate 3-dioxygenase [Vitis vinifera]	0.96	gi|729508|sp|P41090.1|FL3H_VITVI	RecName: Full=Naringenin,2-oxoglutarate 3-dioxygenase; AltName: Full=FHT; AltName: Full=Flavanone-3-hydroxylase; Short=F3H	0.94	UniRef90_G3FIQ0	F3H n=3 Tax=rosids RepID=G3FIQ0_9ROSI	0.96	GO:0016702;GO:0046872;GO:0009813;GO:0055114;GO:0031418;GO:0045486	29760.GSVIVG00036784001	RecName: Full=Naringenin,2-oxoglutarate 3-dioxygenase; EC=1.14.11.9; AltName: Full=Flavonone [...]	0.9642	COG3491	KOG0143	_	K00475	E1.14.11.9
isotig09333	25	4	49.19	6.73	0.00311863	0.0279516	2.82721	up	5.433	yes	1506	isogroup03999	gi|462419535|gb|EMJ23798.1|	hypothetical protein PRUPE_ppa006280mg [Prunus persica]	0.87	gi|75171944|sp|Q9FNY7.1|OGG1_ARATH	RecName: Full=N-glycosylase/DNA lyase OGG1; Includes: RecName: Full=8-oxoguanine DNA glycosylase 1; Short=AtOGG1; Includes: RecName: Full=DNA-(apurinic or apyrimidi	0.78	UniRef90_F6H0J9	Putative uncharacterized protein n=2 Tax=Vitis vinifera RepID=F6H0J9_VITVI	0.8	_	29760.GSVIVG00015423001	SubName: Full=Chromosome chr18 scaffold_1, whole genome shotgun sequence;	0.8784	COG0122	KOG2875	_	K03660	OGG1
isotig09357	25	0	49.16	0	4.53239e-05	0.0014294	6.79577	up	5.2353	yes	1507	isogroup04023	gi|224101153|ref|XP_002312162.1|	predicted protein [Populus predicted protein [Populus trichocarpa]	0.8	gi|75220747|sp|Q39224.1|SRG1_ARATH	RecName: Full=Protein SRG1; Short=AtSRG1; AltName: Full=Protein SENESCENCE-RELATED GENE 1	0.57	UniRef90_B9HHQ5	Predicted protein n=1 Tax=Populus trichocarpa RepID=B9HHQ5_POPTR	0.8	GO:0016706;GO:0005506;GO:0080167;GO:0055114	3694.fgenesh4_pg.C_LG_VIII000593	oxidoreductase, 2OG-Fe(II) oxygenase family protein (EC:1.14.11.9)	0.813	COG3491	KOG0143	_	None	_
isotig09399	88	10	175.03	17.01	5.23806e-05	0.00158825	3.36791	up	7.22186	yes	1490	isogroup04065	gi|508699075|gb|EOX90971.1|	Peroxidase superfamily protein [Theobroma cacao]	0.9	gi|26397792|sp|Q9FJZ9.1|PER72_ARATH	RecName: Full=Peroxidase 72; Short=Atperox P72; AltName: Full=ATP6a; AltName: Full=PRXR8; Flags: Precursor	0.85	UniRef90_B9S693	Peroxidase 72, putative n=1 Tax=Ricinus communis RepID=B9S693_RICCO	0.9	GO:0006804;GO:0006979;GO:0046872;GO:0020037;GO:0004601;GO:0055114	3694.estExt_Genewise1_v1.C_LG_VII3718	hypothetical protein	0.9006	_	_	NOG297225	K00430	E1.11.1.7
isotig09414	167	34	332.82	57.94	0.000566305	0.00883367	2.55221	up	8.25121	yes	1487	isogroup04080	gi|2213877|gb|AAB61597.1|	glutamine synthetase [Hevea brasiliensis]	0.99	gi|417060|sp|P32289.1|GLNA_VIGAC	RecName: Full=Glutamine synthetase nodule isozyme; Short=GS; AltName: Full=Glutamate--ammonia ligase	0.98	UniRef90_P51119	Glutamine synthetase cytosolic isozyme 2 n=14 Tax=core eudicotyledons RepID=GLNA2_VITVI	0.97	GO:0009252;GO:0005524;GO:0009399;GO:0004356;GO:0006542;GO:0005737	29760.GSVIVG00032953001	RecName: Full=Glutamine synthetase cytosolic isozyme 2; EC=6.3.1.2; AltName: Full=Glutamate- [...]	0.9791	COG0174	KOG0683	_	K01915	glnA
isotig09417	816	72	1628.43	122.85	4.12053e-07	4.08417e-05	3.76298	up	10.4222	yes	1485	isogroup04083	gi|478784188|gb|AGJ70142.1|	dihydroflavonol-4-reductase [Vitis rotundifolia]	0.94	gi|75215225|sp|Q9XES5.1|DFRA_MALDO	RecName: Full=Bifunctional dihydroflavonol 4-reductase/flavanone 4-reductase; AltName: Full=Dihydroflavonol 4-reductase; Short=DFR; AltName: Full=Dihydrokaempferol	0.91	UniRef90_F2VR49	Dihydrokaempferol 4-reductase n=3 Tax=Prunus RepID=F2VR49_PRUAV	0.93	GO:0045552;GO:0047890;GO:0000166;GO:0055114;GO:0050662;GO:0009718	3694.estExt_Genewise1_v1.C_LG_II0799	dihydroflavonol 4-reductase (EC:1.1.1.219)	0.9098	COG0451	KOG1502	_	K13082	DFR
isotig09431	49	6	98.12	10.27	0.000259049	0.00487319	3.23778	up	6.37656	yes	1480	isogroup04097	gi|470102367|ref|XP_004287626.1|	PREDICTED: 12-oxophytodienoate reductase 3-like [Fragaria vesca subsp. vesca]	0.81	gi|62900706|sp|Q9FEW9.1|OPR3_SOLLC	RecName: Full=12-oxophytodienoate reductase 3; AltName: Full=12-oxophytodienoate-10,11-reductase 3; Short=OPDA-reductase 3; AltName: Full=LeOPR3	0.78	UniRef90_UPI0002C3784F	PREDICTED: 12-oxophytodienoate reductase 3-like n=1 Tax=Fragaria vesca subsp. vesca RepID=UPI0002C3784F	0.81	GO:0016629;GO:0010181;GO:0055114	3694.grail3.0145000602	12-oxophytodienoate reductase	0.8077	COG1902	KOG0134	_	K05894	E1.3.1.42
isotig09443	77	1	154.39	1.71	7.10863e-08	1.08891e-05	6.18841	up	6.90694	yes	1478	isogroup04109	gi|508699116|gb|EOX91012.1|	Salicylate O-methyltransferase [Theobroma cacao]	0.88	gi|75207104|sp|Q9SPV4.1|SAMT_CLABR	RecName: Full=Salicylate O-methyltransferase; AltName: Full=S-adenosyl-L-methionine:salicylate acid carboxylmethyltransferase; Short=CbSAMT	0.82	UniRef90_A9PF83	Predicted protein n=1 Tax=Populus trichocarpa RepID=A9PF83_POPTR	0.86	GO:0032259;GO:0030795	3694.eugene3.00071131	SubName: Full=Putative uncharacterized protein;	0.8567	_	_	NOG132018	None	_
isotig09465	61	0	123.31	0	5.90433e-08	9.94879e-06	8.07497	up	6.54921	yes	1466	isogroup04131	gi|462402759|gb|EMJ08316.1|	hypothetical protein PRUPE_ppa017555mg, partial [Prunus persica]	0.83	gi|223635837|sp|P0C8Q4.1|Y4990_ARATH	RecName: Full=Uncharacterized protein At4g19900	0.57	UniRef90_UPI0002C34319	PREDICTED: uncharacterized protein At4g19900-like n=1 Tax=Fragaria vesca subsp. vesca RepID=UPI0002C34319	0.83	_	3694.gw1.XVI.3598.1	hypothetical protein	0.7617	_	KOG1928	_	K01988	A4GALT
isotig09480	24	1	48.55	1.73	0.000385253	0.00665391	4.51592	up	5.22943	yes	1465	isogroup04146	gi|462419999|gb|EMJ24262.1|	hypothetical protein PRUPE_ppa003712mg [Prunus persica]	0.78	gi|75220933|sp|Q40161.1|GP1_SOLLC	RecName: Full=Polygalacturonase-1 non-catalytic subunit beta; AltName: Full=AroGP1; AltName: Full=Polygalacturonase converter; Short=PG converter; Flags: Precursor	0.7	UniRef90_UPI0002B4542E	UPI0002B4542E related cluster n=2 Tax=unknown RepID=UPI0002B4542E	0.75	_	29760.GSVIVG00002686001	SubName: Full=Chromosome chr1 scaffold_135, whole genome shotgun sequence;	0.7631	_	_	NOG150783	None	_
isotig09481	28	5	56.6	8.64	0.00396476	0.0338137	2.68594	up	5.62042	yes	1466	isogroup04147	gi|462397677|gb|EMJ03345.1|	hypothetical protein PRUPE_ppa007040mg [Prunus persica]	0.89	gi|12644431|sp|Q39242.2|TRXB2_ARATH	RecName: Full=Thioredoxin reductase 2; AltName: Full=NADPH-dependent thioredoxin reductase 2; Short=NTR2; AltName: Full=NADPH-dependent thioredoxin reductase A; Sh	0.87	UniRef90_Q39242	Thioredoxin reductase 2 n=3 Tax=Arabidopsis RepID=TRXB2_ARATH	0.87	GO:0019430;GO:0050660;GO:0006206;GO:0006118;GO:0055114;GO:0005737;GO:0004791	3702.AT2G17420.1-P	NTRA (NADPH-DEPENDENT THIOREDOXIN REDUCTASE A); thioredoxin-disulfide reductase; NADPH-depen [...]	0.8677	COG0492	KOG0404	_	K00384	E1.8.1.9, trxB
isotig09494	26	0	52.81	0	3.56805e-05	0.00119901	6.85185	up	5.29323	yes	1459	isogroup04160	gi|255539220|ref|XP_002510675.1|	cyclin B, putative [Ricinus cyclin B, putative [Ricinus communis]	0.81	gi|147743080|sp|Q9LDM4.2|CCB23_ARATH	RecName: Full=Cyclin-B2-3; AltName: Full=G2/mitotic-specific cyclin-B2-3; Short=CycB2;3	0.76	UniRef90_B9R8N2	Cyclin B, putative n=1 Tax=Ricinus communis RepID=B9R8N2_RICCO	0.81	GO:0005634;GO:0051301;GO:0019901;GO:0000079	3694.estExt_fgenesh4_pm.C_LG_V0693	hypothetical protein	0.8016	COG5024	KOG0653	_	K05868	CCNB
isotig09522	42	8	85.78	13.97	0.00237875	0.0241042	2.61724	up	6.22751	yes	1451	isogroup04188	gi|225433688|ref|XP_002266909.1|	PREDICTED: eukaryotic translation initiation factor 3 subunit H [Vitis vinifera]	0.98	gi|23396619|sp|Q9C5Z2.2|EIF3H_ARATH	RecName: Full=Eukaryotic translation initiation factor 3 subunit H; Short=eIF3h; AltName: Full=Eukaryotic translation initiation factor 3 subunit 3; AltName: Full=	0.92	UniRef90_UPI0002B45EDE	UPI0002B45EDE related cluster n=1 Tax=unknown RepID=UPI0002B45EDE	0.97	_	29760.GSVIVG00033547001	SubName: Full=Chromosome chr5 scaffold_67, whole genome shotgun sequence;	0.9757	COG1310	KOG1560	_	K03247	EIF3H
isotig09557	25	5	51.45	8.8	0.00697492	0.04828	2.52383	up	5.47822	yes	1440	isogroup04223	gi|147788189|emb|CAN73717.1|	hypothetical protein VITISV_038844 [Vitis vinifera]	0.9	gi|75192102|sp|Q9MAB3.1|NOP5B_ARATH	RecName: Full=Probable nucleolar protein 5-2; AltName: Full=MAR-binding NOP56/58 homolog 2; AltName: Full=Nucleolar protein 58-2	0.87	UniRef90_F6HTW5	Putative uncharacterized protein n=2 Tax=Vitis vinifera RepID=F6HTW5_VITVI	0.9	_	29760.GSVIVG00031075001	SubName: Full=Chromosome chr14 scaffold_54, whole genome shotgun sequence;	0.9042	COG1498	KOG2572	_	K14565	NOP58
isotig09559	70	15	143.76	26.34	0.0016473	0.0188093	2.46659	up	6.99881	yes	1443	isogroup04225	gi|508781273|gb|EOY28529.1|	NAD(P)-binding Rossmann-fold superfamily protein [Theobroma cacao]	0.93	gi|27151470|sp|Q9SEV0.2|BAN_ARATH	RecName: Full=Anthocyanidin reductase; Short=AtANR; AltName: Full=Anthocyanin spotted testa; Short=ast; AltName: Full=Protein BANYULS	0.81	UniRef90_A2IBG2	Anthocyanidin reductase n=5 Tax=Malvaceae RepID=A2IBG2_GOSHI	0.92	GO:0033729;GO:0000166;GO:0044237;GO:0055114;GO:0050662	3694.estExt_fgenesh4_pm.C_LG_IV0055	SubName: Full=Putative uncharacterized protein;	0.9231	COG0451	KOG1502	_	K08695	E1.3.1.77
isotig09583	206	55	424.83	96.98	0.00244922	0.0246911	2.16513	up	8.62003	yes	1437	isogroup04249	gi|225435760|ref|XP_002285722.1|	PREDICTED: putative mitochondrial 2-oxoglutarate/malate carrier protein-like [Vitis vinifera]	0.96	gi|75333375|sp|Q9C5M0.1|DTC_ARATH	RecName: Full=Mitochondrial dicarboxylate/tricarboxylate transporter DTC; AltName: Full=Dicarboxylate/tricarboxylate carrier	0.9	UniRef90_UPI0002B40F45	UPI0002B40F45 related cluster n=2 Tax=unknown RepID=UPI0002B40F45	0.94	GO:0055085;GO:0005618;GO:0016021;GO:0005739;GO:0009941;GO:0005886	3694.estExt_fgenesh4_pg.C_LG_III1822	SubName: Full=Putative uncharacterized protein;	0.9532	_	KOG0759	_	K15104	SLC25A11, OGC
isotig09605	71	14	147.24	24.82	0.00139654	0.0166179	2.58468	up	7.00126	yes	1429	isogroup04271	gi|508726787|gb|EOY18684.1|	Adenosine kinase 2 [Theobroma cacao]	0.97	gi|17366963|sp|Q9LZG0.1|ADK2_ARATH	RecName: Full=Adenosine kinase 2; Short=AK 2; AltName: Full=Adenosine 5'-phosphotransferase 2	0.95	UniRef90_B9T0A9	Adenosine kinase, putative n=9 Tax=rosids RepID=B9T0A9_RICCO	0.96	GO:0048046;GO:0016310;GO:0080094;GO:0016773;GO:0006166;GO:0006167;GO:0046686;GO:0005507;GO:0006144;GO:0005886;GO:0004001;GO:0009507	29760.GSVIVG00018174001	SubName: Full=Chromosome chr13 scaffold_17, whole genome shotgun sequence;	0.9606	COG0524	KOG2854	_	K00856	E2.7.1.20, ADK
isotig09611	87	23	180.55	40.81	0.00451044	0.0366901	2.17166	up	7.36704	yes	1428	isogroup04277	gi|470144556|ref|XP_004307920.1|	PREDICTED: probable 6-phosphogluconolactonase 4, chloroplastic-like [Fragaria vesca subsp. vesca]	0.75	gi|148839656|sp|Q69NG5.2|6PGL4_ORYSJ	RecName: Full=Probable 6-phosphogluconolactonase 4, chloroplastic; Short=6PGL 4; Flags: Precursor	0.8	UniRef90_UPI0002C327D1	PREDICTED: probable 6-phosphogluconolactonase 4, chloroplastic-like n=1 Tax=Fragaria vesca subsp. vesca RepID=UPI0002C327D1	0.75	GO:0017057;GO:0042742;GO:0005777;GO:0002229;GO:0006098;GO:0071461;GO:0005886;GO:0009570	3694.fgenesh4_pg.C_LG_XII000285	hypothetical protein	0.8259	COG0363	KOG3147	_	K01057	PGLS, pgl, devB
isotig09613	64	17	133	30.21	0.00536148	0.0416155	2.16021	up	6.92166	yes	1426	isogroup04279	gi|462401227|gb|EMJ06784.1|	hypothetical protein PRUPE_ppa008853mg [Prunus persica]	0.75	gi|332313339|sp|B4FUS3.1|CNR8_MAIZE	RecName: Full=Cell number regulator 8; AltName: Full=ZmCNR08	0.69	UniRef90_B9SGP9	Putative uncharacterized protein n=1 Tax=Ricinus communis RepID=B9SGP9_RICCO	0.81	_	3694.grail3.0028013801	SubName: Full=Putative uncharacterized protein;	0.7647	_	_	NOG220541	None	_
isotig09622	68	8	141.91	14.28	0.000104384	0.00254071	3.30941	up	6.85022	yes	1420	isogroup04288	gi|255581778|ref|XP_002531690.1|	chlorophyll A/B binding protein, putative [Ricinus communis]	0.98	gi|1345698|sp|P27518.2|CB21_GOSHI	RecName: Full=Chlorophyll a-b binding protein 151, chloroplastic; AltName: Full=LHCII type II CAB-151; Short=LHCP; Flags: Precursor	0.98	UniRef90_P27518	Chlorophyll a-b binding protein 151, chloroplastic n=14 Tax=Magnoliophyta RepID=CB21_GOSHI	0.98	GO:0009535;GO:0010287;GO:0009637;GO:0046872;GO:0009765;GO:0010218;GO:0009941;GO:0005886;GO:0010114	3694.grail3.0012031401	light-harvesting complex II protein Lhcb2	0.9811	_	_	NOG232049	K08913	LHCB2
isotig09647	87	25	182.08	44.74	0.00710814	0.0491445	2.05272	up	7.39014	yes	1416	isogroup04313	gi|512393300|gb|AGO02175.1|	anthocyanidin synthase [Ampelopsis grossedentata]	0.9	gi|1730107|sp|P51091.1|LDOX_MALDO	RecName: Full=Leucoanthocyanidin dioxygenase; Short=LDOX; Short=Leucocyanidin oxygenase; AltName: Full=Anthocyanidin synthase; AltName: Full=Leucoanthocyanidin hydro	0.89	UniRef90_B9GW40	Anthocyanidin synthase n=1 Tax=Populus trichocarpa RepID=B9GW40_POPTR	0.91	GO:0016702;GO:0009611;GO:0010023;GO:0007033;GO:0009753;GO:0055114;GO:0050589	3694.grail3.0018022801	anthocyanidin synthase (EC:1.14.11.19)	0.9128	COG3491	KOG0143	_	K05277	E1.14.11.19
isotig09649	34	6	71.26	10.75	0.00248498	0.0249045	2.71346	up	5.90266	yes	1414	isogroup04315	gi|462404376|gb|EMJ09933.1|	hypothetical protein PRUPE_ppa003026m1g, partial [Prunus persica]	0.95	_	_	_	UniRef90_G8H5D6	SAND family protein (Fragment) n=1 Tax=Rosa multiflora RepID=G8H5D6_ROSMU	0.95	_	3694.grail3.0066019902	hypothetical protein	0.9213	_	KOG0997	_	None	_
isotig09686	86	2	181.78	3.61	1.38992e-07	1.74406e-05	5.51105	up	7.08134	yes	1402	isogroup04352	gi|462414622|gb|EMJ19359.1|	hypothetical protein PRUPE_ppa007461mg [Prunus persica]	0.88	_	_	_	UniRef90_B9RVM8	Putative uncharacterized protein n=1 Tax=Ricinus communis RepID=B9RVM8_RICCO	0.86	GO:0005618	3694.eugene3.00011733	SubName: Full=Putative uncharacterized protein;	0.8595	_	_	NOG267142;NOG289479	None	_
isotig09699	69	15	146.06	27.15	0.00179078	0.0199455	2.4459	up	6.98113	yes	1400	isogroup04365	gi|508782865|gb|EOY30121.1|	Pectin methylesterase 3 [Theobroma cacao]	0.84	gi|6093740|sp|Q43143.1|PMEU1_SOLLC	RecName: Full=Pectinesterase/pectinesterase inhibitor U1; Includes: RecName: Full=Pectinesterase inhibitor U1; AltName: Full=Pectin methylesterase inhibitor U1; Inc	0.77	UniRef90_Q8GS16	Pectinesterase n=1 Tax=Citrus sinensis RepID=Q8GS16_CITSI	0.82	GO:0048046;GO:0005982;GO:0045330;GO:0005985;GO:0009624;GO:0030599;GO:0005737;GO:0009505;GO:0045490;GO:0004857;GO:0043086;GO:0005886;GO:0042545	3694.estExt_fgenesh4_pg.C_LG_XVIII0183	hypothetical protein	0.8472	COG4677	_	_	K01051	E3.1.1.11
isotig09707	64	8	135.47	14.48	0.000154729	0.00343696	3.22225	up	6.77006	yes	1400	isogroup04373	gi|462418720|gb|EMJ22983.1|	hypothetical protein PRUPE_ppa005699mg [Prunus persica]	0.8	gi|1172874|sp|Q08298.1|RD22_ARATH	RecName: Full=Dehydration-responsive protein RD22; Flags: Precursor	0.72	UniRef90_Q947D4	Dehydration-responsive protein RD22 (Fragment) n=1 Tax=Prunus persica RepID=Q947D4_PRUPE	0.83	GO:0009651;GO:0009269;GO:0009737	29760.GSVIVG00032481001	SubName: Full=Chromosome chr4 scaffold_6, whole genome shotgun sequence;	0.7731	_	_	NOG253937	None	_
isotig09708	71	10	150.4	18.11	0.000233106	0.0045446	3.05912	up	6.93951	yes	1399	isogroup04374	gi|462397670|gb|EMJ03338.1|	hypothetical protein PRUPE_ppa006207mg [Prunus persica]	0.92	gi|334302821|sp|Q9T0K7.2|HIBC6_ARATH	RecName: Full=3-hydroxyisobutyryl-CoA hydrolase-like protein 3, mitochondrial; Flags: Precursor	0.86	UniRef90_UPI0002C301C3	PREDICTED: 3-hydroxyisobutyryl-CoA hydrolase-like protein 3, mitochondrial-like isoform 1 n=2 Tax=Fragaria vesca subsp. vesca RepID=UPI0002C301C3	0.91	GO:0016787;GO:0008152	29760.GSVIVG00016784001	SubName: Full=Chromosome chr11 scaffold_13, whole genome shotgun sequence;	0.882	COG1024	KOG1684	_	K01692	E4.2.1.17, paaG
isotig09715	45	8	95.39	14.5	0.00162304	0.0186043	2.71625	up	6.31443	yes	1398	isogroup04381	gi|224053607|ref|XP_002297895.1|	predicted protein [Populus predicted protein [Populus trichocarpa]	0.9	gi|38605591|sp|Q8LNZ5.1|XTHB_PHAAN	RecName: Full=Probable xyloglucan endotransglucosylase/hydrolase protein B; AltName: Full=VaXTH2; Flags: Precursor	0.88	UniRef90_A0MA74	Xyloglucan endotransglucosylase n=1 Tax=Betula pendula RepID=A0MA74_BETPN	0.9	GO:0016020;GO:0048046;GO:0009612;GO:0009826;GO:0009733;GO:0016762;GO:0006073;GO:0004553;GO:0009505;GO:0009645;GO:0009507	3694.estExt_Genewise1_v1.C_LG_I8040	SubName: Full=Xyloglucan endotransglycosylase/hydrolase XTH-27;	0.9071	COG2273	_	NOG254514	K08235	E2.4.1.207
isotig09725	121	9	257.05	16.35	2.39097e-06	0.000154138	3.97408	up	7.64059	yes	1395	isogroup04391	gi|508786759|gb|EOY34015.1|	Expansin A4, ALPHA 1.6,EXPA4 [Theobroma cacao]	0.94	gi|44889064|sp|Q38865.2|EXPA6_ARATH	RecName: Full=Expansin-A6; Short=AtEXPA6; AltName: Full=Alpha-expansin-6; Short=At-EXP6; Short=AtEx6; AltName: Full=Ath-ExpAlpha-1.8; Flags: Precursor	0.93	UniRef90_G9JJR7	Expansin 2 n=5 Tax=Rosaceae RepID=G9JJR7_9ROSA	0.96	GO:0016020;GO:0009505;GO:0009664;GO:0005576;GO:0006949	3694.estExt_Genewise1_v1.C_LG_IX4198	SubName: Full=Putative uncharacterized protein;	0.9389	_	_	NOG298661	None	_
isotig09728	20	2	42.58	3.64	0.00356754	0.030986	3.41919	up	5.03378	yes	1392	isogroup04394	gi|462401270|gb|EMJ06827.1|	hypothetical protein PRUPE_ppa009162mg [Prunus persica]	0.93	gi|152013423|sp|Q2V419.2|CKB12_ARATH	RecName: Full=Cyclin-dependent kinase B1-2; Short=CDKB1;2	0.9	UniRef90_P93321	Cdc2MsD protein n=1 Tax=Medicago sativa RepID=P93321_MEDSA	0.92	GO:0004674;GO:0005524;GO:0009069;GO:0006468	29760.GSVIVG00033623001	SubName: Full=Chromosome chr8 scaffold_68, whole genome shotgun sequence;	0.9406	COG0515	KOG0594	_	None	_
isotig09729	21	4	44.68	7.28	0.00728936	0.0498712	2.57814	up	5.21179	yes	1393	isogroup04395	gi|449498855|ref|XP_004160653.1|	PREDICTED: LOW QUALITY PROTEIN: probable sugar phosphate/phosphate translocator At3g17430-like [Cucumis sativus]	0.97	gi|75273793|sp|Q9LRP2.1|PT317_ARATH	RecName: Full=Probable sugar phosphate/phosphate translocator At3g17430	0.97	UniRef90_UPI0002B434C9	UPI0002B434C9 related cluster n=1 Tax=unknown RepID=UPI0002B434C9	0.97	GO:0016021	_	_	_	_	_	_	None	_
isotig09736	67	0	142.64	0	2.56226e-08	5.21066e-06	8.20984	up	6.68683	yes	1392	isogroup04402	gi|224121022|ref|XP_002330884.1|	predicted protein [Populus predicted protein [Populus trichocarpa]	0.78	gi|308191598|sp|A2SY66.1|VICHY_VICAN	RecName: Full=Vicianin hydrolase; Short=VH; Flags: Precursor	0.78	UniRef90_B9N6G0	Predicted protein n=4 Tax=Populus RepID=B9N6G0_POPTR	0.78	GO:0008152;GO:0016798	3694.eugene3.01480017	hypothetical protein	0.7816	COG2723	KOG0626	_	None	_
isotig09760	32	0	68.72	0	7.72046e-06	0.000365714	7.14907	up	5.59978	yes	1380	isogroup04426	gi|255562025|ref|XP_002522021.1|	zinc finger protein, putative [Ricinus communis]	0.86	gi|75154934|sp|Q8LB81.1|GDL79_ARATH	RecName: Full=GDSL esterase/lipase At5g33370; AltName: Full=Extracellular lipase At5g33370; Flags: Precursor	0.83	UniRef90_B9S7Q2	Zinc finger protein, putative n=1 Tax=Ricinus communis RepID=B9S7Q2_RICCO	0.86	GO:0016788;GO:0006629	3694.eugene3.00190247	hypothetical protein	0.906	COG3240	_	NOG241387	None	_
isotig09787	38	4	81.84	7.37	0.000247831	0.00469207	3.42683	up	5.98383	yes	1376	isogroup04453	gi|462424112|gb|EMJ28375.1|	hypothetical protein PRUPE_ppa020788mg, partial [Prunus persica]	0.95	gi|20137460|sp|Q9C5W6.1|14312_ARATH	RecName: Full=14-3-3-like protein GF14 iota; AltName: Full=General regulatory factor 12	0.91	UniRef90_G7JWT4	14-3-3-like protein GF14 iota n=2 Tax=Medicago truncatula RepID=G7JWT4_MEDTR	0.93	GO:0019904	3694.estExt_fgenesh4_pm.C_LG_X0608	hypothetical protein	0.9192	COG5040	KOG0841	NOG289260	K06630	YWHA
isotig09789	36	8	77.53	14.73	0.00613111	0.0435392	2.39614	up	6.03655	yes	1376	isogroup04455	gi|255561496|ref|XP_002521758.1|	TMV resistance protein N, putative [Ricinus communis]	0.63	gi|302595926|sp|Q9FKN7.2|DAR4_ARATH	RecName: Full=Protein DA1-related 4	0.55	UniRef90_B9S6Y9	TMV resistance protein N, putative n=1 Tax=Ricinus communis RepID=B9S6Y9_RICCO	0.63	_	_	_	_	_	_	_	None	_
isotig09795	61	13	131.38	23.94	0.00246943	0.0248524	2.47122	up	6.79698	yes	1376	isogroup04461	gi|508701488|gb|EOX93384.1|	Fasciclin-like arabinogalactan protein 7 isoform 1 [Theobroma cacao]	0.78	gi|38257788|sp|Q9SJ81.1|FLA7_ARATH	RecName: Full=Fasciclin-like arabinogalactan protein 7; Flags: Precursor	0.75	UniRef90_F6HIB3	Putative uncharacterized protein n=2 Tax=Vitis vinifera RepID=F6HIB3_VITVI	0.78	GO:0005886	29760.GSVIVG00025869001	SubName: Full=Chromosome chr12 scaffold_36, whole genome shotgun sequence;	0.815	_	_	NOG234065	None	_
isotig09827	44	10	95.32	18.52	0.00507411	0.0397933	2.37162	up	6.33527	yes	1368	isogroup04493	gi|462411088|gb|EMJ16137.1|	hypothetical protein PRUPE_ppa002776mg [Prunus persica]	0.86	_	_	_	UniRef90_A5BSI8	Putative uncharacterized protein n=3 Tax=Vitis vinifera RepID=A5BSI8_VITVI	0.85	_	_	_	_	_	_	_	None	_
isotig09835	67	1	145.46	1.86	2.26746e-07	2.52309e-05	5.98834	up	6.70564	yes	1365	isogroup04501	gi|255578202|ref|XP_002529969.1|	conserved hypothetical protein [Ricinus communis]	0.78	_	_	_	UniRef90_B9SVF0	Putative uncharacterized protein n=1 Tax=Ricinus communis RepID=B9SVF0_RICCO	0.78	_	3694.fgenesh4_pg.C_LG_II001636	hypothetical protein	0.8228	_	KOG1075	_	None	_
isotig09836	63	12	136.88	22.29	0.0013699	0.0165383	2.6306	up	6.81975	yes	1364	isogroup04502	gi|502154982|ref|XP_004509918.1|	PREDICTED: transcription factor bHLH79-like [Cicer arietinum]	0.73	gi|122222656|sp|Q0JXE7.1|BPE_ARATH	RecName: Full=Transcription factor BPE; AltName: Full=Basic helix-loop-helix protein 31; Short=AtbHLH31; Short=bHLH 31; AltName: Full=Protein BIG PETAL; AltName: Fu	0.72	UniRef90_B9S2F8	DNA binding protein, putative n=1 Tax=Ricinus communis RepID=B9S2F8_RICCO	0.76	_	29760.GSVIVG00028942001	SubName: Full=Chromosome chr1 scaffold_46, whole genome shotgun sequence;	0.8488	_	_	NOG265429;NOG267402	None	_
isotig09848	169	8	367.45	14.87	6.89397e-08	1.06993e-05	4.61996	up	8.09482	yes	1363	isogroup04514	gi|326366181|gb|ADZ54784.1|	dihydrokaempferol 4-reductase [Prunus avium]	0.91	gi|75215225|sp|Q9XES5.1|DFRA_MALDO	RecName: Full=Bifunctional dihydroflavonol 4-reductase/flavanone 4-reductase; AltName: Full=Dihydroflavonol 4-reductase; Short=DFR; AltName: Full=Dihydrokaempferol	0.92	UniRef90_F2VR49	Dihydrokaempferol 4-reductase n=3 Tax=Prunus RepID=F2VR49_PRUAV	0.91	GO:0045552;GO:0047890;GO:0000166;GO:0055114;GO:0050662;GO:0009718	3694.estExt_Genewise1_v1.C_LG_II0799	dihydroflavonol 4-reductase (EC:1.1.1.219)	0.9173	COG0451	KOG1502	_	K13082	DFR
isotig09885	138	19	302.94	35.66	5.98031e-05	0.00171625	3.10793	up	7.90356	yes	1350	isogroup04551	gi|462401056|gb|EMJ06613.1|	hypothetical protein PRUPE_ppa007622mg [Prunus persica]	0.92	gi|10720093|sp|Q9ZRF1.1|MTDH_FRAAN	RecName: Full=Probable mannitol dehydrogenase; AltName: Full=NAD-dependent mannitol dehydrogenase	0.9	UniRef90_B9IIG5	Cinnamyl alcohol dehydrogenase-like protein n=2 Tax=Populus RepID=B9IIG5_POPTR	0.92	GO:0006558;GO:0018456;GO:0018879;GO:0045551;GO:0042203;GO:0019384;GO:0055114;GO:0009811;GO:0009626;GO:0009809;GO:0000166;GO:0008270;GO:0042184;GO:0006570;GO:0009617;GO:0009805	3694.estExt_Genewise1_v1.C_LG_XVI2049	cinnamyl alcohol dehydrogenase-like protein	0.9238	COG1064	KOG0023	_	None	_
isotig09900	31	5	68.25	9.41	0.00194758	0.0213538	2.83166	up	5.75013	yes	1346	isogroup04566	gi|508782090|gb|EOY29346.1|	WRKY transcription factor, putative [Theobroma cacao]	0.68	gi|20978791|sp|Q9SAH7.1|WRK40_ARATH	RecName: Full=Probable WRKY transcription factor 40; AltName: Full=WRKY DNA-binding protein 40	0.63	UniRef90_UPI000233B819	UPI000233B819 related cluster n=1 Tax=unknown RepID=UPI000233B819	0.66	_	_	_	_	_	_	_	None	_
isotig09901	22	4	48.26	7.5	0.00585897	0.0431646	2.64456	up	5.27027	yes	1351	isogroup04567	gi|462417112|gb|EMJ21849.1|	hypothetical protein PRUPE_ppa003600mg [Prunus persica]	0.83	gi|32129931|sp|Q9SCP2.2|PEL12_ARATH	RecName: Full=Probable pectate lyase 12; Flags: Precursor	0.76	UniRef90_UPI0002C31299	PREDICTED: probable pectate lyase 13-like n=1 Tax=Fragaria vesca subsp. vesca RepID=UPI0002C31299	0.84	GO:0016829	3694.gw1.VIII.1321.1	hypothetical protein	0.9041	COG3866	_	_	K01728	E4.2.2.2, pel
isotig09909	55	0	121	0	1.28242e-07	1.66222e-05	7.92617	up	6.3972	yes	1347	isogroup04575	gi|255545766|ref|XP_002513943.1|	conserved hypothetical protein [Ricinus communis]	0.91	_	_	_	UniRef90_B9RJM4	Putative uncharacterized protein n=1 Tax=Ricinus communis RepID=B9RJM4_RICCO	0.91	GO:0009505;GO:0009741	3694.eugene3.00020907	SubName: Full=Putative uncharacterized protein;	0.894	_	_	NOG234542	None	_
isotig09912	183	31	403.21	58.4	0.000160243	0.00353284	2.81619	up	8.3477	yes	1345	isogroup04578	gi|462411947|gb|EMJ16996.1|	hypothetical protein PRUPE_ppa009904mg [Prunus persica]	0.91	gi|75116575|sp|Q67YC0.1|PPSP1_ARATH	RecName: Full=Inorganic pyrophosphatase 1; Short=AtPPsPase1; Short=PPi phosphatase 1; Short=Pyrophosphate-specific phosphatase 1; AltName: Full=Protein PHOSPHATE S	0.82	UniRef90_UPI0002C304F6	PREDICTED: inorganic pyrophosphatase 1-like n=1 Tax=Fragaria vesca subsp. vesca RepID=UPI0002C304F6	0.88	GO:0016311;GO:0016791	3694.grail3.0009044702	hypothetical protein	0.8681	_	KOG3120	_	K13248	PHOSPHO2
isotig09916	37	5	81.52	9.42	0.000727001	0.0104388	3.08521	up	5.97962	yes	1345	isogroup04582	gi|225433839|ref|XP_002263125.1|	PREDICTED: biotin synthase [Vitis vinifera]	0.92	gi|1705463|sp|P54967.1|BIOB_ARATH	RecName: Full=Biotin synthase	0.89	UniRef90_D7U1M4	Putative uncharacterized protein n=1 Tax=Vitis vinifera RepID=D7U1M4_VITVI	0.92	GO:0004076;GO:0051537;GO:0008270;GO:0051539;GO:0009102	29760.GSVIVG00001917001	SubName: Full=Chromosome chr5 scaffold_124, whole genome shotgun sequence;	0.9288	COG0502	KOG2900	_	K01012	E2.8.1.6, bioB
isotig09919	58	0	127.6	0	8.63636e-08	1.2576e-05	8.00249	up	6.47519	yes	1347	isogroup04585	gi|462399930|gb|EMJ05598.1|	hypothetical protein PRUPE_ppa007112mg [Prunus persica]	0.92	gi|75304460|sp|Q8VYZ3.1|PME53_ARATH	RecName: Full=Probable pectinesterase 53; Short=PE 53; AltName: Full=Pectin methylesterase 53; Short=AtPME53; Flags: Precursor	0.86	UniRef90_UPI0002B41065	UPI0002B41065 related cluster n=2 Tax=unknown RepID=UPI0002B41065	0.9	GO:0005982;GO:0005618;GO:0045330;GO:0005985;GO:0005737;GO:0030599;GO:0042545	29760.GSVIVG00016652001	RecName: Full=Pectinesterase; EC=3.1.1.11;	0.9525	COG4677	_	_	K01051	E3.1.1.11
isotig09937	102	2	225.08	3.77	3.39933e-08	6.46696e-06	5.75661	up	7.32608	yes	1343	isogroup04603	gi|508713899|gb|EOY05796.1|	NAD(P)-linked oxidoreductase superfamily protein isoform 1 [Theobroma cacao]	0.87	gi|122216326|sp|Q3L181.1|PERR_RAUSE	RecName: Full=Perakine reductase	0.82	UniRef90_I1LE01	Uncharacterized protein n=2 Tax=Glycine max RepID=I1LE01_SOYBN	0.87	GO:0042816;GO:0050236;GO:0055114	29760.GSVIVG00020060001	SubName: Full=Chromosome chr5 scaffold_2, whole genome shotgun sequence;	0.877	COG0667	KOG1575	_	None	_
isotig09948	51	11	113.04	20.85	0.0032194	0.0287455	2.44958	up	6.5385	yes	1337	isogroup04614	gi|508722789|gb|EOY14686.1|	Uncharacterized protein isoform 2 [Theobroma cacao]	0.91	_	_	_	UniRef90_UPI0002B4AFBF	UPI0002B4AFBF related cluster n=1 Tax=unknown RepID=UPI0002B4AFBF	0.9	_	29760.GSVIVG00014677001	SubName: Full=Chromosome chr18 scaffold_1, whole genome shotgun sequence;	0.9327	_	_	NOG298463	None	_
isotig09993	25	4	55.75	7.63	0.00311863	0.0279516	2.82721	up	5.433	yes	1329	isogroup04659	gi|255543887|ref|XP_002513006.1|	aldo-keto reductase, putative [Ricinus communis]	0.94	gi|134153|sp|P28475.1|S6PD_MALDO	RecName: Full=NADP-dependent D-sorbitol-6-phosphate dehydrogenase; AltName: Full=Aldose-6-phosphate reductase [NADPH]	0.89	UniRef90_I7CUD1	NADPH-dependent mannose-6-phosphate reductase n=1 Tax=Gossypium hirsutum RepID=I7CUD1_GOSHI	0.94	GO:0046686;GO:0047641;GO:0055114	3694.estExt_fgenesh4_pm.C_LG_IX0206	hypothetical protein	0.9416	COG0656	KOG1577	_	None	_
isotig09996	24	0	53.8	0	5.79138e-05	0.00167917	6.73742	up	5.17498	yes	1322	isogroup04662	gi|470148769|ref|XP_004309923.1|	PREDICTED: d-3-phosphoglycerate dehydrogenase-like [Fragaria vesca subsp. vesca]	0.76	_	_	_	UniRef90_UPI0002C35C73	PREDICTED: d-3-phosphoglycerate dehydrogenase-like n=1 Tax=Fragaria vesca subsp. vesca RepID=UPI0002C35C73	0.76	GO:0005488	_	_	_	_	_	_	None	_
isotig10002	73	0	163.15	0	1.18591e-08	2.85465e-06	8.33318	up	6.81252	yes	1326	isogroup04668	gi|462415170|gb|EMJ19907.1|	hypothetical protein PRUPE_ppa008922mg [Prunus persica]	0.85	gi|75339086|sp|Q9ZVJ6.1|ANXD4_ARATH	RecName: Full=Annexin D4; AltName: Full=AnnAt4	0.72	UniRef90_UPI0002C324A5	PREDICTED: annexin D4-like n=1 Tax=Fragaria vesca subsp. vesca RepID=UPI0002C324A5	0.84	GO:0005544;GO:0009414;GO:0009409;GO:0005509;GO:0009651;GO:0009408;GO:0009737	3694.estExt_fgenesh4_pg.C_LG_I0283	hypothetical protein	0.8436	_	KOG0819	_	None	_
isotig10010	277	5	619.54	9.56	5.12155e-11	3.02044e-08	5.98186	up	8.77723	yes	1325	isogroup04676	gi|225465905|ref|XP_002266808.1|	PREDICTED: myrcene synthase, chloroplastic [Vitis vinifera]	0.8	gi|487523485|sp|B9T536.1|TPS10_RICCO	RecName: Full=Terpene synthase 10; Short=RcSeTPS10	0.79	UniRef90_B9T536	Terpene synthase 10 n=1 Tax=Ricinus communis RepID=TPS10_RICCO	0.79	GO:0000287;GO:0010334;GO:0034002;GO:0016114;GO:0050896;GO:0009536	29760.GSVIVG00030956001	SubName: Full=Chromosome undetermined scaffold_53, whole genome shotgun sequence;	0.7972	_	_	NOG298668	None	_
isotig10011	28	2	62.58	3.82	0.000608346	0.0092348	3.89999	up	5.49402	yes	1326	isogroup04677	gi|356520182|ref|XP_003528743.1|	PREDICTED: 26S protease regulatory subunit 7-like [Glycine max]	0.98	gi|3914449|sp|O64982.1|PRS7_PRUPE	RecName: Full=26S protease regulatory subunit 7; AltName: Full=26S proteasome AAA-ATPase subunit RPT1; AltName: Full=26S proteasome subunit 7; AltName: Full=Regulato	0.98	UniRef90_Q9SSB5	26S protease regulatory subunit 7 homolog A n=54 Tax=Spermatophyta RepID=PRS7A_ARATH	0.98	GO:0005634;GO:0005524;GO:0017111;GO:0030163;GO:0005886;GO:0005737;GO:0008540	3694.estExt_fgenesh4_pg.C_LG_VI1428	hypothetical protein	0.9779	COG1222	KOG0729	_	K03061	PSMC2, RPT1
isotig10024	76	0	168.71	0	8.67364e-09	2.3792e-06	8.3911	up	6.8715	yes	1335	isogroup04690	gi|356553583|ref|XP_003545134.1|	PREDICTED: uncharacterized protein LOC100799085 [Glycine max]	0.64	_	_	_	UniRef90_I1M6V5	Uncharacterized protein n=1 Tax=Glycine max RepID=I1M6V5_SOYBN	0.64	_	_	_	_	_	_	_	None	_
isotig10031	18	2	40.53	3.85	0.00583707	0.0431646	3.26899	up	4.89224	yes	1316	isogroup04697	gi|225434893|ref|XP_002283297.1|	PREDICTED: uncharacterized protein C24B11.05-like [Vitis vinifera]	0.75	_	_	_	UniRef90_F6GUZ6	Putative uncharacterized protein n=1 Tax=Vitis vinifera RepID=F6GUZ6_VITVI	0.75	_	3702.AT5G59480.1-P	haloacid dehalogenase-like hydrolase family protein; haloacid dehalogenase-like hydrolase fa [...]	0.8312	COG1011	KOG3109	_	K07025	K07025
isotig10033	18	1	40.56	1.93	0.00229484	0.0233745	4.10538	up	4.82288	yes	1315	isogroup04699	gi|462400357|gb|EMJ06025.1|	hypothetical protein PRUPE_ppa003926mg [Prunus persica]	0.9	gi|114268|sp|Q00624.1|ASOL_BRANA	RecName: Full=L-ascorbate oxidase homolog; Flags: Precursor	0.74	UniRef90_B9S8L8	Multicopper oxidase, putative n=1 Tax=Ricinus communis RepID=B9S8L8_RICCO	0.87	GO:0019852;GO:0009505;GO:0005507;GO:0080167;GO:0006118;GO:0055114;GO:0008447	29760.GSVIVG00003897001	SubName: Full=Chromosome undetermined scaffold_560, whole genome shotgun sequence;	0.901	COG2132	KOG1263	_	None	_
isotig10045	31	1	69.76	1.92	6.91332e-05	0.00189634	4.8821	up	5.59474	yes	1317	isogroup04711	gi|255537890|ref|XP_002510010.1|	tubulin alpha chain, putative [Ricinus communis]	0.98	gi|8928432|sp|Q9ZRR5.1|TBA3_HORVU	RecName: Full=Tubulin alpha-3 chain	0.97	UniRef90_Q53M52	Tubulin alpha-2 chain n=34 Tax=Magnoliophyta RepID=TBA2_ORYSJ	0.97	GO:0005874;GO:0006184;GO:0005200;GO:0005737;GO:0003924;GO:0051258;GO:0007017;GO:0005525	29760.GSVIVG00010650001	SubName: Full=Chromosome chr7 scaffold_275, whole genome shotgun sequence;; Tubulin is the m [...]	0.9834	COG5023	KOG1376	_	K07374	TUBA
isotig10047	10	0	22.6	0	0.00614931	0.0435392	5.49319	up	3.88155	yes	1311	isogroup04713	gi|497562600|ref|WP_009876784.1|	hypothetical protein [Pseudomonas aeruginosa]	0.5	_	_	_	UniRef90_F5KNQ8	BNR/Asp-box repeat-containing protein n=29 Tax=Pseudomonas RepID=F5KNQ8_PSEAI	0.5	_	_	_	_	_	_	_	None	_
isotig10056	135	31	303.31	59.55	0.00130365	0.0160507	2.37794	up	7.96965	yes	1319	isogroup04722	gi|347309355|gb|AEO79030.1|	PRP1 precursor [Capsicum annuum]	0.66	gi|1709767|sp|Q00451.1|PRF1_SOLLC	RecName: Full=36.4 kDa proline-rich protein	0.59	UniRef90_G8EGP0	PRP1 n=1 Tax=Capsicum annuum RepID=G8EGP0_CAPAN	0.66	_	_	_	_	_	_	_	None	_
isotig10061	46	2	103.82	3.86	1.97573e-05	0.000769101	4.61164	up	6.18951	yes	1313	isogroup04727	gi|508777711|gb|EOY24967.1|	High mobility group family isoform 1 [Theobroma cacao]	0.89	gi|75266376|sp|Q9SUP7.1|HMGB6_ARATH	RecName: Full=High mobility group B protein 6; AltName: Full=Nucleosome/chromatin assembly factor group D 06; Short=Nucleosome/chromatin assembly factor group D 6;	0.81	UniRef90_F6HUS4	Putative uncharacterized protein n=1 Tax=Vitis vinifera RepID=F6HUS4_VITVI	0.87	_	3694.estExt_fgenesh4_pg.C_LG_III1146	high mobility group family	0.8726	_	KOG0381	_	None	_
isotig10073	60	5	135.73	9.67	2.61012e-05	0.000956097	3.77927	up	6.62731	yes	1310	isogroup04739	gi|462395220|gb|EMJ01019.1|	hypothetical protein PRUPE_ppa005328mg [Prunus persica]	0.85	gi|1172873|sp|P43297.1|RD21A_ARATH	RecName: Full=Cysteine proteinase RD21a; Short=RD21; Flags: Precursor	0.84	UniRef90_B9RYC1	Cysteine protease, putative n=1 Tax=Ricinus communis RepID=B9RYC1_RICCO	0.84	GO:0032440;GO:0008234;GO:0006508;GO:0055114	3694.estExt_Genewise1_v1.C_LG_IX2282	hypothetical protein	0.8684	COG4870	KOG4296;KOG1543	_	None	_
isotig10076	40	7	90.42	13.53	0.00171465	0.019396	2.7331	up	6.13902	yes	1311	isogroup04742	gi|462405165|gb|EMJ10629.1|	hypothetical protein PRUPE_ppa009515mg [Prunus persica]	0.9	gi|24211551|sp|Q9M643.1|CCI1_ARATH	RecName: Full=Cycloeucalenol cycloisomerase; AltName: Full=Cycloeucalenol--obtusifoliol isomerase; AltName: Full=Cyclopropyl sterol isomerase	0.89	UniRef90_I1JXI4	Uncharacterized protein n=2 Tax=Glycine max RepID=I1JXI4_SOYBN	0.9	GO:0016853	29760.GSVIVG00017916001	SubName: Full=Chromosome chr17 scaffold_16, whole genome shotgun sequence;	0.8889	_	_	NOG82871	K08246	CPI1
isotig10088	21	1	47.84	1.95	0.000797167	0.011101	4.32521	up	5.04009	yes	1301	isogroup04754	gi|225425232|ref|XP_002268172.1|	PREDICTED: serine carboxypeptidase-like 45 [Vitis vinifera]	0.89	gi|75331738|sp|Q93Y09.1|SCP45_ARATH	RecName: Full=Serine carboxypeptidase-like 45; Flags: Precursor	0.87	UniRef90_D7TYT7	Putative uncharacterized protein n=1 Tax=Vitis vinifera RepID=D7TYT7_VITVI	0.89	GO:0009505;GO:0006508;GO:0004185	29760.GSVIVG00006179001	SubName: Full=Chromosome chr1 scaffold_166, whole genome shotgun sequence;	0.8901	COG2939	KOG1282	_	K13289	CTSA
isotig10091	26	0	59	0	3.56805e-05	0.00119901	6.85185	up	5.29323	yes	1306	isogroup04757	gi|462401647|gb|EMJ07204.1|	hypothetical protein PRUPE_ppa012336mg [Prunus persica]	0.54	_	_	_	UniRef90_M1CUF9	Uncharacterized protein n=1 Tax=Solanum tuberosum RepID=M1CUF9_SOLTU	0.57	_	_	_	_	_	_	_	None	_
isotig10102	21	0	47.65	0	0.000125561	0.00294432	6.5467	up	4.97764	yes	1306	isogroup04768	gi|260447265|gb|ACX37698.1|	flavonoid 3',5'-hydroxylase [Cyclamen persicum]	0.86	gi|1345643|sp|P48419.1|C75A3_PETHY	RecName: Full=Flavonoid 3',5'-hydroxylase 2; Short=F3'5'H; AltName: Full=CYPLXXVA3; AltName: Full=Cytochrome P450 75A3	0.83	UniRef90_A6XHG1	Flavonoid 3'5' hydroxylase n=24 Tax=Vitis RepID=A6XHG1_VITVI	0.86	GO:0009055;GO:0020037;GO:0005506;GO:0006118;GO:0055114;GO:0033772	3694.fgenesh4_pm.C_LG_IX000451	flavonoid 3',5'-hydroxylase (EC:1.14.13.88)	0.8601	COG2124	KOG0156	_	K13083	CYP75A
isotig10104	80	7	181.81	13.6	1.5656e-05	0.000641188	3.72902	up	7.0527	yes	1304	isogroup04770	gi|449461669|ref|XP_004148564.1|	PREDICTED: coatomer subunit beta-1-like [Cucumis sativus]	0.95	gi|75283240|sp|Q53PC7.1|COPB1_ORYSJ	RecName: Full=Coatomer subunit beta-1; AltName: Full=Beta-coat protein 1; Short=Beta-COP 1	0.95	UniRef90_I1KG56	Coatomer subunit beta n=19 Tax=Papilionoideae RepID=I1KG56_SOYBN	0.95	GO:0006886;GO:0030126;GO:0005198;GO:0016192	_	_	_	_	_	_	None	_
isotig10109	15	0	34.12	0	0.00100641	0.0131457	6.06744	up	4.48028	yes	1303	isogroup04775	gi|462422173|gb|EMJ26436.1|	hypothetical protein PRUPE_ppa001811mg [Prunus persica]	0.77	gi|75335844|sp|Q9M2S4.1|LRKS4_ARATH	RecName: Full=L-type lectin-domain containing receptor kinase S.4; Short=LecRK-S.4; Flags: Precursor	0.51	UniRef90_F6H0H7	Putative uncharacterized protein n=1 Tax=Vitis vinifera RepID=F6H0H7_VITVI	0.72	GO:0016310;GO:0004674;GO:0000166;GO:0009069	3694.gw1.VII.1542.1	hypothetical protein	0.8173	COG0515	_	_	None	_
isotig10123	36	1	82.07	1.95	2.69459e-05	0.000963113	5.09637	up	5.8093	yes	1300	isogroup04789	gi|462398616|gb|EMJ04284.1|	hypothetical protein PRUPE_ppa023624mg [Prunus persica]	0.89	gi|2501102|sp|Q42374.1|SY111_ARATH	RecName: Full=Syntaxin-related protein KNOLLE; AltName: Full=Syntaxin-111; Short=AtSYP111	0.82	UniRef90_UPI0002C2F7F2	PREDICTED: syntaxin-related protein KNOLLE-like n=1 Tax=Fragaria vesca subsp. vesca RepID=UPI0002C2F7F2	0.89	GO:0006886;GO:0005484;GO:0012505;GO:0009524;GO:0009504;GO:0005886;GO:0016192	29760.GSVIVG00032360001	SubName: Full=Chromosome chr4 scaffold_6, whole genome shotgun sequence;	0.8795	COG5074	KOG0810	_	K08486	STX1B_2_3
isotig10126	25	2	56.99	3.9	0.00114105	0.0144072	3.73788	up	5.33776	yes	1300	isogroup04792	gi|359497545|ref|XP_003635561.1|	PREDICTED: leucine-rich repeat receptor-like serine/threonine-protein kinase BAM1-like [Vitis vinifera]	0.93	gi|75219638|sp|O49545.1|BAME1_ARATH	RecName: Full=Leucine-rich repeat receptor-like serine/threonine-protein kinase BAM1; AltName: Full=Protein BARELY ANY MERISTEM 1; Flags: Precursor	0.91	UniRef90_F6HWW0	Putative uncharacterized protein n=1 Tax=Vitis vinifera RepID=F6HWW0_VITVI	0.93	GO:0032440;GO:0004709;GO:0005524;GO:0009069;GO:0007178;GO:0055114;GO:0010075;GO:0010480;GO:0048229;GO:0009934;GO:0016021;GO:0005886;GO:0000186	3694.estExt_Genewise1_v1.C_LG_VII0023	hypothetical protein	0.9751	COG0515	KOG1187	_	None	_
isotig10127	56	3	127.95	5.86	1.5141e-05	0.000628832	4.36814	up	6.49053	yes	1297	isogroup04793	gi|508727124|gb|EOY19021.1|	Cytochrome P450 isoform 1 [Theobroma cacao]	0.75	gi|510791460|sp|B6SSW8.1|C14B3_MAIZE	RecName: Full=Cytochrome P450 714B3	0.63	UniRef90_F6GVZ6	Putative uncharacterized protein n=3 Tax=Vitis vinifera RepID=F6GVZ6_VITVI	0.73	GO:0046872;GO:0016491	_	_	_	_	_	_	None	_
isotig10147	29	4	66.42	7.83	0.00117558	0.0146065	3.03954	up	5.62538	yes	1294	isogroup04813	gi|462405639|gb|EMJ11103.1|	hypothetical protein PRUPE_ppa004183mg [Prunus persica]	0.8	gi|317412018|sp|Q9FXT6.2|PEX14_ARATH	RecName: Full=Peroxisomal membrane protein PEX14; AltName: Full=Peroxin-14; Short=AtPEX14; AltName: Full=Peroxisome biogenesis protein 14; AltName: Full=Pex14p; A	0.7	UniRef90_UPI0002C3162B	PREDICTED: peroxisomal membrane protein PEX14-like n=1 Tax=Fragaria vesca subsp. vesca RepID=UPI0002C3162B	0.78	GO:0009987	3694.gw1.XII.84.1	hypothetical protein	0.7658	_	KOG2629	_	K13343	PEX14
isotig10148	24	1	54.96	1.96	0.000385253	0.00665391	4.51592	up	5.22943	yes	1294	isogroup04814	gi|159149180|gb|ABW91147.1|	ACC oxidase 2 [Ziziphus jujuba]	0.96	gi|398994|sp|P31237.1|ACCO_ACTDE	RecName: Full=1-aminocyclopropane-1-carboxylate oxidase; Short=ACC oxidase; AltName: Full=Ethylene-forming enzyme; Short=EFE	0.9	UniRef90_A8WBX6	ACC oxidase 2 n=1 Tax=Ziziphus jujuba RepID=A8WBX6_ZIZJJ	0.96	GO:0009693;GO:0009835;GO:0046872;GO:0009815;GO:0016706;GO:0055114;GO:0031418	29760.GSVIVG00012824001	SubName: Full=Chromosome undetermined scaffold_404, whole genome shotgun sequence;	0.8974	COG3491	KOG0143	_	K05933	E1.14.17.4
isotig10163	11	0	25.27	0	0.00416566	0.0341683	5.62778	up	4.02218	yes	1290	isogroup04829	gi|508775209|gb|EOY22465.1|	Cytochrome P450 94A2 [Theobroma cacao]	0.71	gi|302595711|sp|P85191.1|CP450_HELAN	RecName: Full=Cytochrome P450	0.58	UniRef90_M1B813	Uncharacterized protein n=6 Tax=Solanum RepID=M1B813_SOLTU	0.67	GO:0005488;GO:0016491	_	_	_	_	_	_	None	_
isotig10164	15	0	34.67	0	0.00100641	0.0131457	6.06744	up	4.48028	yes	1282	isogroup04830	gi|508721226|gb|EOY13123.1|	UDP-Glycosyltransferase superfamily protein [Theobroma cacao]	0.67	gi|75171779|sp|Q9FN26.1|U79B6_ARATH	RecName: Full=UDP-glycosyltransferase 79B6	0.65	UniRef90_F6H201	Putative uncharacterized protein n=3 Tax=Vitis vinifera RepID=F6H201_VITVI	0.63	GO:0016740	_	_	_	_	_	_	None	_
isotig10167	41	2	94.48	3.94	4.20337e-05	0.00137337	4.4465	up	6.02701	yes	1286	isogroup04833	gi|462399794|gb|EMJ05462.1|	hypothetical protein PRUPE_ppa001798mg [Prunus persica]	0.85	gi|75099392|sp|O65351.1|SUBL_ARATH	RecName: Full=Subtilisin-like protease; AltName: Full=Cucumisin-like serine protease; Flags: Precursor	0.66	UniRef90_UPI0002B43C93	UPI0002B43C93 related cluster n=1 Tax=unknown RepID=UPI0002B43C93	0.83	GO:0004252;GO:0009505;GO:0006508;GO:0042802;GO:0043086;GO:0005576	39947.LOC_Os10g25450.1	OsSub60 - Putative Subtilisin homologue, expressed	0.8471	COG1404	_	_	None	_
isotig10190	128	23	296.12	45.49	0.000360541	0.00639486	2.72752	up	7.83993	yes	1281	isogroup04856	gi|449459452|ref|XP_004147460.1|	PREDICTED: mitochondrial outer membrane protein porin of 34 kDa-like [Cucumis sativus]	0.93	gi|1172555|sp|P42055.2|VDAC1_SOLTU	RecName: Full=Mitochondrial outer membrane protein porin of 34 kDa; AltName: Full=POM 34; AltName: Full=Voltage-dependent anion-selective channel protein; Short=VDA	0.93	UniRef90_UPI0002B49786	UPI0002B49786 related cluster n=1 Tax=unknown RepID=UPI0002B49786	0.93	GO:0055085;GO:0015288;GO:0008308;GO:0046930;GO:0005741;GO:0044070	29760.GSVIVG00020884001	SubName: Full=Putative uncharacterized protein (Chromosome chr14 scaffold_21, whole genome s [...]	0.9203	_	KOG3126	_	K15040	VDAC2
isotig10194	68	14	156.95	27.63	0.00194801	0.0213538	2.5226	up	6.94765	yes	1284	isogroup04860	gi|388520665|gb|AFK48394.1|	unknown [Lotus japonicus]	0.89	gi|1708375|sp|P34914.2|HYES_MOUSE	RecName: Full=Bifunctional epoxide hydrolase 2; Includes: RecName: Full=Cytosolic epoxide hydrolase 2; Short=CEH; AltName: Full=Epoxide hydratase; AltName: Full=Solu	0.58	UniRef90_I3T7A2	Uncharacterized protein n=1 Tax=Lotus japonicus RepID=I3T7A2_LOTJA	0.89	GO:0004715;GO:0008152;GO:0016787	29760.GSVIVG00025834001	SubName: Full=Chromosome chr12 scaffold_36, whole genome shotgun sequence;	0.8502	COG0596	KOG4178	_	None	_
isotig10198	375	42	865.51	82.88	4.71409e-06	0.000253894	3.4155	up	9.32446	yes	1284	isogroup04864	gi|470126245|ref|XP_004299100.1|	PREDICTED: BURP domain-containing protein 3-like [Fragaria vesca subsp. vesca]	0.62	gi|238055127|sp|B9G9L9.1|BURPH_ORYSJ	RecName: Full=BURP domain-containing protein 17; Short=OsBURP17; Flags: Precursor	0.58	UniRef90_UPI0002C3119B	PREDICTED: BURP domain-containing protein 3-like n=1 Tax=Fragaria vesca subsp. vesca RepID=UPI0002C3119B	0.62	_	_	_	_	_	_	_	None	_
isotig10214	75	19	173.51	37.58	0.00381702	0.0328065	2.23021	up	7.13994	yes	1281	isogroup04880	gi|225452646|ref|XP_002281856.1|	PREDICTED: protein SEC13 homolog [Vitis vinifera]	0.95	gi|50401677|sp|Q9D1M0.3|SEC13_MOUSE	RecName: Full=Protein SEC13 homolog; AltName: Full=SEC13-like protein 1; AltName: Full=SEC13-related protein	0.67	UniRef90_A5BGS9	Putative uncharacterized protein n=4 Tax=Vitis vinifera RepID=A5BGS9_VITVI	0.95	_	29760.GSVIVG00020856001	SubName: Full=Putative uncharacterized protein (Chromosome chr14 scaffold_21, whole genome s [...]	0.9507	COG2319	KOG1332	_	K14004	SEC13
isotig10219	43	10	99.48	19.78	0.00571617	0.0431088	2.33863	up	6.3073	yes	1281	isogroup04885	gi|118481085|gb|ABK92496.1|	unknown [Populus trichocarpa]	0.93	gi|38605341|sp|Q8LDW9.2|XTH9_ARATH	RecName: Full=Xyloglucan endotransglucosylase/hydrolase protein 9; Short=At-XTH9; Short=XTH-9; Flags: Precursor	0.83	UniRef90_A1YZ21	Xyloglucan endotransglycosylase n=4 Tax=Populus RepID=A1YZ21_9ROSI	0.93	GO:0016762;GO:0048046;GO:0004553;GO:0005618;GO:0006073	3694.gw1.XIX.2748.1	SubName: Full=Putative uncharacterized protein;	0.9619	COG2273	_	_	K08235	E2.4.1.207
isotig10240	111	1	258.2	1.99	3.08589e-09	1.03995e-06	6.71474	up	7.43641	yes	1274	isogroup04906	gi|470115659|ref|XP_004294012.1|	PREDICTED: uncharacterized protein LOC101292194 [Fragaria vesca subsp. vesca]	0.56	gi|74865845|sp|Q8MP30.1|Y7791_DICDI	RecName: Full=Uncharacterized histidine-rich protein DDB_G0274557; Flags: Precursor	0.51	UniRef90_F6HJS7	Putative uncharacterized protein n=2 Tax=Vitis vinifera RepID=F6HJS7_VITVI	0.58	_	_	_	_	_	_	_	None	_
isotig10247	76	19	176.79	37.79	0.00354771	0.030986	2.24927	up	7.15579	yes	1274	isogroup04913	gi|470101473|ref|XP_004287197.1|	PREDICTED: methylenetetrahydrofolate reductase 2-like [Fragaria vesca subsp. vesca]	0.94	gi|75294984|sp|Q75HE6.1|MTHR_ORYSJ	RecName: Full=Probable methylenetetrahydrofolate reductase	0.86	UniRef90_UPI0002C313FB	PREDICTED: methylenetetrahydrofolate reductase 2-like n=1 Tax=Fragaria vesca subsp. vesca RepID=UPI0002C313FB	0.94	GO:0006555;GO:0004489;GO:0035999;GO:0055114	3694.estExt_fgenesh4_pg.C_1700003	SubName: Full=Putative uncharacterized protein;	0.9115	COG0685	KOG0564	_	K00297	E1.5.1.20, metF
isotig10253	21	4	48.89	7.96	0.00728936	0.0498712	2.57814	up	5.21179	yes	1273	isogroup04919	gi|462401485|gb|EMJ07042.1|	hypothetical protein PRUPE_ppa011041mg [Prunus persica]	0.92	_	_	_	UniRef90_K4DAK8	Uncharacterized protein n=2 Tax=Solanum RepID=K4DAK8_SOLLC	0.91	_	29760.GSVIVG00017373001	SubName: Full=Chromosome chr6 scaffold_15, whole genome shotgun sequence;	0.8987	_	_	NOG75574	None	_
isotig10263	194	55	452.69	109.73	0.00366987	0.0316651	2.07864	up	8.54948	yes	1270	isogroup04929	gi|357474763|ref|XP_003607667.1|	Multidrug resistance protein ABC transporter family [Medicago truncatula]	0.98	gi|302595954|sp|P0CG84.1|UBI4P_NICSY	RecName: Full=Polyubiquitin; Contains: RecName: Full=Ubiquitin; Flags: Precursor	0.99	UniRef90_G7JDW8	Multidrug resistance protein ABC transporter family n=2 Tax=Medicago truncatula RepID=G7JDW8_MEDTR	0.98	GO:0006511;GO:0006464;GO:0005773	3702.AT4G05320.2-P	UBQ10 (POLYUBIQUITIN 10); protein binding; One of five polyubiquitin genes in A. thaliana. T [...]	0.9934	COG5272	KOG0001	_	K08770	UBC
isotig10298	28	3	65.96	6.04	0.00171843	0.019396	3.37396	up	5.53748	yes	1258	isogroup04964	gi|462401117|gb|EMJ06674.1|	hypothetical protein PRUPE_ppa008066mg [Prunus persica]	0.95	gi|75313645|sp|Q9SN95.1|UXS5_ARATH	RecName: Full=UDP-glucuronic acid decarboxylase 5; AltName: Full=UDP-XYL synthase 5; AltName: Full=UDP-glucuronate decarboxylase 5; Short=UGD; Short=UXS-5	0.95	UniRef90_G5DXR5	UDP-glucuronic acid decarboxylase (Fragment) n=1 Tax=Silene latifolia RepID=G5DXR5_SILLA	0.94	GO:0005982;GO:0005985;GO:0009117;GO:0048040;GO:0000166;GO:0042732;GO:0005886;GO:0050662	3694.estExt_Genewise1_v1.C_LG_I1353	SubName: Full=Putative uncharacterized protein;	0.9459	COG0451	KOG1429	_	None	_
isotig10314	57	6	134.92	12.14	8.7455e-05	0.00224734	3.45502	up	6.57798	yes	1252	isogroup04980	gi|462420842|gb|EMJ25105.1|	hypothetical protein PRUPE_ppa010937mg [Prunus persica]	0.9	gi|57012715|sp|Q93VG8.1|PPDEX_ARATH	RecName: Full=DeSI-like protein At4g17486	0.8	UniRef90_F6H3J6	Putative uncharacterized protein n=1 Tax=Vitis vinifera RepID=F6H3J6_VITVI	0.88	GO:0005886	29760.GSVIVG00032712001	SubName: Full=Chromosome chr4 scaffold_6, whole genome shotgun sequence;	0.9415	_	KOG0324	_	None	_
isotig10334	28	4	66.01	8.06	0.00171843	0.019396	2.98932	up	5.57958	yes	1257	isogroup05000	gi|449451761|ref|XP_004143629.1|	PREDICTED: protein YIPF6-like [Cucumis sativus]	0.91	_	_	_	UniRef90_UPI0002B45F0E	UPI0002B45F0E related cluster n=1 Tax=unknown RepID=UPI0002B45F0E	0.91	GO:0016020	59689.fgenesh2_kg.7__1158__AT4G30260.1	annotation not avaliable	0.8905	COG5080	KOG2946	_	None	_
isotig10339	40	0	94.23	0	1.71836e-06	0.000119224	7.46897	up	5.92876	yes	1258	isogroup05005	gi|470117786|ref|XP_004295030.1|	PREDICTED: uncharacterized protein LOC101291804 [Fragaria vesca subsp. vesca]	0.48	_	_	_	UniRef90_UPI0002C31F54	PREDICTED: uncharacterized protein LOC101291804 n=1 Tax=Fragaria vesca subsp. vesca RepID=UPI0002C31F54	0.48	_	_	_	_	_	_	_	None	_
isotig10341	53	12	125.05	24.21	0.00396363	0.0338137	2.38222	up	6.60604	yes	1256	isogroup05007	gi|508704937|gb|EOX96833.1|	20S proteasome alpha subunit C1 isoform 1 [Theobroma cacao]	0.98	gi|1709761|sp|P52427.1|PSA4_SPIOL	RecName: Full=Proteasome subunit alpha type-4; AltName: Full=20S proteasome alpha subunit C; AltName: Full=20S proteasome subunit alpha-3; AltName: Full=Proteasome 2	0.97	UniRef90_B9RA93	Proteasome subunit alpha type n=3 Tax=Euphorbiaceae RepID=B9RA93_RICCO	0.97	GO:0005634;GO:0046686;GO:0019773;GO:0004298;GO:0006511;GO:0005773;GO:0022626	3694.estExt_fgenesh4_pg.C_LG_VI0081	RecName: Full=Proteasome subunit alpha type; EC=3.4.25.1;; The proteasome is a multicatalyti [...]	0.9794	COG0638	KOG0178	_	K02728	PSMA4
isotig10351	175	39	413.24	78.74	0.000849663	0.0116915	2.42316	up	8.33905	yes	1255	isogroup05017	gi|225432636|ref|XP_002278244.1|	PREDICTED: primary amine oxidase [Vitis vinifera]	0.88	gi|55977746|sp|P49252.3|AMO_LENCU	RecName: Full=Primary amine oxidase; AltName: Full=Amine oxidase [copper-containing]	0.76	UniRef90_D7T6W4	Amine oxidase n=1 Tax=Vitis vinifera RepID=D7T6W4_VITVI	0.88	GO:0008131;GO:0005507;GO:0048038;GO:0009308;GO:0055114	29760.GSVIVG00019973001	RecName: Full=Copper amine oxidase; EC=1.4.3.6;	0.8846	COG3733	KOG1186	_	None	_
isotig10379	296	50	704.01	101.68	0.000101085	0.00248396	2.82439	up	9.0439	yes	1246	isogroup05045	gi|508705739|gb|EOX97635.1|	Plasma membrane intrinsic protein 2,8 isoform 1 [Theobroma cacao]	0.95	gi|32363271|sp|P93004.2|PIP27_ARATH	RecName: Full=Aquaporin PIP2-7; AltName: Full=Plasma membrane intrinsic protein 2-7; Short=AtPIP2;7; AltName: Full=Plasma membrane intrinsic protein 3; AltName: Fu	0.93	UniRef90_K7KHE6	Uncharacterized protein n=15 Tax=rosids RepID=K7KHE6_SOYBN	0.95	GO:0006810;GO:0016021;GO:0005215	29760.GSVIVG00036133001	SubName: Full=Chromosome chr3 scaffold_8, whole genome shotgun sequence;	0.9559	COG0580	KOG0223	_	K09872	PIP
isotig10392	48	2	114.16	4.07	1.48295e-05	0.000620264	4.67275	up	6.24976	yes	1246	isogroup05058	gi|109715482|emb|CAK95273.1|	cinnamate-4-hydroxylase [Cucumis sativus]	0.96	gi|3915095|sp|Q96423.1|TCMO_GLYEC	RecName: Full=Trans-cinnamate 4-monooxygenase; AltName: Full=Cinnamic acid 4-hydroxylase; Short=C4H; Short=CA4H; AltName: Full=Cytochrome P450 73; AltName: Full=Cyto	0.97	UniRef90_C0KKW6	Cinnamic acid 4-hydroxylase n=1 Tax=Humulus lupulus RepID=C0KKW6_HUMLU	0.97	GO:0009055;GO:0006558;GO:0020037;GO:0005506;GO:0006118;GO:0055114;GO:0009811;GO:0009809;GO:0016710;GO:0009805	29760.GSVIVG00023932001	SubName: Full=Putative uncharacterized protein (Chromosome chr6 scaffold_3, whole genome sho [...]	0.9596	COG2124	KOG0156	_	K00487	CYP73A
isotig10397	19	0	45.63	0	0.00021796	0.00432073	6.40394	up	4.8297	yes	1234	isogroup05063	gi|462404071|gb|EMJ09628.1|	hypothetical protein PRUPE_ppa000798mg [Prunus persica]	0.83	_	_	_	UniRef90_B9I6Z2	Predicted protein n=1 Tax=Populus trichocarpa RepID=B9I6Z2_POPTR	0.83	_	3694.estExt_Genewise1_v1.C_LG_XIII0606	hypothetical protein	0.8719	_	KOG1877	_	None	_
isotig10410	66	11	157.61	22.46	0.000663375	0.00989192	2.8201	up	6.86164	yes	1241	isogroup05076	gi|225427187|ref|XP_002278741.1|	PREDICTED: uncharacterized protein LOC100266064 [Vitis vinifera]	0.95	gi|75262522|sp|Q9FIQ5.1|TRN2_ARATH	RecName: Full=Protein TORNADO 2; AltName: Full=Protein EKEKO; AltName: Full=TETRASPANIN-1	0.89	UniRef90_A5AIT7	Putative uncharacterized protein n=1 Tax=Vitis vinifera RepID=A5AIT7_VITVI	0.95	GO:0010305;GO:0016021;GO:0009956;GO:0005886;GO:0010015;GO:0009933	29760.GSVIVG00015754001	SubName: Full=Putative uncharacterized protein (Chromosome chr2 scaffold_11, whole genome sh [...]	0.9515	_	_	NOG227137	None	_
isotig10414	21	2	50.23	4.09	0.00281198	0.0268518	3.48881	up	5.09978	yes	1239	isogroup05080	gi|356543916|ref|XP_003540404.1|	PREDICTED: uncharacterized protein LOC100803469 isoform 2 [Glycine max]	0.88	gi|1169128|sp|Q05609.1|CTR1_ARATH	RecName: Full=Serine/threonine-protein kinase CTR1	0.67	UniRef90_UPI000233C747	UPI000233C747 related cluster n=1 Tax=unknown RepID=UPI000233C747	0.88	GO:0004674;GO:0005524;GO:0004715;GO:0009069;GO:0006468	29760.GSVIVG00018740001	SubName: Full=Chromosome chr12 scaffold_18, whole genome shotgun sequence;	0.9506	COG0515	KOG0192	_	None	_
isotig10425	31	7	74.09	14.3	0.00745943	0.0499625	2.36773	up	5.82162	yes	1240	isogroup05091	gi|255557841|ref|XP_002519950.1|	chlorophyll A/B binding protein, putative [Ricinus communis]	0.93	gi|28558077|sp|Q9XF89.1|CB5_ARATH	RecName: Full=Chlorophyll a-b binding protein CP26, chloroplastic; AltName: Full=LHCB5; AltName: Full=LHCIIc; AltName: Full=Light-harvesting complex II protein 5; Fl	0.89	UniRef90_B9S1T5	Chlorophyll A/B binding protein, putative n=2 Tax=rosids RepID=B9S1T5_RICCO	0.93	GO:0009517;GO:0010196;GO:0010287;GO:0009637;GO:0046872;GO:0009765;GO:0009533;GO:0010218;GO:0009783;GO:0010114	29760.GSVIVG00031964001	SubName: Full=Putative uncharacterized protein (Chromosome chr18 scaffold_61, whole genome s [...]	0.9273	_	_	NOG290670	K08916	LHCB5
isotig10435	44	4	105.16	8.17	8.52291e-05	0.00221916	3.63717	up	6.18188	yes	1240	isogroup05101	gi|255565739|ref|XP_002523859.1|	short chain alcohol dehydrogenase, putative [Ricinus communis]	0.88	gi|75295505|sp|Q7FAE1.1|MOMAS_ORYSJ	RecName: Full=Momilactone A synthase; Short=OsMAS	0.72	UniRef90_B9SCZ0	Short chain alcohol dehydrogenase, putative n=1 Tax=Ricinus communis RepID=B9SCZ0_RICCO	0.88	GO:0005835;GO:0004316;GO:0000166;GO:0042967;GO:0006633;GO:0055114	3694.eugene3.00660144	hypothetical protein	0.8866	COG1028	KOG0725	_	None	_
isotig10446	28	2	67.35	4.11	0.000608346	0.0092348	3.89999	up	5.49402	yes	1232	isogroup05112	gi|462424001|gb|EMJ28264.1|	hypothetical protein PRUPE_ppa000614mg [Prunus persica]	0.87	gi|75336836|sp|Q9S7I6.1|RPK2_ARATH	RecName: Full=LRR receptor-like serine/threonine-protein kinase RPK2; AltName: Full=Protein TOADSTOOL 2; AltName: Full=Receptor-like protein kinase 2; Flags: Precur	0.85	UniRef90_UPI0002C34DA0	PREDICTED: LRR receptor-like serine/threonine-protein kinase RPK2-like n=1 Tax=Fragaria vesca subsp. vesca RepID=UPI0002C34DA0	0.86	GO:0005524;GO:0009069;GO:0006468;GO:0051260;GO:0010152;GO:0004674;GO:0016021;GO:0005886;GO:0010073;GO:0009808	3694.eugene3.00080899	hypothetical protein	0.8526	COG0515	KOG1187	_	None	_
isotig10453	31	5	74.33	10.25	0.00194758	0.0213538	2.83166	up	5.75013	yes	1236	isogroup05119	gi|508706453|gb|EOX98349.1|	D-3-phosphoglycerate dehydrogenase isoform 1 [Theobroma cacao]	0.93	gi|3122858|sp|O04130.2|SERA_ARATH	RecName: Full=D-3-phosphoglycerate dehydrogenase, chloroplastic; Short=3-PGDH; Flags: Precursor	0.83	UniRef90_D2D316	Phosphoglycerate dehydrogenase n=1 Tax=Gossypium hirsutum RepID=D2D316_GOSHI	0.92	GO:0016020;GO:0016597;GO:0005524;GO:0051287;GO:0006566;GO:0055114;GO:0004617;GO:0009561;GO:0006544;GO:0006564;GO:0005739;GO:0009507	3694.gw1.IX.2337.1	hypothetical protein	0.9276	COG0111	KOG0068	_	K00058	serA, PHGDH
isotig10481	22	0	53.09	0	9.63608e-05	0.002408	6.61312	up	5.0464	yes	1228	isogroup05147	gi|255548766|ref|XP_002515439.1|	ubiquitin-protein ligase, putative [Ricinus communis]	0.8	_	_	_	UniRef90_B9RNX0	Ubiquitin-protein ligase, putative n=1 Tax=Ricinus communis RepID=B9RNX0_RICCO	0.8	GO:0016874	3694.estExt_fgenesh4_pm.C_LG_VI0817	SubName: Full=Putative uncharacterized protein;	0.8475	_	KOG0167	_	None	_
isotig10487	20	2	48.46	4.14	0.00356754	0.030986	3.41919	up	5.03378	yes	1223	isogroup05153	gi|462400797|gb|EMJ06354.1|	hypothetical protein PRUPE_ppa005393mg [Prunus persica]	0.89	gi|306531010|sp|B9NAN0.1|ARGJ_POPTR	RecName: Full=Arginine biosynthesis bifunctional protein ArgJ, chloroplastic; Includes: RecName: Full=Glutamate N-acetyltransferase; Short=GAT; AltName: Full=Ornit	0.86	UniRef90_D7TQ89	Arginine biosynthesis bifunctional protein ArgJ, chloroplastic n=1 Tax=Vitis vinifera RepID=D7TQ89_VITVI	0.87	GO:0004042;GO:0004358;GO:0000051;GO:0006526;GO:0042967;GO:0009507	3694.estExt_Genewise1_v1.C_2320006	hypothetical protein	0.8459	COG1364	KOG2786	_	K00620	argJ
isotig10493	30	4	72.34	8.25	0.000977184	0.0130236	3.08808	up	5.6698	yes	1229	isogroup05159	gi|462414508|gb|EMJ19245.1|	hypothetical protein PRUPE_ppa006134mg [Prunus persica]	0.73	gi|75288858|sp|Q66GR3.1|BH130_ARATH	RecName: Full=Transcription factor bHLH130; AltName: Full=Basic helix-loop-helix protein 130; Short=AtbHLH130; Short=bHLH 130; AltName: Full=Transcription factor E	0.73	UniRef90_D7SL88	Putative uncharacterized protein n=1 Tax=Vitis vinifera RepID=D7SL88_VITVI	0.61	_	3694.gw1.I.1895.1	hypothetical protein	0.8532	_	_	NOG221690	None	_
isotig10497	85	0	205.3	0	3.26459e-09	1.06961e-06	8.55211	up	7.03531	yes	1227	isogroup05163	gi|255543963|ref|XP_002513044.1|	Aspartic proteinase nepenthesin-1 precursor, putative [Ricinus communis]	0.9	gi|61214233|sp|Q766C3.1|NEP1_NEPGR	RecName: Full=Aspartic proteinase nepenthesin-1; AltName: Full=Nepenthesin-I; Flags: Precursor	0.49	UniRef90_B9RG92	Aspartic proteinase nepenthesin-1, putative n=1 Tax=Ricinus communis RepID=B9RG92_RICCO	0.9	GO:0006508;GO:0004190	3694.estExt_Genewise1_v1.C_LG_I7028	SubName: Full=Putative uncharacterized protein;	0.8824	_	KOG1339	_	None	_
isotig10515	179	23	433.74	47.65	3.00892e-05	0.00105941	3.2106	up	8.27112	yes	1223	isogroup05181	gi|462411832|gb|EMJ16881.1|	hypothetical protein PRUPE_ppa008661mg [Prunus persica]	0.86	gi|55584187|sp|Q9ZUC1.2|QORL_ARATH	RecName: Full=Quinone oxidoreductase-like protein At1g23740, chloroplastic; Flags: Precursor	0.79	UniRef90_Q84V25	Quinone oxidoreductase n=4 Tax=Fragaria RepID=Q84V25_FRAAN	0.84	GO:0000166;GO:0008270;GO:0055114;GO:0016491	29760.GSVIVG00002699001	SubName: Full=Chromosome chr1 scaffold_135, whole genome shotgun sequence;	0.8059	COG0604	KOG1198	_	None	_
isotig10516	59	14	143.08	29.03	0.00468924	0.0375369	2.31851	up	6.77387	yes	1222	isogroup05182	gi|462397760|gb|EMJ03428.1|	hypothetical protein PRUPE_ppa008641mg [Prunus persica]	0.85	gi|51701647|sp|P83291.2|NCB5R_ARATH	RecName: Full=NADH-cytochrome b5 reductase-like protein; Short=B5R	0.82	UniRef90_B9HCP8	Predicted protein n=1 Tax=Populus trichocarpa RepID=B9HCP8_POPTR	0.83	GO:0006833;GO:0006096;GO:0005758;GO:0006118;GO:0007030;GO:0055114;GO:0004128;GO:0009266;GO:0006972;GO:0046686;GO:0009505;GO:0006040;GO:0005794;GO:0005507;GO:0009651	3694.estExt_Genewise1_v1.C_LG_VI0115	hypothetical protein	0.8503	COG0543	KOG0534	_	K00326	E1.6.2.2
isotig10518	37	4	89.66	8.29	0.000291391	0.00538709	3.38859	up	5.94805	yes	1223	isogroup05184	gi|462420160|gb|EMJ24423.1|	hypothetical protein PRUPE_ppa007222mg [Prunus persica]	0.73	gi|75321229|sp|Q5NAN5.1|GLK2_ORYSJ	RecName: Full=Probable transcription factor GLK2; AltName: Full=Golden2-like protein 2; Short=OsGLK2	0.5	UniRef90_UPI0002C2F75D	PREDICTED: uncharacterized protein LOC101305064 n=1 Tax=Fragaria vesca subsp. vesca RepID=UPI0002C2F75D	0.68	_	3694.gw1.X.334.1	hypothetical protein	0.8676	_	KOG1601	_	None	_
isotig10529	23	2	56.01	4.16	0.00177411	0.0197971	3.61871	up	5.22355	yes	1217	isogroup05195	gi|224125214|ref|XP_002319528.1|	predicted protein [Populus predicted protein [Populus trichocarpa]	0.58	_	_	_	UniRef90_B9I7K0	Predicted protein n=2 Tax=Populus trichocarpa RepID=B9I7K0_POPTR	0.58	GO:0006820;GO:0043231;GO:0046907;GO:0071702;GO:0050789;GO:0050896;GO:0044444;GO:0071705	_	_	_	_	_	_	None	_
isotig10541	22	0	53.75	0	9.63608e-05	0.002408	6.61312	up	5.0464	yes	1213	isogroup05207	gi|225450954|ref|XP_002284695.1|	PREDICTED: esterase [Vitis unnamed protein product [Vitis vinifera]	0.8	gi|51315784|sp|Q7Y1X1.1|EST_HEVBR	RecName: Full=Esterase; AltName: Full=Early nodule-specific protein homolog; AltName: Full=Latex allergen Hev b 13; AltName: Allergen=Hev b 13; Flags: Precursor	0.74	UniRef90_E0CR66	Putative uncharacterized protein n=4 Tax=Vitis vinifera RepID=E0CR66_VITVI	0.79	GO:0009505;GO:0005975;GO:0004560;GO:0006629;GO:0016788	29760.GSVIVG00022829001	SubName: Full=Chromosome chr14 scaffold_27, whole genome shotgun sequence;	0.804	_	_	NOG247287;NOG287295	None	_
isotig10543	20	1	48.7	2.08	0.00102803	0.0132232	4.25559	up	4.97117	yes	1217	isogroup05209	gi|462422231|gb|EMJ26494.1|	hypothetical protein PRUPE_ppa001330mg [Prunus persica]	0.89	gi|75163971|sp|Q940Y9.1|POLL2_ARATH	RecName: Full=Putative ion channel POLLUX-like 2	0.81	UniRef90_D7T781	Putative uncharacterized protein n=2 Tax=Vitis vinifera RepID=D7T781_VITVI	0.88	GO:0000166	3694.eugene3.00081505	hypothetical protein	0.8746	COG1226	_	_	None	_
isotig10560	67	1	163.55	2.09	2.26746e-07	2.52309e-05	5.98834	up	6.70564	yes	1214	isogroup05226	gi|224053495|ref|XP_002297842.1|	predicted protein [Populus unknown [Populus trichocarpa]	0.77	gi|75127062|sp|Q6NMK1.1|GXM1_ARATH	RecName: Full=Glucuronoxylan 4-O-methyltransferase 1	0.68	UniRef90_A9PAU2	Predicted protein n=2 Tax=Populus trichocarpa RepID=A9PAU2_POPTR	0.77	_	3694.eugene3.00010467	SubName: Full=Putative uncharacterized protein;	0.7678	_	_	NOG294887	None	_
isotig10561	43	0	104.97	0	8.75702e-07	7.27387e-05	7.57273	up	6.03526	yes	1214	isogroup05227	gi|225452767|ref|XP_002283198.1|	PREDICTED: tubulin alpha chain [Vitis vinifera]	0.98	gi|464849|sp|P33629.1|TBA_PRUDU	RecName: Full=Tubulin alpha chain	0.98	UniRef90_P29511	Tubulin alpha-6 chain n=380 Tax=root RepID=TBA6_ARATH	0.97	GO:0005874;GO:0006184;GO:0005200;GO:0005737;GO:0003924;GO:0051258;GO:0007017;GO:0005525	29760.GSVIVG00020930001	SubName: Full=Chromosome chr14 scaffold_21, whole genome shotgun sequence;; Tubulin is the m [...]	0.9871	COG5023	KOG1376	_	K07374	TUBA
isotig10588	28	3	68.75	6.3	0.00171843	0.019396	3.37396	up	5.53748	yes	1207	isogroup05254	gi|462404068|gb|EMJ09625.1|	hypothetical protein PRUPE_ppa000651mg [Prunus persica]	0.88	_	_	_	UniRef90_UPI0002C32F90	PREDICTED: 125 kDa kinesin-related protein-like n=1 Tax=Fragaria vesca subsp. vesca RepID=UPI0002C32F90	0.88	GO:0007018;GO:0005874;GO:0005524;GO:0005875;GO:0003777;GO:0005886	_	_	_	_	_	_	K10398	KIF11
isotig10589	44	2	108.12	4.2	2.65437e-05	0.000963113	4.54784	up	6.12666	yes	1206	isogroup05255	gi|462423198|gb|EMJ27461.1|	hypothetical protein PRUPE_ppa018535mg [Prunus persica]	0.83	gi|416641|sp|P32294.1|AX22B_PHAAU	RecName: Full=Auxin-induced protein 22B; AltName: Full=Indole-3-acetic acid-induced protein ARG4	0.76	UniRef90_B9RTF5	Auxin-responsive protein IAA4, putative n=1 Tax=Ricinus communis RepID=B9RTF5_RICCO	0.85	GO:0005634;GO:0006355;GO:0009734;GO:0046983	29760.GSVIVG00020120001	SubName: Full=Chromosome chr5 scaffold_2, whole genome shotgun sequence;	0.861	_	_	NOG285489;NOG235560	None	_
isotig10594	16	0	39.35	0	0.000726851	0.0104388	6.1592	up	4.57567	yes	1205	isogroup05260	gi|508783647|gb|EOY30903.1|	Integral membrane protein-like isoform 1 [Theobroma cacao]	0.86	gi|145572733|sp|Q6P726.2|TMM19_RAT	RecName: Full=Transmembrane protein 19	0.58	UniRef90_UPI0002B4B7E3	UPI0002B4B7E3 related cluster n=1 Tax=unknown RepID=UPI0002B4B7E3	0.84	GO:0016021	29760.GSVIVG00016810001	SubName: Full=Chromosome chr11 scaffold_13, whole genome shotgun sequence;	0.8514	COG1836	KOG4491	_	None	_
isotig10613	71	3	176.07	6.36	2.53232e-06	0.000160584	4.70931	up	6.82431	yes	1195	isogroup05279	gi|462400838|gb|EMJ06395.1|	hypothetical protein PRUPE_ppa005693mg [Prunus persica]	0.96	gi|74053561|sp|Q8H7U1.1|TBB2_ORYSJ	RecName: Full=Tubulin beta-2 chain; AltName: Full=Beta-2-tubulin	0.96	UniRef90_P45960	Tubulin beta-4 chain n=24 Tax=Eukaryota RepID=TBB4_ORYSJ	0.95	GO:0005874;GO:0006184;GO:0005200;GO:0003924;GO:0005773;GO:0051258;GO:0046686;GO:0005618;GO:0005730;GO:0009651;GO:0007017;GO:0005525;GO:0005886	29760.GSVIVG00021443001	SubName: Full=Chromosome chr8 scaffold_23, whole genome shotgun sequence;; Tubulin is the ma [...]	0.9632	COG5023	KOG1375	_	K07375	TUBB
isotig10629	23	1	57.23	2.13	0.000488131	0.00790866	4.45511	up	5.16897	yes	1191	isogroup05295	gi|255540587|ref|XP_002511358.1|	conserved hypothetical protein [Ricinus communis]	0.92	_	_	_	UniRef90_B9RAY3	Putative uncharacterized protein n=1 Tax=Ricinus communis RepID=B9RAY3_RICCO	0.92	GO:0005576	3702.AT5G50150.1-P	unknown protein; unknown protein; FUNCTIONS IN: molecular_function unknown; INVOLVED IN: bio [...]	0.8969	_	_	NOG13297;NOG247780	None	_
isotig10630	39	2	96.8	4.24	6.80293e-05	0.00188358	4.37476	up	5.9566	yes	1194	isogroup05296	gi|296082663|emb|CBI21668.3|	unnamed protein product [Vitis vinifera]	0.88	gi|78099069|sp|Q9M0R2.2|PATL5_ARATH	RecName: Full=Patellin-5	0.78	UniRef90_F6H4J1	Putative uncharacterized protein n=2 Tax=Vitis vinifera RepID=F6H4J1_VITVI	0.88	GO:0006810;GO:0016021;GO:0005622;GO:0005215	29760.GSVIVG00019216001	SubName: Full=Chromosome chr7 scaffold_20, whole genome shotgun sequence;	0.88	_	KOG1471	_	None	_
isotig10637	27	5	66.9	10.59	0.00477114	0.0376426	2.6339	up	5.57452	yes	1196	isogroup05303	gi|508781550|gb|EOY28806.1|	KNOX/ELK homeobox transcription factor isoform 1 [Theobroma cacao]	0.79	gi|20141647|sp|Q38874.2|STM_ARATH	RecName: Full=Homeobox protein SHOOT MERISTEMLESS	0.87	UniRef90_B9RXF1	Homeobox protein knotted-1, putative n=1 Tax=Ricinus communis RepID=B9RXF1_RICCO	0.8	GO:0005667;GO:0006355;GO:0043565;GO:0045449;GO:0003700	3694.gw1.XI.1499.1	SubName: Full=Putative uncharacterized protein;	0.919	_	KOG0773	_	None	_
isotig10675	31	5	77.27	10.66	0.00194758	0.0213538	2.83166	up	5.75013	yes	1189	isogroup05341	gi|508779235|gb|EOY26491.1|	Lactoylglutathione lyase / glyoxalase I family protein [Theobroma cacao]	0.94	_	_	_	UniRef90_B9RV37	Lactoylglutathione lyase, putative n=1 Tax=Ricinus communis RepID=B9RV37_RICCO	0.89	GO:0016829	3694.grail3.0084001901	hypothetical protein	0.8882	_	_	NOG147832;NOG295023	None	_
isotig10677	125	39	312.08	83.25	0.00721208	0.0498047	1.93848	up	7.94043	yes	1187	isogroup05343	gi|508781002|gb|EOY28258.1|	RING membrane-anchor 1 isoform 1 [Theobroma cacao]	0.86	gi|75291821|sp|Q6R567.1|RMA1_CAPAN	RecName: Full=E3 ubiquitin-protein ligase RMA1H1; AltName: Full=Protein RING membrane-anchor 1 homolog 1	0.59	UniRef90_B9RZ87	Rnf5, putative n=1 Tax=Ricinus communis RepID=B9RZ87_RICCO	0.85	GO:0008270	3694.estExt_Genewise1_v1.C_1240101	SubName: Full=Putative uncharacterized protein;	0.8095	_	KOG0823	_	None	_
isotig10678	48	10	119.84	21.35	0.00318886	0.028516	2.49653	up	6.44209	yes	1187	isogroup05344	gi|356497421|ref|XP_003517559.1|	PREDICTED: uncharacterized protein LOC100798782 [Glycine max]	0.94	_	_	_	UniRef90_I1JAP5	Uncharacterized protein n=3 Tax=Glycine max RepID=I1JAP5_SOYBN	0.94	_	3694.eugene3.00110896	hypothetical protein	0.9132	_	_	NOG11987	None	_
isotig10693	13	0	32.54	0	0.00199604	0.0214225	5.86429	up	4.26884	yes	1184	isogroup05359	gi|14916566|sp|Q9ZWQ9.1|FLS_CITUN	RecName: Full=Flavonol synthase/flavanone 3-hydroxylase; AltName: Full=CitFLS; Short=FLS flavonol synthase [Citrus unshiu]	0.83	gi|14916566|sp|Q9ZWQ9.1|FLS_CITUN	RecName: Full=Flavonol synthase/flavanone 3-hydroxylase; AltName: Full=CitFLS; Short=FLS	0.83	UniRef90_Q9ZWQ9	Flavonol synthase/flavanone 3-hydroxylase n=1 Tax=Citrus unshiu RepID=FLS_CITUN	0.83	GO:0016702;GO:0051555;GO:0009416;GO:0045431;GO:0055114;GO:0031418;GO:0005737;GO:0045486;GO:0046872;GO:0080167	3694.grail3.0191001301	flavonol synthase 1	0.8058	COG3491	KOG0143	_	K05278	E1.14.11.23, FLS
isotig10702	27	5	67.52	10.69	0.00477114	0.0376426	2.6339	up	5.57452	yes	1185	isogroup05368	gi|225457915|ref|XP_002272532.1|	PREDICTED: rac-like GTP-binding protein RAC1 [Vitis vinifera]	0.95	gi|51701717|sp|O04369.1|RAC1_LOTJA	RecName: Full=Rac-like GTP-binding protein RAC1; Flags: Precursor	0.94	UniRef90_Q9XF08	Rop4 small GTP binding protein n=2 Tax=Tracheophyta RepID=Q9XF08_MAIZE	0.94	GO:0030833;GO:0016020;GO:0051650;GO:0009860;GO:0006687;GO:0017157;GO:0009524;GO:0005730;GO:0007264;GO:0030427;GO:0005819;GO:0032794;GO:0006184;GO:0009734;GO:0003924;GO:0030834;GO:0004767;GO:0005525;GO:0045177	29760.GSVIVG00014385001	SubName: Full=Putative uncharacterized protein (Chromosome chr18 scaffold_1, whole genome sh [...]	0.9551	COG1100	KOG0393	_	K04392	RAC1
isotig10723	49	7	123.06	15.03	0.000530803	0.00837008	3.02438	up	6.3999	yes	1180	isogroup05389	gi|13560977|gb|AAK30294.1|AF353207_1	beta-amylase [Castanea crenata]	0.91	gi|3913035|sp|O65015.1|AMYB_TRIRP	RecName: Full=Beta-amylase; AltName: Full=1,4-alpha-D-glucan maltohydrolase	0.88	UniRef90_Q9AT14	Beta-amylase n=1 Tax=Castanea crenata RepID=Q9AT14_CASCR	0.91	GO:0005982;GO:0000272;GO:0005985;GO:0016161	29760.GSVIVG00026081001	RecName: Full=Beta-amylase; EC=3.2.1.2;	0.8881	_	_	NOG243633	None	_
isotig10744	14	1	35.43	2.16	0.00744743	0.0499625	3.74794	up	4.47265	yes	1171	isogroup05410	gi|255569420|ref|XP_002525677.1|	conserved hypothetical protein [Ricinus communis]	0.88	_	_	_	UniRef90_B9SI58	Putative uncharacterized protein n=1 Tax=Ricinus communis RepID=B9SI58_RICCO	0.88	_	_	_	_	_	_	_	None	_
isotig10749	46	10	116.61	21.68	0.00401293	0.0340651	2.43543	up	6.38965	yes	1169	isogroup05415	gi|225458521|ref|XP_002284264.1|	PREDICTED: uncharacterized protein LOC100262703 [Vitis vinifera]	0.9	_	_	_	UniRef90_F6H1E0	Putative uncharacterized protein n=2 Tax=Vitis vinifera RepID=F6H1E0_VITVI	0.9	GO:0004177;GO:0006508;GO:0008236;GO:0009507	_	_	_	_	_	_	None	_
isotig10760	306	84	773.09	181.45	0.00241531	0.0243701	2.127	up	9.20015	yes	1173	isogroup05426	gi|115345735|gb|ABD47519.1|	annexin 2 [Brassica juncea]	0.86	gi|75338515|sp|Q9XEE2.1|ANXD2_ARATH	RecName: Full=Annexin D2; AltName: Full=AnnAt2	0.85	UniRef90_Q69DC2	Annexin n=2 Tax=Gossypium hirsutum RepID=Q69DC2_GOSHI	0.88	GO:0005544;GO:0005509	29760.GSVIVG00012866001	SubName: Full=Chromosome undetermined scaffold_408, whole genome shotgun sequence;	0.8544	_	KOG0819	_	None	_
isotig10799	35	0	88.88	0	4.27844e-06	0.000234995	7.27748	up	5.73196	yes	1167	isogroup05465	gi|462409791|gb|EMJ15125.1|	hypothetical protein PRUPE_ppa004357mg [Prunus persica]	0.77	gi|75098717|sp|O49432.1|QRT3_ARATH	RecName: Full=Polygalacturonase QRT3; Short=AtQRT3; Short=PG QRT3; AltName: Full=Pectinase QRT3; AltName: Full=Protein QUARTET 3; Flags: Precursor	0.73	UniRef90_B9GY17	Predicted protein n=1 Tax=Populus trichocarpa RepID=B9GY17_POPTR	0.77	GO:0009555;GO:0048869	3694.eugene3.00030481	hypothetical protein	0.779	_	_	NOG236240	None	_
isotig10806	250	37	634.85	80.34	4.40848e-05	0.00142071	3.01258	up	8.77683	yes	1167	isogroup05472	gi|359495543|ref|XP_002277949.2|	PREDICTED: LOW QUALITY PROTEIN: uncharacterized protein LOC100233109 [Vitis vinifera]	0.44	gi|1170600|sp|P43393.1|K501_ACTDE	RecName: Full=Fruit protein pKIWI501	0.36	UniRef90_Q9M4H6	Putative ripening-related protein n=3 Tax=Vitis vinifera RepID=Q9M4H6_VITVI	0.44	_	_	_	_	_	_	_	None	_
isotig10819	271	16	690.55	34.86	6.81205e-08	1.06993e-05	4.32449	up	8.79392	yes	1163	isogroup05485	gi|470143579|ref|XP_004307451.1|	PREDICTED: chalcone--flavonone isomerase 1-like [Fragaria vesca subsp. vesca]	0.8	gi|122239670|sp|Q4AE11.1|CFI1_FRAAN	RecName: Full=Chalcone--flavonone isomerase 1; Short=Chalcone isomerase 1	0.79	UniRef90_Q4AE11	Chalcone--flavonone isomerase 1 n=5 Tax=Fragaria RepID=CFI1_FRAAN	0.79	GO:0045430;GO:0009813	29760.GSVIVG00029513001	RecName: Full=Chalcone--flavonone isomerase 2; Short=Chalcone isomerase 2; EC=5.5.1.6;; Cata [...]	0.8122	_	_	NOG228353	K01859	E5.5.1.6
isotig10846	67	2	171.46	4.38	1.09757e-06	8.63055e-05	5.15195	up	6.7242	yes	1158	isogroup05512	gi|357446719|ref|XP_003593635.1|	hypothetical protein MTR_2g014400 [Medicago truncatula]	0.48	gi|232024|sp|Q01197.1|E6_GOSHI	RecName: Full=Protein E6	0.48	UniRef90_G7ISF3	Putative uncharacterized protein n=1 Tax=Medicago truncatula RepID=G7ISF3_MEDTR	0.48	_	_	_	_	_	_	_	None	_
isotig10889	36	1	92.85	2.21	2.69459e-05	0.000963113	5.09637	up	5.8093	yes	1149	isogroup05555	gi|462405113|gb|EMJ10577.1|	hypothetical protein PRUPE_ppa008892mg [Prunus persica]	0.93	gi|5921447|sp|Q38775.1|CDC2D_ANTMA	RecName: Full=Cell division control protein 2 homolog D	0.91	UniRef90_B9R8U3	CDK, putative n=6 Tax=fabids RepID=B9R8U3_RICCO	0.93	GO:0008353;GO:0005524;GO:0009069;GO:0006468	3694.estExt_fgenesh4_pm.C_LG_V0721	hypothetical protein	0.9068	COG0515	KOG0594	_	None	_
isotig10898	32	3	82.46	6.61	0.000681598	0.0100619	3.56515	up	5.71769	yes	1150	isogroup05564	gi|462415761|gb|EMJ20498.1|	hypothetical protein PRUPE_ppa018863mg, partial [Prunus persica]	0.81	gi|73622092|sp|Q9M158.2|STR4_ARATH	RecName: Full=Rhodanese-like domain-containing protein 4, chloroplastic; AltName: Full=Protein THYLAKOID RHODANESE-LIKE; AltName: Full=Sulfurtransferase 4; Short=At	0.72	UniRef90_B9I8W2	Predicted protein n=1 Tax=Populus trichocarpa RepID=B9I8W2_POPTR	0.78	GO:0044434	3694.estExt_Genewise1_v1.C_LG_XIV1629	hypothetical protein	0.8485	_	KOG1075	_	None	_
isotig10902	58	4	149.85	8.84	1.18914e-05	0.000525316	4.03393	up	6.56055	yes	1147	isogroup05568	gi|6166004|sp|P51075.2|CHSY_BETVE	RecName: Full=Chalcone synthase; AltName: Full=Naringenin-chalcone synthase chalcone synthase [Betula pendula]	0.96	gi|6166004|sp|P51075.2|CHSY_BETVE	RecName: Full=Chalcone synthase; AltName: Full=Naringenin-chalcone synthase	0.96	UniRef90_P51075	Chalcone synthase n=6 Tax=rosids RepID=CHSY_BETPN	0.96	GO:0016210;GO:0009813	29760.GSVIVG00037967001	RecName: Full=Chalcone synthase; EC=2.3.1.74; AltName: Full=Naringenin-chalcone synthase;; T [...]	0.9451	COG3424	_	_	K00660	E2.3.1.74, bcsA
isotig10909	54	12	139.64	26.53	0.00358329	0.030986	2.40907	up	6.62887	yes	1146	isogroup05575	gi|356531198|ref|XP_003534165.1|	PREDICTED: 40S ribosomal protein S7 [Glycine max]	0.97	gi|20139964|sp|Q9ZNS1.1|RS7_AVIMR	RecName: Full=40S ribosomal protein S7	0.95	UniRef90_UPI0002C36263	PREDICTED: 40S ribosomal protein S7-1-like n=1 Tax=Fragaria vesca subsp. vesca RepID=UPI0002C36263	0.98	GO:0005840;GO:0042254;GO:0006412;GO:0003735	29760.GSVIVG00017702001	SubName: Full=Putative uncharacterized protein (Chromosome chr17 scaffold_16, whole genome s [...]	0.9634	_	KOG3320	_	K02993	RP-S7e, RPS7
isotig10911	23	0	59.74	0	7.44607e-05	0.00199153	6.67661	up	5.11209	yes	1141	isogroup05577	gi|224141973|ref|XP_002324335.1|	predicted protein [Populus predicted protein [Populus trichocarpa]	0.8	gi|34395673|sp|Q8LC95.2|ENL3_ARATH	RecName: Full=Early nodulin-like protein 3; AltName: Full=Phytocyanin-like protein; Flags: Precursor	0.73	UniRef90_B9IL66	Predicted protein (Fragment) n=1 Tax=Populus trichocarpa RepID=B9IL66_POPTR	0.8	GO:0009055;GO:0005507;GO:0006118	3694.grail3.0007035102	hypothetical protein	0.8023	_	_	NOG274059	None	_
isotig10920	196	0	509.07	0	1.72919e-12	1.57133e-09	9.75525	up	8.25318	yes	1141	isogroup05586	gi|470144783|ref|XP_004308027.1|	PREDICTED: acidic endochitinase-like [Fragaria vesca subsp. vesca]	0.73	gi|20981684|sp|P23472.2|CHLY_HEVBR	RecName: Full=Hevamine-A; Includes: RecName: Full=Chitinase; Includes: RecName: Full=Lysozyme; Flags: Precursor	0.71	UniRef90_UPI0002C2F469	PREDICTED: acidic endochitinase-like n=1 Tax=Fragaria vesca subsp. vesca RepID=UPI0002C2F469	0.73	GO:0008152;GO:0016798	_	_	_	_	_	_	None	_
isotig10928	99	23	253.79	50.41	0.00204396	0.0218374	2.35762	up	7.52203	yes	1156	isogroup05594	gi|462401504|gb|EMJ07061.1|	hypothetical protein PRUPE_ppa011175mg [Prunus persica]	0.93	gi|75144379|sp|Q7XSZ4.2|PAS2A_ORYSJ	RecName: Full=Very-long-chain (3R)-3-hydroxyacyl-[acyl-carrier protein]	0.91	UniRef90_D7U6A1	Putative uncharacterized protein n=3 Tax=Vitis vinifera RepID=D7U6A1_VITVI	0.91	GO:0048640;GO:0006574;GO:0019482;GO:0005829;GO:0016021;GO:0006633;GO:0050732;GO:0004300;GO:0005634;GO:0030154;GO:0009923;GO:0051302;GO:0018874;GO:0006552;GO:0007275;GO:0006554;GO:0006568;GO:0046251;GO:0006550	3694.estExt_Genewise1_v1.C_LG_VII3995	SubName: Full=Putative uncharacterized protein;	0.9136	COG5198	KOG3187	_	K10703	PHS1
isotig10938	28	0	72.66	0	2.24824e-05	0.000841512	6.95788	up	5.40268	yes	1142	isogroup05604	gi|388252789|gb|AFK24458.1|	expansin 5 [Ziziphus jujuba]	0.95	gi|20138147|sp|O22874.1|EXPA8_ARATH	RecName: Full=Expansin-A8; Short=AtEXPA8; AltName: Full=Alpha-expansin-8; Short=At-EXP8; Short=AtEx8; AltName: Full=Ath-ExpAlpha-1.11; Flags: Precursor	0.83	UniRef90_I3RJH8	Expansin 5 n=1 Tax=Ziziphus jujuba RepID=I3RJH8_ZIZJJ	0.95	GO:0016020;GO:0009664;GO:0005576	3694.estExt_fgenesh4_pm.C_LG_XIII0455	hypothetical protein	0.888	_	_	NOG298661	None	_
isotig10951	21	4	54.69	8.91	0.00728936	0.0498712	2.57814	up	5.21179	yes	1138	isogroup05617	gi|470148587|ref|XP_004309838.1|	PREDICTED: vacuolar protein sorting-associated protein 20 homolog 2-like [Fragaria vesca subsp. vesca]	0.86	gi|75173205|sp|Q9FY89.1|VP202_ARATH	RecName: Full=Vacuolar protein sorting-associated protein 20 homolog 2; Short=AtVPS20-2; AltName: Full=Charged multivesicular body protein 6 homolog 2; AltName: Fu	0.83	UniRef90_UPI0002C2E556	PREDICTED: vacuolar protein sorting-associated protein 20 homolog 2-like n=1 Tax=Fragaria vesca subsp. vesca RepID=UPI0002C2E556	0.86	GO:0015031	29760.GSVIVG00031566001	SubName: Full=Chromosome chr12 scaffold_57, whole genome shotgun sequence;	0.8971	_	KOG2910	_	K12195	CHMP6, VPS20
isotig10957	25	1	65.33	2.23	0.000305695	0.00557291	4.57427	up	5.2875	yes	1134	isogroup05623	gi|508699955|gb|EOX91851.1|	DNA binding protein, putative isoform 1 [Theobroma cacao]	0.68	gi|75311528|sp|Q9LSL1.1|BH093_ARATH	RecName: Full=Transcription factor bHLH93; AltName: Full=Basic helix-loop-helix protein 93; Short=AtbHLH93; Short=bHLH 93; AltName: Full=Transcription factor EN 47	0.73	UniRef90_F6I7M7	Putative uncharacterized protein n=3 Tax=Vitis vinifera RepID=F6I7M7_VITVI	0.69	_	_	_	_	_	_	_	None	_
isotig10971	61	11	159.41	24.58	0.00106077	0.0135555	2.70685	up	6.76166	yes	1134	isogroup05637	gi|225461315|ref|XP_002284493.1|	PREDICTED: chlorophyll a-b binding protein 13, chloroplastic-like [Vitis vinifera]	0.96	gi|115794|sp|P27489.1|CB23_SOLLC	RecName: Full=Chlorophyll a-b binding protein 13, chloroplastic; AltName: Full=LHCII type III CAB-13; Flags: Precursor	0.94	UniRef90_A5BW14	Putative uncharacterized protein n=2 Tax=Vitis vinifera RepID=A5BW14_VITVI	0.94	GO:0009535;GO:0009765;GO:0046872;GO:0005198	29760.GSVIVG00027591001	SubName: Full=Chromosome chr19 scaffold_4, whole genome shotgun sequence;	0.9621	_	_	NOG285125	K08914	LHCB3
isotig10973	25	5	66.57	11.38	0.00697492	0.04828	2.52383	up	5.47822	yes	1113	isogroup05639	gi|462422747|gb|EMJ27010.1|	hypothetical protein PRUPE_ppa010161mg [Prunus persica]	0.83	_	_	_	UniRef90_B9GZR6	Predicted protein n=1 Tax=Populus trichocarpa RepID=B9GZR6_POPTR	0.75	_	3694.eugene3.00030095	hypothetical protein	0.7967	_	_	NOG242745	None	_
isotig10991	96	7	252.44	15.74	3.60713e-06	0.000210624	3.99137	up	7.30165	yes	1127	isogroup05657	gi|350543338|gb|AEQ29858.1|	aquaporin TIP2 [Malus prunifolia]	0.95	gi|32363275|sp|Q41951.2|TIP21_ARATH	RecName: Full=Aquaporin TIP2-1; AltName: Full=Delta-tonoplast intrinsic protein; Short=Delta-TIP; AltName: Full=Tonoplast intrinsic protein 2-1; Short=AtTIP2;1	0.92	UniRef90_G4XN34	Aquaporin TIP2 n=2 Tax=Rosaceae RepID=G4XN34_9ROSA	0.95	GO:0006833;GO:0015200;GO:0072489;GO:0051739;GO:0015204;GO:0042807;GO:0009705;GO:0000326;GO:0009505;GO:0016021;GO:0009941;GO:0005886;GO:0071918	3694.eugene3.00011331	SubName: Full=Putative uncharacterized protein;	0.9595	COG0580	KOG0223	_	K09873	TIP
isotig11016	19	1	49.96	2.25	0.00133434	0.0161919	4.18244	up	4.89888	yes	1127	isogroup05682	gi|460385387|ref|XP_004238385.1|	PREDICTED: calcium-dependent protein kinase 29-like [Solanum lycopersicum]	0.87	gi|223635142|sp|Q8RWL2.2|CDPKT_ARATH	RecName: Full=Calcium-dependent protein kinase 29	0.85	UniRef90_UPI0002C31E34	PREDICTED: calcium-dependent protein kinase 29-like n=1 Tax=Fragaria vesca subsp. vesca RepID=UPI0002C31E34	0.87	GO:0005524;GO:0005509;GO:0004683;GO:0009069;GO:0006468	3694.gw1.II.2223.1	annotation not avaliable	0.8936	COG5126;COG0515	KOG0032	_	K13412	CPK
isotig11024	17	1	44.86	2.26	0.00304285	0.0275868	4.02398	up	4.74277	yes	1123	isogroup05690	gi|255560011|ref|XP_002521024.1|	conserved hypothetical protein [Ricinus communis]	0.82	_	_	_	UniRef90_B9S4L8	Putative uncharacterized protein n=1 Tax=Ricinus communis RepID=B9S4L8_RICCO	0.82	_	29760.GSVIVG00028859001	SubName: Full=Chromosome chr1 scaffold_46, whole genome shotgun sequence;	0.7774	_	_	NOG223139	None	_
isotig11030	33	4	86.7	8.99	0.000571838	0.00883367	3.2246	up	5.79554	yes	1128	isogroup05696	gi|449432844|ref|XP_004134208.1|	PREDICTED: putative glycosyltransferase 2-like [Cucumis sativus]	0.97	gi|46576207|sp|O22775.1|GT2_ARATH	RecName: Full=Putative glycosyltransferase 2; Short=AtGT2	0.96	UniRef90_UPI0002B464E3	UPI0002B464E3 related cluster n=1 Tax=unknown RepID=UPI0002B464E3	0.97	GO:0009969;GO:0035252;GO:0033843;GO:0016758;GO:0016021;GO:0048767	29760.GSVIVG00019781001	SubName: Full=Chromosome chr5 scaffold_2, whole genome shotgun sequence;	0.9644	_	KOG4748	_	K08238	XXT
isotig11040	35	0	92.61	0	4.27844e-06	0.000234995	7.27748	up	5.73196	yes	1120	isogroup05706	gi|508725016|gb|EOY16913.1|	Xyloglucan:xyloglucosyl transferase 33 [Theobroma cacao]	0.79	gi|38605339|sp|Q8LC45.2|XTH33_ARATH	RecName: Full=Probable xyloglucan endotransglucosylase/hydrolase protein 33; Short=At-XTH33; Short=XTH-33; Flags: Precursor	0.72	UniRef90_I3SIQ9	Uncharacterized protein n=1 Tax=Medicago truncatula RepID=I3SIQ9_MEDTR	0.79	GO:0016787;GO:0071944;GO:0005975;GO:0009987	3694.estExt_Genewise1_v1.C_LG_XIV2162	hypothetical protein	0.7752	COG2273	_	NOG220732	K08235	E2.4.1.207
isotig11041	131	28	345.7	63.18	0.000855089	0.0117276	2.48011	up	7.90953	yes	1123	isogroup05707	gi|118485915|gb|ABK94803.1|	unknown [Populus trichocarpa]	0.85	gi|8039783|sp|P36591.2|DYR_SCHPO	RecName: Full=Dihydrofolate reductase	0.47	UniRef90_D7TQ49	Putative uncharacterized protein n=1 Tax=Vitis vinifera RepID=D7TQ49_VITVI	0.88	GO:0005509	29760.GSVIVG00023340001	SubName: Full=Chromosome chr8 scaffold_29, whole genome shotgun sequence;	0.9158	_	KOG2551	_	None	_
isotig11068	109	0	289.45	0	3.73727e-10	1.63263e-07	8.91006	up	7.39869	yes	1116	isogroup05734	gi|255549796|ref|XP_002515949.1|	Stem 28 kDa glycoprotein precursor, putative [Ricinus communis]	0.82	gi|130718|sp|P27061.1|PPA1_SOLLC	RecName: Full=Acid phosphatase 1; AltName: Full=Apase-1(1); Flags: Precursor	0.69	UniRef90_B9RQD0	Stem 28 kDa glycoprotein, putative n=1 Tax=Ricinus communis RepID=B9RQD0_RICCO	0.82	GO:0019497;GO:0006771;GO:0003993	29760.GSVIVG00034280001	SubName: Full=Chromosome chr9 scaffold_7, whole genome shotgun sequence;	0.8383	_	_	NOG269629;NOG41277	None	_
isotig11069	24	2	63.62	4.53	0.00141951	0.0166179	3.67953	up	5.28176	yes	1118	isogroup05735	gi|508699880|gb|EOX91776.1|	Uncharacterized protein isoform 1 [Theobroma cacao]	0.89	gi|75183398|sp|Q9M2Y6.1|Y3972_ARATH	RecName: Full=Uncharacterized protein At3g49720	0.86	UniRef90_UPI0002C2F848	PREDICTED: uncharacterized protein At3g49720-like n=1 Tax=Fragaria vesca subsp. vesca RepID=UPI0002C2F848	0.9	_	3702.AT3G49720.1-P	unknown protein; unknown protein; FUNCTIONS IN: molecular_function unknown; INVOLVED IN: bio [...]	0.8582	_	_	NOG222270;NOG263693	None	_
isotig11070	10	0	26.55	0	0.00614931	0.0435392	5.49319	up	3.88155	yes	1116	isogroup05736	gi|115278616|ref|YP_762506.1|	NADH dehydrogenase subunit 5 [Tripsacum dactyloides]	0.92	gi|2499276|sp|Q37680.1|NU5M_WHEAT	RecName: Full=NADH-ubiquinone oxidoreductase chain 5; AltName: Full=NADH dehydrogenase subunit 5	0.91	UniRef90_P29388	NADH-ubiquinone oxidoreductase chain 5 n=191 Tax=Magnoliophyta RepID=NU5M_ARATH	0.91	GO:0006120;GO:0005747;GO:0006744;GO:0016021;GO:0015992;GO:0006814;GO:0008137	3702.ATMG00060.1-P	unknown protein; Mitochondrial NADH dehydrogenase subunit 5. The gene is trans-spliced from [...]	0.8702	COG1009	KOG4668	_	K03883	ND5
isotig11075	18	0	48.01	0	0.000390825	0.00665391	6.32688	up	4.74978	yes	1111	isogroup05741	gi|462423024|gb|EMJ27287.1|	hypothetical protein PRUPE_ppa010795mg [Prunus persica]	0.73	_	_	_	UniRef90_B9RWS4	Putative uncharacterized protein n=1 Tax=Ricinus communis RepID=B9RWS4_RICCO	0.73	_	_	_	_	_	_	_	None	_
isotig11092	41	0	109.27	0	1.21973e-06	9.1449e-05	7.50439	up	5.96513	yes	1112	isogroup05758	gi|225434712|ref|XP_002281090.1|	PREDICTED: proliferating cell nuclear antigen [Vitis vinifera]	0.93	gi|6225836|sp|O82797.1|PCNA_TOBAC	RecName: Full=Proliferating cell nuclear antigen; Short=PCNA	0.94	UniRef90_Q00268	Proliferating cell nuclear antigen n=14 Tax=Spermatophyta RepID=PCNA1_DAUCA	0.94	GO:0005634;GO:0003677;GO:0043626;GO:0006275;GO:0042575;GO:0030337	29760.GSVIVG00024178001	RecName: Full=Proliferating cell nuclear antigen;; This protein is an auxiliary protein of D [...]	0.9318	COG0592	KOG1636	_	K04802	PCNA
isotig11107	22	1	59	2.29	0.000621965	0.00934859	4.39162	up	5.10594	yes	1105	isogroup05773	gi|462405356|gb|EMJ10820.1|	hypothetical protein PRUPE_ppa011699mg [Prunus persica]	0.69	_	_	_	UniRef90_UPI0002C3636B	PREDICTED: 21 kDa protein-like n=1 Tax=Fragaria vesca subsp. vesca RepID=UPI0002C3636B	0.7	_	_	_	_	_	_	_	None	_
isotig11112	63	16	168.2	36.52	0.0042334	0.0346998	2.22361	up	6.88677	yes	1110	isogroup05778	gi|297736783|emb|CBI25984.3|	unnamed protein product [Vitis vinifera]	0.96	gi|1703380|sp|P51823.2|ARF2_ORYSJ	RecName: Full=ADP-ribosylation factor 2	0.99	UniRef90_F6HZD0	Putative uncharacterized protein n=1 Tax=Vitis vinifera RepID=F6HZD0_VITVI	0.99	GO:0007264;GO:0005798;GO:0005525;GO:0005773	3694.grail3.0050012801	SubName: Full=Putative uncharacterized protein;	0.989	COG1100	KOG0070	_	K07977	ARF
isotig11167	49	0	131.89	0	3.44558e-07	3.59651e-05	7.76025	up	6.22744	yes	1101	isogroup05833	gi|508709484|gb|EOY01381.1|	Stem 28 kDa glycoprotein, putative [Theobroma cacao]	0.78	gi|134145|sp|P15490.1|VSPA_SOYBN	RecName: Full=Stem 28 kDa glycoprotein; AltName: Full=Vegetative storage protein A; Flags: Precursor	0.69	UniRef90_UPI0002C34CE0	PREDICTED: stem 28 kDa glycoprotein-like n=1 Tax=Fragaria vesca subsp. vesca RepID=UPI0002C34CE0	0.76	GO:0016787	29760.GSVIVG00034280001	SubName: Full=Chromosome chr9 scaffold_7, whole genome shotgun sequence;	0.7872	_	_	NOG269629;NOG41277	None	_
isotig11174	62	15	167.03	34.55	0.00327265	0.0291327	2.2921	up	6.851	yes	1100	isogroup05840	gi|255542070|ref|XP_002512099.1|	UDP-glucose 6-dehydrogenase, putative [Ricinus communis]	0.96	gi|75261823|sp|Q9AUV6.1|UGDH3_ORYSJ	RecName: Full=UDP-glucose 6-dehydrogenase 3; Short=UDP-Glc dehydrogenase 3; Short=UDP-GlcDH 3; Short=UDPGDH 3; AltName: Full=Os-UGD3	0.95	UniRef90_B9REG4	UDP-glucose 6-dehydrogenase n=2 Tax=Ricinus communis RepID=B9REG4_RICCO	0.94	GO:0005982;GO:0003979;GO:0005985;GO:0051287;GO:0055114;GO:0009117	_	_	_	_	_	_	K00012	UGDH, ugd
isotig11178	28	0	75.43	0	2.24824e-05	0.000841512	6.95788	up	5.40268	yes	1100	isogroup05844	gi|462420961|gb|EMJ25224.1|	hypothetical protein PRUPE_ppa015128mg [Prunus persica]	0.84	gi|75162430|sp|Q8W486.1|Y1491_ARATH	RecName: Full=Uncharacterized protein At1g04910	0.54	UniRef90_K7K291	Uncharacterized protein n=2 Tax=Glycine max RepID=K7K291_SOYBN	0.74	_	39946.BGIOSIBCE021513	Os06g0284200	0.805	_	_	NOG278527	None	_
isotig11182	24	1	64.66	2.3	0.000385253	0.00665391	4.51592	up	5.22943	yes	1100	isogroup05848	gi|255585255|ref|XP_002533328.1|	protein with unknown function [Ricinus communis]	0.92	gi|75174997|sp|Q9LNK1.1|RABA3_ARATH	RecName: Full=Ras-related protein RABA3; Short=AtRABA3	0.84	UniRef90_B9T509	Putative uncharacterized protein n=1 Tax=Ricinus communis RepID=B9T509_RICCO	0.92	GO:0005768;GO:0005634;GO:0016787;GO:0009504;GO:0007264;GO:0005525;GO:0015031	29760.GSVIVG00026127001	SubName: Full=Chromosome chr15 scaffold_37, whole genome shotgun sequence;	0.9438	COG1100	KOG0087	_	K07976	RAB
isotig11184	70	7	188.41	16.11	4.31467e-05	0.00139812	3.53696	up	6.87223	yes	1101	isogroup05850	gi|462399767|gb|EMJ05435.1|	hypothetical protein PRUPE_ppa002532mg [Prunus persica]	0.91	gi|75335529|sp|Q9LV48.1|PERK1_ARATH	RecName: Full=Proline-rich receptor-like protein kinase PERK1; AltName: Full=Proline-rich extensin-like receptor kinase 1; Short=AtPERK1	0.89	UniRef90_B9RKQ3	ATP binding protein, putative n=1 Tax=Ricinus communis RepID=B9RKQ3_RICCO	0.92	GO:0004674;GO:0005524;GO:0009069;GO:0006468	29760.GSVIVG00016739001	SubName: Full=Chromosome chr11 scaffold_13, whole genome shotgun sequence;	0.9202	_	KOG1187	_	None	_
isotig11214	35	2	94.98	4.64	0.00013422	0.00306213	4.21959	up	5.80472	yes	1092	isogroup05880	gi|470140096|ref|XP_004305780.1|	PREDICTED: subtilisin-like protease-like [Fragaria vesca subsp. vesca]	0.88	gi|75099392|sp|O65351.1|SUBL_ARATH	RecName: Full=Subtilisin-like protease; AltName: Full=Cucumisin-like serine protease; Flags: Precursor	0.63	UniRef90_UPI0002C31764	PREDICTED: subtilisin-like protease-like n=1 Tax=Fragaria vesca subsp. vesca RepID=UPI0002C31764	0.88	GO:0004252;GO:0006508;GO:0042802;GO:0043086	3694.eugene3.00030450	hypothetical protein	0.8754	COG1404	_	_	None	_
isotig11221	16	0	43.42	0	0.000726851	0.0104388	6.1592	up	4.57567	yes	1092	isogroup05887	gi|462409450|gb|EMJ14784.1|	hypothetical protein PRUPE_ppa003046mg [Prunus persica]	0.85	gi|264664533|sp|C0LGU5.1|Y5457_ARATH	RecName: Full=Probable LRR receptor-like serine/threonine-protein kinase At5g45780; Flags: Precursor	0.87	UniRef90_K7M1A0	Uncharacterized protein n=3 Tax=Glycine max RepID=K7M1A0_SOYBN	0.84	GO:0004674;GO:0005524;GO:0009069;GO:0016021;GO:0006468	3694.fgenesh4_pg.C_LG_IV000388	hypothetical protein	0.9078	COG0515	KOG1187	_	None	_
isotig11222	18	0	48.89	0	0.000390825	0.00665391	6.32688	up	4.74978	yes	1091	isogroup05888	gi|470123121|ref|XP_004297585.1|	PREDICTED: uncharacterized protein LOC101315042 [Fragaria vesca subsp. vesca]	0.59	_	_	_	UniRef90_UPI0002C3424E	PREDICTED: uncharacterized protein LOC101315042 n=1 Tax=Fragaria vesca subsp. vesca RepID=UPI0002C3424E	0.59	_	29760.GSVIVG00017897001	SubName: Full=Chromosome chr17 scaffold_16, whole genome shotgun sequence;	0.8143	_	_	NOG225952	None	_
isotig11243	20	0	54.93	0	0.000164799	0.00357317	6.47709	up	4.90552	yes	1079	isogroup05909	gi|462420656|gb|EMJ24919.1|	hypothetical protein PRUPE_ppa010397mg [Prunus persica]	0.87	gi|73921673|sp|Q9LS01.1|AOC3_ARATH	RecName: Full=Allene oxide cyclase 3, chloroplastic; Flags: Precursor	0.8	UniRef90_UPI0002C34A0C	PREDICTED: allene oxide cyclase 3, chloroplastic-like n=1 Tax=Fragaria vesca subsp. vesca RepID=UPI0002C34A0C	0.87	GO:0009507;GO:0046423	29760.GSVIVG00030294001	SubName: Full=Chromosome chr1 scaffold_5, whole genome shotgun sequence;	0.8693	_	_	NOG264551	K10525	E5.3.99.6, aoc
isotig11259	26	3	71.01	7.01	0.00254733	0.0252062	3.26794	up	5.43838	yes	1085	isogroup05925	gi|508703718|gb|EOX95614.1|	Basic helix-loop-helix DNA-binding family protein [Theobroma cacao]	0.83	gi|75309118|sp|Q9FIP9.1|ATR2_ARATH	RecName: Full=Transcription factor ATR2; AltName: Full=Basic helix-loop-helix protein 5; Short=AtbHLH5; Short=bHLH 5; AltName: Full=Protein ALTERED TRYPTOPHAN REGUL	0.64	UniRef90_F6I2W7	Putative uncharacterized protein n=1 Tax=Vitis vinifera RepID=F6I2W7_VITVI	0.79	GO:0046983	_	_	_	_	_	_	None	_
isotig11274	28	0	76.76	0	2.24824e-05	0.000841512	6.95788	up	5.40268	yes	1081	isogroup05940	gi|224097132|ref|XP_002310845.1|	predicted protein [Populus predicted protein [Populus trichocarpa]	0.91	_	_	_	UniRef90_B9MXI8	Predicted protein n=2 Tax=Populus trichocarpa RepID=B9MXI8_POPTR	0.91	GO:0016829	3694.eugene3.00071193	hypothetical protein	0.9551	_	_	NOG231501;NOG295023	None	_
isotig11277	29	1	79.43	2.34	0.000127312	0.00296767	4.78661	up	5.49928	yes	1082	isogroup05943	gi|508705959|gb|EOX97855.1|	Uncharacterized protein TCM_006778 [Theobroma cacao]	0.55	_	_	_	UniRef90_B9RHE1	Putative uncharacterized protein n=1 Tax=Ricinus communis RepID=B9RHE1_RICCO	0.67	_	_	_	_	_	_	_	None	_
isotig11290	21	4	57.78	9.41	0.00728936	0.0498712	2.57814	up	5.21179	yes	1077	isogroup05956	gi|14718252|gb|AAK72864.1|	ATP synthase beta subunit [Retanilla trinervia]	0.96	gi|122153628|sp|A0A342.1|ATPB_COFAR	RecName: Full=ATP synthase subunit beta, chloroplastic; AltName: Full=ATP synthase F1 sector subunit beta; AltName: Full=F-ATPase subunit beta	0.96	UniRef90_F4YK17	ATP synthase subunit beta (Fragment) n=14 Tax=Euphyllophyta RepID=F4YK17_9ERIC	0.96	GO:0045261;GO:0042777;GO:0009535;GO:0015991;GO:0005524;GO:0005739;GO:0046933	59689.scaffold_201066.1	annotation not avaliable	0.9469	COG0055	KOG1350	_	K02112	ATPF1B, atpD
isotig11300	30	3	82.47	7.05	0.000977184	0.0130236	3.47272	up	5.63034	yes	1078	isogroup05966	gi|462414031|gb|EMJ19080.1|	hypothetical protein PRUPE_ppa004915mg [Prunus persica]	0.89	gi|117940111|sp|Q2V4B9.2|PLST3_ARATH	RecName: Full=Probable plastidic glucose transporter 3	0.86	UniRef90_UPI0002C34FD2	PREDICTED: probable plastidic glucose transporter 3-like n=1 Tax=Fragaria vesca subsp. vesca RepID=UPI0002C34FD2	0.89	GO:0055085;GO:0016021;GO:0022891	3694.eugene3.00180712	hypothetical protein	0.8765	COG0477	KOG0254	_	None	_
isotig11329	33	7	90.8	16.47	0.00547185	0.0416155	2.45729	up	5.8983	yes	1077	isogroup05995	gi|462405605|gb|EMJ11069.1|	hypothetical protein PRUPE_ppa003819mg [Prunus persica]	0.82	gi|2501494|sp|Q40287.1|UFOG5_MANES	RecName: Full=Anthocyanidin 3-O-glucosyltransferase 5; AltName: Full=Flavonol 3-O-glucosyltransferase 5; AltName: Full=UDP-glucose flavonoid 3-O-glucosyltransferase	0.58	UniRef90_A5AUJ0	Putative uncharacterized protein n=2 Tax=Vitis vinifera RepID=A5AUJ0_VITVI	0.8	GO:0008152;GO:0016758	29760.GSVIVG00038735001	SubName: Full=Chromosome chr2 scaffold_97, whole genome shotgun sequence;	0.8577	_	KOG1192	_	None	_
isotig11342	29	0	80.09	0	1.79859e-05	0.000719131	7.0081	up	5.45449	yes	1073	isogroup06008	gi|255557759|ref|XP_002519909.1|	conserved hypothetical protein [Ricinus communis]	0.82	_	_	_	UniRef90_B9S1P4	Putative uncharacterized protein n=1 Tax=Ricinus communis RepID=B9S1P4_RICCO	0.82	GO:0005886	3694.gw1.XVIII.3441.1	hypothetical protein	0.7612	_	_	NOG293761;NOG260789	None	_
isotig11352	45	1	124.63	2.37	5.14799e-06	0.000272006	5.41649	up	6.13059	yes	1070	isogroup06018	gi|449442961|ref|XP_004139249.1|	PREDICTED: GRF1-interacting factor 1-like [Cucumis sativus]	0.89	gi|75154315|sp|Q8L8A5.1|GIF1_ARATH	RecName: Full=GRF1-interacting factor 1; Short=AtGIF1; AltName: Full=Protein ANGUSTIFOLIA 3; AltName: Full=Transcription coactivator GIF1	0.7	UniRef90_UPI0002B455DE	UPI0002B455DE related cluster n=2 Tax=unknown RepID=UPI0002B455DE	0.89	GO:0008283;GO:0048366	3694.estExt_fgenesh4_pm.C_2010006	SubName: Full=Putative uncharacterized protein;	0.9863	_	KOG3227	_	None	_
isotig11365	15	0	41.62	0	0.00100641	0.0131457	6.06744	up	4.48028	yes	1068	isogroup06031	gi|255565523|ref|XP_002523752.1|	Lysosomal Pro-X carboxypeptidase, putative [Ricinus communis]	0.76	gi|68565642|sp|Q7TMR0.2|PCP_MOUSE	RecName: Full=Lysosomal Pro-X carboxypeptidase; AltName: Full=Proline carboxypeptidase; AltName: Full=Prolylcarboxypeptidase; Short=PRCP; Flags: Precursor	0.54	UniRef90_B9SCN3	Lysosomal Pro-X carboxypeptidase, putative n=1 Tax=Ricinus communis RepID=B9SCN3_RICCO	0.76	GO:0070011	29760.GSVIVG00022120001	SubName: Full=Chromosome chr6 scaffold_25, whole genome shotgun sequence;	0.7718	_	KOG2183	_	K01285	PRCP
isotig11367	14	0	38.92	0	0.00140897	0.0166179	5.96944	up	4.37833	yes	1066	isogroup06033	gi|462415415|gb|EMJ20152.1|	hypothetical protein PRUPE_ppa003504mg [Prunus persica]	0.9	_	_	_	UniRef90_B9HSQ1	Predicted protein n=2 Tax=Populus trichocarpa RepID=B9HSQ1_POPTR	0.88	_	_	_	_	_	_	_	None	_
isotig11377	35	1	96.94	2.37	3.23096e-05	0.00112054	5.05598	up	5.76883	yes	1070	isogroup06043	gi|224101255|ref|XP_002312204.1|	predicted protein [Populus unknown [Populus trichocarpa]	0.86	_	_	_	UniRef90_A9PBF8	Predicted protein n=3 Tax=Populus trichocarpa RepID=A9PBF8_POPTR	0.86	_	3694.grail3.0010009701	SubName: Full=Putative uncharacterized protein;	0.8667	_	_	NOG241413	None	_
isotig11383	19	2	52.82	4.75	0.00455058	0.0368135	3.34604	up	4.9647	yes	1066	isogroup06049	gi|255544536|ref|XP_002513329.1|	conserved hypothetical protein [Ricinus communis]	0.76	_	_	_	UniRef90_B9RHW0	Putative uncharacterized protein n=1 Tax=Ricinus communis RepID=B9RHW0_RICCO	0.76	GO:0043231;GO:0044444	29760.GSVIVG00025730001	SubName: Full=Chromosome chr19 scaffold_35, whole genome shotgun sequence;	0.7668	_	_	NOG282531	None	_
isotig11386	32	0	88.79	0	7.72046e-06	0.000365714	7.14907	up	5.59978	yes	1068	isogroup06052	gi|462410274|gb|EMJ15608.1|	hypothetical protein PRUPE_ppa026350mg [Prunus persica]	0.83	_	_	_	UniRef90_UPI0002C35501	PREDICTED: hippocampus abundant transcript-like protein 1-like n=1 Tax=Fragaria vesca subsp. vesca RepID=UPI0002C35501	0.82	GO:0055085;GO:0016021;GO:0005215	29760.GSVIVG00001631001	SubName: Full=Chromosome undetermined scaffold_119, whole genome shotgun sequence;	0.8123	COG0477	KOG2816	_	None	_
isotig11390	16	1	44.56	2.38	0.00406644	0.0340651	3.9377	up	4.65808	yes	1064	isogroup06056	gi|462415377|gb|EMJ20114.1|	hypothetical protein PRUPE_ppa001390mg [Prunus persica]	0.9	gi|152013638|sp|Q8RVQ5.2|EXOC5_ARATH	RecName: Full=Exocyst complex component 5; AltName: Full=Exocyst complex component Sec10	0.88	UniRef90_B9I8Q0	Predicted protein n=4 Tax=rosids RepID=B9I8Q0_POPTR	0.89	GO:0000145;GO:0048278;GO:0005886;GO:0006887	29760.GSVIVG00026901001	SubName: Full=Chromosome chr15 scaffold_40, whole genome shotgun sequence;	0.8807	_	KOG3745	_	None	_
isotig11399	61	1	169.9	2.38	5.12166e-07	4.71953e-05	5.85347	up	6.56995	yes	1064	isogroup06065	gi|488468934|gb|AGL07709.1|	pathogenesis-related thaumatin-like protein [Ziziphus jujuba]	1	gi|2501182|sp|Q41350.1|OLP1_SOLLC	RecName: Full=Osmotin-like protein; Flags: Precursor	0.84	UniRef90_B9SZE5	Zeamatin, putative n=1 Tax=Ricinus communis RepID=B9SZE5_RICCO	0.86	GO:0009505;GO:0005576	29760.GSVIVG00024359001	SubName: Full=Chromosome chr6 scaffold_3, whole genome shotgun sequence;	0.8943	_	_	NOG296339	None	_
isotig11409	19	0	53.07	0	0.00021796	0.00432073	6.40394	up	4.8297	yes	1061	isogroup06075	gi|225444367|ref|XP_002266933.1|	PREDICTED: uncharacterized protein LOC100258839 [Vitis vinifera]	0.72	_	_	_	UniRef90_E0CVL8	Putative uncharacterized protein n=1 Tax=Vitis vinifera RepID=E0CVL8_VITVI	0.72	_	29760.GSVIVG00006907001	SubName: Full=Chromosome chr10 scaffold_179, whole genome shotgun sequence;	0.7714	_	_	NOG272704	None	_
isotig11428	78	21	219.73	50.58	0.00531145	0.0414617	2.14419	up	7.21319	yes	1052	isogroup06094	gi|462414671|gb|EMJ19408.1|	hypothetical protein PRUPE_ppa007818mg [Prunus persica]	0.79	gi|75333882|sp|Q9FHX3.1|LRKS6_ARATH	RecName: Full=L-type lectin-domain containing receptor kinase S.6; Short=LecRK-S.6; Flags: Precursor	0.49	UniRef90_UPI0002C36C7F	PREDICTED: L-type lectin-domain containing receptor kinase VIII.2-like n=1 Tax=Fragaria vesca subsp. vesca RepID=UPI0002C36C7F	0.76	_	_	_	_	_	_	_	None	_
isotig11448	18	2	50.66	4.81	0.00583707	0.0431646	3.26899	up	4.89224	yes	1053	isogroup06114	gi|255576995|ref|XP_002529382.1|	Endosomal P24A protein precursor, putative [Ricinus communis]	0.96	gi|13878805|sp|Q99805.1|TM9S2_HUMAN	RecName: Full=Transmembrane 9 superfamily member 2; AltName: Full=p76; Flags: Precursor	0.79	UniRef90_B9STR3	Endosomal P24A protein, putative n=1 Tax=Ricinus communis RepID=B9STR3_RICCO	0.96	GO:0009505;GO:0005794;GO:0016021;GO:0005886	_	_	_	_	_	_	None	_
isotig11451	68	6	191.37	14.44	2.40774e-05	0.000895877	3.70867	up	6.81615	yes	1053	isogroup06117	gi|118484502|gb|ABK94126.1|	unknown [Populus trichocarpa]	0.86	gi|73921673|sp|Q9LS01.1|AOC3_ARATH	RecName: Full=Allene oxide cyclase 3, chloroplastic; Flags: Precursor	0.82	UniRef90_A9PEG0	Putative uncharacterized protein n=4 Tax=Populus RepID=A9PEG0_POPTR	0.86	GO:0009535;GO:0009620;GO:0016853;GO:0009409;GO:0009651;GO:0009941;GO:0010319;GO:0005886;GO:0009570;GO:0009269	3694.gw1.IV.4073.1	SubName: Full=Putative uncharacterized protein;	0.8673	_	_	NOG264551	K10525	E5.3.99.6, aoc
isotig11479	18	2	50.95	4.84	0.00583707	0.0431646	3.26899	up	4.89224	yes	1047	isogroup06145	gi|225007940|gb|ACN78662.1|	endo-beta-mannanase [Actinidia arguta]	0.92	gi|75262587|sp|Q9FJZ3.1|MAN7_ARATH	RecName: Full=Mannan endo-1,4-beta-mannosidase 7; AltName: Full=Beta-mannanase 7; AltName: Full=Endo-beta-1,4-mannanase 7; Short=AtMAN7; Flags: Precursor	0.78	UniRef90_B0FPH4	Mannase n=2 Tax=Prunus RepID=B0FPH4_9ROSA	0.89	GO:0004553;GO:0005975	3694.grail3.0019022001	hypothetical protein	0.8833	COG3934	_	_	None	_
isotig11511	85	2	240.82	4.84	1.5198e-07	1.8673e-05	5.49422	up	7.06458	yes	1046	isogroup06177	gi|462395890|gb|EMJ01689.1|	hypothetical protein PRUPE_ppa011383mg [Prunus persica]	0.79	gi|232202|sp|P30109.1|GSTF1_TOBAC	RecName: Full=Glutathione S-transferase PARB; AltName: Full=GST class-phi	0.76	UniRef90_UPI0002C3395E	PREDICTED: glutathione S-transferase-like n=1 Tax=Fragaria vesca subsp. vesca RepID=UPI0002C3395E	0.8	GO:0005634;GO:0009409;GO:0042742;GO:0009579;GO:0080167;GO:0043295;GO:0009651;GO:0009941;GO:0016740;GO:0005886;GO:0010319;GO:0009570	29760.GSVIVG00027957001	SubName: Full=Chromosome chr7 scaffold_42, whole genome shotgun sequence;	0.8019	COG0625	KOG0867	_	K00799	E2.5.1.18, gst
isotig11526	20	1	56.88	2.43	0.00102803	0.0132232	4.25559	up	4.97117	yes	1042	isogroup06192	gi|508699180|gb|EOX91076.1|	Homeobox protein 24, putative [Theobroma cacao]	0.61	gi|73921131|sp|Q9SB61.1|Y4466_ARATH	RecName: Full=ZF-HD homeobox protein At4g24660; Short=AtHB-22	0.65	UniRef90_B9MXN6	Predicted protein n=1 Tax=Populus trichocarpa RepID=B9MXN6_POPTR	0.57	GO:0003677	_	_	_	_	_	_	None	_
isotig11543	18	2	51.59	4.9	0.00583707	0.0431646	3.26899	up	4.89224	yes	1034	isogroup06209	gi|462414763|gb|EMJ19500.1|	hypothetical protein PRUPE_ppa010782mg [Prunus persica]	0.78	_	_	_	UniRef90_UPI0002C3392D	PREDICTED: uncharacterized protein LOC101312492 n=1 Tax=Fragaria vesca subsp. vesca RepID=UPI0002C3392D	0.8	_	3694.estExt_Genewise1_v1.C_LG_XV3031	hypothetical protein	0.761	_	_	NOG258667;NOG253579	None	_
isotig11545	27	1	77.09	2.44	0.000195424	0.004051	4.68434	up	5.3972	yes	1038	isogroup06211	gi|225432800|ref|XP_002283487.1|	PREDICTED: transmembrane emp24 domain-containing protein A [Vitis vinifera]	0.93	gi|75273406|sp|Q9LIL4.1|P24B3_ARATH	RecName: Full=Transmembrane emp24 domain-containing protein p24beta3; AltName: Full=p24 family protein beta2; Short=p24beta2; AltName: Full=p24 family protein beta	0.91	UniRef90_D7T744	Putative uncharacterized protein n=1 Tax=Vitis vinifera RepID=D7T744_VITVI	0.93	GO:0006810;GO:0016021;GO:0005773	29760.GSVIVG00020062001	SubName: Full=Chromosome chr5 scaffold_2, whole genome shotgun sequence;	0.93	_	KOG1692	_	None	_
isotig11546	11	0	31.41	0	0.00416566	0.0341683	5.62778	up	4.02218	yes	1038	isogroup06212	gi|508776717|gb|EOY23973.1|	Basic helix-loop-helix DNA-binding superfamily protein [Theobroma cacao]	0.79	gi|75283539|sp|Q56XR0.1|BH071_ARATH	RecName: Full=Transcription factor bHLH71; AltName: Full=Basic helix-loop-helix protein 71; Short=AtbHLH71; Short=bHLH 71; AltName: Full=Transcription factor EN 17	0.81	UniRef90_B9MU35	Predicted protein n=1 Tax=Populus trichocarpa RepID=B9MU35_POPTR	0.78	_	3694.gw1.29.118.1	hypothetical protein	0.7982	_	_	NOG246341	None	_
isotig11552	32	1	91.45	2.44	5.68506e-05	0.00167917	4.92757	up	5.64024	yes	1037	isogroup06218	gi|462420536|gb|EMJ24799.1|	hypothetical protein PRUPE_ppa012494mg [Prunus persica]	0.76	gi|75161488|sp|Q8VYI9.1|NLTL5_ARATH	RecName: Full=Non-specific lipid-transfer protein-like protein At5g64080; Flags: Precursor	0.72	UniRef90_A9PDS7	Putative uncharacterized protein n=2 Tax=Populus trichocarpa RepID=A9PDS7_POPTR	0.68	GO:0008289;GO:0008233;GO:0006508;GO:0006869	59689.fgenesh2_kg.8__2419__AT5G64080.1	annotation not avaliable	0.8053	_	_	NOG254517	None	_
isotig11555	36	5	102.98	12.23	0.000851461	0.0116915	3.04593	up	5.94377	yes	1036	isogroup06221	gi|255564413|ref|XP_002523203.1|	protein phosphatases pp1 regulatory subunit, putative [Ricinus communis]	0.85	_	_	_	UniRef90_B9SAY0	Protein phosphatases pp1 regulatory subunit, putative n=1 Tax=Ricinus communis RepID=B9SAY0_RICCO	0.85	_	3694.estExt_fgenesh4_pg.C_LG_I2774	hypothetical protein	0.8129	_	KOG0531	_	None	_
isotig11563	83	4	236.97	9.76	6.62507e-07	5.9199e-05	4.54929	up	7.05984	yes	1038	isogroup06229	gi|255557387|ref|XP_002519724.1|	chlorophyll A/B binding protein, putative [Ricinus communis]	0.97	gi|115800|sp|P09756.1|CB23_SOYBN	RecName: Full=Chlorophyll a-b binding protein 3, chloroplastic; AltName: Full=LHCII type I CAB-3; Short=LHCP; Flags: Precursor	0.95	UniRef90_P09756	Chlorophyll a-b binding protein 3, chloroplastic n=64 Tax=Magnoliophyta RepID=CB23_SOYBN	0.95	GO:0016020;GO:0009765;GO:0046872;GO:0009507	29760.GSVIVG00003413001	SubName: Full=Chromosome undetermined scaffold_143, whole genome shotgun sequence;	0.947	_	_	NOG220557	K08912	LHCB1
isotig11574	411	24	1179.09	58.87	3.96467e-08	7.37081e-06	4.34805	up	9.39642	yes	1033	isogroup06240	gi|86156028|gb|ABC86745.1|	pollen-specific protein [Vitis pseudoreticulata]	0.82	gi|416731|sp|P33050.1|PSC13_MAIZE	RecName: Full=Pollen-specific protein C13; Flags: Precursor	0.63	UniRef90_Q2I307	Pollen-specific protein n=2 Tax=Vitis RepID=Q2I307_9ROSI	0.82	GO:0005615	29760.GSVIVG00015265001	SubName: Full=Putative uncharacterized protein (Chromosome chr18 scaffold_1, whole genome sh [...]	0.8176	_	_	NOG270759	K01834	gpmA, PGAM
isotig11592	48	11	138.24	27.09	0.00496338	0.0390027	2.36252	up	6.46434	yes	1029	isogroup06258	gi|255584317|ref|XP_002532894.1|	Cyclic nucleotide-gated ion channel, putative [Ricinus communis]	0.93	gi|38502856|sp|O65718.1|CNGC2_ARATH	RecName: Full=Cyclic nucleotide-gated ion channel 2; Short=AtCNGC2; AltName: Full=Cyclic nucleotide- and calmodulin-regulated ion channel 2; AltName: Full=Protein	0.86	UniRef90_B9T3S5	Cyclic nucleotide-gated ion channel, putative n=1 Tax=Ricinus communis RepID=B9T3S5_RICCO	0.93	GO:0055085;GO:0005216;GO:0016021;GO:0006811	_	_	_	_	_	_	K05391	CNGF
isotig11599	37	5	106.25	12.28	0.000727001	0.0104388	3.08521	up	5.97962	yes	1032	isogroup06265	gi|255557999|ref|XP_002520028.1|	AMP dependent CoA ligase, putative [Ricinus communis]	0.95	gi|18266852|sp|P31687.2|4CL2_SOYBN	RecName: Full=4-coumarate--CoA ligase 2; Short=4CL 2; AltName: Full=4-coumaroyl-CoA synthase 2; AltName: Full=Clone 4CL16	0.92	UniRef90_B9S209	AMP dependent CoA ligase, putative n=1 Tax=Ricinus communis RepID=B9S209_RICCO	0.95	GO:0047077;GO:0055114;GO:0016874	3694.grail3.0099003002	SubName: Full=Putative uncharacterized protein;	0.9278	COG0318	KOG1176	_	K01904	E6.2.1.12
isotig11602	26	3	74.95	7.39	0.00254733	0.0252062	3.26794	up	5.43838	yes	1028	isogroup06268	gi|508709637|gb|EOY01534.1|	Ileal sodium/bile acid cotransporter, putative [Theobroma cacao]	0.76	_	_	_	_	_	_	_	_	_	_	_	_	_	None	_
isotig11620	120	35	345.26	86.1	0.00585551	0.0431646	2.03467	up	7.8613	yes	1030	isogroup06286	gi|224119220|ref|XP_002331258.1|	predicted protein [Populus unknown [Populus trichocarpa]	0.97	gi|548774|sp|P35685.1|RL7A_ORYSJ	RecName: Full=60S ribosomal protein L7a	0.95	UniRef90_A9P8U0	Predicted protein n=5 Tax=Populus RepID=A9P8U0_POPTR	0.97	GO:0042254;GO:0005730;GO:0022625;GO:0005886;GO:0009507	3694.estExt_Genewise1_v1.C_1650011	SubName: Full=Putative uncharacterized protein;	0.977	COG1358	KOG3166	_	K02936	RP-L7Ae, RPL7A
isotig11636	129	24	372.6	59.27	0.000449567	0.00742667	2.67803	up	7.85802	yes	1026	isogroup06302	gi|255581937|ref|XP_002531767.1|	Photosystem I reaction center subunit V, chloroplast precursor, putative [Ricinus communis]	0.84	gi|20143884|sp|Q9S7N7.1|PSAG_ARATH	RecName: Full=Photosystem I reaction center subunit V, chloroplastic; AltName: Full=PSI-G; Flags: Precursor	0.82	UniRef90_B9T0J8	Photosystem I reaction center subunit V, chloroplast, putative n=1 Tax=Ricinus communis RepID=B9T0J8_RICCO	0.84	GO:0009773;GO:0009780;GO:0030003;GO:0042550;GO:0019344;GO:0030093;GO:0016168;GO:0009941;GO:0050821;GO:0070838	3702.AT1G55670.1-P	PSAG (PHOTOSYSTEM I SUBUNIT G); Encodes subunit G of photosystem I, an 11-kDa membrane prote [...]	0.8302	_	_	NOG223516	K08905	psaG
isotig11690	16	0	46.62	0	0.000726851	0.0104388	6.1592	up	4.57567	yes	1017	isogroup06356	_	_	_	_	_	_	_	_	_	_	_	_	_	_	_	_	None	_
isotig11692	10	0	29.05	0	0.00614931	0.0435392	5.49319	up	3.88155	yes	1020	isogroup06358	gi|462416727|gb|EMJ21464.1|	hypothetical protein PRUPE_ppa001091mg [Prunus persica]	0.71	_	_	_	UniRef90_UPI0002C31CA6	PREDICTED: uncharacterized protein LOC101313357 n=1 Tax=Fragaria vesca subsp. vesca RepID=UPI0002C31CA6	0.68	_	_	_	_	_	_	_	K08825	DYRK
isotig11696	29	0	84.59	0	1.79859e-05	0.000719131	7.0081	up	5.45449	yes	1016	isogroup06362	gi|118487314|gb|ABK95485.1|	unknown [Populus trichocarpa]	0.61	gi|119361083|sp|Q9C5S0.2|AGP9_ARATH	RecName: Full=Classical arabinogalactan protein 9; Flags: Precursor	0.46	UniRef90_UPI00023B223C	UPI00023B223C related cluster n=1 Tax=unknown RepID=UPI00023B223C	0.6	_	_	_	_	_	_	_	None	_
isotig11705	41	8	120.42	20.09	0.00271018	0.026661	2.58266	up	6.19736	yes	1009	isogroup06371	gi|449434792|ref|XP_004135180.1|	PREDICTED: 40S ribosomal protein S9-2-like [Cucumis sativus]	0.99	gi|75309179|sp|Q9FLF0.1|RS92_ARATH	RecName: Full=40S ribosomal protein S9-2	0.96	UniRef90_A5HSG2	Putative 40S ribosomal protein S9 n=1 Tax=Artemisia annua RepID=A5HSG2_ARTAN	0.97	GO:0042254;GO:0006412;GO:0003735;GO:0015935;GO:0019843	29760.GSVIVG00000124001	SubName: Full=Chromosome chr14 scaffold_21, whole genome shotgun sequence (Chromosome chr17 [...]	0.9777	COG0522	KOG3301	_	K02997	RP-S9e, RPS9
isotig11710	173	55	507.11	137.85	0.00736781	0.0499625	1.91356	up	8.41709	yes	1011	isogroup06376	gi|508786859|gb|EOY34115.1|	Actin depolymerizing factor 4 [Theobroma cacao]	0.99	gi|17366765|sp|Q9FVI1.1|ADF2_PETHY	RecName: Full=Actin-depolymerizing factor 2; Short=ADF-2	0.98	UniRef90_A9P876	Actin depolymerizing factor 1 n=17 Tax=eudicotyledons RepID=A9P876_POPTR	0.99	GO:0005634;GO:0009870;GO:0042742;GO:0006979;GO:0003779;GO:0046686;GO:0015629;GO:0030042;GO:0005739;GO:0005886;GO:0009507	3694.estExt_fgenesh4_pm.C_LG_I0696	SubName: Full=Putative uncharacterized protein;	0.9856	_	KOG1735	_	K05765	CFL
isotig11712	45	4	131.26	9.98	7.38123e-05	0.00199153	3.66942	up	6.21244	yes	1016	isogroup06378	gi|470115898|ref|XP_004294128.1|	PREDICTED: ras-related protein Rab11D-like [Fragaria vesca subsp. vesca]	0.95	gi|3024502|sp|Q40194.1|RB11D_LOTJA	RecName: Full=Ras-related protein Rab11D	0.89	UniRef90_Q8LJR6	GTP-binding protein n=10 Tax=rosids RepID=Q8LJR6_SOYBN	0.95	GO:0007264;GO:0005525;GO:0015031	29760.GSVIVG00027834001	SubName: Full=Putative uncharacterized protein (Chromosome chr19 scaffold_4, whole genome sh [...]	0.9381	COG1100	KOG0087	_	None	_
isotig11726	141	23	411.68	57.42	0.000182931	0.00391591	2.86683	up	7.96259	yes	1015	isogroup06392	gi|110083901|gb|ABG49123.1|	dehydroascorbate reductase [Malus domestica]	0.9	gi|75334429|sp|Q9FWR4.1|DHAR1_ARATH	RecName: Full=Glutathione S-transferase DHAR1, mitochondrial; AltName: Full=Chloride intracellular channel homolog 1; Short=CLIC homolog 1; AltName: Full=Glutathio	0.85	UniRef90_Q0ZNW5	Dehydroascorbate reductase n=11 Tax=Rosaceae RepID=Q0ZNW5_MALDO	0.9	GO:0019852;GO:0006749;GO:0006118;GO:0016740;GO:0045174;GO:0055114	3694.estExt_fgenesh4_pm.C_LG_X0841	SubName: Full=Putative uncharacterized protein;	0.8957	COG0625	KOG1422	_	None	_
isotig11727	69	11	201.46	27.46	0.000505369	0.00808078	2.88401	up	6.9185	yes	1015	isogroup06393	gi|224054362|ref|XP_002298222.1|	predicted protein [Populus predicted protein [Populus trichocarpa]	0.83	gi|133815|sp|P16180.1|RR17_ARATH	RecName: Full=30S ribosomal protein S17, chloroplastic; AltName: Full=CS17; Flags: Precursor	0.77	UniRef90_B9GG36	Predicted protein n=1 Tax=Populus trichocarpa RepID=B9GG36_POPTR	0.83	GO:0005840;GO:0042254;GO:0006412;GO:0003735	3694.estExt_Genewise1_v1.C_LG_I0230	hypothetical protein	0.8333	COG0186	KOG1740	_	K02961	RP-S17, rpsQ
isotig11750	219	27	641.94	67.67	1.46864e-05	0.000616461	3.27242	up	8.5579	yes	1011	isogroup06416	gi|462398437|gb|EMJ04105.1|	hypothetical protein PRUPE_ppa016099mg [Prunus persica]	0.8	gi|84028858|sp|Q8L3R2.2|CML41_ARATH	RecName: Full=Probable calcium-binding protein CML41; AltName: Full=Calmodulin-like protein 41	0.62	UniRef90_UPI0002C2EB25	PREDICTED: probable calcium-binding protein CML41-like n=1 Tax=Fragaria vesca subsp. vesca RepID=UPI0002C2EB25	0.82	_	29760.GSVIVG00025011001	SubName: Full=Chromosome chr4 scaffold_32, whole genome shotgun sequence;	0.8507	COG5126	KOG0027	_	K13448	CML
isotig11753	228	24	667.67	60.09	5.93266e-06	0.000301327	3.49859	up	8.5962	yes	1012	isogroup06419	gi|462408042|gb|EMJ13376.1|	hypothetical protein PRUPE_ppa012607mg [Prunus persica]	0.71	gi|6094241|sp|Q38740.1|SBP2_ANTMA	RecName: Full=Squamosa promoter-binding protein 2	0.63	UniRef90_B9N3H7	Putative uncharacterized protein n=1 Tax=Populus trichocarpa RepID=B9N3H7_POPTR	0.7	GO:0003677;GO:0005634	29760.GSVIVG00003071001	SubName: Full=Chromosome chr10 scaffold_138, whole genome shotgun sequence;	0.7937	_	_	NOG283776;NOG273896	None	_
isotig11757	157	35	462.49	88.16	0.00104444	0.0133904	2.42176	up	8.18175	yes	1006	isogroup06423	gi|297721793|ref|NP_001173260.1|	Os03g0141000 [Oryza sativa Japonica Group]	0.98	gi|2851508|sp|Q43291.2|RL211_ARATH	RecName: Full=60S ribosomal protein L21-1	0.95	UniRef90_Q9AV87	60S ribosomal protein L21 n=14 Tax=Poaceae RepID=Q9AV87_ORYSJ	0.99	GO:0042254;GO:0005730;GO:0006412;GO:0022625;GO:0005739;GO:0003735;GO:0009507	39947.LOC_Os03g04750.1	60S ribosomal protein L21-2, putative, expressed	0.9806	COG2139	KOG1732	_	K02889	RP-L21e, RPL21
isotig11780	14	1	41.2	2.52	0.00744743	0.0499625	3.74794	up	4.47265	yes	1007	isogroup06446	gi|449443560|ref|XP_004139545.1|	PREDICTED: rho GDP-dissociation inhibitor 1-like [Cucumis sativus]	0.76	gi|21759146|sp|Q9SFC6.1|GDIR_ARATH	RecName: Full=Rho GDP-dissociation inhibitor 1; Short=AtRhoGDI1; Short=Rho GDI-1	0.83	UniRef90_UPI0002B4D6A1	UPI0002B4D6A1 related cluster n=1 Tax=unknown RepID=UPI0002B4D6A1	0.76	GO:0005094;GO:0005737	3694.estExt_fgenesh4_pg.C_LG_XVI0082	hypothetical protein	0.799	_	KOG3205	_	K12462	ARHGDI, RHOGDI
isotig11795	32	2	93.8	5.01	0.000230561	0.00450989	4.09118	up	5.67952	yes	1011	isogroup06461	gi|462404878|gb|EMJ10342.1|	hypothetical protein PRUPE_ppa005818mg [Prunus persica]	0.89	gi|223635599|sp|A7PZL3.1|PGLR_VITVI	RecName: Full=Probable polygalacturonase; Short=PG; AltName: Full=Pectinase	0.63	UniRef90_D7TVE6	Putative uncharacterized protein n=1 Tax=Vitis vinifera RepID=D7TVE6_VITVI	0.83	GO:0005982;GO:0047911;GO:0005576;GO:0005985;GO:0004650	_	_	_	_	_	_	None	_
isotig11801	195	28	575.01	70.59	4.85372e-05	0.00150657	3.0532	up	8.4119	yes	1005	isogroup06467	gi|255557387|ref|XP_002519724.1|	chlorophyll A/B binding protein, putative [Ricinus communis]	0.97	gi|115800|sp|P09756.1|CB23_SOYBN	RecName: Full=Chlorophyll a-b binding protein 3, chloroplastic; AltName: Full=LHCII type I CAB-3; Short=LHCP; Flags: Precursor	0.95	UniRef90_P09756	Chlorophyll a-b binding protein 3, chloroplastic n=64 Tax=Magnoliophyta RepID=CB23_SOYBN	0.95	GO:0016020;GO:0009765;GO:0046872;GO:0009507	29760.GSVIVG00003413001	SubName: Full=Chromosome undetermined scaffold_143, whole genome shotgun sequence;	0.9432	_	_	NOG220557	K08912	LHCB1
isotig11803	33	3	97.41	7.57	0.000571838	0.00883367	3.60924	up	5.75949	yes	1004	isogroup06469	gi|462419995|gb|EMJ24258.1|	hypothetical protein PRUPE_ppa006982mg [Prunus persica]	0.87	gi|85687554|sp|O04373.2|ILL4_ARATH	RecName: Full=IAA-amino acid hydrolase ILR1-like 4; Flags: Precursor	0.7	UniRef90_UPI0001982A4B	UPI0001982A4B related cluster n=1 Tax=unknown RepID=UPI0001982A4B	0.82	GO:0016787;GO:0008152	29760.GSVIVG00028908001	SubName: Full=Chromosome chr1 scaffold_46, whole genome shotgun sequence;	0.8291	COG1473	_	_	K14664	ILR1
isotig11809	10	0	29.63	0	0.00614931	0.0435392	5.49319	up	3.88155	yes	1000	isogroup06475	gi|462413395|gb|EMJ18444.1|	hypothetical protein PRUPE_ppa003638mg [Prunus persica]	0.85	_	_	_	UniRef90_K4CBK4	Uncharacterized protein n=4 Tax=Solanum RepID=K4CBK4_SOLLC	0.85	GO:0005634;GO:0080167	3694.eugene3.00440011	hypothetical protein	0.8036	COG0477	_	_	None	_
isotig11810	10	0	29.63	0	0.00614931	0.0435392	5.49319	up	3.88155	yes	1000	isogroup06476	gi|508775631|gb|EOY22887.1|	F-box family protein, putative [Theobroma cacao]	0.49	_	_	_	UniRef90_B9I6Z5	Predicted protein n=1 Tax=Populus trichocarpa RepID=B9I6Z5_POPTR	0.52	_	_	_	_	_	_	_	None	_
isotig11814	34	5	100.96	12.69	0.00117645	0.0146065	2.964	up	5.86934	yes	998	isogroup06480	gi|356562846|ref|XP_003549679.1|	PREDICTED: geranylgeranyl diphosphate reductase, chloroplastic-like [Glycine max]	0.87	gi|75333617|sp|Q9CA67.1|CHLP_ARATH	RecName: Full=Geranylgeranyl diphosphate reductase, chloroplastic; AltName: Full=Geranylgeranyl reductase; Flags: Precursor	0.85	UniRef90_Q9XE94	Geranylgeranyl hydrogenase n=4 Tax=Papilionoideae RepID=Q9XE94_SOYBN	0.85	GO:0009535;GO:0016628;GO:0055114;GO:0000166;GO:0009941;GO:0015995;GO:0015979;GO:0045550	29760.GSVIVG00016328001	SubName: Full=Chromosome chr17 scaffold_12, whole genome shotgun sequence;	0.8681	COG0644	_	_	K10960	chlP, bchP
isotig11815	127	39	379.02	99.52	0.0066228	0.0463278	1.96134	up	7.95866	yes	993	isogroup06481	gi|224116704|ref|XP_002331857.1|	predicted protein [Populus predicted protein [Populus trichocarpa]	1	gi|27735239|sp|P49211.2|RL321_ARATH	RecName: Full=60S ribosomal protein L32-1	0.94	UniRef90_M0T6A2	Uncharacterized protein n=37 Tax=Eukaryota RepID=M0T6A2_MUSAC	0.95	GO:0042254;GO:0005730;GO:0006412;GO:0022625;GO:0003735	3694.estExt_Genewise1_v1.C_2040056	SubName: Full=Putative uncharacterized protein;	1	COG1717	KOG0878	_	K02912	RP-L32e, RPL32
isotig11823	10	0	29.75	0	0.00614931	0.0435392	5.49319	up	3.88155	yes	996	isogroup06489	_	_	_	_	_	_	_	_	_	_	_	_	_	_	_	_	None	_
isotig11824	46	8	135.91	20.21	0.00143305	0.0167189	2.74781	up	6.3423	yes	1003	isogroup06490	gi|357513083|ref|XP_003626830.1|	Uridylate kinase [Medicago unknown [Medicago truncatula]	0.89	gi|2497486|sp|O04905.1|KCY_ARATH	RecName: Full=UMP-CMP kinase; AltName: Full=Deoxycytidylate kinase; Short=CK; Short=dCMP kinase; AltName: Full=Uridine monophosphate/cytidine monophosphate kinase; Sh	0.88	UniRef90_B7FMF1	Uncharacterized protein n=1 Tax=Medicago truncatula RepID=B7FMF1_MEDTR	0.89	GO:0005634;GO:0005524;GO:0046939;GO:0006206;GO:0004127;GO:0046899	3694.estExt_Genewise1_v1.C_400378	SubName: Full=Putative uncharacterized protein;	0.9205	COG0563	KOG3079	_	K13800	CMPK1, UMPK
isotig11826	19	2	56.25	5.06	0.00455058	0.0368135	3.34604	up	4.9647	yes	1001	isogroup06492	gi|462419573|gb|EMJ23836.1|	hypothetical protein PRUPE_ppa008530mg [Prunus persica]	0.8	gi|75267749|sp|Q9ZPE4.1|FBW2_ARATH	RecName: Full=F-box protein FBW2; AltName: Full=SKP1-interacting partner 18	0.7	UniRef90_B9GUY3	Predicted protein n=1 Tax=Populus trichocarpa RepID=B9GUY3_POPTR	0.77	_	3694.estExt_fgenesh4_pm.C_LG_II0452	SubName: Full=Putative uncharacterized protein;	0.7865	_	KOG1947	_	None	_
isotig11844	36	0	106.79	0	3.54078e-06	0.000208817	7.31787	up	5.77349	yes	999	isogroup06510	gi|356498071|ref|XP_003517877.1|	PREDICTED: DUF246 domain-containing protein At1g04910-like [Glycine max]	0.89	_	_	_	UniRef90_K7K291	Uncharacterized protein n=2 Tax=Glycine max RepID=K7K291_SOYBN	0.89	_	_	_	_	_	_	_	None	_
isotig11873	84	11	251.45	28.15	0.000121962	0.00289446	3.16696	up	7.17363	yes	990	isogroup06539	gi|502158438|ref|XP_004511152.1|	PREDICTED: SUN domain-containing protein 1-like [Cicer arietinum]	0.91	gi|29428181|sp|Q20745.2|UNC84_CAEEL	RecName: Full=Nuclear migration and anchoring protein unc-84; AltName: Full=Uncoordinated protein 84	0.49	UniRef90_B9SBM5	Putative uncharacterized protein n=1 Tax=Ricinus communis RepID=B9SBM5_RICCO	0.87	_	3694.gw1.X.3248.1	hypothetical protein	0.8377	_	KOG2687	_	None	_
isotig11888	45	3	134.57	7.67	7.38123e-05	0.00199153	4.05407	up	6.1857	yes	991	isogroup06554	gi|470133791|ref|XP_004302743.1|	PREDICTED: uncharacterized protein LOC101294772 isoform 1 [Fragaria vesca subsp. vesca]	0.85	_	_	_	UniRef90_UPI0002C32C08	PREDICTED: uncharacterized protein LOC101294772 isoform 1 n=2 Tax=Fragaria vesca subsp. vesca RepID=UPI0002C32C08	0.85	GO:0016787	29760.GSVIVG00021335001	SubName: Full=Putative ripening-related protein (Chromosome chr8 scaffold_23, whole genome s [...]	0.8604	COG1011	KOG3109	_	K07025	K07025
isotig11890	193	30	577.15	76.71	8.55417e-05	0.00222239	2.93974	up	8.40983	yes	991	isogroup06556	gi|488468938|gb|AGL07711.1|	heat shock protein 70 [Ziziphus jujuba]	0.97	gi|75311168|sp|Q9LHA8.1|MD37C_ARATH	RecName: Full=Probable mediator of RNA polymerase II transcription subunit 37c; AltName: Full=Heat shock 70 kDa protein 4; AltName: Full=Heat shock cognate 70 kDa	0.92	UniRef90_H2KWK1	Heat shock cognate 70 kDa protein, putative, expressed n=3 Tax=BEP clade RepID=H2KWK1_ORYSJ	0.94	GO:0032440;GO:0005524;GO:0006950;GO:0055114	_	_	_	_	_	_	K03283	HSPA1_8
isotig11897	62	2	185.59	5.12	1.92464e-06	0.000130467	5.04045	up	6.61355	yes	990	isogroup06563	_	_	_	_	_	_	_	_	_	_	_	_	_	_	_	_	None	_
isotig11898	68	14	203.35	35.8	0.00194801	0.0213538	2.5226	up	6.94765	yes	991	isogroup06564	gi|449459224|ref|XP_004147346.1|	PREDICTED: 60S ribosomal protein L10-like [Cucumis sativus]	0.98	gi|18203445|sp|Q9SPB3.1|RL10_VITRI	RecName: Full=60S ribosomal protein L10; AltName: Full=QM protein homolog	0.96	UniRef90_I1MZN4	Uncharacterized protein n=4 Tax=Papilionoideae RepID=I1MZN4_SOYBN	0.96	GO:0032502;GO:0022625;GO:0005773;GO:0042254;GO:0005730;GO:0006412;GO:0003735;GO:0009941;GO:0005886;GO:0071493	3694.estExt_fgenesh4_pm.C_LG_XIX0276	SubName: Full=Putative uncharacterized protein;	0.9617	COG0197	KOG0857	_	K02866	RP-L10e, RPL10
isotig11899	34	5	101.98	12.82	0.00117645	0.0146065	2.964	up	5.86934	yes	988	isogroup06565	gi|470118216|ref|XP_004295230.1|	PREDICTED: uncharacterized protein YMR315W-like [Fragaria vesca subsp. vesca]	0.86	_	_	_	UniRef90_UPI0002C31C9B	PREDICTED: uncharacterized protein YMR315W-like n=1 Tax=Fragaria vesca subsp. vesca RepID=UPI0002C31C9B	0.86	GO:0000166;GO:0055114;GO:0016491	3702.AT3G20790.1-P	oxidoreductase family protein; oxidoreductase family protein; FUNCTIONS IN: electron carrier [...]	0.8316	COG0673	KOG2742	_	None	_
isotig11957	69	17	208.44	43.91	0.00356359	0.030986	2.26836	up	7.01141	yes	981	isogroup06623	gi|147845490|emb|CAN80613.1|	hypothetical protein VITISV_025451 [Vitis vinifera]	0.93	gi|730526|sp|P41127.1|RL131_ARATH	RecName: Full=60S ribosomal protein L13-1; AltName: Full=Protein BBC1 homolog	0.92	UniRef90_D7TF52	60S ribosomal protein L13 n=6 Tax=rosids RepID=D7TF52_VITVI	0.93	GO:0042254;GO:0005618;GO:0005730;GO:0006412;GO:0022625;GO:0003735;GO:0005886	29760.GSVIVG00001686001	RecName: Full=60S ribosomal protein L13;	0.9372	COG4352	KOG3295	_	K02873	RP-L13e, RPL13
isotig12004	29	4	88.15	10.4	0.00117558	0.0146065	3.03954	up	5.62538	yes	975	isogroup06670	gi|255549410|ref|XP_002515758.1|	conserved hypothetical protein [Ricinus communis]	0.68	_	_	_	UniRef90_B9RPT9	Putative uncharacterized protein n=1 Tax=Ricinus communis RepID=B9RPT9_RICCO	0.68	_	_	_	_	_	_	_	None	_
isotig12036	35	1	106.82	2.61	3.23096e-05	0.00112054	5.05598	up	5.76883	yes	971	isogroup06702	gi|508777751|gb|EOY25007.1|	Glycosyl hydrolase 9C2 [Theobroma cacao]	0.81	gi|75245751|sp|Q8L7I0.1|GUN19_ARATH	RecName: Full=Endoglucanase 19; AltName: Full=Endo-1,4-beta glucanase 19; Flags: Precursor	0.77	UniRef90_O23954	Endo-1,4-beta-glucanase (Fragment) n=1 Tax=Gossypium hirsutum RepID=O23954_GOSHI	0.81	GO:0030246;GO:0005982;GO:0005985;GO:0008810	_	_	_	_	_	_	None	_
isotig12056	31	1	94.81	2.61	6.91332e-05	0.00189634	4.8821	up	5.59474	yes	969	isogroup06722	gi|462420804|gb|EMJ25067.1|	hypothetical protein PRUPE_ppa010831mg [Prunus persica]	0.85	gi|75263009|sp|Q9FUS8.1|GSTUH_ARATH	RecName: Full=Glutathione S-transferase U17; Short=AtGSTU17; AltName: Full=GST class-tau member 17; AltName: Full=Glutathione S-transferase 30; AltName: Full=Prote	0.78	UniRef90_A5C352	Putative uncharacterized protein n=3 Tax=Vitis vinifera RepID=A5C352_VITVI	0.85	GO:0080167;GO:0060416;GO:0048527;GO:0009507;GO:0009704	29760.GSVIVG00028958001	SubName: Full=Chromosome chr1 scaffold_46, whole genome shotgun sequence;	0.871	COG0625	KOG0406	_	K00799	E2.5.1.18, gst
isotig12068	24	2	73.32	5.22	0.00141951	0.0166179	3.67953	up	5.28176	yes	970	isogroup06734	gi|502121024|ref|XP_004497162.1|	PREDICTED: proteasome subunit alpha type-5-like isoform X1 [Cicer arietinum]	0.97	gi|12229923|sp|Q9M4T8.1|PSA5_SOYBN	RecName: Full=Proteasome subunit alpha type-5; AltName: Full=20S proteasome alpha subunit E; AltName: Full=20S proteasome subunit alpha-5	0.96	UniRef90_O81149	Proteasome subunit alpha type-5-A n=50 Tax=Magnoliophyta RepID=PSA5A_ARATH	0.96	GO:0005634;GO:0019773;GO:0004298;GO:0006511;GO:0005737	29760.GSVIVG00033998001	RecName: Full=Proteasome subunit alpha type; EC=3.4.25.1;; The proteasome is a multicatalyti [...]	0.9661	COG0638	KOG0176	_	K02729	PSMA5
isotig12075	53	6	163.27	15.8	0.000139734	0.00316346	3.35049	up	6.48074	yes	962	isogroup06741	gi|470101554|ref|XP_004287235.1|	PREDICTED: probable protein phosphatase 2C 27-like [Fragaria vesca subsp. vesca]	0.94	gi|75289687|sp|Q69QZ0.1|P2C27_ORYSJ	RecName: Full=Probable protein phosphatase 2C 27; Short=OsPP2C27	0.88	UniRef90_UPI0002C36B78	PREDICTED: probable protein phosphatase 2C 27-like n=1 Tax=Fragaria vesca subsp. vesca RepID=UPI0002C36B78	0.94	GO:0008287;GO:0046872;GO:0006470;GO:0004722	3694.eugene3.01520038	hypothetical protein	0.9095	COG0631	KOG0698	_	None	_
isotig12108	12	0	37.08	0	0.00286389	0.0268518	5.75088	up	4.15063	yes	959	isogroup06774	gi|508776928|gb|EOY24184.1|	Ankyrin repeat family protein [Theobroma cacao]	0.54	_	_	_	UniRef90_G7L8Q1	Ankyrin repeat protein n=1 Tax=Medicago truncatula RepID=G7L8Q1_MEDTR	0.55	_	_	_	_	_	_	_	None	_
isotig12112	22	2	67.98	5.28	0.00222798	0.0233177	3.55522	up	5.16296	yes	959	isogroup06778	gi|462404791|gb|EMJ10255.1|	hypothetical protein PRUPE_ppa017030mg [Prunus persica]	0.89	gi|75169917|sp|Q9CAN3.1|SCL28_ARATH	RecName: Full=Scarecrow-like protein 28; Short=AtSCL28; AltName: Full=GRAS family protein 8; Short=AtGRAS-8	0.69	UniRef90_F6HUE7	Putative uncharacterized protein n=1 Tax=Vitis vinifera RepID=F6HUE7_VITVI	0.86	GO:0006355	_	_	_	_	_	_	None	_
isotig12126	10	0	30.93	0	0.00614931	0.0435392	5.49319	up	3.88155	yes	958	isogroup06792	gi|255545620|ref|XP_002513870.1|	Aspartic proteinase nepenthesin-2 precursor, putative [Ricinus communis]	0.63	_	_	_	UniRef90_B9RJF1	Aspartic proteinase nepenthesin-2, putative n=1 Tax=Ricinus communis RepID=B9RJF1_RICCO	0.63	GO:0016787	_	_	_	_	_	_	None	_
isotig12131	41	3	127.23	7.96	0.000132862	0.00305991	3.92047	up	6.05693	yes	955	isogroup06797	gi|118487111|gb|ABK95385.1|	unknown [Populus trichocarpa]	0.7	_	_	_	UniRef90_B9HUS3	Predicted protein n=2 Tax=Populus trichocarpa RepID=B9HUS3_POPTR	0.7	_	_	_	_	_	_	_	None	_
isotig12135	66	12	203.74	31.67	0.00104288	0.013385	2.69748	up	6.87821	yes	960	isogroup06801	gi|255582745|ref|XP_002532149.1|	Ribulose bisphosphate carboxylase small chain, chloroplast precursor, putative [Ricinus Ribulose bisphosphate carboxylase small	0.93	gi|266892|sp|P29684.1|RBS_HEVBR	RecName: Full=Ribulose bisphosphate carboxylase small chain, chloroplastic; Short=RuBisCO small subunit; Flags: Precursor	0.88	UniRef90_B9T1N0	Ribulose bisphosphate carboxylase small chain n=1 Tax=Ricinus communis RepID=B9T1N0_RICCO	0.93	GO:0009573;GO:0055114;GO:0016984;GO:0015977;GO:0004497;GO:0009853;GO:0046487;GO:0015979	3702.AT1G67090.1-P	RBCS1A (RIBULOSE BISPHOSPHATE CARBOXYLASE SMALL CHAIN 1A); copper ion binding / ribulose-bis [...]	0.8522	COG4451	_	_	K01602	rbcS
isotig12152	22	1	68.41	2.66	0.000621965	0.00934859	4.39162	up	5.10594	yes	953	isogroup06818	gi|462401011|gb|EMJ06568.1|	hypothetical protein PRUPE_ppa007247mg [Prunus persica]	0.82	gi|218551735|sp|P0C895.1|Y2010_ARATH	RecName: Full=LRR repeats and ubiquitin-like domain-containing protein At2g30105	0.76	UniRef90_UPI0002B48614	UPI0002B48614 related cluster n=1 Tax=unknown RepID=UPI0002B48614	0.82	_	29760.GSVIVG00024048001	SubName: Full=Chromosome chr6 scaffold_3, whole genome shotgun sequence;	0.8345	COG4886	KOG0619	_	None	_
isotig12177	61	14	189.49	37.18	0.00357675	0.030986	2.36643	up	6.81431	yes	954	isogroup06843	gi|470110594|ref|XP_004291565.1|	PREDICTED: uncharacterized protein LOC101295300 [Fragaria vesca subsp. vesca]	0.81	_	_	_	UniRef90_UPI0002C36270	PREDICTED: uncharacterized protein LOC101295300 n=1 Tax=Fragaria vesca subsp. vesca RepID=UPI0002C36270	0.81	_	29760.GSVIVG00033362001	SubName: Full=Chromosome chr19 scaffold_66, whole genome shotgun sequence;	0.8239	_	_	NOG290323	None	_
isotig12181	42	4	130.74	10.65	0.00011434	0.00274114	3.57041	up	6.11879	yes	952	isogroup06847	gi|462409682|gb|EMJ15016.1|	hypothetical protein PRUPE_ppa005609mg [Prunus persica]	0.88	gi|118595577|sp|Q8W033.2|AL3I1_ARATH	RecName: Full=Aldehyde dehydrogenase family 3 member I1, chloroplastic; Short=AtALDH3; Flags: Precursor	0.83	UniRef90_D7SWG5	Aldehyde dehydrogenase n=3 Tax=Vitis vinifera RepID=D7SWG5_VITVI	0.86	GO:0006558;GO:0009414;GO:0006094;GO:0006096;GO:0006547;GO:0055114;GO:0009737;GO:0004030;GO:0006081;GO:0006570;GO:0009507	29760.GSVIVG00019283001	SubName: Full=Chromosome chr7 scaffold_20, whole genome shotgun sequence;	0.8736	COG1012	KOG2456	_	K00128	E1.2.1.3
isotig12222	32	0	100.14	0	7.72046e-06	0.000365714	7.14907	up	5.59978	yes	947	isogroup06888	gi|462398094|gb|EMJ03762.1|	hypothetical protein PRUPE_ppa011422mg [Prunus persica]	0.84	_	_	_	UniRef90_UPI0002C2FC92	PREDICTED: uncharacterized protein LOC101295651 n=1 Tax=Fragaria vesca subsp. vesca RepID=UPI0002C2FC92	0.73	_	3694.estExt_fgenesh4_pm.C_1450005	hypothetical protein	0.8323	_	_	NOG238639	None	_
isotig12261	24	4	75.5	10.76	0.00383276	0.0328065	2.76886	up	5.38072	yes	942	isogroup06927	_	_	_	_	_	_	_	_	_	_	_	_	_	_	_	_	None	_
isotig12278	35	0	109.99	0	4.27844e-06	0.000234995	7.27748	up	5.73196	yes	943	isogroup06944	gi|462412153|gb|EMJ17202.1|	hypothetical protein PRUPE_ppa011935mg [Prunus persica]	0.79	gi|1352058|sp|P49680.1|IAA6_PEA	RecName: Full=Auxin-induced protein IAA6	0.7	UniRef90_UPI0002C31178	PREDICTED: auxin-induced protein AUX22-like n=1 Tax=Fragaria vesca subsp. vesca RepID=UPI0002C31178	0.7	GO:0005634;GO:0006355;GO:0009734;GO:0046983	3694.gw1.I.9580.1	annotation not avaliable	0.9104	_	_	NOG271069	K14484	IAA
isotig12281	12	0	37.91	0	0.00286389	0.0268518	5.75088	up	4.15063	yes	938	isogroup06947	gi|502131750|ref|XP_004501089.1|	PREDICTED: serine/threonine-protein kinase Aurora-1-like isoform X1 [Cicer arietinum]	0.86	gi|75335736|sp|Q9M077.1|AUR1_ARATH	RecName: Full=Serine/threonine-protein kinase Aurora-1; Short=AtAur1; AltName: Full=Aurora-like kinase 1	0.86	UniRef90_K7KU11	Uncharacterized protein n=13 Tax=rosids RepID=K7KU11_SOYBN	0.86	GO:0035175;GO:0005524;GO:0005730;GO:0009069;GO:0005819;GO:0043987	29760.GSVIVG00032134001	SubName: Full=Chromosome chr4 scaffold_6, whole genome shotgun sequence;	0.8605	COG0515	KOG0580	_	K08850	AURKX
isotig12282	12	0	37.79	0	0.00286389	0.0268518	5.75088	up	4.15063	yes	941	isogroup06948	gi|157831407|pdb|1HVQ|A	Chain A, Crystal Structures Of Hevamine, A Plant Defence Protein With Chitinase And Lysozyme Activity, And Its Complex With An Inhibitor A Chain A, Hevam	0.73	gi|20981684|sp|P23472.2|CHLY_HEVBR	RecName: Full=Hevamine-A; Includes: RecName: Full=Chitinase; Includes: RecName: Full=Lysozyme; Flags: Precursor	0.73	UniRef90_P23472	Hevamine-A n=1 Tax=Hevea brasiliensis RepID=CHLY_HEVBR	0.73	GO:0004553;GO:0005975;GO:0009057	29760.GSVIVG00006464001	RecName: Full=Acidic endochitinase; EC=3.2.1.14; Flags: Precursor;; Defense against chitin c [...]	0.7571	_	KOG4701	_	K01183	E3.2.1.14
isotig12292	17	0	53.48	0	0.000530405	0.00837008	6.24548	up	4.66528	yes	942	isogroup06958	gi|508720870|gb|EOY12767.1|	Diacylglycerol kinase 5 [Theobroma cacao]	0.77	gi|75168938|sp|Q9C5E5.1|DGK5_ARATH	RecName: Full=Diacylglycerol kinase 5; Short=AtDGK5; Short=DAG kinase 5; AltName: Full=Diglyceride kinase 5; Short=DGK 5	0.81	UniRef90_K7LUY7	Uncharacterized protein n=3 Tax=Glycine max RepID=K7LUY7_SOYBN	0.83	GO:0009395;GO:0004143;GO:0007205;GO:0016310;GO:0046486	29760.GSVIVG00029203001	SubName: Full=Chromosome chr12 scaffold_47, whole genome shotgun sequence;	0.8123	_	KOG1169	_	None	_
isotig12293	56	0	176.36	0	1.12212e-07	1.52131e-05	7.95206	up	6.42367	yes	941	isogroup06959	gi|255580704|ref|XP_002531174.1|	Disease resistance response protein, putative [Ricinus communis]	0.8	_	_	_	UniRef90_B9SYV5	Disease resistance response protein, putative n=1 Tax=Ricinus communis RepID=B9SYV5_RICCO	0.8	_	29760.GSVIVG00025422001	SubName: Full=Chromosome chr8 scaffold_34, whole genome shotgun sequence;	0.7884	_	_	NOG269627;NOG237038;NOG267770	None	_
isotig12341	15	1	47.54	2.71	0.00547934	0.0416155	3.84594	up	4.56826	yes	935	isogroup07007	gi|460373338|ref|XP_004232477.1|	PREDICTED: GDP-mannose 4,6 dehydratase 1-like [Solanum lycopersicum]	0.95	gi|9087168|sp|Q9SNY3.1|GMD1_ARATH	RecName: Full=GDP-mannose 4,6 dehydratase 1; AltName: Full=GDP-D-mannose dehydratase 1; Short=GMD 1	0.94	UniRef90_K4BAT7	Uncharacterized protein n=2 Tax=Solanum RepID=K4BAT7_SOLLC	0.95	GO:0009826;GO:0006000;GO:0009298;GO:0005829;GO:0000166;GO:0008446;GO:0006012;GO:0042351;GO:0050662	3694.gw1.VII.3899.1	SubName: Full=Putative uncharacterized protein;	0.9441	_	KOG1372	_	K01711	E4.2.1.47, gmd
isotig12342	189	44	600.97	119.62	0.0011466	0.0144334	2.36116	up	8.46079	yes	932	isogroup07008	gi|297740639|emb|CBI30821.3|	unnamed protein product [Vitis vinifera]	0.98	gi|75163941|sp|Q940S5.1|COPZ1_ARATH	RecName: Full=Coatomer subunit zeta-1; AltName: Full=Zeta-1-coat protein; AltName: Full=Zeta-COP 1	0.89	UniRef90_D7TJZ9	Putative uncharacterized protein n=3 Tax=rosids RepID=D7TJZ9_VITVI	0.98	GO:0006810	29760.GSVIVG00003398001	SubName: Full=Chromosome undetermined scaffold_143, whole genome shotgun sequence;	0.9767	COG5541	KOG3343	_	None	_
isotig12377	62	14	197.35	38.1	0.00327265	0.0291327	2.3898	up	6.83412	yes	931	isogroup07043	gi|224143973|ref|XP_002325142.1|	predicted protein [Populus unknown [Populus trichocarpa]	0.97	gi|3913711|sp|P81406.1|GAPN_PEA	RecName: Full=NADP-dependent glyceraldehyde-3-phosphate dehydrogenase; AltName: Full=Glyceraldehyde-3-phosphate dehydrogenase [NADP(+)]	0.97	UniRef90_Q9SNX8	NADP-dependent glyceraldehyde-3-phosphate dehydrogenase n=1 Tax=Apium graveolens RepID=GAPN_APIGR	0.97	GO:0008886;GO:0006096;GO:0005737;GO:0055114	3694.eugene3.00180991	SubName: Full=Putative uncharacterized protein;	0.9677	COG1012	KOG2450	_	K00131	E1.2.1.9, gapN
isotig12384	30	1	95.6	2.72	8.43945e-05	0.00220229	4.83514	up	5.54779	yes	930	isogroup07050	gi|217384814|gb|ACK43223.1|	alpha-expansin [Ziziphus jujuba]	0.98	gi|115502385|sp|O80622.2|EXP15_ARATH	RecName: Full=Expansin-A15; Short=AtEXPA15; AltName: Full=Alpha-expansin-15; Short=At-EXP15; Short=AtEx15; AltName: Full=Ath-ExpAlpha-1.3; Flags: Precursor	0.88	UniRef90_B7U8J2	Alpha-expansin n=6 Tax=core eudicotyledons RepID=B7U8J2_ZIZJJ	0.98	GO:0016020;GO:0009664;GO:0009505;GO:0005576;GO:0010119;GO:0006949;GO:0010114	3694.grail3.0154002001	SubName: Full=Putative uncharacterized protein;	0.9303	_	_	NOG259665;NOG298661;NOG224923	None	_
isotig12387	43	0	137.32	0	8.75702e-07	7.27387e-05	7.57273	up	6.03526	yes	928	isogroup07053	gi|470104067|ref|XP_004288436.1|	PREDICTED: uncharacterized protein LOC101298363 [Fragaria vesca subsp. vesca]	0.8	_	_	_	UniRef90_UPI0002C2DE17	PREDICTED: uncharacterized protein LOC101298363 n=1 Tax=Fragaria vesca subsp. vesca RepID=UPI0002C2DE17	0.8	_	_	_	_	_	_	_	None	_
isotig12392	26	2	82.94	5.45	0.000921321	0.0124479	3.79396	up	5.39171	yes	929	isogroup07058	gi|255585399|ref|XP_002533395.1|	ankyrin repeat-containing protein, putative [Ricinus communis]	0.55	_	_	_	UniRef90_B9T576	Ankyrin repeat-containing protein, putative n=1 Tax=Ricinus communis RepID=B9T576_RICCO	0.55	_	_	_	_	_	_	_	None	_
isotig12401	10	0	32.18	0	0.00614931	0.0435392	5.49319	up	3.88155	yes	921	isogroup07067	gi|225429690|ref|XP_002280069.1|	PREDICTED: LRR receptor-like serine/threonine-protein kinase ERECTA [Vitis vinifera]	0.79	gi|75319658|sp|Q42371.1|ERECT_ARATH	RecName: Full=LRR receptor-like serine/threonine-protein kinase ERECTA; AltName: Full=Protein QUANTITATIVE RESISTANCE TO PLECTOSPHAERELLA 1; AltName: Full=Protein	0.81	UniRef90_A5BSC4	Putative uncharacterized protein n=1 Tax=Vitis vinifera RepID=A5BSC4_VITVI	0.79	GO:0050832;GO:0032440;GO:0001558;GO:0005524;GO:0051302;GO:0009069;GO:2000027;GO:0006468;GO:0009965;GO:0055114;GO:0010103;GO:0004674;GO:0016021;GO:0005739;GO:0030155	29760.GSVIVG00032282001	SubName: Full=Chromosome chr4 scaffold_6, whole genome shotgun sequence;	0.8623	COG0515	KOG1187	_	None	_
isotig12418	34	0	108.93	0	5.18875e-06	0.000272006	7.23594	up	5.68921	yes	925	isogroup07084	gi|225447211|ref|XP_002277476.1|	PREDICTED: (RS)-norcoclaurine 6-O-methyltransferase [Vitis vinifera]	0.68	gi|29839289|sp|Q43047.1|COMT3_POPKI	RecName: Full=Caffeic acid 3-O-methyltransferase 3; Short=CAOMT-3; Short=COMT-3; AltName: Full=S-adenosysl-L-methionine:caffeic acid 3-O-methyltransferase 1	0.53	UniRef90_B9RW39	O-methyltransferase, putative n=1 Tax=Ricinus communis RepID=B9RW39_RICCO	0.64	GO:0008168	_	_	_	_	_	_	None	_
isotig12430	75	9	240.54	24.68	9.30196e-05	0.00236969	3.28569	up	6.99595	yes	924	isogroup07096	gi|332149395|dbj|BAK20223.1|	plasma membrane intrinsic protein 2 [Ziziphus jujuba]	0.98	gi|32363433|sp|Q9SV31.1|PIP25_ARATH	RecName: Full=Probable aquaporin PIP2-5; AltName: Full=Plasma membrane intrinsic protein 2-5; Short=AtPIP2;5; AltName: Full=Plasma membrane intrinsic protein 2d; S	0.9	UniRef90_F2Z6X3	Plasma membrane intrinsic protein 2 n=1 Tax=Ziziphus jujuba RepID=F2Z6X3_ZIZJJ	0.98	GO:0006810;GO:0016021;GO:0005215	3702.AT3G54820.1-P	PIP2;5 (PLASMA MEMBRANE INTRINSIC PROTEIN 2;5); water channel; PLASMA MEMBRANE INTRINSIC PRO [...]	0.8989	COG0580	KOG0223	_	K09872	PIP
isotig12437	39	2	125.08	5.48	6.80293e-05	0.00188358	4.37476	up	5.9566	yes	924	isogroup07103	gi|508774872|gb|EOY22128.1|	Reversibly glycosylated polypeptide 3 [Theobroma cacao]	0.94	gi|34582497|sp|O04300.1|UPTG_PEA	RecName: Full=Alpha-1,4-glucan-protein synthase [UDP-forming]	0.92	UniRef90_B9RLK7	Alpha-1,4-glucan-protein synthase [UDP-forming]	0.94	GO:0008466;GO:0030244;GO:0016866	29760.GSVIVG00000015001	SubName: Full=Chromosome chr17 scaffold_101, whole genome shotgun sequence;	0.9409	_	_	NOG82578	K13379	RGP, UTM
isotig12461	53	5	170.72	13.77	5.9769e-05	0.00171625	3.60102	up	6.45869	yes	920	isogroup07127	gi|381216466|gb|AFG16923.1|	profilin [Quercus suber]	0.99	gi|14423860|sp|Q9M7N0.1|PROF3_HEVBR	RecName: Full=Profilin-3; AltName: Full=Pollen allergen Hev b 8.0201; AltName: Allergen=Hev b 8.0201	0.98	UniRef90_Q9M7N0	Profilin-3 n=11 Tax=core eudicotyledons RepID=PROF3_HEVBR	0.98	GO:0009826;GO:0003779;GO:0009524;GO:0008154;GO:0005730;GO:0005618;GO:0005819;GO:0005886;GO:0009507	3694.estExt_fgenesh4_pm.C_LG_III0133	RecName: Full=Profilin;; Binds to actin and affects the structure of the cytoskeleton. At hi [...]	0.9695	_	KOG1755	_	K05759	PFN
isotig12465	29	5	93.41	13.77	0.00276276	0.0268518	2.73616	up	5.66494	yes	920	isogroup07131	gi|442558067|gb|AGC55236.1|	TT12a [Gossypium arboreum]	0.82	gi|27151710|sp|Q9LYT3.1|TT12_ARATH	RecName: Full=Protein TRANSPARENT TESTA 12; AltName: Full=MATE efflux family protein TT12; AltName: Full=Protein DTX41	0.77	UniRef90_L7UT00	TT12a n=1 Tax=Gossypium arboreum RepID=L7UT00_GOSAR	0.82	GO:0009705;GO:0010023;GO:0006885;GO:0006812;GO:0015299;GO:0015238;GO:0010231;GO:0006855	3694.eugene3.00051145	hypothetical protein	0.8108	COG0534	_	_	K03327	TC.MATE, SLC47A, norM, mdtK, dinF
isotig12469	14	0	45.05	0	0.00140897	0.0166179	5.96944	up	4.37833	yes	921	isogroup07135	gi|356502018|ref|XP_003519819.1|	PREDICTED: uncharacterized protein LOC100797400 [Glycine max]	0.71	_	_	_	UniRef90_I1J5A3	Uncharacterized protein n=2 Tax=Glycine max RepID=I1J5A3_SOYBN	0.81	_	_	_	_	_	_	_	None	_
isotig12476	53	3	171.28	8.29	2.19975e-05	0.000841512	4.28904	up	6.41351	yes	917	isogroup07142	gi|508724024|gb|EOY15921.1|	Uncharacterized protein TCM_034844 [Theobroma cacao]	0.57	gi|75216575|sp|Q9ZT16.1|AGP4_ARATH	RecName: Full=Classical arabinogalactan protein 4; Flags: Precursor	0.53	UniRef90_B9H6Z4	Predicted protein n=1 Tax=Populus trichocarpa RepID=B9H6Z4_POPTR	0.51	_	_	_	_	_	_	_	None	_
isotig12490	72	15	229.43	40.87	0.00128706	0.0158674	2.5071	up	7.03354	yes	930	isogroup07156	gi|508713247|gb|EOY05144.1|	Serine hydroxymethyltransferase 4 isoform 1 [Theobroma cacao]	0.95	gi|75318092|sp|O23254.1|GLYC4_ARATH	RecName: Full=Serine hydroxymethyltransferase 4; Short=AtSHMT4; AltName: Full=Glycine hydroxymethyltransferase 4; AltName: Full=Serine methylase 4	0.92	UniRef90_M0T4Q0	Uncharacterized protein n=1 Tax=Musa acuminata subsp. malaccensis RepID=M0T4Q0_MUSAC	0.94	GO:0009555;GO:0008168;GO:0006563;GO:0004372;GO:0046686;GO:0006544;GO:0010197;GO:0035999;GO:0005886;GO:0032259;GO:0030170	29760.GSVIVG00031662001	RecName: Full=Serine hydroxymethyltransferase; EC=2.1.2.1;	0.9235	COG0112	KOG2467	_	K00600	glyA, SHMT
isotig12497	15	0	48.42	0	0.00100641	0.0131457	6.06744	up	4.48028	yes	918	isogroup07163	gi|428135665|gb|AFY97686.1|	peroxidase 3 [Pyrus pyrifolia]	0.78	gi|75263813|sp|Q9LEH3.1|PER15_IPOBA	RecName: Full=Peroxidase 15; Short=Prx15; AltName: Full=Anionic peroxidase; Flags: Precursor	0.77	UniRef90_K9UQY5	Peroxidase 3 n=1 Tax=Pyrus pyrifolia RepID=K9UQY5_PYRPY	0.78	GO:0006804;GO:0006979;GO:0046872;GO:0020037;GO:0004601;GO:0055114	3694.estExt_fgenesh4_pg.C_LG_III1871	SubName: Full=Peroxidase; EC=1.11.1.7;	0.7716	_	_	NOG277794	K00430	E1.11.1.7
isotig12503	17	1	55.06	2.77	0.00304285	0.0275868	4.02398	up	4.74277	yes	915	isogroup07169	gi|462404392|gb|EMJ09949.1|	hypothetical protein PRUPE_ppa015987mg [Prunus persica]	0.88	gi|75173220|sp|Q9FYC7.1|PDAT2_ARATH	RecName: Full=Putative phospholipid:diacylglycerol acyltransferase 2; Short=AtPDAT2	0.79	UniRef90_F6GW64	Putative uncharacterized protein n=3 Tax=Vitis vinifera RepID=F6GW64_VITVI	0.86	GO:0042967;GO:0008374;GO:0006629	_	_	_	_	_	_	K00679	E2.3.1.158
isotig12516	14	0	45.44	0	0.00140897	0.0166179	5.96944	up	4.37833	yes	913	isogroup07182	gi|255569285|ref|XP_002525610.1|	conserved hypothetical protein [Ricinus communis]	0.77	_	_	_	UniRef90_B9SHZ1	Putative uncharacterized protein n=1 Tax=Ricinus communis RepID=B9SHZ1_RICCO	0.77	_	29760.GSVIVG00024145001	SubName: Full=Chromosome chr6 scaffold_3, whole genome shotgun sequence;	0.7543	_	_	NOG296504	None	_
isotig12521	15	1	48.64	2.77	0.00547934	0.0416155	3.84594	up	4.56826	yes	914	isogroup07187	gi|462415152|gb|EMJ19889.1|	hypothetical protein PRUPE_ppa008726mg [Prunus persica]	0.88	_	_	_	UniRef90_UPI0002C3641B	PREDICTED: methionine adenosyltransferase 2 subunit beta-like n=1 Tax=Fragaria vesca subsp. vesca RepID=UPI0002C3641B	0.89	GO:0030639;GO:0045226;GO:0019872;GO:0009225;GO:0000166;GO:0016740;GO:0008831	29760.GSVIVG00026764001	SubName: Full=Chromosome chr15 scaffold_40, whole genome shotgun sequence;	0.8925	COG1091	KOG1430	_	None	_
isotig12524	24	0	77.82	0	5.79138e-05	0.00167917	6.73742	up	5.17498	yes	914	isogroup07190	gi|255545216|ref|XP_002513669.1|	conserved hypothetical protein [Ricinus communis]	0.7	_	_	_	UniRef90_B9RIV0	Putative uncharacterized protein n=1 Tax=Ricinus communis RepID=B9RIV0_RICCO	0.7	_	3694.gw1.XII.1644.1	hypothetical protein	0.7703	_	_	NOG295377	None	_
isotig12531	25	3	82.14	8.43	0.00311863	0.0279516	3.21185	up	5.38621	yes	902	isogroup07197	gi|508780562|gb|EOY27818.1|	Ribosomal protein L32e isoform 1 [Theobroma cacao]	1	gi|27735239|sp|P49211.2|RL321_ARATH	RecName: Full=60S ribosomal protein L32-1	0.94	UniRef90_M0T6A2	Uncharacterized protein n=37 Tax=Eukaryota RepID=M0T6A2_MUSAC	0.98	GO:0042254;GO:0005730;GO:0006412;GO:0022625;GO:0003735	3694.estExt_Genewise1_v1.C_2040056	SubName: Full=Putative uncharacterized protein;	1	COG1717	KOG0878	_	K02912	RP-L32e, RPL32
isotig12538	15	1	48.8	2.78	0.00547934	0.0416155	3.84594	up	4.56826	yes	911	isogroup07204	gi|302143856|emb|CBI22717.3|	unnamed protein product [Vitis vinifera]	0.77	_	_	_	UniRef90_F6H6M8	Putative uncharacterized protein n=2 Tax=Vitis vinifera RepID=F6H6M8_VITVI	0.77	_	_	_	_	_	_	_	K01280	TPP2
isotig12556	122	36	398.62	100.57	0.00629707	0.0444488	2.01814	up	7.88864	yes	907	isogroup07222	gi|508703345|gb|EOX95241.1|	Secretion-associated RAS super family 2 isoform 2 [Theobroma cacao]	0.91	gi|3334323|sp|O04834.1|SAR1A_ARATH	RecName: Full=GTP-binding protein SAR1A	0.91	UniRef90_M0S4F3	Uncharacterized protein n=1 Tax=Musa acuminata subsp. malaccensis RepID=M0S4F3_MUSAC	0.91	GO:0006886;GO:0005783;GO:0005794;GO:0005525;GO:0016192	59689.scaffold_604077.1	annotation not avaliable	0.8989	COG1100	KOG0077	_	K07953	SAR1
isotig12565	300	13	976.98	36.2	1.03677e-08	2.65829e-06	4.76503	up	8.92292	yes	910	isogroup07231	gi|470126668|ref|XP_004299305.1|	PREDICTED: glucan endo-1,3-beta-glucosidase-like protein 3-like [Fragaria vesca subsp. vesca]	0.68	gi|75203196|sp|Q9SD84.1|E13L3_ARATH	RecName: Full=Glucan endo-1,3-beta-glucosidase-like protein 3; Flags: Precursor	0.67	UniRef90_UPI0002C2FE93	PREDICTED: glucan endo-1,3-beta-glucosidase-like protein 3-like n=1 Tax=Fragaria vesca subsp. vesca RepID=UPI0002C2FE93	0.68	GO:0071944	_	_	_	_	_	_	None	_
isotig12568	20	1	65.13	2.78	0.00102803	0.0132232	4.25559	up	4.97117	yes	910	isogroup07234	gi|462419426|gb|EMJ23689.1|	hypothetical protein PRUPE_ppa004126mg [Prunus persica]	0.81	_	_	_	UniRef90_UPI0002C33F71	PREDICTED: acyl-CoA-binding domain-containing protein 4-like n=1 Tax=Fragaria vesca subsp. vesca RepID=UPI0002C33F71	0.8	_	_	_	_	_	_	_	None	_
isotig12591	19	0	62.15	0	0.00021796	0.00432073	6.40394	up	4.8297	yes	906	isogroup07257	gi|462398106|gb|EMJ03774.1|	hypothetical protein PRUPE_ppa011493mg [Prunus persica]	0.57	_	_	_	UniRef90_UPI0002C34F4C	PREDICTED: uncharacterized protein LOC101305000 n=1 Tax=Fragaria vesca subsp. vesca RepID=UPI0002C34F4C	0.52	GO:0045892;GO:0009744;GO:0016036;GO:0019375;GO:0009813;GO:0010224	_	_	_	_	_	_	None	_
isotig12610	40	2	131.13	5.61	4.92269e-05	0.00151601	4.41107	up	5.99223	yes	904	isogroup07276	gi|378556261|gb|AFC17960.1|	squamosa promoter binding protein-like 8 [Betula platyphylla]	0.91	gi|67461535|sp|Q8GXL3.2|SPL8_ARATH	RecName: Full=Squamosa promoter-binding-like protein 8	0.95	UniRef90_H9CNK3	Squamosa promoter binding protein-like 8 n=1 Tax=Betula platyphylla RepID=H9CNK3_BETPL	0.91	GO:0009554;GO:0005634;GO:0003677;GO:0009556	3694.gw1.40.81.1	hypothetical protein	0.9651	_	_	NOG262953	None	_
isotig12616	10	0	32.82	0	0.00614931	0.0435392	5.49319	up	3.88155	yes	903	isogroup07282	gi|225450069|ref|XP_002274267.1|	PREDICTED: DNA topoisomerase 2-like [Vitis vinifera]	0.74	gi|6094496|sp|O24308.1|TOP2_PEA	RecName: Full=DNA topoisomerase 2; AltName: Full=DNA topoisomerase II; AltName: Full=PsTopII	0.47	UniRef90_F6HBC4	DNA topoisomerase 2 n=1 Tax=Vitis vinifera RepID=F6HBC4_VITVI	0.74	GO:0043229;GO:0000166;GO:0006265;GO:0003916	_	_	_	_	_	_	K03164	TOP2
isotig12619	19	0	62.49	0	0.00021796	0.00432073	6.40394	up	4.8297	yes	901	isogroup07285	gi|470127442|ref|XP_004299678.1|	PREDICTED: short-chain dehydrogenase reductase 3b-like [Fragaria vesca subsp. vesca]	0.66	gi|75306631|sp|Q94K41.1|SDR3B_ARATH	RecName: Full=Short-chain dehydrogenase reductase 3b; Short=AtSDR3b	0.58	UniRef90_UPI0002C2E836	PREDICTED: short-chain dehydrogenase reductase 3b-like n=2 Tax=Fragaria vesca subsp. vesca RepID=UPI0002C2E836	0.66	_	_	_	_	_	_	_	None	_
isotig12624	30	6	98.56	16.85	0.0047504	0.0376299	2.53417	up	5.74544	yes	902	isogroup07290	gi|508713247|gb|EOY05144.1|	Serine hydroxymethyltransferase 4 isoform 1 [Theobroma cacao]	0.96	gi|75318092|sp|O23254.1|GLYC4_ARATH	RecName: Full=Serine hydroxymethyltransferase 4; Short=AtSHMT4; AltName: Full=Glycine hydroxymethyltransferase 4; AltName: Full=Serine methylase 4	0.94	UniRef90_O23254	Serine hydroxymethyltransferase n=4 Tax=Arabidopsis RepID=O23254_ARATH	0.94	GO:0009555;GO:0008168;GO:0006563;GO:0004372;GO:0046686;GO:0006544;GO:0010197;GO:0035999;GO:0005886;GO:0032259;GO:0030170	3694.estExt_fgenesh4_pm.C_LG_I0969	RecName: Full=Serine hydroxymethyltransferase; EC=2.1.2.1;; Interconversion of serine and gl [...]	0.9585	COG0112	KOG2467	_	K00600	glyA, SHMT
isotig12631	23	3	75.48	8.42	0.00472911	0.0375369	3.09269	up	5.27601	yes	903	isogroup07297	_	_	_	_	_	_	_	_	_	_	_	_	_	_	_	_	None	_
isotig12638	28	2	92.1	5.62	0.000608346	0.0092348	3.89999	up	5.49402	yes	901	isogroup07304	gi|225444377|ref|XP_002267414.1|	PREDICTED: thiazole biosynthetic enzyme, chloroplastic [Vitis vinifera]	0.91	gi|378524328|sp|F6H7K5.1|THI42_VITVI	RecName: Full=Thiamine thiazole synthase 2, chloroplastic; AltName: Full=Thiazole biosynthetic enzyme 2; Flags: Precursor	0.91	UniRef90_F6H7K5	Thiamine thiazole synthase 2, chloroplastic n=2 Tax=Vitis vinifera RepID=THI42_VITVI	0.91	GO:0009409;GO:0042803;GO:0009579;GO:0009228;GO:0008270;GO:0018131;GO:0005739;GO:0009941;GO:0006974;GO:0010319;GO:0009570	_	_	_	_	_	_	K03146	thi1
isotig12647	25	0	82.87	0	4.53239e-05	0.0014294	6.79577	up	5.2353	yes	894	isogroup07313	gi|508776577|gb|EOY23833.1|	Galactosyltransferase family protein isoform 1 [Theobroma cacao]	0.98	gi|75192409|sp|Q9MAP8.1|B3GT6_ARATH	RecName: Full=Probable beta-1,3-galactosyltransferase 6	0.96	UniRef90_B9GJ49	Predicted protein n=1 Tax=Populus trichocarpa RepID=B9GJ49_POPTR	0.97	GO:0006486;GO:0005794;GO:0030206;GO:0016021;GO:0047220	3694.fgenesh4_pm.C_LG_I001236	hypothetical protein	0.9707	_	KOG2288	_	None	_
isotig12665	10	0	33.07	0	0.00614931	0.0435392	5.49319	up	3.88155	yes	896	isogroup07331	gi|502144355|ref|XP_004505667.1|	PREDICTED: gamma aminobutyrate transaminase 1, mitochondrial-like [Cicer arietinum]	0.86	gi|75147511|sp|Q84P52.1|GATP3_SOLLC	RecName: Full=Gamma aminobutyrate transaminase 3, chloroplastic; AltName: Full=Gamma-aminobutyrate transaminase isozyme 3; Short=LeGABA-TP3; Short=SlGABA-T3; Flags	0.85	UniRef90_I1LIN0	Uncharacterized protein n=4 Tax=Glycine max RepID=I1LIN0_SOYBN	0.85	GO:0003992;GO:0000051;GO:0008152;GO:0030170;GO:0009507	3694.grail3.0024013201	4-aminobutyrate:pyruvate transaminase (EC:2.6.1.19)	0.8442	COG0161	KOG1404	_	None	_
isotig12676	12	0	39.82	0	0.00286389	0.0268518	5.75088	up	4.15063	yes	893	isogroup07342	gi|462399675|gb|EMJ05343.1|	hypothetical protein PRUPE_ppa021998mg [Prunus persica]	0.77	_	_	_	UniRef90_F6HLF9	Putative uncharacterized protein n=7 Tax=Vitis vinifera RepID=F6HLF9_VITVI	0.8	_	29760.GSVIVG00025424001	SubName: Full=Chromosome chr8 scaffold_34, whole genome shotgun sequence;	0.7957	_	_	NOG237038;NOG267770	None	_
isotig12685	18	1	59.47	2.82	0.00229484	0.0233745	4.10538	up	4.82288	yes	897	isogroup07351	gi|462419595|gb|EMJ23858.1|	hypothetical protein PRUPE_ppa004963mg [Prunus persica]	0.95	gi|75221518|sp|Q43870.1|APS2_ARATH	RecName: Full=ATP sulfurylase 2; Flags: Precursor	0.93	UniRef90_UPI0002B49020	UPI0002B49020 related cluster n=2 Tax=unknown RepID=UPI0002B49020	0.94	GO:0000103;GO:0006144;GO:0004781	_	_	_	_	_	_	K13811	PAPSS
isotig12692	79	6	262.17	17.02	7.66182e-06	0.000365714	3.92432	up	7.02078	yes	893	isogroup07358	gi|255553155|ref|XP_002517620.1|	conserved hypothetical protein [Ricinus communis]	0.8	_	_	_	UniRef90_B9RV51	Putative uncharacterized protein n=1 Tax=Ricinus communis RepID=B9RV51_RICCO	0.8	_	29760.GSVIVG00038509001	SubName: Full=Chromosome chr16 scaffold_94, whole genome shotgun sequence;	0.7987	_	_	NOG258667;NOG253579	None	_
isotig12696	12	0	39.82	0	0.00286389	0.0268518	5.75088	up	4.15063	yes	893	isogroup07362	gi|356522355|ref|XP_003529812.1|	PREDICTED: uncharacterized protein LOC100791706 [Glycine max]	0.71	_	_	_	UniRef90_K7KZE8	Uncharacterized protein n=1 Tax=Glycine max RepID=K7KZE8_SOYBN	0.71	_	_	_	_	_	_	_	None	_
isotig12705	14	1	46.83	2.86	0.00744743	0.0499625	3.74794	up	4.47265	yes	886	isogroup07371	gi|114804256|ref|YP_762252.1|	RNA polymerase beta' subunit-1 [Morus indica]	0.91	gi|122166814|sp|Q09X26.1|RPOC1_MORIN	RecName: Full=DNA-directed RNA polymerase subunit beta'; AltName: Full=PEP; AltName: Full=Plastid-encoded RNA polymerase subunit beta'; Short=RNA polymerase subun	0.91	UniRef90_G1D749	DNA-directed RNA polymerase n=2 Tax=Acalypheae RepID=G1D749_RICCO	0.89	GO:0003899;GO:0003677;GO:0005730;GO:0006144;GO:0006206;GO:0006351;GO:0009507	3702.ATCG00180.1-P	unknown protein; RNA polymerase beta' subunit-1 ; DNA-dependent RNA polymerase catalyzes the [...]	0.9031	_	KOG0261	_	K03046	rpoC
isotig12724	13	0	43.58	0	0.00199604	0.0214225	5.86429	up	4.26884	yes	884	isogroup07390	gi|269854053|gb|ACZ51240.1|	3-ketoacyl-CoA synthase [Arachis hypogaea]	0.92	gi|75315046|sp|Q9XF43.1|KCS6_ARATH	RecName: Full=3-ketoacyl-CoA synthase 6; Short=KCS-6; AltName: Full=Cuticular protein 1; AltName: Full=Very long-chain fatty acid condensing enzyme 6; Short=VLCFA c	0.89	UniRef90_G7ZZE4	3-ketoacyl-CoA synthase n=2 Tax=Papilionoideae RepID=G7ZZE4_MEDTR	0.91	GO:0016020;GO:0016747;GO:0006633	3694.eugene3.00101184	SubName: Full=Putative uncharacterized protein;	0.917	COG3424	_	_	K15397	KCS
isotig12756	26	5	87.06	14.32	0.0057595	0.0431646	2.57992	up	5.52716	yes	885	isogroup07422	_	_	_	_	_	_	_	_	_	_	_	_	_	_	_	_	K14423	SMO1
isotig12769	14	0	46.88	0	0.00140897	0.0166179	5.96944	up	4.37833	yes	885	isogroup07435	gi|508705818|gb|EOX97714.1|	Pathogenesis-related thaumatin superfamily protein isoform 2 [Theobroma cacao]	0.78	gi|25091401|sp|O80327.1|TLP1_PYRPY	RecName: Full=Thaumatin-like protein 1; Flags: Precursor	0.67	UniRef90_I1LPR0	Uncharacterized protein n=1 Tax=Glycine max RepID=I1LPR0_SOYBN	0.77	_	59689.scaffold_700057.1	annotation not avaliable	0.7629	_	_	NOG232493;NOG256383;NOG280139	None	_
isotig12775	18	2	60.14	5.71	0.00583707	0.0431646	3.26899	up	4.89224	yes	887	isogroup07441	gi|255558168|ref|XP_002520111.1|	homeobox protein, putative [Ricinus communis]	0.82	gi|118573191|sp|Q8LC03.2|ATB13_ARATH	RecName: Full=Homeobox-leucine zipper protein ATHB-13; AltName: Full=HD-ZIP protein ATHB-13; AltName: Full=Homeodomain transcription factor ATHB-13	0.75	UniRef90_B9S292	Homeobox protein, putative n=3 Tax=rosids RepID=B9S292_RICCO	0.82	GO:0006355;GO:0000976;GO:0009739;GO:0009965;GO:0009744;GO:0005667;GO:0048826;GO:0045449;GO:0003700	29760.GSVIVG00037014001	SubName: Full=Chromosome chr1 scaffold_84, whole genome shotgun sequence;	0.8297	_	KOG0483	_	K09338	HD-ZIP
isotig12807	35	6	117.2	17.18	0.00212562	0.0223854	2.75501	up	5.93948	yes	885	isogroup07473	gi|225457365|ref|XP_002284796.1|	PREDICTED: peptidyl-prolyl cis-trans isomerase NIMA-interacting 4-like isoform 2 [Vitis vinifera]	0.93	gi|226712005|sp|A4IKU2.1|PRSA_GEOTN	RecName: Full=Foldase protein PrsA; Flags: Precursor	0.68	UniRef90_I1KCV0	Uncharacterized protein n=3 Tax=Glycine max RepID=I1KCV0_SOYBN	0.87	GO:0006457;GO:0003755;GO:0000413	3694.gw1.1023.10.1	annotation not avaliable	0.9537	COG0760	KOG3258	_	K09579	PIN4
isotig12815	21	4	70.56	11.49	0.00728936	0.0498712	2.57814	up	5.21179	yes	882	isogroup07481	gi|470148495|ref|XP_004309797.1|	PREDICTED: uncharacterized protein LOC101303872 [Fragaria vesca subsp. vesca]	0.58	_	_	_	UniRef90_UPI0002C32868	PREDICTED: uncharacterized protein LOC101303872 n=1 Tax=Fragaria vesca subsp. vesca RepID=UPI0002C32868	0.58	_	_	_	_	_	_	_	None	_
isotig12844	39	0	131.04	0	2.04881e-06	0.000137305	7.43265	up	5.89146	yes	882	isogroup07510	gi|508712352|gb|EOY04249.1|	Allene oxide cyclase 4 isoform 1 [Theobroma cacao]	0.9	gi|73921672|sp|Q9LS02.1|AOC2_ARATH	RecName: Full=Allene oxide cyclase 2, chloroplastic; Flags: Precursor	0.73	UniRef90_F1DRC0	Allene oxide cyclase n=1 Tax=Camellia sinensis RepID=F1DRC0_CAMSI	0.92	GO:0009535;GO:0009620;GO:0016853;GO:0009409;GO:0009651;GO:0009941;GO:0010319;GO:0005886;GO:0009570;GO:0009269	3694.gw1.IV.4073.1	SubName: Full=Putative uncharacterized protein;	0.8919	_	_	NOG264551	K10525	E5.3.99.6, aoc
isotig12845	14	1	47.09	2.88	0.00744743	0.0499625	3.74794	up	4.47265	yes	881	isogroup07511	gi|462399703|gb|EMJ05371.1|	hypothetical protein PRUPE_ppa017002mg [Prunus persica]	0.61	gi|75266731|sp|Q9SZ06.1|EF109_ARATH	RecName: Full=Ethylene-responsive transcription factor ERF109	0.78	UniRef90_UPI0002C2F95E	PREDICTED: ethylene-responsive transcription factor ERF109-like n=1 Tax=Fragaria vesca subsp. vesca RepID=UPI0002C2F95E	0.59	_	_	_	_	_	_	_	None	_
isotig12862	12	0	40.64	0	0.00286389	0.0268518	5.75088	up	4.15063	yes	875	isogroup07528	gi|147822332|emb|CAN72907.1|	hypothetical protein VITISV_033868 [Vitis vinifera]	0.77	_	_	_	UniRef90_F6HHY8	Putative uncharacterized protein n=3 Tax=Vitis vinifera RepID=F6HHY8_VITVI	0.77	_	29760.GSVIVG00010221001	SubName: Full=Chromosome undetermined scaffold_2023, whole genome shotgun sequence;	0.7711	_	_	NOG248634;NOG273607	None	_
isotig12876	72	7	241.64	20.09	3.23953e-05	0.00112054	3.57747	up	6.91016	yes	883	isogroup07542	gi|462401643|gb|EMJ07200.1|	hypothetical protein PRUPE_ppa012312mg [Prunus persica]	0.77	_	_	_	UniRef90_UPI0002C30703	PREDICTED: uncharacterized protein LOC101302722 n=1 Tax=Fragaria vesca subsp. vesca RepID=UPI0002C30703	0.77	_	29760.GSVIVG00037323001	SubName: Full=Putative uncharacterized protein (Chromosome undetermined scaffold_87, whole g [...]	0.7546	_	_	NOG292930	None	_
isotig12912	96	9	326.63	26.18	1.46565e-05	0.000616461	3.64088	up	7.32591	yes	871	isogroup07578	gi|462424473|gb|EMJ28736.1|	hypothetical protein PRUPE_ppa012809mg [Prunus persica]	0.86	gi|75163188|sp|Q93VR4.1|ML423_ARATH	RecName: Full=MLP-like protein 423	0.77	UniRef90_B9HVC5	Predicted protein n=1 Tax=Populus trichocarpa RepID=B9HVC5_POPTR	0.82	GO:0016020;GO:0006952;GO:0009607	3694.estExt_Genewise1_v1.C_LG_X6115	hypothetical protein	0.8188	_	_	NOG218894	None	_
isotig12918	16	0	54.56	0	0.000726851	0.0104388	6.1592	up	4.57567	yes	869	isogroup07584	gi|508707882|gb|EOX99778.1|	K-box region and MADS-box transcription factor family protein isoform 1 [Theobroma cacao]	0.86	gi|1345965|sp|Q03489.2|AGL9_PETHY	RecName: Full=Agamous-like MADS-box protein AGL9 homolog; AltName: Full=Floral homeotic protein FBP2; AltName: Full=Floral-binding protein 2	0.81	UniRef90_I6MN91	SEPALLATA3 n=2 Tax=rosids RepID=I6MN91_GOSHI	0.83	GO:0003677;GO:0005667;GO:0006355;GO:0045449;GO:0003700;GO:0046983	29760.GSVIVG00002777001	SubName: Full=Chromosome chr1 scaffold_136, whole genome shotgun sequence;	0.75	COG5068	KOG0014	_	None	_
isotig12933	33	3	112.41	8.74	0.000571838	0.00883367	3.60924	up	5.75949	yes	870	isogroup07599	gi|462416937|gb|EMJ21674.1|	hypothetical protein PRUPE_ppa011831mg [Prunus persica]	0.76	gi|112717|sp|P17407.1|21KD_DAUCA	RecName: Full=21 kDa protein; AltName: Full=1.2 protein; Flags: Precursor	0.81	UniRef90_K7YBJ3	Pectin methylesterase inhibitor (Fragment) n=1 Tax=Ziziphus jujuba RepID=K7YBJ3_ZIZJJ	0.93	GO:0046872;GO:0008152;GO:0016491	29760.GSVIVG00029882001	SubName: Full=Putative ripening-related protein (Putative uncharacterized protein) (Chromoso [...]	0.7557	_	_	NOG251411	None	_
isotig12946	11	0	37.47	0	0.00416566	0.0341683	5.62778	up	4.02218	yes	870	isogroup07612	gi|462409493|gb|EMJ14827.1|	hypothetical protein PRUPE_ppa002088mg [Prunus persica]	0.96	gi|75127758|sp|Q6R2J8.1|SRF8_ARATH	RecName: Full=Protein STRUBBELIG-RECEPTOR FAMILY 8; AltName: Full=Leucine-rich repeat receptor kinase-like protein SRF8; Flags: Precursor	0.94	UniRef90_B9RXF7	Serine/threonine-protein kinase PBS1, putative n=1 Tax=Ricinus communis RepID=B9RXF7_RICCO	0.95	GO:0004703;GO:0005524;GO:0009069;GO:0016021;GO:0006468	29760.GSVIVG00011506001	SubName: Full=Chromosome chr10 scaffold_312, whole genome shotgun sequence;	0.9536	_	KOG1187	_	None	_
isotig13019	13	0	44.9	0	0.00199604	0.0214225	5.86429	up	4.26884	yes	858	isogroup07685	gi|224135163|ref|XP_002321999.1|	predicted protein [Populus predicted protein [Populus trichocarpa]	0.92	gi|75311823|sp|Q9M3B0.1|PME34_ARATH	RecName: Full=Probable pectinesterase/pectinesterase inhibitor 34; Includes: RecName: Full=Pectinesterase inhibitor 34; AltName: Full=Pectin methylesterase inhibit	0.88	UniRef90_B9IDR8	Pectinesterase n=1 Tax=Populus trichocarpa RepID=B9IDR8_POPTR	0.92	GO:0005982;GO:0045330;GO:0005985;GO:0030599;GO:0005618;GO:0045490;GO:0004857;GO:0043086;GO:0042545	3694.gw1.XV.413.1	pectinesterase family protein (EC:3.1.1.11)	0.9251	COG4677	_	_	None	_
isotig13035	132	27	454.86	79.55	0.000644319	0.00963212	2.54302	up	7.91096	yes	860	isogroup07701	gi|255560157|ref|XP_002521096.1|	cytochrome B5 isoform 1, putative [Ricinus communis]	0.96	gi|1345882|sp|P49098.1|CYB5_TOBAC	RecName: Full=Cytochrome b5	0.95	UniRef90_B9S527	Cytochrome B5 isoform 1, putative n=2 Tax=Euphorbiaceae RepID=B9S527_RICCO	0.96	GO:0020037;GO:0042742;GO:0009325;GO:0046872;GO:0022900;GO:0006807;GO:0016021;GO:0005789;GO:0009703	3694.eugene3.00002479	SubName: Full=Putative uncharacterized protein;	0.9474	COG5274	KOG0537	_	None	_
isotig13036	38	8	131.1	23.6	0.00463965	0.0373293	2.47366	up	6.103	yes	859	isogroup07702	gi|470103214|ref|XP_004288038.1|	PREDICTED: caltractin-like [Fragaria vesca subsp. vesca]	0.92	gi|729051|sp|P41210.1|CATR_ATRNU	RecName: Full=Caltractin; AltName: Full=Centrin	0.92	UniRef90_UPI0002C31312	PREDICTED: caltractin-like n=1 Tax=Fragaria vesca subsp. vesca RepID=UPI0002C31312	0.92	GO:0032440;GO:0005815;GO:0006281;GO:0055114;GO:0005737;GO:0007067;GO:0005509;GO:0051301;GO:0005886	3694.estExt_fgenesh4_pg.C_LG_V0513	hypothetical protein	0.9226	COG5126	KOG0028	_	K13448	CML
isotig13061	22	0	75.72	0	9.63608e-05	0.002408	6.61312	up	5.0464	yes	861	isogroup07727	gi|225445116|ref|XP_002283822.1|	PREDICTED: uncharacterized protein LOC100261221 [Vitis vinifera]	0.78	_	_	_	UniRef90_F6HGL5	Putative uncharacterized protein n=1 Tax=Vitis vinifera RepID=F6HGL5_VITVI	0.78	_	29760.GSVIVG00016676001	SubName: Full=Chromosome chr11 scaffold_13, whole genome shotgun sequence;	0.7862	_	_	NOG224453	None	_
isotig13084	42	8	146.09	23.79	0.00237875	0.0241042	2.61724	up	6.22751	yes	852	isogroup07750	gi|196166898|gb|ACG70968.1|	cyclophilin [Ziziphus jujuba]	0.99	gi|84028861|sp|Q38867.2|CP19C_ARATH	RecName: Full=Peptidyl-prolyl cis-trans isomerase CYP19-3; Short=PPIase CYP19-3; AltName: Full=Cyclophilin of 19 kDa 3; AltName: Full=Cyclophilin-4; AltName: Full=	0.9	UniRef90_B5LWR0	Peptidyl-prolyl cis-trans isomerase n=2 Tax=fabids RepID=B5LWR0_ZIZJJ	0.99	GO:0006457;GO:0003755;GO:0046686;GO:0000413	3694.estExt_fgenesh4_pm.C_LG_XIX0027	RecName: Full=Peptidyl-prolyl cis-trans isomerase; EC=5.2.1.8;	0.9298	COG0652	KOG0865	_	K01802	E5.2.1.8
isotig13098	36	5	125.37	14.89	0.000851461	0.0116915	3.04593	up	5.94377	yes	851	isogroup07764	gi|225439982|ref|XP_002281255.1|	PREDICTED: 60S ribosomal protein L12 [Vitis vinifera]	0.83	gi|6094002|sp|O50003.1|RL12_PRUAR	RecName: Full=60S ribosomal protein L12	0.81	UniRef90_K7LQG0	Uncharacterized protein n=39 Tax=Magnoliophyta RepID=K7LQG0_SOYBN	0.83	GO:0016020;GO:0009409;GO:0005773;GO:0042254;GO:0005730;GO:0008270;GO:0006412;GO:0003735;GO:0022626;GO:0009507	29760.GSVIVG00023193001	SubName: Full=Putative uncharacterized protein (Chromosome chr8 scaffold_29, whole genome sh [...]	0.8253	COG0080	KOG0886	_	K02870	RP-L12e, RPL12
isotig13126	27	4	94.13	11.92	0.00208845	0.0221125	2.93728	up	5.53232	yes	850	isogroup07792	gi|449461347|ref|XP_004148403.1|	PREDICTED: glutamyl-tRNA reductase 1, chloroplastic-like [Cucumis sativus]	0.94	gi|2495155|sp|P93111.1|HEM11_CUCSA	RecName: Full=Glutamyl-tRNA reductase 1, chloroplastic; Short=GluTR; Flags: Precursor	0.94	UniRef90_P93111	Glutamyl-tRNA reductase 1, chloroplastic n=3 Tax=Cucumis sativus RepID=HEM11_CUCSA	0.94	GO:0050661;GO:0006979;GO:0008883;GO:0009416;GO:0006782;GO:0055114;GO:0015995	_	_	_	_	_	_	K02492	hemA
isotig13138	53	4	183.06	11.81	2.19975e-05	0.000841512	3.9044	up	6.43629	yes	858	isogroup07804	gi|482569970|gb|EOA34158.1|	hypothetical protein CARUB_v10021660mg, partial [Capsella rubella]	0.99	gi|27805477|sp|P59226.2|H32_ARATH	RecName: Full=Histone H3.2; AltName: Full=Histone H3.1 H32_MAIZE RecName: Full=Histone H3.2 H32_PETCR RecName: Full=H	0.99	UniRef90_P59226	Histone H3.2 n=35 Tax=Spermatophyta RepID=H32_ARATH	0.99	GO:0005634;GO:0003677;GO:0046982;GO:0006334;GO:0000786	4558.Sb10g004100.1	annotation not avaliable	0.9853	COG2036	KOG1745	_	K11253	H3
isotig13142	54	13	188.27	38.75	0.00525962	0.0411115	2.29606	up	6.64837	yes	850	isogroup07808	gi|462420493|gb|EMJ24756.1|	hypothetical protein PRUPE_ppa013722mg [Prunus persica]	0.77	gi|75162405|sp|Q8W453.1|DIR1_ARATH	RecName: Full=Putative lipid-transfer protein DIR1; AltName: Full=Protein DEFECTIVE IN INDUCED RESISTANCE 1; Flags: Precursor	0.56	UniRef90_B9SUL9	Lipid binding protein, putative n=2 Tax=Ricinus communis RepID=B9SUL9_RICCO	0.78	_	3694.estExt_Genewise1_v1.C_LG_XIV3201	SubName: Full=Putative uncharacterized protein;	0.7653	_	_	NOG280690	None	_
isotig13143	24	4	84.17	11.99	0.00383276	0.0328065	2.76886	up	5.38072	yes	845	isogroup07809	gi|502171133|ref|XP_004514994.1|	PREDICTED: uncharacterized protein LOC101515532 [Cicer arietinum]	0.88	_	_	_	UniRef90_F6HE85	Putative uncharacterized protein n=1 Tax=Vitis vinifera RepID=F6HE85_VITVI	0.95	GO:0009507	29760.GSVIVG00013872001	SubName: Full=Chromosome chr16 scaffold_10, whole genome shotgun sequence;	0.9457	_	KOG2313	_	None	_
isotig13157	103	9	359.11	26.83	8.27407e-06	0.000388815	3.74219	up	7.42111	yes	850	isogroup07823	gi|255585716|ref|XP_002533540.1|	SP1L, putative [Ricinus SP1L, putative [Ricinus communis]	0.83	gi|391359333|sp|B3H4F1.1|SP1L1_ARATH	RecName: Full=Protein SPIRAL1-like 1	0.66	UniRef90_B9T5M1	SP1L, putative n=1 Tax=Ricinus communis RepID=B9T5M1_RICCO	0.83	_	3694.eugene3.00170507	hypothetical protein	0.819	_	_	NOG252783	None	_
isotig13158	36	4	125.81	11.95	0.000343491	0.00612931	3.34931	up	5.91138	yes	848	isogroup07824	gi|225437515|ref|XP_002275221.1|	PREDICTED: dnaJ homolog subfamily B member 11 [Vitis vinifera]	0.94	gi|81885840|sp|Q6TUG0.1|DJB11_RAT	RecName: Full=DnaJ homolog subfamily B member 11; AltName: Full=ER-associated DNAJ; AltName: Full=ER-associated Hsp40 co-chaperone; AltName: Full=ER-associated dnaJ	0.64	UniRef90_A5BIW0	Putative uncharacterized protein n=1 Tax=Vitis vinifera RepID=A5BIW0_VITVI	0.94	GO:0005788;GO:0006457;GO:0051082;GO:0005886	29760.GSVIVG00028084001	SubName: Full=Putative uncharacterized protein (Chromosome chr7 scaffold_42, whole genome sh [...]	0.9409	COG0484	KOG0714;KOG0713	_	K09517	DNAJB11
isotig13161	10	0	35.07	0	0.00614931	0.0435392	5.49319	up	3.88155	yes	845	isogroup07827	gi|462417040|gb|EMJ21777.1|	hypothetical protein PRUPE_ppa000113mg [Prunus persica]	0.85	gi|308153456|sp|Q7LBC6.2|KDM3B_HUMAN	RecName: Full=Lysine-specific demethylase 3B; AltName: Full=JmjC domain-containing histone demethylation protein 2B; AltName: Full=Jumonji domain-containing prote	0.64	UniRef90_F6H781	Putative uncharacterized protein n=1 Tax=Vitis vinifera RepID=F6H781_VITVI	0.82	GO:0003677;GO:0008270	15368.BRADI3G01060.1	annotation not avaliable	0.8074	_	KOG1356	_	None	_
isotig13173	26	1	90.97	2.99	0.000243817	0.00466854	4.63036	up	5.34337	yes	847	isogroup07839	gi|449464192|ref|XP_004149813.1|	PREDICTED: 60S ribosomal protein L23a-like [Cucumis sativus]	0.96	gi|73914091|sp|Q8LD46.2|R23A1_ARATH	RecName: Full=60S ribosomal protein L23a-1; Short=AtRPL23A-1	0.91	UniRef90_B7FGR0	60S ribosomal protein L23a n=2 Tax=Medicago truncatula RepID=B7FGR0_MEDTR	0.94	GO:0005840;GO:0042254;GO:0000166;GO:0006412;GO:0003735	3694.estExt_fgenesh4_pg.C_LG_X1891	SubName: Full=Putative uncharacterized protein;	0.9281	COG0089	KOG1751	_	K02893	RP-L23Ae, RPL23A
isotig13181	25	2	87.57	5.99	0.00114105	0.0144072	3.73788	up	5.33776	yes	846	isogroup07847	gi|470117753|ref|XP_004295014.1|	PREDICTED: arabinogalactan peptide 14-like [Fragaria vesca subsp. vesca]	0.9	gi|75180637|sp|Q9LVC0.1|AGP14_ARATH	RecName: Full=Arabinogalactan peptide 14; Short=AG-peptide 14; Flags: Precursor	0.77	UniRef90_UPI0002C32E35	PREDICTED: arabinogalactan peptide 14-like n=1 Tax=Fragaria vesca subsp. vesca RepID=UPI0002C32E35	0.9	_	3694.eugene3.00010033	SubName: Full=Putative uncharacterized protein;	0.9138	_	_	NOG252798;NOG252185	None	_
isotig13200	63	3	220.95	9	5.95245e-06	0.000301327	4.53742	up	6.65585	yes	845	isogroup07866	gi|470101642|ref|XP_004287279.1|	PREDICTED: uncharacterized protein LOC101309478 [Fragaria vesca subsp. vesca]	0.65	gi|1709767|sp|Q00451.1|PRF1_SOLLC	RecName: Full=36.4 kDa proline-rich protein	0.52	UniRef90_UPI0002C2F7A0	PREDICTED: uncharacterized protein LOC101309478 n=1 Tax=Fragaria vesca subsp. vesca RepID=UPI0002C2F7A0	0.65	_	_	_	_	_	_	_	None	_
isotig13256	32	4	113.03	12.08	0.000681598	0.0100619	3.18051	up	5.75481	yes	839	isogroup07922	gi|508706526|gb|EOX98422.1|	RING/U-box superfamily protein, putative isoform 1 [Theobroma cacao]	0.59	_	_	_	UniRef90_B9SNB5	Putative uncharacterized protein n=1 Tax=Ricinus communis RepID=B9SNB5_RICCO	0.58	_	_	_	_	_	_	_	None	_
isotig13261	28	3	98.9	9.06	0.00171843	0.019396	3.37396	up	5.53748	yes	839	isogroup07927	_	_	_	_	_	_	_	_	_	_	_	_	_	_	_	_	None	_
isotig13265	68	0	240.76	0	2.28675e-08	4.73196e-06	8.23114	up	6.70854	yes	837	isogroup07931	gi|449526892|ref|XP_004170447.1|	PREDICTED: 23 kDa jasmonate-induced protein-like [Cucumis sativus]	0.66	gi|400094|sp|P32024.1|JI23_HORVU	RecName: Full=23 kDa jasmonate-induced protein	0.59	UniRef90_UPI0002B45BEB	UPI0002B45BEB related cluster n=2 Tax=unknown RepID=UPI0002B45BEB	0.66	_	_	_	_	_	_	_	None	_
isotig13335	23	0	82.02	0	7.44607e-05	0.00199153	6.67661	up	5.11209	yes	831	isogroup08001	gi|470118934|ref|XP_004295574.1|	PREDICTED: uncharacterized protein LOC101309140 [Fragaria vesca subsp. vesca]	0.93	gi|75273319|sp|Q9LI74.1|CHUP1_ARATH	RecName: Full=Protein CHUP1, chloroplastic; AltName: Full=Protein CHLOROPLAST UNUSUAL POSITIONING 1	0.74	UniRef90_UPI0002C35525	PREDICTED: uncharacterized protein LOC101309140 n=1 Tax=Fragaria vesca subsp. vesca RepID=UPI0002C35525	0.93	_	29760.GSVIVG00035896001	SubName: Full=Chromosome chr10 scaffold_81, whole genome shotgun sequence;	0.9403	_	_	NOG294470	None	_
isotig13354	100	15	357.91	45.9	0.000142939	0.00322364	2.97976	up	7.44878	yes	828	isogroup08020	gi|730557|sp|P40590.1|RL34_PEA	RecName: Full=60S ribosomal protein L34 ribosomal protein L34 homolog [Pisum sativum]	0.98	gi|730557|sp|P40590.1|RL34_PEA	RecName: Full=60S ribosomal protein L34	0.98	UniRef90_Q42351	60S ribosomal protein L34-1 n=52 Tax=Magnoliophyta RepID=RL341_ARATH	0.95	GO:0042254;GO:0005730;GO:0006412;GO:0022625;GO:0003735;GO:0005886;GO:0009507	29760.GSVIVG00036964001	SubName: Full=Putative uncharacterized protein (Chromosome chr14 scaffold_21, whole genome s [...]	0.9684	COG2174	KOG1790	_	K02915	RP-L34e, RPL34
isotig13383	52	9	186.56	27.61	0.00110051	0.0140331	2.75924	up	6.5206	yes	826	isogroup08049	gi|255538960|ref|XP_002510545.1|	Chaperone protein dnaJ 11, chloroplast precursor, putative [Ricinus communis]	0.63	gi|66774118|sp|Q9FYB5.2|DNJ11_ARATH	RecName: Full=Chaperone protein dnaJ 11, chloroplastic; Short=AtDjC11; Short=AtJ11; Flags: Precursor	0.59	UniRef90_B9R8A2	Chaperone protein dnaJ 11, chloroplast, putative n=1 Tax=Ricinus communis RepID=B9R8A2_RICCO	0.63	GO:0005634;GO:0009536	59689.scaffold_700501.1	annotation not avaliable	0.7639	COG2214;COG0484	KOG0712	_	None	_
isotig13385	14	0	50.47	0	0.00140897	0.0166179	5.96944	up	4.37833	yes	822	isogroup08051	gi|508703303|gb|EOX95199.1|	Histone H1, putative [Theobroma cacao]	0.67	gi|62286644|sp|Q9M5W4.1|H1_EUPES	RecName: Full=Histone H1	0.65	UniRef90_B9GSE9	Histone H1 n=1 Tax=Populus trichocarpa RepID=B9GSE9_POPTR	0.73	GO:0005694	_	_	_	_	_	_	K11275	H1_5
isotig13459	68	3	244.86	9.24	3.45984e-06	0.000207151	4.64722	up	6.7634	yes	823	isogroup08125	gi|462422173|gb|EMJ26436.1|	hypothetical protein PRUPE_ppa001811mg [Prunus persica]	0.91	gi|75321844|sp|Q5XF57.1|Y5576_ARATH	RecName: Full=Probable receptor-like serine/threonine-protein kinase At5g57670	0.63	UniRef90_B9H7J5	Predicted protein (Fragment) n=1 Tax=Populus trichocarpa RepID=B9H7J5_POPTR	0.9	GO:0004674;GO:0005524;GO:0009069;GO:0006468;GO:0006950	29760.GSVIVG00015455001	SubName: Full=Chromosome chr18 scaffold_1, whole genome shotgun sequence;	0.8864	_	KOG1187	_	None	_
isotig13466	22	2	79.7	6.2	0.00222798	0.0233177	3.55522	up	5.16296	yes	818	isogroup08132	gi|470143193|ref|XP_004307266.1|	PREDICTED: 10 kDa chaperonin-like [Fragaria vesca subsp. vesca]	0.91	_	_	_	UniRef90_UPI0002C344C6	PREDICTED: 10 kDa chaperonin-like n=1 Tax=Fragaria vesca subsp. vesca RepID=UPI0002C344C6	0.91	GO:0006457;GO:0009570	29760.GSVIVG00019006001	SubName: Full=Chromosome chr15 scaffold_19, whole genome shotgun sequence;	0.8731	_	KOG1641	_	None	_
isotig13497	20	0	72.63	0	0.000164799	0.00357317	6.47709	up	4.90552	yes	816	isogroup08163	gi|225424210|ref|XP_002284302.1|	PREDICTED: auxin efflux carrier component 3 isoform 1 [Vitis vinifera]	0.92	gi|42558887|sp|Q9S7Z8.1|PIN3_ARATH	RecName: Full=Auxin efflux carrier component 3; Short=AtPIN3	0.88	UniRef90_A5AIM8	Putative uncharacterized protein n=1 Tax=Vitis vinifera RepID=A5AIM8_VITVI	0.92	GO:0010315;GO:0010082;GO:0055085;GO:0048766;GO:0010329;GO:0048767;GO:0009606;GO:0012506;GO:0009986;GO:0016021;GO:0016328;GO:0009942	_	_	_	_	_	_	K13947	PIN
isotig13501	67	5	243.33	15.53	1.0923e-05	0.000495525	3.9379	up	6.77843	yes	816	isogroup08167	gi|88659682|gb|ABD47739.1|	pectate lyase [Eucalyptus globulus subsp. globulus]	0.76	gi|32129905|sp|Q93Z04.1|PLY13_ARATH	RecName: Full=Probable pectate lyase 13; AltName: Full=Powdery mildew susceptibility protein; AltName: Full=Powdery mildew-resistant mutant 6; Flags: Precursor	0.73	UniRef90_Q27U75	Pectate lyase (Fragment) n=4 Tax=Eucalyptus RepID=Q27U75_EUCGG	0.76	GO:0016829	_	_	_	_	_	_	K01728	E4.2.2.2, pel
isotig13510	28	0	101.94	0	2.24824e-05	0.000841512	6.95788	up	5.40268	yes	814	isogroup08176	gi|225430862|ref|XP_002269182.1|	PREDICTED: probable galacturonosyltransferase-like 2-like [Vitis vinifera]	0.95	gi|75174914|sp|Q9LN68.1|GATL1_ARATH	RecName: Full=Probable galacturonosyltransferase-like 1; AltName: Full=Protein GAOLAOZHUANGREN 1; AltName: Full=Protein PARVUS	0.9	UniRef90_F6GX00	Putative uncharacterized protein n=1 Tax=Vitis vinifera RepID=F6GX00_VITVI	0.95	GO:0010051;GO:0032504;GO:0005783;GO:0016757;GO:0052386;GO:0048366;GO:0010417	29760.GSVIVG00025008001	SubName: Full=Chromosome chr4 scaffold_32, whole genome shotgun sequence;	0.9489	_	_	NOG264267;NOG81018	None	_
isotig13521	19	2	69.09	6.22	0.00455058	0.0368135	3.34604	up	4.9647	yes	815	isogroup08187	gi|225464063|ref|XP_002269289.1|	PREDICTED: uncharacterized protein C6C3.02c [Vitis vinifera]	0.84	_	_	_	UniRef90_A9PAP4	Predicted protein n=2 Tax=Populus trichocarpa RepID=A9PAP4_POPTR	0.8	_	29760.GSVIVG00001871001	SubName: Full=Chromosome undetermined scaffold_123, whole genome shotgun sequence;	0.8842	_	KOG4090	_	None	_
isotig13533	12	0	43.69	0	0.00286389	0.0268518	5.75088	up	4.15063	yes	814	isogroup08199	gi|357492005|ref|XP_003616291.1|	hypothetical protein MTR_5g078300 [Medicago truncatula]	0.67	_	_	_	UniRef90_G7K1Q1	Putative uncharacterized protein n=1 Tax=Medicago truncatula RepID=G7K1Q1_MEDTR	0.67	_	_	_	_	_	_	_	None	_
isotig13545	17	0	62.12	0	0.000530405	0.00837008	6.24548	up	4.66528	yes	811	isogroup08211	gi|462422054|gb|EMJ26317.1|	hypothetical protein PRUPE_ppa002648mg [Prunus persica]	0.92	gi|37087820|sp|O04289.1|SUT32_ARATH	RecName: Full=Sulfate transporter 3.2; AltName: Full=AST77	0.78	UniRef90_B9HUR7	Sulfate/bicarbonate/oxalate exchanger and transporter sat-1 n=2 Tax=Populus trichocarpa RepID=B9HUR7_POPTR	0.83	GO:0055085;GO:0008272;GO:0016021;GO:0008271	_	_	_	_	_	_	None	_
isotig13548	11	0	40.34	0	0.00416566	0.0341683	5.62778	up	4.02218	yes	808	isogroup08214	gi|508782649|gb|EOY29905.1|	Uncharacterized protein TCM_037289 [Theobroma cacao]	0.74	_	_	_	UniRef90_B9IKA6	Predicted protein n=2 Tax=Populus trichocarpa RepID=B9IKA6_POPTR	0.75	_	_	_	_	_	_	_	None	_
isotig13596	15	0	55.15	0	0.00100641	0.0131457	6.06744	up	4.48028	yes	806	isogroup08262	gi|508703228|gb|EOX95124.1|	Uncharacterized protein TCM_004685 [Theobroma cacao]	0.76	_	_	_	UniRef90_I1JQM7	Uncharacterized protein n=2 Tax=Glycine max RepID=I1JQM7_SOYBN	0.73	_	3694.gw1.XIV.2492.1	hypothetical protein	0.7967	_	_	NOG283642	None	_
isotig13626	34	5	125.48	15.78	0.00117645	0.0146065	2.964	up	5.86934	yes	803	isogroup08292	gi|462406826|gb|EMJ12290.1|	hypothetical protein PRUPE_ppa002267mg [Prunus persica]	0.92	gi|374095518|sp|Q9SJM0.5|CALSA_ARATH	RecName: Full=Callose synthase 10; AltName: Full=1,3-beta-glucan synthase; AltName: Full=Protein CHORUS; AltName: Full=Protein GLUCAN SYNTHASE-LIKE 8	0.85	UniRef90_UPI0002C305D6	PREDICTED: callose synthase 10-like n=1 Tax=Fragaria vesca subsp. vesca RepID=UPI0002C305D6	0.9	GO:0005982;GO:0006075;GO:0003843;GO:0005985;GO:0000148	_	_	_	_	_	_	K11000	CALS
isotig13636	19	2	71.09	6.4	0.00455058	0.0368135	3.34604	up	4.9647	yes	792	isogroup08302	gi|462414661|gb|EMJ19398.1|	hypothetical protein PRUPE_ppa007790mg [Prunus persica]	0.9	gi|75218987|sp|O04619.1|ADNT1_ARATH	RecName: Full=Mitochondrial adenine nucleotide transporter ADNT1; AltName: Full=Adenine nucleotide transporter 1	0.91	UniRef90_I1KHX8	Uncharacterized protein n=4 Tax=Glycine max RepID=I1KHX8_SOYBN	0.89	GO:0005634;GO:0055085;GO:0015867;GO:0015217;GO:0009060;GO:0005347;GO:0080122;GO:0016021;GO:0080121;GO:0005739;GO:0009536;GO:0005886;GO:0015866	29760.GSVIVG00002457001	SubName: Full=Chromosome chr2 scaffold_132, whole genome shotgun sequence;	0.9096	_	KOG0752	_	K14684	SLC25A23S
isotig13637	40	8	147.62	25.24	0.0030926	0.0279516	2.54723	up	6.16657	yes	803	isogroup08303	gi|255571400|ref|XP_002526648.1|	Enoyl-CoA hydratase, mitochondrial precursor, putative [Ricinus communis]	0.9	gi|292630834|sp|Q9SHJ8.2|HIBC8_ARATH	RecName: Full=3-hydroxyisobutyryl-CoA hydrolase-like protein 5	0.83	UniRef90_B9SKX9	Enoyl-CoA hydratase, mitochondrial, putative n=1 Tax=Ricinus communis RepID=B9SKX9_RICCO	0.9	GO:0018874;GO:0006574;GO:0019482;GO:0006552;GO:0080167;GO:0006554;GO:0006568;GO:0006633;GO:0046251;GO:0004300;GO:0006550	3694.eugene3.00020542	SubName: Full=Putative uncharacterized protein;	0.9	COG1024	KOG1684	_	K05605	HIBCH
isotig13678	31	5	116.14	16.02	0.00194758	0.0213538	2.83166	up	5.75013	yes	791	isogroup08344	gi|508785858|gb|EOY33114.1|	ROP interactive partner 5 isoform 2 [Theobroma cacao]	0.93	gi|75180396|sp|Q9LSS5.1|ICR3_ARATH	RecName: Full=Interactor of constitutive active ROPs 3	0.77	UniRef90_B9T1Y2	ATP binding protein, putative n=1 Tax=Ricinus communis RepID=B9T1Y2_RICCO	0.91	_	_	_	_	_	_	_	None	_
isotig13691	89	11	330.93	34.97	8.30948e-05	0.00220229	3.25016	up	7.24962	yes	797	isogroup08357	gi|388494168|gb|AFK35150.1|	unknown [Lotus japonicus]	0.94	gi|75181446|sp|Q9M0E2.1|RL282_ARATH	RecName: Full=60S ribosomal protein L28-2	0.87	UniRef90_I3S4F8	Uncharacterized protein n=1 Tax=Lotus japonicus RepID=I3S4F8_LOTJA	0.94	GO:0042254;GO:0005618;GO:0006412;GO:0022625;GO:0003735;GO:0005886;GO:0009507	3694.estExt_fgenesh4_pg.C_LG_I1494	SubName: Full=Putative uncharacterized protein;	0.9296	_	KOG3412	_	K02903	RP-L28e, RPL28
isotig13704	25	0	93.31	0	4.53239e-05	0.0014294	6.79577	up	5.2353	yes	794	isogroup08370	gi|255545204|ref|XP_002513663.1|	conserved hypothetical protein [Ricinus communis]	0.54	_	_	_	UniRef90_B9RIU4	Putative uncharacterized protein n=1 Tax=Ricinus communis RepID=B9RIU4_RICCO	0.54	_	_	_	_	_	_	_	None	_
isotig13705	40	2	149.29	6.38	4.92269e-05	0.00151601	4.41107	up	5.99223	yes	794	isogroup08371	gi|462418218|gb|EMJ22667.1|	hypothetical protein PRUPE_ppa003267mg [Prunus persica]	0.89	gi|46576647|sp|Q9FGV1.2|ARFH_ARATH	RecName: Full=Auxin response factor 8; AltName: Full=Protein FRUIT WITHOUT FERTILIZATION	0.89	UniRef90_UPI0002C372C2	PREDICTED: auxin response factor 8-like isoform 1 n=2 Tax=Fragaria vesca subsp. vesca RepID=UPI0002C372C2	0.9	GO:0005634;GO:0003677;GO:0006355;GO:0009734;GO:0046983	29760.GSVIVG00023446001	SubName: Full=Chromosome undetermined scaffold_30, whole genome shotgun sequence;	0.8852	_	_	NOG243056	None	_
isotig13710	27	3	101.16	9.61	0.00208845	0.0221125	3.32192	up	5.48876	yes	791	isogroup08376	gi|470120369|ref|XP_004296276.1|	PREDICTED: fasciclin-like arabinogalactan protein 17-like [Fragaria vesca subsp. vesca]	0.89	gi|75163224|sp|Q93W32.1|FLA18_ARATH	RecName: Full=Fasciclin-like arabinogalactan protein 18; Flags: Precursor	0.76	UniRef90_UPI0002C34D11	PREDICTED: fasciclin-like arabinogalactan protein 17-like n=1 Tax=Fragaria vesca subsp. vesca RepID=UPI0002C34D11	0.89	GO:0005773	_	_	_	_	_	_	None	_
isotig13713	38	3	141.12	9.53	0.000247831	0.00469207	3.81147	up	5.95233	yes	798	isogroup08379	gi|508699413|gb|EOX91309.1|	SKU5 similar 17 isoform 1 [Theobroma cacao]	0.89	gi|38258655|sp|Q9SU40.1|SKU5_ARATH	RecName: Full=Monocopper oxidase-like protein SKU5; AltName: Full=Skewed roots; Flags: Precursor	0.62	UniRef90_A5BNX1	Putative uncharacterized protein n=2 Tax=Vitis vinifera RepID=A5BNX1_VITVI	0.89	GO:0009505;GO:0005507;GO:0080167;GO:0055114;GO:0016491	_	_	_	_	_	_	None	_
isotig13715	25	2	93.19	6.37	0.00114105	0.0144072	3.73788	up	5.33776	yes	795	isogroup08381	gi|118481389|gb|ABK92637.1|	unknown [Populus trichocarpa]	0.88	gi|75322727|sp|Q67ZU1.1|LIP2_ARATH	RecName: Full=Triacylglycerol lipase 2; Flags: Precursor	0.79	UniRef90_A9P8D4	Putative uncharacterized protein n=1 Tax=Populus trichocarpa RepID=A9P8D4_POPTR	0.88	GO:0016042;GO:0016788	_	_	_	_	_	_	None	_
isotig13720	16	0	59.34	0	0.000726851	0.0104388	6.1592	up	4.57567	yes	799	isogroup08386	gi|470121534|ref|XP_004296820.1|	PREDICTED: protein SRG1-like [Fragaria vesca subsp. vesca]	0.8	gi|75220747|sp|Q39224.1|SRG1_ARATH	RecName: Full=Protein SRG1; Short=AtSRG1; AltName: Full=Protein SENESCENCE-RELATED GENE 1	0.66	UniRef90_UPI0002C2EA42	PREDICTED: protein SRG1-like n=1 Tax=Fragaria vesca subsp. vesca RepID=UPI0002C2EA42	0.8	GO:0051555;GO:0045431;GO:0055114	29760.GSVIVG00019762001	SubName: Full=Chromosome chr5 scaffold_2, whole genome shotgun sequence;	0.7908	COG3491	KOG0143	_	None	_
isotig13723	64	4	237.97	12.72	5.32776e-06	0.000278057	4.17542	up	6.69692	yes	797	isogroup08389	gi|147816689|emb|CAN77761.1|	hypothetical protein VITISV_038784 [Vitis vinifera]	0.94	gi|17369619|sp|Q9SUI5.2|PSAK_ARATH	RecName: Full=Photosystem I reaction center subunit psaK, chloroplastic; AltName: Full=PSI-K; AltName: Full=Photosystem I subunit X; Flags: Precursor	0.92	UniRef90_K7MCH3	Uncharacterized protein n=2 Tax=Glycine max RepID=K7MCH3_SOYBN	0.92	GO:0009535;GO:0019344;GO:0016168;GO:0070838;GO:0015979;GO:0030003;GO:0009522	29760.GSVIVG00028382001	SubName: Full=Chromosome chr10 scaffold_43, whole genome shotgun sequence;	0.938	_	_	NOG229585	K02698	psaK
isotig13739	19	1	70.74	3.18	0.00133434	0.0161919	4.18244	up	4.89888	yes	796	isogroup08405	gi|224077584|ref|XP_002305314.1|	predicted protein [Populus predicted protein [Populus trichocarpa]	0.66	gi|75163973|sp|Q940Z5.1|PMAT1_ARATH	RecName: Full=Phenolic glucoside malonyltransferase 1	0.59	UniRef90_B9H3W1	Predicted protein n=4 Tax=Populus trichocarpa RepID=B9H3W1_POPTR	0.66	GO:0016746	_	_	_	_	_	_	None	_
isotig13745	35	8	130.47	25.5	0.00706623	0.0488834	2.35575	up	6.00217	yes	795	isogroup08411	gi|470123133|ref|XP_004297591.1|	PREDICTED: putative calcium-binding protein CML19-like [Fragaria vesca subsp. vesca]	0.85	gi|75330795|sp|Q8RYJ8.1|CML19_ORYSJ	RecName: Full=Putative calcium-binding protein CML19; AltName: Full=Calmodulin-like protein 19	0.68	UniRef90_UPI0002C328A3	PREDICTED: putative calcium-binding protein CML19-like n=1 Tax=Fragaria vesca subsp. vesca RepID=UPI0002C328A3	0.85	GO:0005509	3694.grail3.0005026201	hypothetical protein	0.8209	COG5126	KOG0027	_	K13448	CML
isotig13748	68	18	251.58	56.94	0.00524468	0.0410219	2.16618	up	7.00898	yes	801	isogroup08414	gi|255543593|ref|XP_002512859.1|	mitochondrial phosphate carrier protein, putative [Ricinus communis]	0.97	gi|75309219|sp|Q9FMU6.1|MPCP3_ARATH	RecName: Full=Mitochondrial phosphate carrier protein 3, mitochondrial; AltName: Full=Mitochondrial phosphate transporter 3; Short=MPT3; AltName: Full=Phosphate tr	0.96	UniRef90_F6H440	Putative uncharacterized protein n=1 Tax=Vitis vinifera RepID=F6H440_VITVI	0.94	GO:0006810;GO:0016021	59689.Al_scaffold_0003_8	annotation not avaliable	0.9709	_	KOG0767	_	K15102	SLC25A3, PHC, PIC
isotig13762	16	0	59.87	0	0.000726851	0.0104388	6.1592	up	4.57567	yes	792	isogroup08428	gi|508723760|gb|EOY15657.1|	Growth-regulating factor 1 [Theobroma cacao]	0.8	gi|408407695|sp|Q6AWY3.2|GRF6_ORYSJ	RecName: Full=Growth-regulating factor 6; Short=OsGRF6; AltName: Full=Transcription activator GRF6	0.6	UniRef90_F6H175	Putative uncharacterized protein n=1 Tax=Vitis vinifera RepID=F6H175_VITVI	0.77	_	_	_	_	_	_	_	None	_
isotig13766	12	0	44.96	0	0.00286389	0.0268518	5.75088	up	4.15063	yes	791	isogroup08432	gi|508724711|gb|EOY16608.1|	Auxin efflux carrier component isoform 1 [Theobroma cacao]	0.84	gi|42558888|sp|Q9SQH6.2|PIN6_ARATH	RecName: Full=Probable auxin efflux carrier component 6; Short=AtPIN6	0.88	UniRef90_F6H096	Putative uncharacterized protein n=2 Tax=Vitis vinifera RepID=F6H096_VITVI	0.81	GO:0055085;GO:0016021;GO:0005886	_	_	_	_	_	_	K13947	PIN
isotig13817	109	31	409.41	99.56	0.00514328	0.0403089	2.06988	up	7.71459	yes	789	isogroup08483	gi|118485638|gb|ABK94669.1|	unknown [Populus trichocarpa]	0.91	_	_	_	UniRef90_B9RK19	Putative uncharacterized protein n=1 Tax=Ricinus communis RepID=B9RK19_RICCO	0.93	GO:0009535;GO:0009523;GO:0015979	3694.estExt_Genewise1_v1.C_280006	SubName: Full=Putative uncharacterized protein;	0.9083	_	_	NOG254365;NOG283641	None	_
isotig13826	45	3	169.02	9.63	7.38123e-05	0.00199153	4.05407	up	6.1857	yes	789	isogroup08492	gi|225439749|ref|XP_002274570.1|	PREDICTED: probable histone H2A.4 isoform 1 [Vitis vinifera]	0.96	gi|729669|sp|P40281.1|H2A2_PEA	RecName: Full=Histone H2A.2	0.91	UniRef90_G7JTS2	Histone H2A n=1 Tax=Medicago truncatula RepID=G7JTS2_MEDTR	0.9	GO:0005634;GO:0003677;GO:0046982;GO:0006334;GO:0000786	29760.GSVIVG00023056001	RecName: Full=Histone H2A;	0.9592	COG5262	KOG1756	_	K11251	H2A
isotig13833	81	13	304.62	41.8	0.000421524	0.00704231	2.87901	up	7.15346	yes	788	isogroup08499	gi|324331821|gb|ADY38691.1|	ubiquinol-cytochrome C reductase complex [Camellia sinensis]	0.98	gi|1351357|sp|P48502.1|QCR7_SOLTU	RecName: Full=Cytochrome b-c1 complex subunit 7; AltName: Full=CR14; AltName: Full=Complex III subunit 7; AltName: Full=Complex III subunit VII; AltName: Full=Ubiqui	0.92	UniRef90_F1CFB5	Cytochrome b-c1 complex subunit 7 n=1 Tax=Camellia sinensis RepID=F1CFB5_CAMSI	0.98	GO:0005750;GO:0006122	29760.GSVIVG00032598001	SubName: Full=Chromosome chr4 scaffold_6, whole genome shotgun sequence;	0.9417	_	KOG3440	_	K00417	QCR7, UQCRB
isotig13840	10	0	37.7	0	0.00614931	0.0435392	5.49319	up	3.88155	yes	786	isogroup08506	gi|508720978|gb|EOY12875.1|	Cystathionine beta-synthase family protein isoform 1 [Theobroma cacao]	0.81	gi|322518650|sp|Q84WQ5.2|CBSX5_ARATH	RecName: Full=CBS domain-containing protein CBSX5	0.66	UniRef90_E0CSN4	Putative uncharacterized protein n=1 Tax=Vitis vinifera RepID=E0CSN4_VITVI	0.8	_	_	_	_	_	_	_	None	_
isotig13903	23	4	87.27	12.98	0.00472911	0.0375369	2.70804	up	5.32652	yes	781	isogroup08569	gi|462419786|gb|EMJ24049.1|	hypothetical protein PRUPE_ppa009404mg [Prunus persica]	0.88	gi|75311580|sp|Q9LU92.1|TGT4_ARATH	RecName: Full=Trihelix transcription factor GT-4; AltName: Full=Trihelix DNA-binding protein GT-4	0.81	UniRef90_UPI0002B44CAB	UPI0002B44CAB related cluster n=2 Tax=unknown RepID=UPI0002B44CAB	0.89	GO:0003677;GO:0000785;GO:0003682	_	_	_	_	_	_	None	_
isotig13907	142	21	538.13	68.04	9.57562e-05	0.002408	3.00664	up	7.95628	yes	782	isogroup08573	gi|356529436|ref|XP_003533298.1|	PREDICTED: dynein light chain 2, cytoplasmic-like [Glycine max]	0.86	gi|2494219|sp|Q39580.1|DYL1_CHLRE	RecName: Full=Dynein 8 kDa light chain, flagellar outer arm	0.8	UniRef90_K7LBR9	Uncharacterized protein n=1 Tax=Glycine max RepID=K7LBR9_SOYBN	0.86	GO:0005875;GO:0007017	3694.gw1.77.188.1	SubName: Full=Putative uncharacterized protein;	0.9457	_	KOG3430	_	K10418	DYNLL
isotig13914	49	7	185.69	22.68	0.000530803	0.00837008	3.02438	up	6.3999	yes	782	isogroup08580	gi|449458876|ref|XP_004147172.1|	PREDICTED: NADH dehydrogenase [ubiquinone]	0.97	gi|75219577|sp|O49313.1|NDADB_ARATH	RecName: Full=NADH dehydrogenase [ubiquinone]	0.92	UniRef90_UPI0002C33A74	PREDICTED: NADH dehydrogenase [ubiquinone]	0.94	GO:0003954;GO:0005747;GO:0006118;GO:0055114;GO:0009793	3694.eugene3.00010448	hypothetical protein	0.965	_	KOG3300	_	K11353	NDUFA13
isotig13918	17	1	64.67	3.25	0.00304285	0.0275868	4.02398	up	4.74277	yes	779	isogroup08584	gi|449433549|ref|XP_004134560.1|	PREDICTED: DNA replication licensing factor MCM3 homolog 1-like [Cucumis sativus]	0.74	gi|75334009|sp|Q9FL33.1|MCM3_ARATH	RecName: Full=DNA replication licensing factor MCM3 homolog; AltName: Full=Minichromosome maintenance protein 3 homolog	0.53	UniRef90_UPI0002B43967	UPI0002B43967 related cluster n=1 Tax=unknown RepID=UPI0002B43967	0.74	GO:0097159;GO:1901363;GO:0006259	_	_	_	_	_	_	K02541	MCM3
isotig13934	31	0	117.93	0	9.4751e-06	0.00043827	7.1036	up	5.55293	yes	779	isogroup08600	gi|357500235|ref|XP_003620406.1|	Non-specific lipid-transfer protein [Medicago truncatula]	0.88	gi|14423789|sp|P82353.1|NLTP2_PRUAR	RecName: Full=Non-specific lipid-transfer protein 2; Short=LTP 2	0.72	UniRef90_B7FM99	Non-specific lipid-transfer protein n=2 Tax=Medicago truncatula RepID=B7FM99_MEDTR	0.88	_	3694.estExt_Genewise1_v1.C_LG_XV0799	SubName: Full=Putative uncharacterized protein;	0.8621	_	_	NOG231511;NOG258445	None	_
isotig13944	30	1	113.98	3.25	8.43945e-05	0.00220229	4.83514	up	5.54779	yes	780	isogroup08610	gi|462423446|gb|EMJ27709.1|	hypothetical protein PRUPE_ppa025866mg [Prunus persica]	0.78	_	_	_	UniRef90_UPI0002B4203F	UPI0002B4203F related cluster n=1 Tax=unknown RepID=UPI0002B4203F	0.67	_	3694.gw1.I.7815.1	hypothetical protein	0.8098	_	_	NOG240388;NOG282907	None	_
isotig13946	66	0	251.08	0	2.87473e-08	5.74702e-06	8.18822	up	6.66478	yes	779	isogroup08612	gi|356572144|ref|XP_003554230.1|	PREDICTED: histone H2AX-like [Glycine max]	0.91	gi|15214035|sp|O65759.1|H2AX_CICAR	RecName: Full=Histone H2AX	0.91	UniRef90_O65759	Histone H2AX n=17 Tax=rosids RepID=H2AX_CICAR	0.91	GO:0005634;GO:0003677;GO:0046982;GO:0006334;GO:0000786	29760.GSVIVG00006109001	RecName: Full=Histone H2A;	0.9412	COG5262	KOG1756	_	K11251	H2A
isotig13981	39	9	149.52	29.5	0.00591026	0.043461	2.34629	up	6.16274	yes	773	isogroup08647	gi|462420706|gb|EMJ24969.1|	hypothetical protein PRUPE_ppa013917mg [Prunus persica]	0.86	_	_	_	UniRef90_D7U9C9	Putative uncharacterized protein n=1 Tax=Vitis vinifera RepID=D7U9C9_VITVI	0.82	_	15368.BRADI1G02220.1	annotation not avaliable	0.8025	_	KOG4604	NOG246670	None	_
isotig13986	52	11	198.84	35.96	0.00289655	0.0270078	2.47747	up	6.56241	yes	775	isogroup08652	gi|462415079|gb|EMJ19816.1|	hypothetical protein PRUPE_ppa013547mg [Prunus persica]	1	gi|37537976|sp|Q940X7.1|RBX1A_ARATH	RecName: Full=RING-box protein 1a; AltName: Full=At-Rbx1;1; AltName: Full=Protein RING of cullins 1; AltName: Full=RBX1-2; AltName: Full=RBX1a-At	0.93	UniRef90_B9MSZ8	Predicted protein n=1 Tax=Populus trichocarpa RepID=B9MSZ8_POPTR	0.97	GO:0008270	3694.estExt_fgenesh4_pm.C_280017	hypothetical protein	0.9815	COG5194	KOG2930	_	K03868	RBX1, ROC1
isotig13987	10	0	38.19	0	0.00614931	0.0435392	5.49319	up	3.88155	yes	776	isogroup08653	gi|462419009|gb|EMJ23272.1|	hypothetical protein PRUPE_ppa007523mg [Prunus persica]	0.82	_	_	_	UniRef90_A5AMQ2	Putative uncharacterized protein n=1 Tax=Vitis vinifera RepID=A5AMQ2_VITVI	0.8	GO:0016020;GO:0008508;GO:0015721;GO:0006814	29760.GSVIVG00035394001	SubName: Full=Chromosome chr12 scaffold_78, whole genome shotgun sequence;	0.7987	COG0385	_	_	None	_
isotig14002	105	10	402.02	32.74	1.32897e-05	0.000575343	3.62212	up	7.4582	yes	774	isogroup08668	gi|462394512|gb|EMJ00311.1|	hypothetical protein PRUPE_ppa020728mg [Prunus persica]	0.82	_	_	_	UniRef90_UPI0002C36237	PREDICTED: uncharacterized protein LOC101311433 n=1 Tax=Fragaria vesca subsp. vesca RepID=UPI0002C36237	0.86	GO:0005886;GO:0005773	29760.GSVIVG00028027001	SubName: Full=Chromosome chr7 scaffold_42, whole genome shotgun sequence;	0.8382	_	_	NOG283642	None	_
isotig14017	25	3	95.84	9.83	0.00311863	0.0279516	3.21185	up	5.38621	yes	773	isogroup08683	gi|508713711|gb|EOY05608.1|	RAN GTPase activating protein 2 [Theobroma cacao]	0.87	gi|75334877|sp|Q9LE82.1|RAGP1_ARATH	RecName: Full=RAN GTPase-activating protein 1; Short=AtRanGAP1; Short=RanGAP1	0.8	UniRef90_A5ASC3	Putative uncharacterized protein n=3 Tax=Vitis vinifera RepID=A5ASC3_VITVI	0.86	GO:0005783;GO:0005635;GO:0009651;GO:0005886;GO:0009507	_	_	_	_	_	_	K14319	RANGAP1
isotig14029	17	0	65.43	0	0.000530405	0.00837008	6.24548	up	4.66528	yes	770	isogroup08695	gi|470117710|ref|XP_004294993.1|	PREDICTED: probable polyamine transporter At3g13620-like [Fragaria vesca subsp. vesca]	0.72	gi|75308828|sp|Q9C6S5.1|PHSB_ARATH	RecName: Full=Probable polyamine transporter At1g31830	0.59	UniRef90_UPI0002C32533	PREDICTED: probable polyamine transporter At3g13620-like n=1 Tax=Fragaria vesca subsp. vesca RepID=UPI0002C32533	0.72	_	_	_	_	_	_	_	None	_
isotig14053	12	0	46.18	0	0.00286389	0.0268518	5.75088	up	4.15063	yes	770	isogroup08719	gi|462401993|gb|EMJ07550.1|	hypothetical protein PRUPE_ppa017640mg [Prunus persica]	0.61	gi|122231648|sp|Q1PF16.1|BH019_ARATH	RecName: Full=Transcription factor bHLH19; AltName: Full=Basic helix-loop-helix protein 19; Short=AtbHLH19; Short=bHLH 19; AltName: Full=Transcription factor EN 2	0.78	UniRef90_D7SSH5	Putative uncharacterized protein n=2 Tax=Vitis vinifera RepID=D7SSH5_VITVI	0.53	_	_	_	_	_	_	_	None	_
isotig14060	50	2	192.19	6.57	1.12192e-05	0.000501254	4.73137	up	6.30763	yes	771	isogroup08726	_	_	_	_	_	_	_	_	_	_	_	_	_	_	_	_	None	_
isotig14062	25	1	95.6	3.27	0.000305695	0.00557291	4.57427	up	5.2875	yes	775	isogroup08728	gi|462401654|gb|EMJ07211.1|	hypothetical protein PRUPE_ppa012372mg [Prunus persica]	0.75	gi|27735269|sp|Q9XFH8.2|TRXF1_ARATH	RecName: Full=Thioredoxin F1, chloroplastic; Short=AtTrxf1; AltName: Full=Thioredoxin F2; Short=AtTrxf2; Flags: Precursor	0.86	UniRef90_B9RM61	Thioredoxin f-type, putative n=1 Tax=Ricinus communis RepID=B9RM61_RICCO	0.7	GO:0015035;GO:0000023;GO:0006118;GO:0019760;GO:0009534;GO:0045454;GO:0005829;GO:0004857;GO:0006109;GO:0043086;GO:0043085;GO:0009055;GO:0019288;GO:0019252;GO:0006662;GO:0006098;GO:0008047;GO:0009570	29760.GSVIVG00025050001	SubName: Full=Chromosome chr4 scaffold_32, whole genome shotgun sequence;	0.8435	COG0526	KOG0907	_	None	_
isotig14069	21	0	80.93	0	0.000125561	0.00294432	6.5467	up	4.97764	yes	769	isogroup08735	_	_	_	_	_	_	_	_	_	_	_	_	_	_	_	_	None	_
isotig14080	14	1	54.09	3.3	0.00744743	0.0499625	3.74794	up	4.47265	yes	767	isogroup08746	gi|255587396|ref|XP_002534259.1|	conserved hypothetical protein [Ricinus communis]	0.89	_	_	_	UniRef90_B9T7P0	Putative uncharacterized protein (Fragment) n=1 Tax=Ricinus communis RepID=B9T7P0_RICCO	0.89	GO:0009555;GO:0005886;GO:0009793	3694.estExt_fgenesh4_pm.C_LG_VI0016	SubName: Full=Putative uncharacterized protein;	0.8844	_	_	NOG293691	None	_
isotig14082	24	1	92.61	3.3	0.000385253	0.00665391	4.51592	up	5.22943	yes	768	isogroup08748	gi|462396804|gb|EMJ02603.1|	hypothetical protein PRUPE_ppa012249mg [Prunus persica]	0.74	gi|75151040|sp|Q8GWS0.1|GRXC5_ARATH	RecName: Full=Glutaredoxin-C5, chloroplastic; Short=AtGrxC5; Flags: Precursor	0.78	UniRef90_F6HZT9	Putative uncharacterized protein n=1 Tax=Vitis vinifera RepID=F6HZT9_VITVI	0.81	GO:0015035;GO:0009055;GO:0006118;GO:0009570;GO:0045454	29760.GSVIVG00028455001	SubName: Full=Chromosome chr7 scaffold_44, whole genome shotgun sequence;	0.8019	COG0695	KOG1752	_	K03676	grxC, GLRX, GLRX2
isotig14087	17	1	65.6	3.3	0.00304285	0.0275868	4.02398	up	4.74277	yes	768	isogroup08753	gi|462404942|gb|EMJ10406.1|	hypothetical protein PRUPE_ppa006612mg [Prunus persica]	0.84	gi|75192409|sp|Q9MAP8.1|B3GT6_ARATH	RecName: Full=Probable beta-1,3-galactosyltransferase 6	0.73	UniRef90_B9RYW6	Beta-1,3-galactosyltransferase sqv-2, putative n=1 Tax=Ricinus communis RepID=B9RYW6_RICCO	0.84	GO:0006486;GO:0005794;GO:0030206;GO:0016021;GO:0047220	_	_	_	_	_	_	None	_
isotig14116	62	12	242.4	40.11	0.0015026	0.0173927	2.6076	up	6.79973	yes	758	isogroup08782	_	_	_	_	_	_	_	_	_	_	_	_	_	_	_	_	None	_
isotig14136	26	4	100.72	13.25	0.00254733	0.0252062	2.88329	up	5.48349	yes	765	isogroup08802	gi|255576715|ref|XP_002529245.1|	translocon-associated protein, alpha subunit, putative [Ricinus communis]	0.94	gi|26007030|sp|P45434.3|SSRA_ARATH	RecName: Full=Translocon-associated protein subunit alpha; Short=TRAP-alpha; AltName: Full=Signal sequence receptor subunit alpha; Short=SSR-alpha; Flags: Precursor	0.79	UniRef90_B9STC6	Translocon-associated protein, alpha subunit, putative n=1 Tax=Ricinus communis RepID=B9STC6_RICCO	0.94	GO:0005783;GO:0009535;GO:0005886;GO:0005773	29760.GSVIVG00036059001	SubName: Full=Putative uncharacterized protein (Chromosome chr3 scaffold_8, whole genome sho [...]	0.9015	_	KOG1631	_	K13249	SSR1
isotig14144	291	49	1173.3	168.92	9.75019e-05	0.0024214	2.82882	up	9.01866	yes	735	isogroup08810	gi|255552912|ref|XP_002517499.1|	60S ribosomal protein L30, putative [Ricinus communis]	0.99	gi|6094048|sp|O49884.1|RL30_LUPLU	RecName: Full=60S ribosomal protein L30	1	UniRef90_O49884	60S ribosomal protein L30 n=13 Tax=Eukaryota RepID=RL30_LUPLU	1	GO:0005840;GO:0042254;GO:0006412;GO:0003735	3694.estExt_fgenesh4_pg.C_660113	SubName: Full=Putative uncharacterized protein;	1	COG1911	KOG2988	_	K02908	RP-L30e, RPL30
isotig14180	147	26	573.96	86.8	0.000229306	0.00450989	2.75193	up	8.03788	yes	759	isogroup08846	gi|449450686|ref|XP_004143093.1|	PREDICTED: probable histone H2B.1-like [Cucumis sativus]	0.99	gi|7387726|sp|O22582.3|H2B_GOSHI	RecName: Full=Histone H2B	0.94	UniRef90_F6GV40	Histone H2B n=2 Tax=Vitis vinifera RepID=F6GV40_VITVI	0.95	GO:0005634;GO:0003677;GO:0046982;GO:0006334;GO:0000786	59689.scaffold_401326.1	annotation not avaliable	0.9434	_	KOG1744	_	K11252	H2B
isotig14217	33	6	129.19	20.08	0.00291167	0.0270632	2.67068	up	5.8649	yes	757	isogroup08883	gi|449464004|ref|XP_004149719.1|	PREDICTED: DNA-directed RNA polymerase II subunit RPB11-like [Cucumis sativus]	0.97	gi|3219858|sp|Q38859.1|RPB11_ARATH	RecName: Full=DNA-directed RNA polymerase II subunit RPB11; Short=RNA polymerase II subunit B11; AltName: Full=DNA-directed RNA polymerase II 13.6 kDa polypeptide;	0.96	UniRef90_A9PCB4	Predicted protein n=4 Tax=rosids RepID=A9PCB4_POPTR	0.94	GO:0005665;GO:0000418;GO:0003677;GO:0006351;GO:0003899;GO:0005730;GO:0006144;GO:0006206	29760.GSVIVG00032808001	SubName: Full=Chromosome chr4 scaffold_6, whole genome shotgun sequence;	0.9655	COG1761	KOG4392	_	K03008	RPB11, POLR2J
isotig14233	41	3	160.72	10.05	0.000132862	0.00305991	3.92047	up	6.05693	yes	756	isogroup08899	gi|508704468|gb|EOX96364.1|	Squamosa promoter binding protein-like 8 [Theobroma cacao]	0.69	gi|67461535|sp|Q8GXL3.2|SPL8_ARATH	RecName: Full=Squamosa promoter-binding-like protein 8	0.57	UniRef90_G7LBJ7	Squamosa promoter binding protein n=1 Tax=Medicago truncatula RepID=G7LBJ7_MEDTR	0.62	GO:0048236;GO:0048229	29760.GSVIVG00019158001	SubName: Full=Chromosome chr15 scaffold_19, whole genome shotgun sequence;	0.7843	_	_	NOG262953	None	_
isotig14236	32	4	125.11	13.37	0.000681598	0.0100619	3.18051	up	5.75481	yes	758	isogroup08902	gi|462418911|gb|EMJ23174.1|	hypothetical protein PRUPE_ppa002775mg [Prunus persica]	0.83	gi|34222586|sp|Q8GZ17.2|COBL7_ARATH	RecName: Full=COBRA-like protein 7; Flags: Precursor	0.71	UniRef90_K7MJP5	Uncharacterized protein n=2 Tax=Glycine max RepID=K7MJP5_SOYBN	0.78	GO:0009932;GO:0048765;GO:0044464	_	_	_	_	_	_	None	_
isotig14243	73	11	284.65	36.67	0.000325979	0.00592437	2.96505	up	6.99102	yes	760	isogroup08909	gi|326512852|dbj|BAK03333.1|	predicted protein [Hordeum vulgare subsp. vulgare]	0.97	gi|28202123|sp|P59259.2|H4_ARATH	RecName: Full=Histone H4 H4_FLATR RecName: Full=Histone H4 H4_CHEMJ RecName: Full=Histone H4 H	1	UniRef90_K7M9J2	Histone H4 n=1 Tax=Glycine max RepID=K7M9J2_SOYBN	0.98	GO:0003677;GO:0006094;GO:0046982;GO:0006334;GO:0006096;GO:0045653;GO:0005730;GO:0004619;GO:0015629;GO:0000786	7176.CPIJ014768-PA	histone 1; Core component of nucleosome. Nucleosomes wrap and compact DNA into chromatin, li [...]	1	COG2036	KOG3467	_	K11254	H4
isotig14246	27	4	106.26	13.46	0.00208845	0.0221125	2.93728	up	5.53232	yes	753	isogroup08912	gi|224143475|ref|XP_002324968.1|	predicted protein [Populus predicted protein [Populus trichocarpa]	0.66	_	_	_	UniRef90_I1L5M1	Uncharacterized protein n=2 Tax=Glycine max RepID=I1L5M1_SOYBN	0.82	GO:0009536;GO:0005739;GO:0048367	_	_	_	_	_	_	None	_
isotig14270	17	1	66.73	3.36	0.00304285	0.0275868	4.02398	up	4.74277	yes	755	isogroup08936	gi|356513351|ref|XP_003525377.1|	PREDICTED: probable polygalacturonase-like [Glycine max]	0.93	gi|223635599|sp|A7PZL3.1|PGLR_VITVI	RecName: Full=Probable polygalacturonase; Short=PG; AltName: Full=Pectinase	0.9	UniRef90_I1KPE4	Uncharacterized protein n=4 Tax=Glycine max RepID=I1KPE4_SOYBN	0.93	GO:0005982;GO:0005618;GO:0005576;GO:0005985;GO:0004650	3694.eugene3.00010865	hypothetical protein	0.9191	COG5434	_	_	None	_
isotig14300	15	1	59.19	3.37	0.00547934	0.0416155	3.84594	up	4.56826	yes	751	isogroup08966	gi|462400868|gb|EMJ06425.1|	hypothetical protein PRUPE_ppa006000mg [Prunus persica]	0.77	gi|75097389|sp|O22241.1|AROD4_ARATH	RecName: Full=Arogenate dehydratase 4, chloroplastic; Short=AtADT4; Flags: Precursor	0.72	UniRef90_B7X944	Prephenate dehydratase n=1 Tax=Hevea brasiliensis RepID=B7X944_HEVBR	0.81	GO:0019274;GO:0004664;GO:0009094;GO:0006571;GO:0000162	_	_	_	_	_	_	K05359	ADT, PDT
isotig14316	13	0	51.23	0	0.00199604	0.0214225	5.86429	up	4.26884	yes	752	isogroup08982	gi|508706081|gb|EOX97977.1|	Glucose-1-phosphate adenylyltransferase family protein [Theobroma cacao]	0.88	gi|232166|sp|Q00081.1|GLGL1_SOLTU	RecName: Full=Glucose-1-phosphate adenylyltransferase large subunit 1; AltName: Full=ADP-glucose pyrophosphorylase; AltName: Full=ADP-glucose synthase; AltName: Full	0.88	UniRef90_O22658	Glucose-1-phosphate adenylyltransferase n=3 Tax=Benincaseae RepID=O22658_CITLA	0.88	GO:0019252;GO:0010170;GO:0005978;GO:0008878;GO:0005829;GO:0005985;GO:0009507	3694.estExt_Genewise1_v1.C_LG_IX1717	glucose-1-phosphate adenylyltransferase (EC:2.7.7.27); This protein plays a role in synthesi [...]	0.868	COG0448	KOG1322	_	K00975	glgC
isotig14333	13	0	51.3	0	0.00199604	0.0214225	5.86429	up	4.26884	yes	751	isogroup08999	gi|508776516|gb|EOY23772.1|	S-adenosyl-L-methionine-dependent methyltransferases superfamily protein [Theobroma cacao]	0.7	gi|75250016|sp|Q94EJ6.1|PMTE_ARATH	RecName: Full=Probable methyltransferase PMT14	0.67	UniRef90_M4DM07	Uncharacterized protein n=1 Tax=Brassica rapa subsp. pekinensis RepID=M4DM07_BRARP	0.71	GO:0044464	_	_	_	_	_	_	None	_
isotig14338	20	0	79.13	0	0.000164799	0.00357317	6.47709	up	4.90552	yes	749	isogroup09004	gi|508773307|gb|EOY20563.1|	ARM repeat superfamily protein, putative isoform 2 [Theobroma cacao]	0.62	_	_	_	UniRef90_I1J5G7	Uncharacterized protein n=4 Tax=Glycine max RepID=I1J5G7_SOYBN	0.56	_	_	_	_	_	_	_	None	_
isotig14362	27	0	106.97	0	2.82471e-05	0.00100354	6.90584	up	5.34898	yes	748	isogroup09028	gi|460412394|ref|XP_004251586.1|	PREDICTED: probable histone H2A variant 3-like [Solanum lycopersicum]	0.95	gi|75308904|sp|Q9C944.1|H2AV3_ARATH	RecName: Full=Probable histone H2A variant 3; AltName: Full=H2A.F/Z 3; AltName: Full=HTA9	0.93	UniRef90_A9NMZ1	Histone H2A n=28 Tax=Embryophyta RepID=A9NMZ1_PICSI	0.93	GO:0005634;GO:0003677;GO:0046982;GO:0006334;GO:0000786	29760.GSVIVG00034539001	RecName: Full=Histone H2A;	0.972	COG5262	KOG1757	_	K11251	H2A
isotig14364	44	5	173.63	16.87	0.000222231	0.00439064	3.33379	up	6.20867	yes	751	isogroup09030	gi|225428873|ref|XP_002285113.1|	PREDICTED: uncharacterized protein LOC100267469 [Vitis vinifera]	0.74	gi|75170575|sp|Q9FH92.1|IX15L_ARATH	RecName: Full=Protein IRX15-LIKE	0.67	UniRef90_A5BRY2	Putative uncharacterized protein n=3 Tax=Vitis vinifera RepID=A5BRY2_VITVI	0.71	_	_	_	_	_	_	_	None	_
isotig14375	22	3	87.16	10.16	0.00585897	0.0431646	3.0292	up	5.21767	yes	748	isogroup09041	gi|462404324|gb|EMJ09881.1|	hypothetical protein PRUPE_ppa025759mg [Prunus persica]	0.59	gi|1706173|sp|Q03751.1|CSP_DROME	RecName: Full=Cysteine string protein	0.64	UniRef90_I1MR88	Uncharacterized protein n=2 Tax=Glycine max RepID=I1MR88_SOYBN	0.51	GO:0046872;GO:0030001	3694.estExt_fgenesh4_pg.C_700218	hypothetical protein	0.8696	_	KOG1603	_	None	_
isotig14377	18	1	71.31	3.39	0.00229484	0.0233745	4.10538	up	4.82288	yes	748	isogroup09043	gi|388492068|gb|AFK34100.1|	unknown [Medicago truncatula]	0.92	gi|187668012|sp|B0BLT0.1|ZN593_XENTR	RecName: Full=Zinc finger protein 593	0.67	UniRef90_I3S1F8	Uncharacterized protein n=1 Tax=Medicago truncatula RepID=I3S1F8_MEDTR	0.92	GO:0005622;GO:0008270;GO:0003676	3694.estExt_fgenesh4_kg.C_280011	SubName: Full=Putative uncharacterized protein;	0.9048	COG5112	KOG3408	_	K14821	BUD20
isotig14410	32	7	127.46	23.84	0.00638213	0.044888	2.4132	up	5.86046	yes	744	isogroup09076	gi|91992506|gb|ABE72969.1|	ATPase [Camellia sinensis]	0.93	gi|114152776|sp|P60112.2|ATP9_ARATH	RecName: Full=ATP synthase subunit 9, mitochondrial; AltName: Full=Lipid-binding protein	0.9	UniRef90_P60112	ATP synthase subunit 9, mitochondrial n=39 Tax=Viridiplantae RepID=ATP9_ARATH	0.9	GO:0008289;GO:0015986;GO:0015991;GO:0005524;GO:0045263;GO:0016021;GO:0031966;GO:0015078	3702.ATMG01080.1-P	unknown protein; subunit 9 of mitochondrial F0-ATPase ; This protein is one of the chains of [...]	0.9184	_	KOG3025	NOG254418	K02128	ATPeF0C, ATP5G
isotig14433	51	5	203.14	17.03	7.67128e-05	0.0020425	3.54577	up	6.40671	yes	744	isogroup09099	gi|255571400|ref|XP_002526648.1|	Enoyl-CoA hydratase, mitochondrial precursor, putative [Ricinus communis]	0.88	gi|292630834|sp|Q9SHJ8.2|HIBC8_ARATH	RecName: Full=3-hydroxyisobutyryl-CoA hydrolase-like protein 5	0.88	UniRef90_B9SKX9	Enoyl-CoA hydratase, mitochondrial, putative n=1 Tax=Ricinus communis RepID=B9SKX9_RICCO	0.88	GO:0018874;GO:0006574;GO:0019482;GO:0006552;GO:0080167;GO:0006554;GO:0006568;GO:0006633;GO:0046251;GO:0004300;GO:0006550	_	_	_	_	_	_	K05605	HIBCH
isotig14443	71	16	283.19	54.56	0.00200654	0.021457	2.39549	up	7.03113	yes	743	isogroup09109	gi|255561152|ref|XP_002521588.1|	amine oxidase, putative [Ricinus communis]	0.9	gi|75206576|sp|Q9SKX5.1|PAO2_ARATH	RecName: Full=Probable polyamine oxidase 2; Short=AtPAO2; AltName: Full=Amine oxidase 1	0.86	UniRef90_B9S6G9	Amine oxidase, putative n=1 Tax=Ricinus communis RepID=B9S6G9_RICCO	0.9	GO:0006598;GO:0000166;GO:0046592;GO:0005777;GO:0055114	_	_	_	_	_	_	None	_
isotig14451	470	0	1882.22	0	3.87049e-16	4.56524e-12	11.0161	up	9.52144	yes	740	isogroup09117	gi|67937769|gb|AAY83343.1|	non-specific lipid transfer protein precursor [Fragaria x ananassa]	0.82	gi|14423815|sp|Q9M5X8.1|NLTP_PRUAV	RecName: Full=Non-specific lipid-transfer protein; Short=LTP; AltName: Allergen=Pru av 3; Flags: Precursor	0.81	UniRef90_Q4PLT6	Non-specific lipid-transfer protein n=4 Tax=Fragaria x ananassa RepID=Q4PLT6_FRAAN	0.82	GO:0008289;GO:0006869	59689.scaffold_802561.1	annotation not avaliable	0.7748	_	_	NOG251484	None	_
isotig14452	22	0	88.46	0	9.63608e-05	0.002408	6.61312	up	5.0464	yes	737	isogroup09118	gi|508781734|gb|EOY28990.1|	Pollen Ole e 1 allergen and extensin family protein, putative [Theobroma cacao]	0.69	_	_	_	UniRef90_B9HCD0	Predicted protein n=1 Tax=Populus trichocarpa RepID=B9HCD0_POPTR	0.7	_	_	_	_	_	_	_	None	_
isotig14455	31	1	123.81	3.41	6.91332e-05	0.00189634	4.8821	up	5.59474	yes	742	isogroup09121	gi|470123039|ref|XP_004297544.1|	PREDICTED: WD-40 repeat-containing protein MSI4-like [Fragaria vesca subsp. vesca]	0.93	gi|22096353|sp|O22607.3|MSI4_ARATH	RecName: Full=WD-40 repeat-containing protein MSI4; AltName: Full=Altered cold-responsive gene 1 protein	0.89	UniRef90_UPI0002C34057	PREDICTED: WD-40 repeat-containing protein MSI4-like n=1 Tax=Fragaria vesca subsp. vesca RepID=UPI0002C34057	0.93	GO:0004402;GO:0042967;GO:0000123;GO:0016573	3694.eugene3.00440093	nucleosome/chromatin assembly factor group	0.9174	COG2319	KOG0264	_	K10752	RBBP4, HAT2, CAF1, MIS16
isotig14524	12	0	48.58	0	0.00286389	0.0268518	5.75088	up	4.15063	yes	732	isogroup09190	gi|429326540|gb|AFZ78610.1|	helix-loop-helix protein [Populus tomentosa]	0.79	gi|75308860|sp|Q9C7T4.1|BH096_ARATH	RecName: Full=Transcription factor bHLH96; AltName: Full=Basic helix-loop-helix protein 96; Short=AtbHLH96; Short=bHLH 96; AltName: Full=Transcription factor EN 15	0.82	UniRef90_L0AUT4	Helix-loop-helix protein n=1 Tax=Populus tomentosa RepID=L0AUT4_POPTO	0.79	GO:0046983	_	_	_	_	_	_	None	_
isotig14555	54	14	218.02	48.33	0.00747301	0.0499683	2.19127	up	6.6676	yes	734	isogroup09221	gi|470134844|ref|XP_004303246.1|	PREDICTED: 40S ribosomal protein S12-like isoform 1 [Fragaria vesca subsp. vesca]	0.94	gi|12229949|sp|Q9XHS0.1|RS12_HORVU	RecName: Full=40S ribosomal protein S12	0.89	UniRef90_UPI0002C34501	PREDICTED: 40S ribosomal protein S12-like isoform 1 n=2 Tax=Fragaria vesca subsp. vesca RepID=UPI0002C34501	0.94	GO:0042254;GO:0005634;GO:0046686;GO:0009651;GO:0006412;GO:0022627;GO:0003735	29760.GSVIVG00017233001	RecName: Full=40S ribosomal protein S12;	0.9504	COG1358	KOG3406	_	K02951	RP-S12e, RPS12
isotig14601	284	7	1148.2	24.2	2.87436e-10	1.54105e-07	5.5539	up	8.82133	yes	733	isogroup09267	gi|318086889|gb|ADV40045.1|	BBI inhibitor [Lathyrus sativus]	0.51	gi|6016305|sp|Q41066.1|IBB2_PEA	RecName: Full=Seed trypsin/chymotrypsin inhibitor TI5-72; Flags: Precursor	0.5	UniRef90_Q41066	Seed trypsin/chymotrypsin inhibitor TI5-72 n=11 Tax=Fabeae RepID=IBB2_PEA	0.5	_	_	_	_	_	_	_	None	_
isotig14624	28	4	113.51	13.87	0.00171843	0.019396	2.98932	up	5.57958	yes	731	isogroup09290	gi|243010642|gb|ACS94417.1|	acid invertase 1 [Cucumis melo]	0.82	gi|3913927|sp|Q43857.1|INVA_VICFA	RecName: Full=Acid beta-fructofuranosidase; AltName: Full=Acid invertase; Short=AI; AltName: Full=Acid sucrose hydrolase; AltName: Full=Vacuolar invertase; Flags: Pr	0.85	UniRef90_D8L2T0	Acid invertase 1 n=4 Tax=Cucumis melo RepID=D8L2T0_CUCME	0.82	GO:0009505;GO:0005982;GO:0033881;GO:0017177;GO:0004575;GO:0050306;GO:0005985;GO:0051669;GO:0000325	_	_	_	_	_	_	K01193	E3.2.1.26, sacA
isotig14628	39	5	158.54	17.38	0.000533686	0.00838193	3.16071	up	6.04879	yes	729	isogroup09294	gi|356573950|ref|XP_003555117.1|	PREDICTED: MATE efflux family protein 8-like [Glycine max]	0.69	gi|75206070|sp|Q9SIA4.1|MATE5_ARATH	RecName: Full=MATE efflux family protein 5; AltName: Full=Protein DETOXIFICATION 1-like 1; AltName: Full=Protein DTX3	0.68	UniRef90_I1N5M0	Uncharacterized protein n=1 Tax=Glycine max RepID=I1N5M0_SOYBN	0.69	GO:0055085;GO:0022857	_	_	_	_	_	_	K03327	TC.MATE, SLC47A, norM, mdtK, dinF
isotig14644	12	0	48.78	0	0.00286389	0.0268518	5.75088	up	4.15063	yes	729	isogroup09310	gi|462399156|gb|EMJ04824.1|	hypothetical protein PRUPE_ppa004037mg [Prunus persica]	0.87	gi|75181330|sp|Q9LZR3.1|CSLA9_ARATH	RecName: Full=Glucomannan 4-beta-mannosyltransferase 9; AltName: Full=Cellulose synthase-like protein A9; Short=AtCslA9; AltName: Full=Glucomannan synthase; AltNam	0.91	UniRef90_B9HUY9	Predicted protein n=3 Tax=Populus RepID=B9HUY9_POPTR	0.93	GO:0051753	3694.eugene3.00280295	hypothetical protein	0.8442	COG1215	_	_	K13680	CSLA
isotig14650	70	14	284.17	48.59	0.0016473	0.0188093	2.56428	up	6.98361	yes	730	isogroup09316	gi|147781093|emb|CAN73840.1|	hypothetical protein VITISV_007561 [Vitis vinifera]	0.92	gi|75171506|sp|Q9FLP0.1|MA651_ARATH	RecName: Full=65-kDa microtubule-associated protein 1; Short=AtMAP65-1	0.81	UniRef90_A5AW68	Putative uncharacterized protein n=2 Tax=Vitis vinifera RepID=A5AW68_VITVI	0.92	GO:0045298;GO:0000226;GO:0000910;GO:0008017	29760.GSVIVG00027254001	SubName: Full=Chromosome chr19 scaffold_4, whole genome shotgun sequence;	0.925	_	KOG4302	_	None	_
isotig14663	12	0	48.85	0	0.00286389	0.0268518	5.75088	up	4.15063	yes	728	isogroup09329	gi|462407349|gb|EMJ12683.1|	hypothetical protein PRUPE_ppa007642mg [Prunus persica]	0.79	gi|75170952|sp|Q9FJ41.1|GDL85_ARATH	RecName: Full=GDSL esterase/lipase At5g45950; AltName: Full=Extracellular lipase At5g45950; Flags: Precursor	0.66	UniRef90_B9H2M9	Predicted protein n=1 Tax=Populus trichocarpa RepID=B9H2M9_POPTR	0.79	GO:0016788;GO:0006629	3694.estExt_fgenesh4_pg.C_LG_IV0450	hypothetical protein	0.7975	COG3240	_	_	None	_
isotig14688	18	2	73.78	7.01	0.00583707	0.0431646	3.26899	up	4.89224	yes	723	isogroup09354	_	_	_	_	_	_	_	_	_	_	_	_	_	_	_	_	None	_
isotig14696	23	3	94.27	10.51	0.00472911	0.0375369	3.09269	up	5.27601	yes	723	isogroup09362	gi|61162203|dbj|BAD91083.1|	beta-D-galactosidase [Pyrus pyrifolia]	0.84	gi|152013362|sp|Q10NX8.2|BGAL6_ORYSJ	RecName: Full=Beta-galactosidase 6; Short=Lactase 6; Flags: Precursor	0.71	UniRef90_Q5CCP7	Beta-galactosidase n=1 Tax=Pyrus pyrifolia RepID=Q5CCP7_PYRPY	0.84	GO:0030246;GO:0009341;GO:0004565;GO:0005618;GO:0046486;GO:0006012;GO:0006027;GO:0006687	_	_	_	_	_	_	None	_
isotig14733	12	0	49.19	0	0.00286389	0.0268518	5.75088	up	4.15063	yes	723	isogroup09399	gi|118483460|gb|ABK93629.1|	unknown [Populus trichocarpa]	0.94	gi|75334954|sp|Q9LFP7.1|Y5158_ARATH	RecName: Full=Probable receptor-like protein kinase At5g15080	0.75	UniRef90_B9SME9	Protein kinase APK1B, chloroplast, putative n=2 Tax=Malpighiales RepID=B9SME9_RICCO	0.94	GO:0004674;GO:0005524;GO:0004715;GO:0009069;GO:0006468	_	_	_	_	_	_	None	_
isotig14739	24	3	98.24	10.5	0.00383276	0.0328065	3.1535	up	5.33214	yes	724	isogroup09405	gi|462422485|gb|EMJ26748.1|	hypothetical protein PRUPE_ppa002432m2g, partial [Prunus persica]	0.69	gi|75232187|sp|Q7X8C5.1|WAKLB_ARATH	RecName: Full=Wall-associated receptor kinase-like 2; Flags: Precursor	0.67	UniRef90_F6H0F7	Putative uncharacterized protein n=1 Tax=Vitis vinifera RepID=F6H0F7_VITVI	0.66	GO:0016301;GO:0005488	_	_	_	_	_	_	None	_
isotig14755	19	0	77.99	0	0.00021796	0.00432073	6.40394	up	4.8297	yes	722	isogroup09421	gi|462401026|gb|EMJ06583.1|	hypothetical protein PRUPE_ppa007350mg [Prunus persica]	0.8	gi|75309063|sp|Q9FGQ7.1|CCD32_ARATH	RecName: Full=Cyclin-D3-2; AltName: Full=G1/S-specific cyclin-D3-2; Short=CycD3;2	0.7	UniRef90_A5BCN9	Putative uncharacterized protein n=3 Tax=Vitis vinifera RepID=A5BCN9_VITVI	0.79	GO:0009744;GO:0005634;GO:0009741;GO:0009735;GO:0042127;GO:0000082	_	_	_	_	_	_	K14505	CYCD3
isotig14756	87	20	356.11	70	0.00205304	0.0219146	2.37076	up	7.33164	yes	724	isogroup09422	gi|224073967|ref|XP_002304206.1|	hypothetical protein POPTRDRAFT_712066 [Populus trichocarpa]	0.92	gi|17369623|sp|Q9SUI6.1|PSAH2_ARATH	RecName: Full=Photosystem I reaction center subunit VI-2, chloroplastic; AltName: Full=PSI-H1; Flags: Precursor	0.88	UniRef90_B9RQK6	Photosystem I reaction center subunit VI, chloroplast, putative n=1 Tax=Ricinus communis RepID=B9RQK6_RICCO	0.92	GO:0009535;GO:0010287;GO:0009538;GO:0015979	3694.estExt_Genewise1_v1.C_LG_III1082	SubName: Full=Putative uncharacterized protein;	0.9167	_	_	NOG286250	K02695	psaH
isotig14760	46	2	189.86	7.06	1.97573e-05	0.000769101	4.61164	up	6.18951	yes	718	isogroup09426	_	_	_	_	_	_	_	_	_	_	_	_	_	_	_	_	None	_
isotig14779	12	0	49.32	0	0.00286389	0.0268518	5.75088	up	4.15063	yes	721	isogroup09445	gi|508701997|gb|EOX93893.1|	GPI transamidase component Gpi16 subunit family protein isoform 1 [Theobroma cacao]	0.86	gi|44888284|sp|Q969N2.1|PIGT_HUMAN	RecName: Full=GPI transamidase component PIG-T; AltName: Full=Phosphatidylinositol-glycan biosynthesis class T protein; Flags: Precursor	0.7	UniRef90_F6HQ50	Putative uncharacterized protein n=2 Tax=Vitis vinifera RepID=F6HQ50_VITVI	0.85	GO:0003923;GO:0042765;GO:0042732;GO:0016255;GO:0009507	_	_	_	_	_	_	K05292	PIGT
isotig14782	13	0	53.51	0	0.00199604	0.0214225	5.86429	up	4.26884	yes	720	isogroup09448	gi|462416122|gb|EMJ20859.1|	hypothetical protein PRUPE_ppa023890mg [Prunus persica]	0.86	gi|75311082|sp|Q9LE33.1|HPR3_ARATH	RecName: Full=Glyoxylate/hydroxypyruvate reductase HPR3; AltName: Full=NAD(P)H-dependent hydroxypyruvate reductase 3; Short=AtHPR3; Short=HPR 3	0.77	UniRef90_B9IC38	Predicted protein n=1 Tax=Populus trichocarpa RepID=B9IC38_POPTR	0.86	GO:0016616;GO:0051287;GO:0055114	3694.estExt_Genewise1_v1.C_LG_XIV0906	hypothetical protein	0.8608	COG1052	KOG0069	_	None	_
isotig14790	12	0	49.67	0	0.00286389	0.0268518	5.75088	up	4.15063	yes	716	isogroup09456	gi|470129798|ref|XP_004300795.1|	PREDICTED: kinesin-4-like [Fragaria vesca subsp. vesca]	0.67	_	_	_	UniRef90_UPI0002C36B69	PREDICTED: kinesin-4-like n=1 Tax=Fragaria vesca subsp. vesca RepID=UPI0002C36B69	0.67	_	_	_	_	_	_	_	None	_
isotig14806	51	7	210.21	24.67	0.000368942	0.00652425	3.08183	up	6.45206	yes	719	isogroup09472	gi|462396766|gb|EMJ02565.1|	hypothetical protein PRUPE_ppa007748mg [Prunus persica]	0.88	gi|25453205|sp|Q96520.1|PER12_ARATH	RecName: Full=Peroxidase 12; Short=Atperox P12; AltName: Full=ATP4a; AltName: Full=PRXR6; Flags: Precursor	0.75	UniRef90_UPI0002C2E138	PREDICTED: peroxidase 12-like n=1 Tax=Fragaria vesca subsp. vesca RepID=UPI0002C2E138	0.86	GO:0016020;GO:0020037;GO:0055114;GO:0005773;GO:0006979;GO:0006804;GO:0046872;GO:0009505;GO:0004601	_	_	_	_	_	_	K00430	E1.11.1.7
isotig14810	10	0	41.27	0	0.00614931	0.0435392	5.49319	up	3.88155	yes	718	isogroup09476	gi|301087183|gb|ADK60808.1|	hypothetical protein, partial [Arachis diogoi]	0.92	_	_	_	UniRef90_K4B4I7	Uncharacterized protein n=1 Tax=Solanum lycopersicum RepID=K4B4I7_SOLLC	0.76	GO:0009055;GO:0020037;GO:0005506;GO:0006118;GO:0055114;GO:0016705;GO:0004497;GO:0009507	_	_	_	_	_	_	None	_
isotig14814	24	3	98.92	10.57	0.00383276	0.0328065	3.1535	up	5.33214	yes	719	isogroup09480	gi|470108133|ref|XP_004290385.1|	PREDICTED: uncharacterized protein LOC101300409 [Fragaria vesca subsp. vesca]	0.82	_	_	_	UniRef90_UPI0002C36FDD	PREDICTED: uncharacterized protein LOC101300409 n=1 Tax=Fragaria vesca subsp. vesca RepID=UPI0002C36FDD	0.82	_	_	_	_	_	_	_	None	_
isotig14821	23	3	96	10.71	0.00472911	0.0375369	3.09269	up	5.27601	yes	710	isogroup09487	_	_	_	_	_	_	_	_	_	_	_	_	_	_	_	_	None	_
isotig14823	10	0	41.39	0	0.00614931	0.0435392	5.49319	up	3.88155	yes	716	isogroup09489	gi|508777435|gb|EOY24691.1|	Leucine-rich repeat protein kinase family protein [Theobroma cacao]	0.88	gi|263430169|sp|C0LGH8.1|Y1634_ARATH	RecName: Full=Probable LRR receptor-like serine/threonine-protein kinase At1g63430; Flags: Precursor	0.81	UniRef90_B9RC93	Receptor kinase, putative n=1 Tax=Ricinus communis RepID=B9RC93_RICCO	0.87	GO:0032440;GO:0005524;GO:0004672;GO:0016021;GO:0006468;GO:0055114;GO:0005886	_	_	_	_	_	_	None	_
isotig14846	12	0	49.6	0	0.00286389	0.0268518	5.75088	up	4.15063	yes	717	isogroup09512	gi|462420092|gb|EMJ24355.1|	hypothetical protein PRUPE_ppa004384mg [Prunus persica]	0.99	gi|82237506|sp|Q6P4J8.1|SMU1_XENTR	RecName: Full=WD40 repeat-containing protein SMU1; AltName: Full=Smu-1 suppressor of mec-8 and unc-52 protein homolog	0.82	UniRef90_G7IY21	WD40 repeat-containing protein SMU1 n=1 Tax=Medicago truncatula RepID=G7IY21_MEDTR	0.98	_	_	_	_	_	_	_	K13111	SMU1
isotig14855	10	0	41.33	0	0.00614931	0.0435392	5.49319	up	3.88155	yes	717	isogroup09521	gi|462409465|gb|EMJ14799.1|	hypothetical protein PRUPE_ppa002413mg [Prunus persica]	0.62	gi|122166929|sp|Q0D3J9.1|C3H53_ORYSJ	RecName: Full=Zinc finger CCCH domain-containing protein 53; Short=OsC3H53	0.78	UniRef90_B9RIF6	Nucleic acid binding protein, putative n=1 Tax=Ricinus communis RepID=B9RIF6_RICCO	0.67	GO:0046872;GO:0003676	_	_	_	_	_	_	None	_
isotig14885	15	1	62.26	3.55	0.00547934	0.0416155	3.84594	up	4.56826	yes	714	isogroup09551	gi|225428709|ref|XP_002281840.1|	PREDICTED: armadillo repeat-containing protein 6 [Vitis vinifera]	0.85	_	_	_	UniRef90_D7TPN7	Putative uncharacterized protein n=1 Tax=Vitis vinifera RepID=D7TPN7_VITVI	0.85	GO:0008270	29760.GSVIVG00036535001	SubName: Full=Chromosome chr3 scaffold_8, whole genome shotgun sequence;	0.8564	_	KOG4199	_	K15707	RNF170
isotig14886	10	0	41.62	0	0.00614931	0.0435392	5.49319	up	3.88155	yes	712	isogroup09552	gi|124294787|gb|ABN03967.1|	acidic chitinase [Gossypium hirsutum]	0.72	gi|544006|sp|P36908.1|CHIA_CICAR	RecName: Full=Acidic endochitinase; Flags: Precursor	0.72	UniRef90_A2TJX5	Acidic chitinase n=1 Tax=Gossypium hirsutum RepID=A2TJX5_GOSHI	0.72	GO:0008152;GO:0016798	4558.Sb02g009360.1	hypothetical protein	0.7527	COG3469	KOG4701	_	K01183	E3.2.1.14
isotig14919	36	5	150.47	17.87	0.000851461	0.0116915	3.04593	up	5.94377	yes	709	isogroup09585	gi|147857948|emb|CAN80377.1|	hypothetical protein VITISV_038700 [Vitis vinifera]	0.82	gi|51338665|sp|P62314.1|SMD1_HUMAN	RecName: Full=Small nuclear ribonucleoprotein Sm D1; Short=Sm-D1; AltName: Full=Sm-D autoantigen; AltName: Full=snRNP core protein D1 SMD1_M	0.72	UniRef90_I1IB11	Uncharacterized protein n=3 Tax=Brachypodium distachyon RepID=I1IB11_BRADI	0.82	GO:0005730;GO:0030529;GO:0005886;GO:0003676	29760.GSVIVG00033465001	SubName: Full=Chromosome chr19 scaffold_66, whole genome shotgun sequence;	0.7674	COG1958	KOG3428	_	K11087	SNRPD1, SMD1
isotig14922	15	0	62.61	0	0.00100641	0.0131457	6.06744	up	4.48028	yes	710	isogroup09588	gi|462396689|gb|EMJ02488.1|	hypothetical protein PRUPE_ppa008617mg [Prunus persica]	0.81	_	_	_	UniRef90_UPI0002C2FC21	PREDICTED: uncharacterized protein LOC101303302 n=1 Tax=Fragaria vesca subsp. vesca RepID=UPI0002C2FC21	0.75	_	3694.fgenesh4_pg.C_scaffold_29000348	hypothetical protein	0.7514	_	_	NOG280344	None	_
isotig14923	55	11	229.24	39.2	0.00212207	0.0223854	2.55805	up	6.63188	yes	711	isogroup09589	gi|462420788|gb|EMJ25051.1|	hypothetical protein PRUPE_ppa013229mg [Prunus persica]	0.95	gi|75206137|sp|Q9SIM4.1|RL141_ARATH	RecName: Full=60S ribosomal protein L14-1	0.86	UniRef90_Q9SXL9	Csf-1 protein (Fragment) n=4 Tax=Cucumis sativus RepID=Q9SXL9_CUCSA	0.93	GO:0005840;GO:0042254;GO:0006412;GO:0003735	3694.estExt_Genewise1_v1.C_LG_II0811	SubName: Full=Putative uncharacterized protein;	0.9084	COG2163	KOG3421	_	K02875	RP-L14e, RPL14
isotig14924	15	1	62.52	3.56	0.00547934	0.0416155	3.84594	up	4.56826	yes	711	isogroup09590	_	_	_	_	_	_	_	_	_	_	_	_	_	_	_	_	None	_
isotig14925	251	26	1046.18	92.66	3.68179e-06	0.000213925	3.52288	up	8.73364	yes	711	isogroup09591	gi|255538122|ref|XP_002510126.1|	GAST1 protein precursor, putative [Ricinus communis]	0.88	gi|75164757|sp|Q948Z4.1|SNAK1_SOLTU	RecName: Full=Snakin-1; Flags: Precursor	0.78	UniRef90_B9R733	GAST1 protein, putative n=1 Tax=Ricinus communis RepID=B9R733_RICCO	0.88	GO:0008283;GO:0016023;GO:0032940	3694.eugene3.00400379	hypothetical protein	0.875	_	_	NOG268988;NOG248851	None	_
isotig14944	12	0	50.09	0	0.00286389	0.0268518	5.75088	up	4.15063	yes	710	isogroup09610	gi|470133011|ref|XP_004302368.1|	PREDICTED: putative cell division cycle ATPase-like [Fragaria vesca subsp. vesca]	0.7	_	_	_	UniRef90_UPI0002C2F4AE	PREDICTED: putative cell division cycle ATPase-like n=1 Tax=Fragaria vesca subsp. vesca RepID=UPI0002C2F4AE	0.7	GO:0043231;GO:0000166;GO:0044444	3694.eugene3.42360001	hypothetical protein	0.7654	COG0465	KOG0743	_	K08900	BCS1
isotig14955	12	0	50.73	0	0.00286389	0.0268518	5.75088	up	4.15063	yes	701	isogroup09621	gi|462397312|gb|EMJ03111.1|	hypothetical protein PRUPE_ppa013304mg [Prunus persica]	0.9	gi|152112226|sp|O80594.2|ERG28_ARATH	RecName: Full=Ergosterol biosynthetic protein 28	0.92	UniRef90_UPI0002C35807	PREDICTED: ergosterol biosynthetic protein 28-like isoform 1 n=1 Tax=Fragaria vesca subsp. vesca RepID=UPI0002C35807	0.89	GO:0016021;GO:0005739	29760.GSVIVG00015021001	SubName: Full=Chromosome chr18 scaffold_1, whole genome shotgun sequence;	0.9167	_	KOG3455	_	None	_
isotig14965	49	7	204.81	25.02	0.000530803	0.00837008	3.02438	up	6.3999	yes	709	isogroup09631	gi|359489326|ref|XP_002276924.2|	PREDICTED: T-complex protein 1 subunit alpha-like [Vitis vinifera]	0.98	gi|135535|sp|P28769.1|TCPA_ARATH	RecName: Full=T-complex protein 1 subunit alpha; Short=TCP-1-alpha; AltName: Full=CCT-alpha	0.98	UniRef90_P28769	T-complex protein 1 subunit alpha n=8 Tax=rosids RepID=TCPA_ARATH	0.98	GO:0006457;GO:0005524;GO:0006094;GO:0009909;GO:0009220;GO:0034968;GO:0009640;GO:0010388;GO:0051082;GO:0005829;GO:0001510;GO:0007010;GO:0010498	_	_	_	_	_	_	K09493	CCT1, TCP1
isotig14968	112	8	468.8	28.63	2.28138e-06	0.000148668	4.02742	up	7.52458	yes	708	isogroup09634	gi|7012724|gb|AAF35186.1|AF195865_1	lipid transfer protein precursor [Gossypium hirsutum]	0.87	gi|2497743|sp|Q43129.1|NLTP2_GOSHI	RecName: Full=Non-specific lipid-transfer protein; Short=LTP; AltName: Full=GH3; Flags: Precursor	0.83	UniRef90_Q4PLT6	Non-specific lipid-transfer protein n=4 Tax=Fragaria x ananassa RepID=Q4PLT6_FRAAN	0.84	GO:0008289;GO:0006869	3694.estExt_Genewise1_v1.C_LG_IV3602	RecName: Full=Non-specific lipid-transfer protein;; Plant non-specific lipid-transfer protei [...]	0.7797	_	_	NOG251484;NOG290961	None	_
isotig14992	37	0	154.65	0	2.94065e-06	0.000183518	7.35715	up	5.81388	yes	709	isogroup09658	gi|255536941|ref|XP_002509537.1|	Triacylglycerol lipase 2 precursor, putative [Ricinus communis]	0.84	gi|75322727|sp|Q67ZU1.1|LIP2_ARATH	RecName: Full=Triacylglycerol lipase 2; Flags: Precursor	0.79	UniRef90_Q1XBG1	Lipase n=1 Tax=Ricinus communis RepID=Q1XBG1_RICCO	0.84	GO:0016042;GO:0016788	29760.GSVIVG00020534001	SubName: Full=Chromosome chr14 scaffold_21, whole genome shotgun sequence;	0.863	COG0596	KOG2624	_	None	_
isotig15018	65	17	272.84	61.01	0.0049351	0.0388063	2.1825	up	6.94005	yes	706	isogroup09684	gi|388494714|gb|AFK35423.1|	unknown [Lotus japonicus]	0.99	_	_	_	UniRef90_Q2HUA7	Longin-like n=8 Tax=fabids RepID=Q2HUA7_MEDTR	0.98	GO:0006810;GO:0009507	29760.GSVIVG00000350001	SubName: Full=Chromosome chr9 scaffold_104, whole genome shotgun sequence;	0.9658	_	_	NOG288938	None	_
isotig15021	42	5	176.3	17.95	0.000295197	0.0054319	3.26703	up	6.1468	yes	706	isogroup09687	gi|462396819|gb|EMJ02618.1|	hypothetical protein PRUPE_ppa013490mg [Prunus persica]	0.62	_	_	_	UniRef90_D7TPZ5	Putative uncharacterized protein n=1 Tax=Vitis vinifera RepID=D7TPZ5_VITVI	0.63	_	_	_	_	_	_	_	None	_
isotig15036	18	1	75.66	3.59	0.00229484	0.0233745	4.10538	up	4.82288	yes	705	isogroup09702	gi|462419595|gb|EMJ23858.1|	hypothetical protein PRUPE_ppa004963mg [Prunus persica]	0.78	gi|75221518|sp|Q43870.1|APS2_ARATH	RecName: Full=ATP sulfurylase 2; Flags: Precursor	0.79	UniRef90_UPI0002C319EB	PREDICTED: ATP sulfurylase 2-like n=1 Tax=Fragaria vesca subsp. vesca RepID=UPI0002C319EB	0.75	GO:0000103;GO:0006144;GO:0004781	59689.fgenesh1_pg.C_scaffold_3001820	annotation not avaliable	0.874	COG2046	KOG0636	_	K13811	PAPSS
isotig15067	15	0	63.14	0	0.00100641	0.0131457	6.06744	up	4.48028	yes	704	isogroup09733	gi|470106280|ref|XP_004289501.1|	PREDICTED: LOW QUALITY PROTEIN: beta-galactosidase 6-like, partial [Fragaria vesca subsp. vesca]	0.75	gi|152013367|sp|Q8GX69.2|BGL16_ARATH	RecName: Full=Beta-galactosidase 16; Short=Lactase 16; Flags: Precursor	0.75	UniRef90_UPI0002C347B6	PREDICTED: LOW QUALITY PROTEIN: beta-galactosidase 6-like, partial n=1 Tax=Fragaria vesca subsp. vesca RepID=UPI0002C347B6	0.75	GO:0004553;GO:0005975	_	_	_	_	_	_	None	_
isotig15072	16	0	67.45	0	0.000726851	0.0104388	6.1592	up	4.57567	yes	703	isogroup09738	gi|508717559|gb|EOY09456.1|	Promoter-binding protein SPL9 [Theobroma cacao]	0.66	_	_	_	UniRef90_B9T274	LIGULELESS1 protein, putative n=1 Tax=Ricinus communis RepID=B9T274_RICCO	0.64	_	_	_	_	_	_	_	None	_
isotig15074	10	0	42.1	0	0.00614931	0.0435392	5.49319	up	3.88155	yes	704	isogroup09740	gi|255565523|ref|XP_002523752.1|	Lysosomal Pro-X carboxypeptidase, putative [Ricinus communis]	0.76	gi|1172047|sp|P42785.1|PCP_HUMAN	RecName: Full=Lysosomal Pro-X carboxypeptidase; AltName: Full=Angiotensinase C; AltName: Full=Lysosomal carboxypeptidase C; AltName: Full=Proline carboxypeptidase; Al	0.56	UniRef90_B9SCN3	Lysosomal Pro-X carboxypeptidase, putative n=1 Tax=Ricinus communis RepID=B9SCN3_RICCO	0.76	GO:0070011	_	_	_	_	_	_	K01285	PRCP
isotig15088	11	0	46.57	0	0.00416566	0.0341683	5.62778	up	4.02218	yes	700	isogroup09754	gi|462397046|gb|EMJ02845.1|	hypothetical protein PRUPE_ppa021935mg [Prunus persica]	0.71	_	_	_	UniRef90_UPI0002C33901	PREDICTED: auxin-induced in root cultures protein 12-like n=1 Tax=Fragaria vesca subsp. vesca RepID=UPI0002C33901	0.62	_	_	_	_	_	_	_	None	_
isotig15108	43	2	182.3	7.25	3.08679e-05	0.00108359	4.51484	up	6.09419	yes	699	isogroup09774	gi|255545838|ref|XP_002513979.1|	protein binding protein, putative [Ricinus communis]	0.52	_	_	_	UniRef90_B9RJR0	Protein binding protein, putative n=1 Tax=Ricinus communis RepID=B9RJR0_RICCO	0.52	_	_	_	_	_	_	_	None	_
isotig15142	14	1	59.53	3.64	0.00744743	0.0499625	3.74794	up	4.47265	yes	697	isogroup09808	gi|224127900|ref|XP_002329205.1|	hypothetical protein POPTRDRAFT_266879 [Populus trichocarpa]	0.87	gi|146325723|sp|Q149N8.2|SHPRH_HUMAN	RecName: Full=E3 ubiquitin-protein ligase SHPRH; AltName: Full=SNF2, histone-linker, PHD and RING finger domain-containing helicase	0.6	UniRef90_B9N1U7	Putative uncharacterized protein (Fragment) n=1 Tax=Populus trichocarpa RepID=B9N1U7_POPTR	0.87	GO:0003964;GO:0003723;GO:0003677;GO:0005524;GO:0008270;GO:0004386;GO:0006278	3694.gw1.125.236.1	hypothetical protein	0.8741	COG0553	KOG0298	_	K15710	SHPRH
isotig15163	25	0	106.14	0	4.53239e-05	0.0014294	6.79577	up	5.2353	yes	698	isogroup09829	gi|462423758|gb|EMJ28021.1|	hypothetical protein PRUPE_ppa017695mg [Prunus persica]	0.77	_	_	_	UniRef90_B9HIG5	Predicted protein n=1 Tax=Populus trichocarpa RepID=B9HIG5_POPTR	0.71	_	_	_	_	_	_	_	None	_
isotig15192	33	4	140.51	14.56	0.000571838	0.00883367	3.2246	up	5.79554	yes	696	isogroup09858	gi|356549590|ref|XP_003543175.1|	PREDICTED: glucan endo-1,3-beta-glucosidase-like [Glycine max]	0.86	gi|75165700|sp|Q94G86.1|ALL9_OLEEU	RecName: Full=Glucan endo-1,3-beta-D-glucosidase; AltName: Full=Major pollen allergen Ole e 9; AltName: Allergen=Ole e 9; Flags: Precursor	0.6	UniRef90_I1M2T7	Uncharacterized protein n=2 Tax=Glycine max RepID=I1M2T7_SOYBN	0.86	GO:0016787	29760.GSVIVG00027945001	SubName: Full=Putative uncharacterized protein (Chromosome chr19 scaffold_4, whole genome sh [...]	0.823	_	_	NOG298465	None	_
isotig15199	68	3	289.95	10.94	3.45984e-06	0.000207151	4.64722	up	6.7634	yes	695	isogroup09865	_	_	_	_	_	_	_	_	_	_	_	_	_	_	_	_	None	_
isotig15200	23	4	97.93	14.56	0.00472911	0.0375369	2.70804	up	5.32652	yes	696	isogroup09866	gi|225465455|ref|XP_002267492.1|	PREDICTED: solute carrier family 35 member F5 [Vitis vinifera]	0.83	gi|2497105|sp|Q03730.1|YMB8_YEAST	RecName: Full=Uncharacterized vacuolar membrane protein YML018C	0.54	UniRef90_A5B1L4	Putative uncharacterized protein n=1 Tax=Vitis vinifera RepID=A5B1L4_VITVI	0.83	_	4558.Sb10g027500.1	hypothetical protein	0.78	COG0697	KOG2765	_	K15289	SLC35F5
isotig15224	10	0	42.83	0	0.00614931	0.0435392	5.49319	up	3.88155	yes	692	isogroup09890	gi|356505560|ref|XP_003521558.1|	PREDICTED: uncharacterized protein LOC100784715 [Glycine max]	0.56	gi|75249602|sp|Q945T0.1|RALF_TOBAC	RecName: Full=Rapid alkalinization factor; Short=NtRALF; Flags: Precursor	0.65	UniRef90_A9PJ16	Putative uncharacterized protein n=2 Tax=Populus RepID=A9PJ16_9ROSI	0.56	GO:0019722;GO:0004871;GO:0005179	_	_	_	_	_	_	None	_
isotig15237	10	0	42.89	0	0.00614931	0.0435392	5.49319	up	3.88155	yes	691	isogroup09903	_	_	_	_	_	_	_	_	_	_	_	_	_	_	_	_	None	_
isotig15274	10	0	42.89	0	0.00614931	0.0435392	5.49319	up	3.88155	yes	691	isogroup09940	gi|224111296|ref|XP_002332952.1|	cc-nbs-lrr resistance protein [Populus trichocarpa]	0.56	_	_	_	UniRef90_B9NCG6	Cc-nbs-lrr resistance protein n=1 Tax=Populus trichocarpa RepID=B9NCG6_POPTR	0.56	_	_	_	_	_	_	_	None	_
isotig15293	52	11	224.64	40.63	0.00289655	0.0270078	2.47747	up	6.56241	yes	686	isogroup09959	gi|255582656|ref|XP_002532107.1|	conserved hypothetical protein [Ricinus communis]	0.92	gi|75169777|sp|Q9C9T3.1|MZT1A_ARATH	RecName: Full=Mitotic-spindle organizing protein 1A; AltName: Full=Mitotic-spindle organizing protein associated with a ring of gamma-tubulin 1A	0.87	UniRef90_B9T1I8	Putative uncharacterized protein n=1 Tax=Ricinus communis RepID=B9T1I8_RICCO	0.92	_	3694.eugene3.00160282	SubName: Full=Putative uncharacterized protein;	0.8788	_	_	NOG68835;NOG283822	None	_
isotig15347	88	19	380.16	70.18	0.00142796	0.0166926	2.46018	up	7.33366	yes	686	isogroup10013	gi|462414997|gb|EMJ19734.1|	hypothetical protein PRUPE_ppa012674mg [Prunus persica]	0.9	gi|75191271|sp|Q9M9M6.1|NDUS6_ARATH	RecName: Full=NADH dehydrogenase [ubiquinone]	0.77	UniRef90_B9S208	Putative uncharacterized protein n=1 Tax=Ricinus communis RepID=B9S208_RICCO	0.87	GO:0005739	3694.eugene3.00870009	SubName: Full=Putative uncharacterized protein;	0.9059	_	KOG3456	_	K03939	NDUFS6
isotig15365	40	1	172.55	3.69	1.13841e-05	0.000504796	5.24747	up	5.96086	yes	687	isogroup10031	gi|508702870|gb|EOX94766.1|	PATATIN-like protein 9, IIIB isoform 1 [Theobroma cacao]	0.82	_	_	_	UniRef90_A5BCB4	Putative uncharacterized protein n=2 Tax=Vitis vinifera RepID=A5BCB4_VITVI	0.8	GO:0016787;GO:0006629	_	_	_	_	_	_	None	_
isotig15402	62	13	268.62	48.16	0.00225458	0.0233745	2.49459	up	6.81703	yes	684	isogroup10068	gi|225439930|ref|XP_002280272.1|	PREDICTED: syntaxin-71 [Vitis unnamed protein product [Vitis vinifera]	0.94	gi|28380165|sp|Q9SF29.1|SYP71_ARATH	RecName: Full=Syntaxin-71; Short=AtSYP71	0.9	UniRef90_D7TQJ1	Putative uncharacterized protein n=1 Tax=Vitis vinifera RepID=D7TQJ1_VITVI	0.94	GO:0005484;GO:0006612;GO:0005783;GO:0005886	29760.GSVIVG00023175001	SubName: Full=Chromosome chr8 scaffold_29, whole genome shotgun sequence;	0.9375	_	_	NOG221296;NOG297247	K08506	SYP7
isotig15440	11	0	47.87	0	0.00416566	0.0341683	5.62778	up	4.02218	yes	681	isogroup10106	gi|508703309|gb|EOX95205.1|	Importin alpha, ALPHA,AIMP ALPHA isoform 1 [Theobroma cacao]	0.84	gi|62900380|sp|Q9SLX0.2|IMA1B_ORYSJ	RecName: Full=Importin subunit alpha-1b	0.79	UniRef90_B9RZK9	Importin subunit alpha n=1 Tax=Ricinus communis RepID=B9RZK9_RICCO	0.8	GO:0005618;GO:0005730;GO:0005829;GO:0008565;GO:0005635;GO:0006606	_	_	_	_	_	_	None	_
isotig15454	36	7	156.43	26.01	0.00349079	0.0307038	2.582	up	6.00632	yes	682	isogroup10120	gi|224064382|ref|XP_002301448.1|	predicted protein [Populus predicted protein [Populus trichocarpa]	1	gi|75319073|sp|P92973.1|CCA1_ARATH	RecName: Full=Protein CCA1; AltName: Full=MYB-related transcription factor CCA1; AltName: Full=Protein CIRCADIAN CLOCK ASSOCIATED 1	0.97	UniRef90_B7X9P1	PnLHY1 protein n=3 Tax=Populus RepID=B7X9P1_POPNI	1	GO:0003677;GO:0000785;GO:0003682	3694.eugene3.00021682	hypothetical protein	1	_	KOG0724	_	K12134	CCA1
isotig15481	37	2	162.2	7.5	9.50166e-05	0.002408	4.29926	up	5.88263	yes	676	isogroup10147	gi|225451173|ref|XP_002272670.1|	PREDICTED: uncharacterized protein LOC100241807 isoform 1 [Vitis vinifera]	0.81	gi|115398|sp|P17656.1|COL2_CAEEL	RecName: Full=Cuticle collagen 2; Flags: Precursor	0.49	UniRef90_D7TUS5	Putative uncharacterized protein n=1 Tax=Vitis vinifera RepID=D7TUS5_VITVI	0.81	_	_	_	_	_	_	_	None	_
isotig15493	26	0	113.64	0	3.56805e-05	0.00119901	6.85185	up	5.29323	yes	678	isogroup10159	gi|225424779|ref|XP_002269424.1|	PREDICTED: IAA-amino acid hydrolase ILR1-like 4-like [Vitis vinifera]	0.81	gi|85542181|sp|Q8VYX0.2|ILL6_ARATH	RecName: Full=IAA-amino acid hydrolase ILR1-like 6; AltName: Full=Protein gr1; Flags: Precursor	0.82	UniRef90_F6HPK0	Putative uncharacterized protein n=1 Tax=Vitis vinifera RepID=F6HPK0_VITVI	0.81	GO:0006558;GO:0047980	_	_	_	_	_	_	K14664	ILR1
isotig15536	30	4	131.71	15.02	0.000977184	0.0130236	3.08808	up	5.6698	yes	675	isogroup10202	gi|462396481|gb|EMJ02280.1|	hypothetical protein PRUPE_ppa006922mg [Prunus persica]	0.87	gi|75331631|sp|Q93VB2.1|AT18A_ARATH	RecName: Full=Autophagy-related protein 18a; Short=AtATG18a	0.77	UniRef90_F6HPY6	Putative uncharacterized protein n=1 Tax=Vitis vinifera RepID=F6HPY6_VITVI	0.82	GO:0042594;GO:0010150;GO:0006914	29760.GSVIVG00022737001	SubName: Full=Chromosome chr14 scaffold_27, whole genome shotgun sequence;	0.8208	_	KOG2111	_	None	_
isotig15567	16	0	70.45	0	0.000726851	0.0104388	6.1592	up	4.57567	yes	673	isogroup10233	gi|470120620|ref|XP_004296397.1|	PREDICTED: uncharacterized protein LOC101309817 [Fragaria vesca subsp. vesca]	0.83	_	_	_	UniRef90_UPI0002C34AAA	PREDICTED: uncharacterized protein LOC101309817 n=1 Tax=Fragaria vesca subsp. vesca RepID=UPI0002C34AAA	0.83	GO:0008825;GO:0055114;GO:0032259;GO:0008610;GO:0016491	3694.eugene3.00100362	annotation not avaliable	0.7961	COG2230	_	_	K00574	E2.1.1.79, cfa
isotig15587	19	0	82.93	0	0.00021796	0.00432073	6.40394	up	4.8297	yes	679	isogroup10253	gi|470129033|ref|XP_004300435.1|	PREDICTED: uncharacterized protein LOC101293204 [Fragaria vesca subsp. vesca]	0.91	_	_	_	UniRef90_UPI0002C2F491	PREDICTED: uncharacterized protein LOC101293204 n=1 Tax=Fragaria vesca subsp. vesca RepID=UPI0002C2F491	0.91	_	3694.estExt_Genewise1_v1.C_LG_XIX2037	SubName: Full=Putative uncharacterized protein;	0.8261	_	_	NOG254874	None	_
isotig15619	23	0	101.43	0	7.44607e-05	0.00199153	6.67661	up	5.11209	yes	672	isogroup10285	gi|508699347|gb|EOX91243.1|	CAP [Theobroma cacao]	0.83	gi|2500717|sp|Q41495.1|ST14_SOLTU	RecName: Full=STS14 protein; Flags: Precursor	0.65	UniRef90_B9HEL1	Predicted protein n=1 Tax=Populus trichocarpa RepID=B9HEL1_POPTR	0.79	_	3694.eugene3.00071013	hypothetical protein	0.8071	COG2340	KOG3017	_	None	_
isotig15638	31	2	136.91	7.55	0.000277936	0.00517893	4.0457	up	5.63529	yes	671	isogroup10304	gi|462403138|gb|EMJ08695.1|	hypothetical protein PRUPE_ppa013575mg [Prunus persica]	0.9	_	_	_	UniRef90_K7S882	CMT-type cytosine DNA-methyltransferase 3b n=1 Tax=Malus x domestica RepID=K7S882_MALDO	0.86	_	_	_	_	_	_	_	None	_
isotig15654	39	8	173.02	30.35	0.00404627	0.0340651	2.51092	up	6.13513	yes	668	isogroup10320	_	_	_	_	_	_	UniRef90_L1IC08	Uncharacterized protein n=1 Tax=Guillardia theta CCMP2712 RepID=L1IC08_GUITH	0.6	_	_	_	_	_	_	_	None	_
isotig15692	92	8	407.54	30.3	1.10453e-05	0.000496242	3.74426	up	7.25599	yes	669	isogroup10358	gi|147832884|emb|CAN72813.1|	hypothetical protein VITISV_016378 [Vitis vinifera]	0.94	gi|75278464|sp|O65819.1|H2B3_SOLLC	RecName: Full=Histone H2B.3; AltName: Full=LeH2B-3	0.92	UniRef90_O65819	Histone H2B.3 (Fragment) n=10 Tax=Magnoliophyta RepID=H2B3_SOLLC	0.92	GO:0003677;GO:0005730;GO:0046982;GO:0006334;GO:0009507;GO:0000786	59689.fgenesh2_kg.1__765__AT1G07790.1	annotation not avaliable	0.9615	_	KOG1744	_	K11252	H2B
isotig15707	16	1	70.98	3.79	0.00406644	0.0340651	3.9377	up	4.65808	yes	668	isogroup10373	gi|356530804|ref|XP_003533970.1|	PREDICTED: anthocyanidin 5,3-O-glucosyltransferase-like [Glycine max]	0.84	gi|73622189|sp|Q4R1I9.1|ANGLT_ROSHC	RecName: Full=Anthocyanidin 5,3-O-glucosyltransferase; AltName: Full=UDP-glucose: anthocyanidin 5,3-O-glucosyltransferase	0.78	UniRef90_I1L2Z0	Uncharacterized protein n=1 Tax=Glycine max RepID=I1L2Z0_SOYBN	0.84	GO:0080043;GO:0050004;GO:0008152;GO:0080045;GO:0080044;GO:0080046	_	_	_	_	_	_	None	_
isotig15717	29	6	129.63	22.93	0.00561969	0.0425514	2.48563	up	5.70337	yes	663	isogroup10383	gi|508715194|gb|EOY07091.1|	Polyketide cyclase/dehydrase and lipid transport superfamily protein [Theobroma cacao]	0.9	gi|75099990|sp|O80920.1|PYL4_ARATH	RecName: Full=Abscisic acid receptor PYL4; AltName: Full=ABI1-binding protein 2; AltName: Full=PYR1-like protein 4; AltName: Full=Regulatory components of ABA recep	0.84	UniRef90_B9IGH2	Predicted protein n=1 Tax=Populus trichocarpa RepID=B9IGH2_POPTR	0.88	GO:0009738	3694.gw1.VI.954.1	hypothetical protein	0.9078	_	_	NOG236073	K14496	PYL
isotig15721	12	0	53.8	0	0.00286389	0.0268518	5.75088	up	4.15063	yes	661	isogroup10387	_	_	_	_	_	_	_	_	_	_	_	_	_	_	_	_	None	_
isotig15729	14	0	62.2	0	0.00140897	0.0166179	5.96944	up	4.37833	yes	667	isogroup10395	gi|462397142|gb|EMJ02941.1|	hypothetical protein PRUPE_ppa002207mg [Prunus persica]	0.86	gi|75330766|sp|Q8RXN0.1|AB11G_ARATH	RecName: Full=ABC transporter G family member 11; Short=ABC transporter ABCG.11; Short=AtABCG11; AltName: Full=Protein CUTICULAR DEFECT AND ORGAN FUSION 1; AltName	0.73	UniRef90_B9SIL8	ATP-binding cassette transporter, putative n=1 Tax=Ricinus communis RepID=B9SIL8_RICCO	0.86	GO:0016020;GO:0015748;GO:0005524;GO:0015416;GO:0006200;GO:0015716	3694.gw1.I.3594.1	white-brown-complex ABC transporter family	0.8479	COG0842	_	_	None	_
isotig15730	32	1	141.96	3.79	5.68506e-05	0.00167917	4.92757	up	5.64024	yes	668	isogroup10396	gi|470138763|ref|XP_004305124.1|	PREDICTED: transcription factor TGA4-like [Fragaria vesca subsp. vesca]	0.84	_	_	_	UniRef90_UPI0002C33956	PREDICTED: transcription factor TGA4-like n=1 Tax=Fragaria vesca subsp. vesca RepID=UPI0002C33956	0.84	_	_	_	_	_	_	_	None	_
isotig15747	10	0	44.7	0	0.00614931	0.0435392	5.49319	up	3.88155	yes	663	isogroup10413	gi|356548839|ref|XP_003542806.1|	PREDICTED: uncharacterized protein LOC100813299 [Glycine max]	0.79	_	_	_	UniRef90_UPI0002C34852	PREDICTED: uncharacterized protein LOC101297291 n=1 Tax=Fragaria vesca subsp. vesca RepID=UPI0002C34852	0.77	_	_	_	_	_	_	_	None	_
isotig15756	11	0	49.09	0	0.00416566	0.0341683	5.62778	up	4.02218	yes	664	isogroup10422	gi|296088794|emb|CBI38244.3|	unnamed protein product [Vitis vinifera]	0.77	_	_	_	UniRef90_F6I1U8	Putative uncharacterized protein n=1 Tax=Vitis vinifera RepID=F6I1U8_VITVI	0.77	_	_	_	_	_	_	_	None	_
isotig15772	29	6	129.43	22.9	0.00561969	0.0425514	2.48563	up	5.70337	yes	664	isogroup10438	gi|52851178|emb|CAH58637.1|	vacuolar H+-ATPase C subunit [Plantago major]	0.96	gi|3334413|sp|O22552.1|VATL_PHAAU	RecName: Full=V-type proton ATPase 16 kDa proteolipid subunit; Short=V-ATPase 16 kDa proteolipid subunit; AltName: Full=Vacuolar proton pump 16 kDa proteolipid subun	0.96	UniRef90_I1LPX0	Uncharacterized protein n=3 Tax=Magnoliophyta RepID=I1LPX0_SOYBN	0.96	GO:0005774;GO:0033179;GO:0015991;GO:0016021;GO:0015078	4558.Sb08g004390.1	hypothetical protein	0.9542	COG0636	KOG0232	_	K02155	ATPeVPL, ATP6L
isotig15808	16	0	71.63	0	0.000726851	0.0104388	6.1592	up	4.57567	yes	662	isogroup10474	gi|462417088|gb|EMJ21825.1|	hypothetical protein PRUPE_ppa002230mg [Prunus persica]	0.82	gi|46576636|sp|Q9C5W9.1|ARFR_ARATH	RecName: Full=Auxin response factor 18	0.74	UniRef90_D9ZIM2	ARF domain class transcription factor n=1 Tax=Malus x domestica RepID=D9ZIM2_MALDO	0.77	GO:0050794;GO:0009725;GO:0006351;GO:0005488	_	_	_	_	_	_	None	_
isotig15887	22	0	98.78	0	9.63608e-05	0.002408	6.61312	up	5.0464	yes	660	isogroup10553	gi|470102822|ref|XP_004287850.1|	PREDICTED: beta-galactosidase 3-like [Fragaria vesca subsp. vesca]	0.93	gi|75202767|sp|Q9SCV9.1|BGAL3_ARATH	RecName: Full=Beta-galactosidase 3; Short=Lactase 3; Flags: Precursor	0.91	UniRef90_Q5CCP8	Beta-galactosidase n=3 Tax=Rosaceae RepID=Q5CCP8_PYRPY	0.92	GO:0030246;GO:0009341;GO:0004565;GO:0046486;GO:0006012;GO:0006027;GO:0006687	_	_	_	_	_	_	None	_
isotig15899	13	0	58.73	0	0.00199604	0.0214225	5.86429	up	4.26884	yes	656	isogroup10565	gi|470121449|ref|XP_004296781.1|	PREDICTED: 50S ribosomal protein L33-like [Fragaria vesca subsp. vesca]	0.91	_	_	_	UniRef90_UPI0002C313E2	PREDICTED: 50S ribosomal protein L33-like n=1 Tax=Fragaria vesca subsp. vesca RepID=UPI0002C313E2	0.91	GO:0042254;GO:0015934;GO:0006412;GO:0005739;GO:0003735	3702.AT3G06320.1-P	ribosomal protein L33 family protein; ribosomal protein L33 family protein; FUNCTIONS IN: st [...]	0.8367	COG0267	KOG3505	_	K02913	RP-L33, rpmG
isotig15904	31	2	139.83	7.71	0.000277936	0.00517893	4.0457	up	5.63529	yes	657	isogroup10570	gi|462406917|gb|EMJ12381.1|	hypothetical protein PRUPE_ppa005436mg [Prunus persica]	0.9	_	_	_	UniRef90_M0U9A0	Uncharacterized protein n=1 Tax=Musa acuminata subsp. malaccensis RepID=M0U9A0_MUSAC	0.9	GO:0005886	_	_	_	_	_	_	None	_
isotig15906	179	18	806.18	69.31	5.38524e-06	0.000278592	3.55955	up	8.23988	yes	658	isogroup10572	gi|297738219|emb|CBI27420.3|	unnamed protein product [Vitis vinifera]	0.7	_	_	_	UniRef90_D7TA98	Putative uncharacterized protein n=1 Tax=Vitis vinifera RepID=D7TA98_VITVI	0.7	_	_	_	_	_	_	_	None	_
isotig15921	14	0	63.15	0	0.00140897	0.0166179	5.96944	up	4.37833	yes	657	isogroup10587	gi|392333971|ref|XP_002725328.2|	PREDICTED: uncharacterized protein LOC680498 [Rattus norvegicus]	0.89	gi|27805477|sp|P59226.2|H32_ARATH	RecName: Full=Histone H3.2; AltName: Full=Histone H3.1 H32_MAIZE RecName: Full=Histone H3.2 H32_PETCR RecName: Full=H	0.96	UniRef90_K3YE80	Uncharacterized protein (Fragment) n=1 Tax=Setaria italica RepID=K3YE80_SETIT	0.9	GO:0005634;GO:0003677;GO:0006334;GO:0000786	39947.LOC_Os04g34240.1	histone H3, putative, expressed; Variant histone H3 which replaces conventional H3 in a wide [...]	0.9559	COG2036	KOG1745	_	K11253	H3
isotig15964	23	1	104.06	3.87	0.000488131	0.00790866	4.45511	up	5.16897	yes	655	isogroup10630	gi|359482201|ref|XP_003632726.1|	PREDICTED: protein GAST1-like [Vitis vinifera]	0.85	gi|121689|sp|P27057.1|GAST1_SOLLC	RecName: Full=Protein GAST1; Flags: Precursor	0.76	UniRef90_A5AI86	Putative uncharacterized protein n=1 Tax=Vitis vinifera RepID=A5AI86_VITVI	0.85	_	29760.GSVIVG00025322001	SubName: Full=Chromosome chr8 scaffold_34, whole genome shotgun sequence;	0.875	_	_	NOG244464	None	_
isotig15971	28	3	126.68	11.61	0.00171843	0.019396	3.37396	up	5.53748	yes	655	isogroup10637	gi|508774675|gb|EOY21931.1|	Vesicle transport v-SNARE family protein isoform 2, partial [Theobroma cacao]	0.94	gi|27805771|sp|Q9LVP9.1|VTI13_ARATH	RecName: Full=Vesicle transport v-SNARE 13; Short=AtVTI13; AltName: Full=Vesicle soluble NSF attachment protein receptor 13; AltName: Full=Vesicle transport v-SNAR	0.88	UniRef90_F6GT59	Putative uncharacterized protein n=1 Tax=Vitis vinifera RepID=F6GT59_VITVI	0.93	GO:0006623;GO:0005886;GO:0006944;GO:0016192	_	_	_	_	_	_	K08493	VTI1
isotig15981	13	0	58.82	0	0.00199604	0.0214225	5.86429	up	4.26884	yes	655	isogroup10647	_	_	_	_	_	_	_	_	_	_	_	_	_	_	_	_	None	_
isotig16022	41	9	184.66	34.66	0.00457449	0.0369309	2.41803	up	6.22379	yes	658	isogroup10688	gi|337733640|gb|AEI72269.1|	histone H2A [Citrus trifoliata]	0.96	gi|62286683|sp|Q9M531.1|H2A_EUPES	RecName: Full=Histone H2A	0.92	UniRef90_M4EJA3	Uncharacterized protein n=24 Tax=core eudicotyledons RepID=M4EJA3_BRARP	0.94	GO:0005634;GO:0003677;GO:0046982;GO:0006334;GO:0000786	29760.GSVIVG00023056001	RecName: Full=Histone H2A;	1	COG5262	KOG1756	_	K11251	H2A
isotig16024	14	1	63.63	3.89	0.00744743	0.0499625	3.74794	up	4.47265	yes	652	isogroup10690	gi|462413220|gb|EMJ18269.1|	hypothetical protein PRUPE_ppa000964mg [Prunus persica]	0.83	_	_	_	UniRef90_B9SZ87	Putative uncharacterized protein n=1 Tax=Ricinus communis RepID=B9SZ87_RICCO	0.79	_	_	_	_	_	_	_	None	_
isotig16027	13	0	59.18	0	0.00199604	0.0214225	5.86429	up	4.26884	yes	651	isogroup10693	gi|388497784|gb|AFK36958.1|	unknown [Lotus japonicus]	0.61	gi|357580451|sp|F4IQJ4.1|GASAB_ARATH	RecName: Full=Gibberellin-regulated protein 11; AltName: Full=GAST1 protein homolog 11; Flags: Precursor	0.72	UniRef90_I3S9L6	Uncharacterized protein n=1 Tax=Lotus japonicus RepID=I3S9L6_LOTJA	0.61	_	_	_	_	_	_	_	None	_
isotig16072	18	0	82.19	0	0.000390825	0.00665391	6.32688	up	4.74978	yes	649	isogroup10738	gi|290579523|gb|ADD51357.1|	leucoanthocyanidin reductase [Theobroma cacao]	0.55	_	_	_	UniRef90_D3XFG3	Leucoanthocyanidin reductase n=2 Tax=Theobroma cacao RepID=D3XFG3_THECC	0.55	_	_	_	_	_	_	_	K13081	LAR
isotig16075	12	0	54.88	0	0.00286389	0.0268518	5.75088	up	4.15063	yes	648	isogroup10741	gi|225465905|ref|XP_002266808.1|	PREDICTED: myrcene synthase, chloroplastic [Vitis vinifera]	0.87	gi|75249335|sp|Q93X23.1|MYRS_QUEIL	RecName: Full=Myrcene synthase, chloroplastic; Flags: Precursor	0.82	UniRef90_F6I5S6	Putative uncharacterized protein n=2 Tax=Vitis vinifera RepID=F6I5S6_VITVI	0.87	GO:0000287;GO:0009611;GO:0052578;GO:0080015;GO:0016099;GO:0016106;GO:0034768;GO:0009753;GO:0050552;GO:0034002;GO:0050551;GO:0005829;GO:0050550;GO:0043693;GO:0009625;GO:0009507	_	_	_	_	_	_	None	_
isotig16111	10	0	46.16	0	0.00614931	0.0435392	5.49319	up	3.88155	yes	642	isogroup10777	_	_	_	_	_	_	_	_	_	_	_	_	_	_	_	_	None	_
isotig16127	12	0	55.05	0	0.00286389	0.0268518	5.75088	up	4.15063	yes	646	isogroup10793	gi|255555935|ref|XP_002519003.1|	conserved hypothetical protein [Ricinus communis]	0.86	gi|75275044|sp|O82286.1|BPC7_ARATH	RecName: Full=Protein BASIC PENTACYSTEINE7; Short=AtBPC7; AltName: Full=GAGA-binding transcriptional activator BBR/BPC7	0.81	UniRef90_B9RZ34	Putative uncharacterized protein n=1 Tax=Ricinus communis RepID=B9RZ34_RICCO	0.86	GO:0043687;GO:0003677;GO:0000398;GO:0035196;GO:0009410;GO:0045893;GO:0030422;GO:0009688;GO:0005667;GO:0045449;GO:0003700	3694.eugene3.00290270	hypothetical protein	0.848	_	_	NOG244910	None	_
isotig16138	14	0	64.62	0	0.00140897	0.0166179	5.96944	up	4.37833	yes	642	isogroup10804	gi|470103850|ref|XP_004288340.1|	PREDICTED: probable pectinesterase/pectinesterase inhibitor 51-like [Fragaria vesca subsp. vesca]	0.94	gi|75180831|sp|Q9LXD9.1|PME51_ARATH	RecName: Full=Probable pectinesterase/pectinesterase inhibitor 51; Includes: RecName: Full=Pectinesterase inhibitor 51; AltName: Full=Pectin methylesterase inhibit	0.86	UniRef90_UPI0002C37077	PREDICTED: probable pectinesterase/pectinesterase inhibitor 51-like n=1 Tax=Fragaria vesca subsp. vesca RepID=UPI0002C37077	0.94	GO:0005982;GO:0045330;GO:0005985;GO:0030599;GO:0005618;GO:0045490;GO:0004857;GO:0043086;GO:0005886;GO:0042545	3694.estExt_Genewise1_v1.C_LG_VII1401	pectinesterase family protein (EC:3.1.1.11)	0.9114	COG4677	_	_	None	_
isotig16140	11	0	50.7	0	0.00416566	0.0341683	5.62778	up	4.02218	yes	643	isogroup10806	gi|224098804|ref|XP_002311272.1|	predicted protein [Populus predicted protein [Populus trichocarpa]	0.86	gi|75154220|sp|Q8L7S6.1|HEXO3_ARATH	RecName: Full=Beta-hexosaminidase 3; AltName: Full=Beta-GlcNAcase 3; AltName: Full=Beta-N-acetylhexosaminidase 3; AltName: Full=Beta-hexosaminidase 1; Short=AtHEX1	0.8	UniRef90_B9HI05	Predicted protein n=1 Tax=Populus trichocarpa RepID=B9HI05_POPTR	0.86	GO:0001575;GO:0004563;GO:0009505;GO:0006040;GO:0005975;GO:0006027;GO:0005886	29760.GSVIVG00009334001	SubName: Full=Chromosome undetermined scaffold_229, whole genome shotgun sequence;	0.8763	_	KOG2499	_	K12373	HEXA_B
isotig16150	10	0	46.09	0	0.00614931	0.0435392	5.49319	up	3.88155	yes	643	isogroup10816	gi|297739708|emb|CBI29890.3|	unnamed protein product [Vitis vinifera]	0.86	gi|75171405|sp|Q9FL51.1|Y5694_ARATH	RecName: Full=Probably inactive leucine-rich repeat receptor-like protein kinase At5g06940; Flags: Precursor	0.7	UniRef90_F6HL59	Putative uncharacterized protein n=2 Tax=Vitis vinifera RepID=F6HL59_VITVI	0.86	GO:0032440;GO:0005524;GO:0004672;GO:0016021;GO:0006468;GO:0055114	_	_	_	_	_	_	None	_
[truncated: 153 more rows]
