# Supplementary material for: De Novo Assembly and Characterization of the Fruit Transcriptome of Chinese Jujube (Ziziphus jujuba Mill.) Using 454 Pyrosequencing and the Development of Novel Tri-Nucleotide SSR Markers
Source: PLoS One. 2014 Sep 3;9(9):e106438. doi: 10.1371/journal.pone.0106438 (PMC4153635; doi:10.1371/journal.pone.0106438)
Supplement: Table S7 — List of down-regulated unigenes by compared with S2 stage. (XLS) [file pone.0106438.s008.xls]

## Sheet: Sheet1
Additional File7: List of down-regulated unigenes by compared with S2 stage
transcript_id	S1_count	S2_count	S1_fpkm	S2_fpkm	pvalue	FDR	log2FC2(S1/S2)	up-down-regulation2(S1/S2)	logCPM	significant(FDR<=0.05,|logFC|>=1)	Qeury_length	gene_name	NR_tophit_name	NR_tophit_description	NR_topHSP_%-Simil	Swissprot_tophit_name	Swissprot_tophit_description	Swissprot_tophsp_%-Simil	Uniprot_tophit_name(uniref90)	Uniprot_tophit_description	Uniprot_topHSP_%-Simil	GOs	String_tophit_name	String_tophit_description	String_topHSP_%-Simil	COG	KOG	NOG	KO/Gene_ID	KEGG_GENE_NAME
contig00061	21	235	122.75	1174.47	2.63334e-05	0.000961616	-3.20482	down	8.41635	yes	507	isogroup00001	gi|357489965|ref|XP_003615270.1|	Universal stress protein A-like protein [Medicago truncatula]	0.88	_	_	_	UniRef90_B7FH01	Uncharacterized protein n=3 Tax=Medicago truncatula RepID=B7FH01_MEDTR	0.88	GO:0006950	_	_	_	_	_	_	None	_
contig00071	1	37	4.62	146.26	6.91332e-05	0.00189634	-4.65931	down	5.68377	yes	641	isogroup00001	_	_	_	_	_	_	_	_	_	_	_	_	_	_	_	_	None	_
contig00100	31	171	110.55	521.41	0.00279507	0.0268518	-2.18989	down	8.09471	yes	831	isogroup00001	_	_	_	_	_	_	_	_	_	_	_	_	_	_	_	_	None	_
contig00109	16	314	55.85	937.14	4.88147e-07	4.60615e-05	-4.01	down	8.77197	yes	849	isogroup00001	gi|508775273|gb|EOY22529.1|	Heavy metal transport/detoxification superfamily protein, putative [Theobroma cacao]	0.62	_	_	_	UniRef90_UPI0002C33E8C	PREDICTED: uncharacterized protein LOC101297429 n=1 Tax=Fragaria vesca subsp. vesca RepID=UPI0002C33E8C	0.62	GO:0044699;GO:0065008;GO:0046914;GO:0005886	_	_	_	_	_	_	None	_
contig00180	8	124	24.72	327.63	1.5226e-05	0.000630144	-3.65145	down	7.46213	yes	959	isogroup00001	gi|462404863|gb|EMJ10327.1|	hypothetical protein PRUPE_ppa005546mg [Prunus persica]	0.85	gi|221272029|sp|A8MRX0.2|GSOX5_ARATH	RecName: Full=Flavin-containing monooxygenase FMO GS-OX5; AltName: Full=Flavin-monooxygenase glucosinolate S-oxygenase 5	0.77	UniRef90_UPI0002C313D7	PREDICTED: flavin-containing monooxygenase FMO GS-OX-like 3-like n=1 Tax=Fragaria vesca subsp. vesca RepID=UPI0002C313D7	0.83	_	3694.eugene3.01270056	hypothetical protein	0.761	COG2072	KOG1399	_	None	_
contig00184	30	185	32.14	169.47	0.00140634	0.0166179	-2.3502	down	8.1807	yes	2766	isogroup00001	gi|470110546|ref|XP_004291541.1|	PREDICTED: pleiotropic drug resistance protein 2-like [Fragaria vesca subsp. vesca]	0.92	gi|75326882|sp|Q7PC84.1|AB39G_ARATH	RecName: Full=ABC transporter G family member 39; Short=ABC transporter ABCG.39; Short=AtABCG39; AltName: Full=Probable pleiotropic drug resistance protein 11	0.87	UniRef90_UPI0002C3773B	PREDICTED: pleiotropic drug resistance protein 2-like n=1 Tax=Fragaria vesca subsp. vesca RepID=UPI0002C3773B	0.92	GO:0016020;GO:0015748;GO:0005524;GO:0015416;GO:0006200;GO:0015716	29760.GSVIVG00021655001	SubName: Full=Chromosome chr8 scaffold_23, whole genome shotgun sequence;	0.9711	COG0842;COG1131	KOG0065	_	None	_
contig00234	2	49	8.42	176.36	4.20337e-05	0.00137337	-4.20204	down	6.10314	yes	704	isogroup00001	gi|6562381|emb|CAB62537.1|	pseudo-hevein [Hevea brasiliensis]	0.8	gi|139699|sp|P09762.1|WIN2_SOLTU	RecName: Full=Wound-induced protein WIN2; Flags: Precursor	0.76	UniRef90_F6HVL6	Putative uncharacterized protein n=1 Tax=Vitis vinifera RepID=F6HVL6_VITVI	0.81	GO:0009817;GO:0009627;GO:0042742;GO:0009723;GO:0080027;GO:0008061;GO:0009651;GO:0009615	29760.GSVIVG00007452001	SubName: Full=Chromosome chr14 scaffold_190, whole genome shotgun sequence;	0.8494	_	KOG4742	_	None	_
contig00278	66	687	283.46	2522.83	1.93932e-05	0.000765027	-3.10985	down	9.96913	yes	690	isogroup00001	_	_	_	_	_	_	_	_	_	_	_	_	_	_	_	_	None	_
contig00340	60	952	330.5	4483.68	5.94477e-07	5.43554e-05	-3.71735	down	10.3869	yes	538	isogroup00001	gi|147810156|emb|CAN71454.1|	hypothetical protein VITISV_036417 [Vitis vinifera]	0.96	gi|26454627|sp|Q07511.2|FDH_SOLTU	RecName: Full=Formate dehydrogenase, mitochondrial; AltName: Full=NAD-dependent formate dehydrogenase; Short=FDH; Flags: Precursor	0.94	UniRef90_D7TWQ4	Putative uncharacterized protein n=2 Tax=Vitis vinifera RepID=D7TWQ4_VITVI	0.96	GO:0015942;GO:0016616;GO:0009326;GO:0051287;GO:0015947;GO:0055114;GO:0008863;GO:0046487	29760.GSVIVG00020745001	SubName: Full=Chromosome chr14 scaffold_21, whole genome shotgun sequence;	0.9607	COG1052	KOG0069	_	K00122	E1.2.1.2
contig00356	92	1135	493.92	5209.99	3.97566e-06	0.000227636	-3.35617	down	10.6689	yes	552	isogroup00001	gi|508710478|gb|EOY02375.1|	Formate dehydrogenase [Theobroma cacao]	0.98	gi|26454627|sp|Q07511.2|FDH_SOLTU	RecName: Full=Formate dehydrogenase, mitochondrial; AltName: Full=NAD-dependent formate dehydrogenase; Short=FDH; Flags: Precursor	0.97	UniRef90_Q7XHJ0	Formate dehydrogenase n=1 Tax=Quercus robur RepID=Q7XHJ0_QUERO	0.97	GO:0015942;GO:0016616;GO:0009326;GO:0051287;GO:0015947;GO:0055114;GO:0008863;GO:0046487	_	_	_	_	_	_	K00122	E1.2.1.2
contig00414	7	48	24.01	140.77	0.00519592	0.0406675	-2.47419	down	6.22789	yes	864	isogroup00001	_	_	_	_	_	_	_	_	_	_	_	_	_	_	_	_	None	_
contig00415	60	316	85.49	384.95	0.00271398	0.0266762	-2.12715	down	8.98919	yes	2080	isogroup00001	gi|255583336|ref|XP_002532429.1|	conserved hypothetical protein [Ricinus communis]	0.63	gi|325530077|sp|Q9C882.2|GTL1_ARATH	RecName: Full=Trihelix transcription factor GTL1; AltName: Full=GT2-LIKE protein 1; Short=AtGTL1; Short=Protein GT-2-LIKE1; AltName: Full=Trihelix DNA-binding prot	0.58	UniRef90_B9T2G0	Putative uncharacterized protein n=1 Tax=Ricinus communis RepID=B9T2G0_RICCO	0.63	GO:0005488	39946.BGIOSIBCE009377	Os03g0113500	0.8427	_	KOG4282	_	None	_
contig00434	139	947	416.09	2423.79	0.000365876	0.00647974	-2.5008	down	10.5078	yes	990	isogroup00001	gi|460397362|ref|XP_004244236.1|	PREDICTED: uncharacterized protein LOC101257285 [Solanum lycopersicum]	0.71	_	_	_	UniRef90_K4CGZ0	Uncharacterized protein n=2 Tax=Solanum RepID=K4CGZ0_SOLLC	0.71	_	3694.eugene3.00110903	hypothetical protein	0.757	_	_	NOG220901	None	_
contig00437	10	57	50.14	244.38	0.00740286	0.0499625	-2.21992	down	6.51383	yes	591	isogroup00001	gi|225452478|ref|XP_002274527.1|	PREDICTED: uncharacterized protein LOC100266403 [Vitis vinifera]	0.88	_	_	_	UniRef90_F6HV00	Putative uncharacterized protein n=1 Tax=Vitis vinifera RepID=F6HV00_VITVI	0.88	GO:0005634;GO:0005739;GO:0009507	29760.GSVIVG00020749001	SubName: Full=Chromosome chr14 scaffold_21, whole genome shotgun sequence;	0.8797	_	_	NOG288973	None	_
contig00455	3	56	9.91	158.19	0.000147215	0.00329488	-3.85861	down	6.31235	yes	897	isogroup00001	_	_	_	_	_	_	_	_	_	_	_	_	_	_	_	_	None	_
contig00457	47	405	110.02	810.59	0.000100469	0.00247396	-2.83567	down	9.23908	yes	1266	isogroup00001	gi|462397275|gb|EMJ03074.1|	hypothetical protein PRUPE_ppa009665mg [Prunus persica]	0.96	gi|75174756|sp|Q9LME4.1|P2C09_ARATH	RecName: Full=Probable protein phosphatase 2C 9; Short=AtPP2C09; AltName: Full=Phytochrome-associated protein phosphatase 2C; Short=PAPP2C	0.87	UniRef90_K4B298	Uncharacterized protein n=2 Tax=Solanum RepID=K4B298_SOLLC	0.92	GO:0004721;GO:0006470;GO:0005886	3694.eugene3.00020895	hypothetical protein	0.9184	COG0631	KOG0698	_	None	_
contig00461	48	329	122.1	715.57	0.000524166	0.00836609	-2.50583	down	8.98442	yes	1165	isogroup00001	gi|462420639|gb|EMJ24902.1|	hypothetical protein PRUPE_ppa010368mg [Prunus persica]	0.94	gi|32171847|sp|Q8GXB7.1|TRMB_ARATH	RecName: Full=tRNA (guanine-N(7)-)-methyltransferase; AltName: Full=tRNA (guanine(46)-N(7))-methyltransferase; AltName: Full=tRNA(m7G46)-methyltransferase	0.91	UniRef90_B9N6B6	Predicted protein n=2 Tax=Populus trichocarpa RepID=B9N6B6_POPTR	0.94	GO:0005634;GO:0006400;GO:0000049;GO:0008176;GO:0036265	29760.GSVIVG00032354001	SubName: Full=Chromosome chr4 scaffold_6, whole genome shotgun sequence;	0.9215	COG0220	KOG3115	_	K03439	trmB, METTL1
contig00462	2	37	4.83	76.41	0.000277936	0.00517893	-3.79938	down	5.725	yes	1227	isogroup00001	gi|470130749|ref|XP_004301265.1|	PREDICTED: probable S-adenosylmethionine-dependent methyltransferase At5g38100-like [Fragaria vesca subsp. vesca]	0.7	gi|189029224|sp|Q9FKC8.2|MT799_ARATH	RecName: Full=Probable S-adenosylmethionine-dependent methyltransferase At5g37990	0.62	UniRef90_UPI0002C2F539	PREDICTED: probable S-adenosylmethionine-dependent methyltransferase At5g38100-like n=1 Tax=Fragaria vesca subsp. vesca RepID=UPI0002C2F539	0.7	_	_	_	_	_	_	_	None	_
contig00503	27	152	83.44	401.61	0.00287627	0.0269066	-2.21801	down	7.92058	yes	959	isogroup00001	gi|462407986|gb|EMJ13320.1|	hypothetical protein PRUPE_ppa012030mg [Prunus persica]	0.96	gi|62900747|sp|Q9ZS51.1|PMP22_ARATH	RecName: Full=Peroxisomal membrane protein PMP22; AltName: Full=22 kDa peroxisomal membrane protein	0.82	UniRef90_UPI0002C3519D	PREDICTED: peroxisomal membrane protein PMP22-like n=1 Tax=Fragaria vesca subsp. vesca RepID=UPI0002C3519D	0.91	GO:0016021;GO:0005778	3694.estExt_Genewise1_v1.C_LG_XI1336	hypothetical protein	0.9396	_	KOG1944	_	None	_
contig00523	8	51	21.47	117.05	0.00571617	0.0431088	-2.37421	down	6.32962	yes	1104	isogroup00001	gi|225455496|ref|XP_002263014.1|	PREDICTED: dihydroflavonol-4-reductase [Vitis vinifera]	0.87	gi|75313115|sp|Q9S9N9.1|CCR1_ARATH	RecName: Full=Cinnamoyl-CoA reductase 1; Short=AtCCR1; AltName: Full=Protein IRREGULAR XYLEM 4	0.64	UniRef90_D7TR21	Putative uncharacterized protein n=1 Tax=Vitis vinifera RepID=D7TR21_VITVI	0.87	GO:0000166;GO:0003824;GO:0044237;GO:0005886;GO:0050662	29760.GSVIVG00000921001	SubName: Full=Chromosome chr16 scaffold_110, whole genome shotgun sequence;	0.8746	COG0451	KOG1502	_	None	_
contig00535	6	48	35.42	242.28	0.0030926	0.0279516	-2.68905	down	6.19855	yes	502	isogroup00001	_	_	_	_	_	_	_	_	_	_	_	_	_	_	_	_	None	_
contig00536	101	533	160.58	724.54	0.00225783	0.0233745	-2.13174	down	9.74113	yes	1864	isogroup00001	gi|356562748|ref|XP_003549631.1|	PREDICTED: LOW QUALITY PROTEIN: aldehyde dehydrogenase family 2 member B4, mitochondrial-like [Glycine max]	0.95	gi|75313899|sp|Q9SU63.1|AL2B4_ARATH	RecName: Full=Aldehyde dehydrogenase family 2 member B4, mitochondrial; Short=ALDH2a; Flags: Precursor	0.91	UniRef90_B9RB49	Aldehyde dehydrogenase, putative n=1 Tax=Ricinus communis RepID=B9RB49_RICCO	0.95	GO:0019852;GO:0005524;GO:0046486;GO:0006096;GO:0055114;GO:0006574;GO:0006525;GO:0019482;GO:0006631;GO:0001758;GO:0005739;GO:0004029;GO:0009507;GO:0042572;GO:0006094;GO:0006547;GO:0006560;GO:0019260;GO:0046686;GO:0006552;GO:0006554;GO:0006568;GO:0046251;GO:0006699;GO:0006550	3694.grail3.0005008802	hypothetical protein	0.9521	COG1012	KOG2450	_	K00128	E1.2.1.3
contig00540	12	99	63.73	449.55	0.000505605	0.00808078	-2.75578	down	7.22578	yes	558	isogroup00001	_	_	_	_	_	_	_	_	_	_	_	_	_	_	_	_	None	_
contig00543	36	244	174.89	1013.54	0.000691751	0.010199	-2.48781	down	8.5572	yes	610	isogroup00001	gi|506954114|gb|AGM20693.1|	AP2-1 [Populus tomentosa]	0.73	gi|75262474|sp|Q9FH95.1|TOE3_ARATH	RecName: Full=AP2-like ethylene-responsive transcription factor TOE3; AltName: Full=Protein TARGET OF EAT 3	0.73	UniRef90_B9HH99	AP2 domain-containing transcription factor n=1 Tax=Populus trichocarpa RepID=B9HH99_POPTR	0.72	GO:0003677;GO:0048513;GO:0006355;GO:0048608;GO:0009791;GO:0005667;GO:0003700;GO:0045449	_	_	_	_	_	_	K09284	AP2
contig00548	1	17	5.85	84.96	0.00547934	0.0416155	-3.5497	down	4.63083	yes	507	isogroup00001	_	_	_	_	_	_	_	_	_	_	_	_	_	_	_	_	None	_
contig00604	6	55	14.05	110.08	0.00143305	0.0167189	-2.88441	down	6.3695	yes	1266	isogroup00001	gi|462414713|gb|EMJ19450.1|	hypothetical protein PRUPE_ppa008064mg [Prunus persica]	0.83	gi|75099841|sp|O80638.1|WTR14_ARATH	RecName: Full=WAT1-related protein At2g39510	0.77	UniRef90_UPI0002C36222	PREDICTED: auxin-induced protein 5NG4-like n=1 Tax=Fragaria vesca subsp. vesca RepID=UPI0002C36222	0.83	GO:0016020;GO:0005576	3694.grail3.0049017501	hypothetical protein	0.7684	_	_	NOG226809;NOG222321	None	_
contig00609	132	769	569.41	2836.29	0.00108804	0.013889	-2.27494	down	10.2439	yes	687	isogroup00001	gi|296086270|emb|CBI31711.3|	unnamed protein product [Vitis vinifera]	0.92	gi|17366768|sp|Q9FVI2.1|ADF1_PETHY	RecName: Full=Actin-depolymerizing factor 1; Short=ADF-1	0.96	UniRef90_D7TQ86	Putative uncharacterized protein n=2 Tax=Vitis vinifera RepID=D7TQ86_VITVI	0.99	GO:0005634;GO:0009870;GO:0042742;GO:0006979;GO:0003779;GO:0046686;GO:0015629;GO:0030042;GO:0005739;GO:0005886;GO:0009507	3694.estExt_fgenesh4_pg.C_LG_VIII0427	SubName: Full=Putative uncharacterized protein;	0.9855	_	KOG1735	_	K05765	CFL
contig00630	37	195	160.31	722.37	0.00351454	0.0308438	-2.12553	down	8.29507	yes	684	isogroup00001	_	_	_	_	_	_	_	_	_	_	_	_	_	_	_	_	None	_
contig00693	10	74	39.78	251.68	0.0015026	0.0173927	-2.59491	down	6.8301	yes	745	isogroup00001	gi|356539146|ref|XP_003538061.1|	PREDICTED: beta-glucosidase 42-like [Glycine max]	0.85	gi|75309126|sp|Q9FIW4.1|BGL42_ARATH	RecName: Full=Beta-glucosidase 42; Short=AtBGLU42	0.85	UniRef90_UPI000189D4CB	UPI000189D4CB related cluster n=1 Tax=unknown RepID=UPI000189D4CB	0.85	GO:0008422;GO:0030245	_	_	_	_	_	_	None	_
contig00714	15	133	56.77	430.4	0.000282841	0.005262	-2.86413	down	7.63574	yes	783	isogroup00001	gi|225433007|ref|XP_002284580.1|	PREDICTED: uncharacterized protein LOC100245894 [Vitis vinifera]	0.86	_	_	_	UniRef90_F6H8I3	Putative uncharacterized protein n=1 Tax=Vitis vinifera RepID=F6H8I3_VITVI	0.86	GO:0005783	29760.GSVIVG00020183001	SubName: Full=Chromosome chr5 scaffold_2, whole genome shotgun sequence;	0.8718	_	_	NOG151030;NOG290714	None	_
contig00765	10	1007	22.42	1930.09	3.80004e-13	4.58325e-10	-6.35638	down	10.3801	yes	1322	isogroup00001	gi|462396669|gb|EMJ02468.1|	hypothetical protein PRUPE_ppa012566mg [Prunus persica]	0.66	_	_	_	UniRef90_B9SMN9	Transcription factor, putative n=1 Tax=Ricinus communis RepID=B9SMN9_RICCO	0.63	_	_	_	_	_	_	_	None	_
contig00889	198	1026	1055.35	4675.77	0.00220378	0.0231878	-2.10665	down	10.6896	yes	556	isogroup00001	gi|502157171|ref|XP_004510782.1|	PREDICTED: signal peptide peptidase-like 4-like isoform X1 [Cicer arietinum]	0.87	gi|403377882|sp|Q0WMJ8.1|SIPL4_ARATH	RecName: Full=Signal peptide peptidase-like 4; Short=AtSPPL4; Flags: Precursor	0.79	UniRef90_G7LBR2	Signal peptide peptidase-like 2B n=1 Tax=Medicago truncatula RepID=G7LBR2_MEDTR	0.87	GO:0016021;GO:0004190	_	_	_	_	_	_	None	_
contig01112	1	45	5.18	199.34	1.89214e-05	0.000748918	-4.93983	down	5.95349	yes	572	isogroup00001	gi|255585161|ref|XP_002533285.1|	conserved hypothetical protein [Ricinus communis]	0.88	gi|75223250|sp|Q6NLB1.1|FB118_ARATH	RecName: Full=F-box protein At2g26850	0.82	UniRef90_B9T4W6	Putative uncharacterized protein n=1 Tax=Ricinus communis RepID=B9T4W6_RICCO	0.88	_	_	_	_	_	_	_	None	_
contig01127	74	536	366.72	2271.14	0.000271818	0.00509712	-2.58741	down	9.67519	yes	598	isogroup00001	gi|470106572|ref|XP_004289640.1|	PREDICTED: ocs element-binding factor 1-like [Fragaria vesca subsp. vesca]	0.81	gi|1352613|sp|P24068.2|OCS1_MAIZE	RecName: Full=Ocs element-binding factor 1; Short=OCSBF-1	0.61	UniRef90_UPI0002C32125	PREDICTED: ocs element-binding factor 1-like n=1 Tax=Fragaria vesca subsp. vesca RepID=UPI0002C32125	0.81	GO:0005667;GO:0006355;GO:0043565;GO:0045449;GO:0003700	3694.grail3.0001041801	SubName: Full=Putative uncharacterized protein;	0.7808	_	_	NOG280478;NOG295217	None	_
contig01988	140	958	242.34	1417.89	0.000352472	0.00626116	-2.50713	down	10.5235	yes	1712	isogroup00003	gi|462400958|gb|EMJ06515.1|	hypothetical protein PRUPE_ppa006858mg [Prunus persica]	0.92	gi|134945|sp|P22337.1|STAD_RICCO	RecName: Full=Acyl-[acyl-carrier-protein]	0.9	UniRef90_UPI0002C322D8	PREDICTED: acyl-[acyl-carrier-protein]	0.91	GO:0045300;GO:0046914;GO:0006633;GO:0055114;GO:0009507	29760.GSVIVG00005265001	RecName: Full=Acyl-[acyl-carrier protein] desaturase; EC=1.14.19.2;; Converts stearoyl-ACP t [...]	0.9059	_	_	NOG04820	K03921	DESA1
contig02144	18	285	33.95	459.67	2.27386e-06	0.000148668	-3.70265	down	8.65232	yes	1571	isogroup00004	gi|462405187|gb|EMJ10651.1|	hypothetical protein PRUPE_ppa009716mg [Prunus persica]	0.77	_	_	_	UniRef90_F6I6W0	Putative uncharacterized protein n=2 Tax=Vitis vinifera RepID=F6I6W0_VITVI	0.77	GO:1901363;GO:0097159	_	_	_	_	_	_	None	_
contig02158	163	1821	552.06	5273.3	7.65964e-06	0.000365714	-3.21445	down	11.3635	yes	875	isogroup00004	gi|502149611|ref|XP_004507598.1|	PREDICTED: pollen-specific leucine-rich repeat extensin-like protein 1-like isoform X1 [Cicer arietinum]	0.72	gi|134920|sp|P21997.1|SSGP_VOLCA	RecName: Full=Sulfated surface glycoprotein 185; Short=SSG 185; Flags: Precursor	0.43	UniRef90_I1MQY4	Uncharacterized protein n=2 Tax=Glycine max RepID=I1MQY4_SOYBN	0.68	_	_	_	_	_	_	_	None	_
contig02171	34	510	131.54	1687.03	1.66251e-06	0.000116722	-3.63252	down	9.49426	yes	766	isogroup00004	gi|460385537|ref|XP_004238460.1|	PREDICTED: uncharacterized protein LOC101268392 [Solanum lycopersicum]	0.77	gi|82233813|sp|Q5ZJX4.1|RBM38_CHICK	RecName: Full=RNA-binding protein 38; AltName: Full=RNA-binding motif protein 38	0.81	UniRef90_K4BW04	Uncharacterized protein n=1 Tax=Solanum lycopersicum RepID=K4BW04_SOLLC	0.77	GO:0000166;GO:0003676	4558.Sb10g024450.1	hypothetical protein	0.8889	COG0724	_	_	None	_
contig02273	2	26	7.32	81.33	0.00222798	0.0233177	-3.29483	down	5.25881	yes	810	isogroup00007	gi|462396397|gb|EMJ02196.1|	hypothetical protein PRUPE_ppa005229mg [Prunus persica]	0.9	gi|62901446|sp|Q84W91.2|C3H32_ARATH	RecName: Full=Zinc finger CCCH domain-containing protein 32; Short=AtC3H32; AltName: Full=Zinc finger CCCH domain-containing protein ZFN-like 1	0.81	UniRef90_UPI0002C2E35F	PREDICTED: zinc finger CCCH domain-containing protein 32-like n=1 Tax=Fragaria vesca subsp. vesca RepID=UPI0002C2E35F	0.89	GO:0008270;GO:0005886;GO:0003676	_	_	_	_	_	_	None	_
contig02279	23	178	73.29	484.97	0.000346804	0.00617908	-2.67467	down	8.07768	yes	930	isogroup00007	gi|462396397|gb|EMJ02196.1|	hypothetical protein PRUPE_ppa005229mg [Prunus persica]	0.93	gi|62901446|sp|Q84W91.2|C3H32_ARATH	RecName: Full=Zinc finger CCCH domain-containing protein 32; Short=AtC3H32; AltName: Full=Zinc finger CCCH domain-containing protein ZFN-like 1	0.73	UniRef90_D7TP30	Putative uncharacterized protein n=1 Tax=Vitis vinifera RepID=D7TP30_VITVI	0.9	GO:0008270;GO:0005886;GO:0003676	_	_	_	_	_	_	None	_
contig02372	5	300	11.75	602.82	9.20118e-10	3.6176e-07	-5.57859	down	8.65027	yes	1261	isogroup00010	gi|470133689|ref|XP_004302693.1|	PREDICTED: uncharacterized protein LOC101304684 isoform 1 [Fragaria vesca subsp. vesca]	0.87	_	_	_	UniRef90_UPI0002C355B6	PREDICTED: uncharacterized protein LOC101304684 isoform 1 n=2 Tax=Fragaria vesca subsp. vesca RepID=UPI0002C355B6	0.87	GO:0006508;GO:0008233	29760.GSVIVG00018370001	SubName: Full=Chromosome chr13 scaffold_17, whole genome shotgun sequence;	0.9167	_	_	NOG286920;NOG227352;NOG220074	None	_
contig02377	6	90	14.63	187.69	4.95606e-05	0.00151665	-3.59213	down	7.00788	yes	1215	isogroup00010	_	_	_	_	_	_	_	_	_	_	_	_	_	_	_	_	None	_
contig02655	92	1303	485.13	5874.74	1.2517e-06	9.17004e-05	-3.55527	down	10.8512	yes	562	isogroup00023	gi|302143276|emb|CBI21837.3|	unnamed protein product [Vitis vinifera]	0.89	_	_	_	UniRef90_K7LU74	Uncharacterized protein n=1 Tax=Glycine max RepID=K7LU74_SOYBN	0.9	GO:0016020;GO:0005622;GO:0008270	_	_	_	_	_	_	None	_
contig02926	2	22	7.91	74.43	0.00583707	0.0431646	-3.05654	down	5.04213	yes	749	isogroup00039	gi|462407698|gb|EMJ13032.1|	hypothetical protein PRUPE_ppa004543mg [Prunus persica]	0.85	_	_	_	UniRef90_M0RZK1	Uncharacterized protein n=1 Tax=Musa acuminata subsp. malaccensis RepID=M0RZK1_MUSAC	0.79	_	_	_	_	_	_	_	None	_
contig03465	209	3452	387.35	5470.19	2.5993e-07	2.81272e-05	-3.77887	down	12.2396	yes	1599	isogroup00085	gi|224057499|ref|XP_002299240.1|	predicted protein [Populus predicted protein [Populus trichocarpa]	0.87	gi|20178285|sp|Q00874.2|DR100_ARATH	RecName: Full=DNA-damage-repair/toleration protein DRT100; Flags: Precursor	0.76	UniRef90_A9P9B3	Predicted protein n=2 Tax=Populus trichocarpa RepID=A9P9B3_POPTR	0.86	GO:0032440;GO:0016310;GO:0016301;GO:0055114	3694.fgenesh4_pg.C_LG_I000355	hypothetical protein	0.887	COG4886	KOG0619	_	None	_
contig07009	32	184	123.8	608.65	0.00205538	0.0219197	-2.24996	down	8.18956	yes	766	isogroup00669	gi|462406932|gb|EMJ12396.1|	hypothetical protein PRUPE_ppa008400mg [Prunus persica]	0.82	gi|75315672|sp|Q9ZQP1.2|DSP8_ARATH	RecName: Full=Putative dual specificity protein phosphatase DSP8	0.65	UniRef90_B9GYM0	Predicted protein (Fragment) n=1 Tax=Populus trichocarpa RepID=B9GYM0_POPTR	0.82	GO:0035335;GO:0008138;GO:0004725;GO:0006570	3694.gw1.III.899.1	hypothetical protein	0.8176	_	KOG1719	_	None	_
contig07010	45	304	131.39	758.91	0.00061343	0.00930001	-2.48457	down	8.87389	yes	1015	isogroup00669	gi|462406932|gb|EMJ12396.1|	hypothetical protein PRUPE_ppa008400mg [Prunus persica]	0.89	gi|75315672|sp|Q9ZQP1.2|DSP8_ARATH	RecName: Full=Putative dual specificity protein phosphatase DSP8	0.86	UniRef90_I1K0T6	Uncharacterized protein n=2 Tax=Glycine max RepID=I1K0T6_SOYBN	0.84	GO:0035335;GO:0008138;GO:0004725;GO:0006570	3694.gw1.III.899.1	hypothetical protein	0.8932	COG2453	KOG1719	_	None	_
HMEVHQZ01A46B3	13	161	642.09	6799.16	3.48896e-05	0.00119073	-3.3424	down	7.86087	yes	60		_	_	_	_	_	_	_	_	_	_	_	_	_	_	_	_	None	_
HMEVHQZ01AWGEA	13	136	275.18	2461.45	0.00012417	0.00294093	-3.0994	down	7.64192	yes	140		_	_	_	_	_	_	_	_	_	_	_	_	_	_	_	_	None	_
HMEVHQZ01AYKBJ	7	117	188.59	2695.09	1.26658e-05	0.000555367	-3.75478	down	7.37178	yes	110		_	_	_	_	_	_	_	_	_	_	_	_	_	_	_	_	None	_
HMEVHQZ01B1W6V	5	43	96.22	707.5	0.00349079	0.0307038	-2.78385	down	6.0296	yes	154		_	_	_	_	_	_	_	_	_	_	_	_	_	_	_	_	_	_
HMEVHQZ01CYV25	14	79	150.32	725.27	0.00614975	0.0435392	-2.21265	down	6.98258	yes	276		gi|508783368|gb|EOY30624.1|	Uncharacterized protein TCM_037765 [Theobroma cacao]	0.9	_	_	_	UniRef90_B9IFL6	Predicted protein n=3 Tax=Populus RepID=B9IFL6_POPTR	0.84	_	_	_	_	_	_	_	None	_
HMEVHQZ01D9OCC	3	30	41.94	358.56	0.00254733	0.0252062	-2.9642	down	5.49495	yes	212		_	_	_	_	_	_	_	_	_	_	_	_	_	_	_	_	None	_
HMTIGON02F4XEO	4	119	29.86	759.52	1.1597e-06	8.88228e-05	-4.55293	down	7.35446	yes	397		gi|255545076|ref|XP_002513599.1|	ubiquitin-conjugating enzyme E2, putative [Ricinus communis]	0.83	gi|75332178|sp|Q94F47.1|UBC28_ARATH	RecName: Full=Ubiquitin-conjugating enzyme E2 28; AltName: Full=Ubiquitin carrier protein 28	0.88	UniRef90_B9RIN0	Ubiquitin-conjugating enzyme E2, putative n=1 Tax=Ricinus communis RepID=B9RIN0_RICCO	0.83	GO:0016567;GO:0004842	135651.CBN14434	annotation not avaliable	0.7593	COG5078	KOG0417	_	K06689	UBE2D_E, UBC4, UBC5
HMTIGON02F5ZDP	3	27	31.42	241.75	0.00472911	0.0375369	-2.81364	down	5.36118	yes	283		_	_	_	_	_	_	_	_	_	_	_	_	_	_	_	_	None	_
HMTIGON02F7GST	1	31	38.49	1020.12	0.000195424	0.004051	-4.4061	down	5.44142	yes	77		_	_	_	_	_	_	_	_	_	_	_	_	_	_	_	_	None	_
HMTIGON02FFQLI	12	1286	332.35	30453.5	1.12784e-13	3.22436e-10	-6.45144	down	10.7313	yes	107		_	_	_	_	_	_	_	_	_	_	_	_	_	_	_	_	None	_
HMTIGON02FGL1E	82	504	1723.45	9057.16	0.000849797	0.0116915	-2.35098	down	9.62249	yes	141		_	_	_	_	_	_	_	_	_	_	_	_	_	_	_	_	None	_
HMTIGON02FSZ3U	10	109	147.44	1374.08	0.000109233	0.00265104	-3.15193	down	7.31957	yes	201		_	_	_	_	_	_	_	_	_	_	_	_	_	_	_	_	None	_
HMTIGON02G1SPS	4	87	106.79	1985.99	1.33653e-05	0.000575343	-4.10227	down	6.92739	yes	111		_	_	_	_	_	_	_	_	_	_	_	_	_	_	_	_	None	_
HMTIGON02G23RC	218	1877	2584.17	19024.1	5.70612e-05	0.00167917	-2.8392	down	11.4481	yes	250		_	_	_	_	_	_	_	_	_	_	_	_	_	_	_	_	None	_
HMTIGON02G8CXA	1	23	17.64	346.9	0.00133434	0.0161919	-3.97984	down	5.03607	yes	168		_	_	_	_	_	_	_	_	_	_	_	_	_	_	_	_	None	_
HMTIGON02GJQ1G	4	71	127.46	1934.44	6.23733e-05	0.00177704	-3.81009	down	6.6541	yes	93		_	_	_	_	_	_	_	_	_	_	_	_	_	_	_	_	None	_
HMTIGON02GNLTO	1	264	13.91	3140.54	5.79109e-12	4.55373e-09	-7.48514	down	8.44528	yes	213		_	_	_	_	_	_	_	_	_	_	_	_	_	_	_	_	None	_
HMTIGON02GVDRS	12	64	573.58	2615.58	0.00747301	0.0499683	-2.12859	down	6.69567	yes	62		_	_	_	_	_	_	_	_	_	_	_	_	_	_	_	_	None	_
HMTIGON02HI1LV	12	233	107.11	1778.27	7.40277e-07	6.4343e-05	-3.98833	down	8.34469	yes	332		_	_	_	_	_	_	_	_	_	_	_	_	_	_	_	_	None	_
HMTIGON02HPLHW	4	752	104.9	16862.4	6.21427e-14	2.44324e-10	-7.20992	down	9.95184	yes	113		_	_	_	_	_	_	_	_	_	_	_	_	_	_	_	_	None	_
HMTIGON02HRDVJ	1	30	8.44	216.57	0.000243817	0.00466854	-4.35921	down	5.39667	yes	351		_	_	_	_	_	_	_	_	_	_	_	_	_	_	_	_	None	_
HMTIGON02HSQTL	1	16	6.6	90.29	0.00744743	0.0499625	-3.46366	down	4.5503	yes	449		gi|255552331|ref|XP_002517210.1|	conserved hypothetical protein [Ricinus communis]	0.82	_	_	_	UniRef90_B9RTZ1	Putative uncharacterized protein n=1 Tax=Ricinus communis RepID=B9RTZ1_RICCO	0.82	_	_	_	_	_	_	_	None	_
HMTIGON02HSR9N	1	35	18.29	547.44	0.000103439	0.00252601	-4.57975	down	5.6075	yes	162		_	_	_	_	_	_	_	_	_	_	_	_	_	_	_	_	None	_
HMTIGON02HWSMX	66	533	470.17	3246.49	0.000138223	0.00313527	-2.74384	down	9.64595	yes	416		gi|462401016|gb|EMJ06573.1|	hypothetical protein PRUPE_ppa007298mg [Prunus persica]	0.87	gi|75318425|sp|O49840.1|APK2B_ARATH	RecName: Full=Protein kinase 2B, chloroplastic; Flags: Precursor	0.87	UniRef90_UPI0002C3484B	PREDICTED: protein kinase 2B, chloroplastic-like n=1 Tax=Fragaria vesca subsp. vesca RepID=UPI0002C3484B	0.83	GO:0005634;GO:0005524;GO:0009069;GO:0006468;GO:0004713;GO:0004674;GO:0009536;GO:0005886	_	_	_	_	_	_	None	_
HMTIGON02I0U9K	22	141	370.44	2029.96	0.00134499	0.0162876	-2.40256	down	7.78234	yes	176		_	_	_	_	_	_	_	_	_	_	_	_	_	_	_	_	None	_
HMTIGON02I0Y0R	7	51	102.19	636.58	0.00356069	0.030986	-2.56118	down	6.30223	yes	203		_	_	_	_	_	_	_	_	_	_	_	_	_	_	_	_	None	_
HMTIGON02I4WKS	114	629	877.5	4139.71	0.00160418	0.0184239	-2.19624	down	9.96801	yes	385		_	_	_	_	_	_	_	_	_	_	_	_	_	_	_	_	None	_
HMTIGON02IBRJ3	3	41	177.81	2077.75	0.000405979	0.00684075	-3.41137	down	5.89918	yes	50		_	_	_	_	_	_	_	_	_	_	_	_	_	_	_	_	None	_
HMTIGON02IEH4V	29	266	292.32	2292.53	8.94284e-05	0.00229304	-2.92199	down	8.62421	yes	294		gi|470102528|ref|XP_004287704.1|	PREDICTED: uncharacterized protein LOC101292540 [Fragaria vesca subsp. vesca]	0.91	_	_	_	UniRef90_UPI0002C36461	PREDICTED: uncharacterized protein LOC101292540 n=1 Tax=Fragaria vesca subsp. vesca RepID=UPI0002C36461	0.91	_	_	_	_	_	_	_	None	_
HMTIGON02IOXUZ	10	99	405.96	3436.31	0.000214292	0.00432073	-3.01347	down	7.19596	yes	73		_	_	_	_	_	_	_	_	_	_	_	_	_	_	_	_	None	_
HMTIGON02IRJ1A	49	813	340.07	4824.4	4.70621e-07	4.54998e-05	-3.78068	down	10.1552	yes	427		_	_	_	gi|75248730|sp|Q8W469.1|SIPL2_ARATH	RecName: Full=Signal peptide peptidase-like 2; Short=AtSPPL2; Flags: Precursor	0.88	_	_	_	_	_	_	_	_	_	_	_	_
HMTIGON02J1T8U	24	292	219.52	2283.59	1.38891e-05	0.000589286	-3.32709	down	8.71705	yes	324		_	_	_	_	_	_	_	_	_	_	_	_	_	_	_	_	None	_
HMTIGON02JAQ31	18	211	751.31	7530.17	2.48861e-05	0.00092016	-3.26941	down	8.25555	yes	71		_	_	_	_	_	_	_	_	_	_	_	_	_	_	_	_	None	_
HMTIGON02JARD1	173	869	5396.68	23178	0.00277983	0.0268518	-2.0616	down	10.4587	yes	95		_	_	_	_	_	_	_	_	_	_	_	_	_	_	_	_	None	_
HMTIGON02JHVO0	15	111	121.45	768.46	0.000961122	0.0129264	-2.60385	down	7.40968	yes	366		_	_	_	_	_	_	_	_	_	_	_	_	_	_	_	_	None	_
HMTIGON02JJMLJ	61	583	1755.08	14342.1	3.75805e-05	0.0012557	-2.98639	down	9.74597	yes	103		_	_	_	_	_	_	_	_	_	_	_	_	_	_	_	_	None	_
HMTIGON02JKG1P	98	606	1185.4	6267.39	0.000794514	0.011101	-2.36024	down	9.88646	yes	245		gi|462416007|gb|EMJ20744.1|	hypothetical protein PRUPE_ppa003988mg [Prunus persica]	0.96	gi|75248730|sp|Q8W469.1|SIPL2_ARATH	RecName: Full=Signal peptide peptidase-like 2; Short=AtSPPL2; Flags: Precursor	0.88	UniRef90_I1L6J5	Uncharacterized protein n=3 Tax=Glycine max RepID=I1L6J5_SOYBN	0.92	_	_	_	_	_	_	_	None	_
HMTIGON02JN03M	71	1005	733.13	8872.88	1.42317e-06	0.000102355	-3.55348	down	10.4771	yes	287		gi|508781717|gb|EOY28973.1|	Heavy metal transport/detoxification superfamily protein, putative isoform 1 [Theobroma cacao]	0.94	_	_	_	_	_	_	_	_	_	_	_	_	_	None	_
HMTIGON02JUMZW	219	1270	1768.41	8768.35	0.00102004	0.0132232	-2.2691	down	10.968	yes	367		gi|502157171|ref|XP_004510782.1|	PREDICTED: signal peptide peptidase-like 4-like isoform X1 [Cicer arietinum]	0.82	gi|403377882|sp|Q0WMJ8.1|SIPL4_ARATH	RecName: Full=Signal peptide peptidase-like 4; Short=AtSPPL4; Flags: Precursor	0.75	UniRef90_G7LBR2	Signal peptide peptidase-like 2B n=1 Tax=Medicago truncatula RepID=G7LBR2_MEDTR	0.82	GO:0016021;GO:0004190	_	_	_	_	_	_	_	_
HMTIGON02JV7CL	3	29	19.63	162.21	0.00311863	0.0279516	-2.91574	down	5.45175	yes	453		_	_	_	_	_	_	_	_	_	_	_	_	_	_	_	_	None	_
HMTIGON02JY65M	113	630	1108.86	5285.84	0.0015057	0.0174115	-2.21122	down	9.96764	yes	302		_	_	_	_	_	_	_	_	_	_	_	_	_	_	_	_	None	_
isotig00061	4	53	15.52	175.78	0.000436421	0.00726034	-3.39014	down	6.26726	yes	764	isogroup00005	gi|462395869|gb|EMJ01668.1|	hypothetical protein PRUPE_ppa009032mg [Prunus persica]	0.82	_	_	_	UniRef90_D7TQ13	Putative uncharacterized protein n=2 Tax=Vitis vinifera RepID=D7TQ13_VITVI	0.8	_	_	_	_	_	_	_	None	_
isotig00363	8	89	12.71	120.85	0.000178982	0.00383836	-3.17423	down	7.02725	yes	1866	isogroup00016	gi|470133585|ref|XP_004302646.1|	PREDICTED: uncharacterized protein LOC101312742 [Fragaria vesca subsp. vesca]	0.62	_	_	_	UniRef90_UPI0002C2F5DA	PREDICTED: uncharacterized protein LOC101312742 n=1 Tax=Fragaria vesca subsp. vesca RepID=UPI0002C2F5DA	0.62	_	3694.fgenesh4_pg.C_LG_IX001136	hypothetical protein	0.7903	_	_	NOG239593	None	_
isotig00621	10	58	14.17	70.28	0.00665508	0.0464065	-2.2449	down	6.53451	yes	2091	isogroup00024	gi|508782550|gb|EOY29806.1|	Poly(A) polymerase 1 isoform 6 [Theobroma cacao]	0.85	gi|74852689|sp|Q54J73.1|PAP_DICDI	RecName: Full=Poly(A) polymerase; Short=PAP; AltName: Full=Polynucleotide adenylyltransferase	0.62	UniRef90_B9RS15	Poly(A) polymerase beta, putative n=1 Tax=Ricinus communis RepID=B9RS15_RICCO	0.83	GO:0005634;GO:0004652;GO:0003723;GO:0043631	29760.GSVIVG00034292001	SubName: Full=Chromosome chr9 scaffold_7, whole genome shotgun sequence;	0.8954	COG5186	KOG2245	_	K14376	PAP
isotig00985	20	482	86.53	1782.94	4.83907e-08	8.51894e-06	-4.30995	down	9.37245	yes	685	isogroup00044	gi|460376802|ref|XP_004234185.1|	PREDICTED: SUMO-conjugating enzyme UBC9-like [Solanum lycopersicum]	0.95	gi|464986|sp|P35132.1|UBC9_ARATH	RecName: Full=SUMO-conjugating enzyme UBC9; AltName: Full=UBCAT4B; AltName: Full=Ubiquitin carrier protein 9; AltName: Full=Ubiquitin-conjugating enzyme E2 9; AltName	0.95	UniRef90_Q06H24	Ubiquitin-conjugating enzyme 9 n=1 Tax=Arachis hypogaea RepID=Q06H24_ARAHY	0.95	GO:0016881	3694.estExt_fgenesh4_pm.C_LG_XII0059	RecName: Full=Ubiquitin carrier protein; EC=6.3.2.-;	0.955	COG5078	KOG0417	_	K06689	UBE2D_E, UBC4, UBC5
isotig01355	3	30	5.64	48.23	0.00254733	0.0252062	-2.9642	down	5.49495	yes	1576	isogroup00072	gi|462401205|gb|EMJ06762.1|	hypothetical protein PRUPE_ppa008687mg [Prunus persica]	0.96	_	_	_	UniRef90_B9H584	Predicted protein n=4 Tax=rosids RepID=B9H584_POPTR	0.95	GO:0008270	29760.GSVIVG00019427001	SubName: Full=Chromosome chr7 scaffold_20, whole genome shotgun sequence;	0.9534	_	KOG1609	_	None	_
isotig01494	1	16	4.7	64.25	0.00744743	0.0499625	-3.46366	down	4.5503	yes	631	isogroup00084	gi|470126876|ref|XP_004299408.1|	PREDICTED: 1-aminocyclopropane-1-carboxylate oxidase-like [Fragaria vesca subsp. vesca]	0.93	_	_	_	UniRef90_UPI0002C30D90	PREDICTED: 1-aminocyclopropane-1-carboxylate oxidase-like n=1 Tax=Fragaria vesca subsp. vesca RepID=UPI0002C30D90	0.93	GO:0016706;GO:0005506;GO:0005777;GO:0055114	_	_	_	_	_	_	K06892	K06892
isotig01665	1	22	4.55	85.5	0.00174368	0.0195501	-3.91648	down	4.97612	yes	652	isogroup00106	gi|255553919|ref|XP_002518000.1|	diacylglycerol kinase, alpha, putative [Ricinus communis]	0.91	gi|75168938|sp|Q9C5E5.1|DGK5_ARATH	RecName: Full=Diacylglycerol kinase 5; Short=AtDGK5; Short=DAG kinase 5; AltName: Full=Diglyceride kinase 5; Short=DGK 5	0.86	UniRef90_B9RW81	Diacylglycerol kinase, alpha, putative n=1 Tax=Ricinus communis RepID=B9RW81_RICCO	0.91	GO:0009395;GO:0004143;GO:0007205;GO:0016310;GO:0046486;GO:0009723	_	_	_	_	_	_	None	_
isotig01671	1	23	0.98	19.32	0.00133434	0.0161919	-3.97984	down	5.03607	yes	3016	isogroup00107	gi|470148840|ref|XP_004309955.1|	PREDICTED: probable alpha,alpha-trehalose-phosphate synthase [UDP-forming]	0.61	gi|172045841|sp|Q94AH8.2|TPS6_ARATH	RecName: Full=Alpha,alpha-trehalose-phosphate synthase [UDP-forming]	0.57	UniRef90_UPI0002C3553C	PREDICTED: probable alpha,alpha-trehalose-phosphate synthase [UDP-forming]	0.61	_	_	_	_	_	_	_	None	_
isotig01774	1	17	1.98	28.76	0.00547934	0.0416155	-3.5497	down	4.63083	yes	1498	isogroup00122	gi|470135394|ref|XP_004303502.1|	PREDICTED: uncharacterized protein LOC101311395 [Fragaria vesca subsp. vesca]	0.72	_	_	_	UniRef90_UPI0002C34635	PREDICTED: uncharacterized protein LOC101311395 n=1 Tax=Fragaria vesca subsp. vesca RepID=UPI0002C34635	0.72	_	3694.eugene3.00061386	hypothetical protein	0.7669	_	KOG2219	_	None	_
isotig01783	2	24	2.88	29.52	0.00356754	0.030986	-3.1806	down	5.15463	yes	2060	isogroup00124	gi|502106433|ref|XP_004492941.1|	PREDICTED: uncharacterized protein LOC101512159 isoform X1 [Cicer arietinum]	0.94	_	_	_	UniRef90_M1BQ86	Uncharacterized protein n=2 Tax=Solanum tuberosum RepID=M1BQ86_SOLTU	0.95	GO:0005886	29760.GSVIVG00017703001	SubName: Full=Chromosome chr17 scaffold_16, whole genome shotgun sequence;	0.9317	_	_	NOG76042	None	_
isotig01803	6	52	22.48	166.57	0.00184089	0.0203689	-2.8039	down	6.29874	yes	791	isogroup00127	gi|427199418|gb|AFY26903.1|	duf246 domain-containing protein, partial [Morella rubra]	0.66	_	_	_	UniRef90_K9P1J9	Duf246 domain-containing protein (Fragment) n=1 Tax=Morella rubra RepID=K9P1J9_9ROSI	0.66	_	_	_	_	_	_	_	None	_
isotig01813	3	32	8.79	80.12	0.00208845	0.0221125	-3.05649	down	5.57756	yes	1012	isogroup00129	gi|462413337|gb|EMJ18386.1|	hypothetical protein PRUPE_ppa013551mg [Prunus persica]	0.93	gi|75155277|sp|Q8LCS8.1|MUB2_ARATH	RecName: Full=Membrane-anchored ubiquitin-fold protein 2; Short=AtMUB2; Short=Membrane-anchored ub-fold protein 2; AltName: Full=NTGP5	0.91	UniRef90_B9SJA9	Putative uncharacterized protein n=1 Tax=Ricinus communis RepID=B9SJA9_RICCO	0.95	_	_	_	_	_	_	_	None	_
isotig02023	5	58	11.12	110.25	0.000530803	0.00837008	-3.21322	down	6.4115	yes	1333	isogroup00160	gi|359472536|ref|XP_003631162.1|	PREDICTED: glucan endo-1,3-beta-glucosidase-like protein 3-like isoform 2 [Vitis hypothetical protein VITISV_027381 [Vitis vini	0.85	gi|75203196|sp|Q9SD84.1|E13L3_ARATH	RecName: Full=Glucan endo-1,3-beta-glucosidase-like protein 3; Flags: Precursor	0.77	UniRef90_A5AZD0	Putative uncharacterized protein n=1 Tax=Vitis vinifera RepID=A5AZD0_VITVI	0.85	_	3694.eugene3.00120584	SubName: Full=Putative uncharacterized protein;	0.7879	_	_	NOG260117;NOG289221	None	_
isotig02025	1	30	1.46	37.58	0.000243817	0.00466854	-4.35921	down	5.39667	yes	2023	isogroup00161	gi|462396376|gb|EMJ02175.1|	hypothetical protein PRUPE_ppa004626mg [Prunus persica]	0.85	gi|75335709|sp|Q9LZI2.1|UXS2_ARATH	RecName: Full=UDP-glucuronic acid decarboxylase 2; AltName: Full=UDP-XYL synthase 2; AltName: Full=UDP-glucuronate decarboxylase 2; Short=UGD; Short=UXS-2; AltName:	0.97	UniRef90_UPI0002B481D4	UPI0002B481D4 related cluster n=1 Tax=unknown RepID=UPI0002B481D4	0.81	GO:0016829;GO:0000166;GO:0044237;GO:0050662	_	_	_	_	_	_	None	_
isotig02029	17	109	18.08	99.1	0.00196509	0.0214225	-2.39965	down	7.41347	yes	2787	isogroup00162	gi|462399623|gb|EMJ05291.1|	hypothetical protein PRUPE_ppa002894mg [Prunus persica]	0.85	gi|221272026|sp|Q23892.2|GLUA_DICDI	RecName: Full=Lysosomal beta glucosidase; Flags: Precursor	0.45	UniRef90_UPI0002B48488	UPI0002B48488 related cluster n=1 Tax=unknown RepID=UPI0002B48488	0.84	GO:0008422;GO:0005975	3694.estExt_fgenesh4_pg.C_LG_XIII0259	hypothetical protein	0.8429	COG1472	_	_	None	_
isotig02033	1	20	3.06	52.24	0.00304285	0.0275868	-3.78074	down	4.84798	yes	970	isogroup00162	gi|225439287|ref|XP_002266470.1|	PREDICTED: lysosomal beta glucosidase-like [Vitis vinifera]	0.75	_	_	_	UniRef90_D7U8L2	Putative uncharacterized protein n=2 Tax=Vitis vinifera RepID=D7U8L2_VITVI	0.75	GO:0004553;GO:0005975	29760.GSVIVG00027101001	SubName: Full=Chromosome chr8 scaffold_41, whole genome shotgun sequence;	0.7541	COG1472	_	_	None	_
isotig02052	5	43	7.47	54.94	0.00349079	0.0307038	-2.78385	down	6.0296	yes	1983	isogroup00167	gi|508776366|gb|EOY23622.1|	Yippee family zinc-binding protein, putative isoform 1 [Theobroma cacao]	0.99	gi|148887462|sp|Q9T096.2|YIPL6_ARATH	RecName: Full=Protein yippee-like At4g27745	0.91	UniRef90_G7J7H5	LCR-like protein n=6 Tax=Papilionoideae RepID=G7J7H5_MEDTR	0.96	_	3694.estExt_fgenesh4_pg.C_LG_I0745	hypothetical protein	0.9733	_	KOG3399	_	None	_
isotig02054	5	222	10.07	382.14	1.37023e-08	3.16899e-06	-5.14465	down	8.22825	yes	1472	isogroup00167	gi|388509814|gb|AFK42973.1|	unknown [Lotus japonicus]	0.96	gi|148887462|sp|Q9T096.2|YIPL6_ARATH	RecName: Full=Protein yippee-like At4g27745	0.91	UniRef90_K4CIY6	Uncharacterized protein n=3 Tax=Solanum RepID=K4CIY6_SOLLC	0.97	_	3694.estExt_fgenesh4_pm.C_LG_XV0037	hypothetical protein	0.9528	_	KOG3399	_	None	_
isotig02090	2	207	1.64	145.41	3.03286e-10	1.55533e-07	-6.27471	down	8.10668	yes	3607	isogroup00175	gi|111183356|gb|ABH07935.1|	ethylene receptor [Ziziphus jujuba]	1	gi|75216655|sp|Q9ZTP3.1|EIN4_ARATH	RecName: Full=Protein EIN4; Short=AtEIN4; AltName: Full=Protein ETHYLENE INSENSITIVE 4	0.73	UniRef90_Q0PHI2	Ethylene receptor n=1 Tax=Ziziphus jujuba RepID=Q0PHI2_ZIZJJ	1	GO:0023014;GO:0009873;GO:0005524;GO:0006355;GO:0035556;GO:0000155;GO:0005789;GO:0045449;GO:0000156;GO:0009365	3694.eugene3.00100679	ethylene receptor 2	0.9	COG0642;COG2202;COG0784	KOG0519	_	K14509	ETR, ERS
isotig02101	1	21	3.32	59.59	0.00229484	0.0233745	-3.8502	down	4.9135	yes	893	isogroup00178	_	_	_	_	_	_	_	_	_	_	_	_	_	_	_	_	None	_
isotig02205	3	39	6	66.73	0.000571838	0.00883367	-3.3397	down	5.83376	yes	1481	isogroup00195	gi|462407543|gb|EMJ12877.1|	hypothetical protein PRUPE_ppa009148mg [Prunus persica]	0.86	gi|229486152|sp|Q9SAK5.2|APL_ARATH	RecName: Full=Myb family transcription factor APL; Short=AtAPL; AltName: Full=Protein ALTERED PHLOEM DEVELOPMENT	0.82	UniRef90_UPI0002C32762	PREDICTED: myb family transcription factor APL-like isoform 1 n=2 Tax=Fragaria vesca subsp. vesca RepID=UPI0002C32762	0.87	GO:0003677;GO:0000785;GO:0003682	29760.GSVIVG00011845001	SubName: Full=Chromosome undetermined scaffold_342, whole genome shotgun sequence;	0.8434	_	KOG1601	_	None	_
isotig02284	8	78	26.46	220.58	0.000443706	0.00734686	-2.98453	down	6.85788	yes	896	isogroup00208	_	_	_	_	_	_	_	_	_	_	_	_	_	_	_	_	None	_
isotig02287	6	64	9.62	87.75	0.000496502	0.00797025	-3.10205	down	6.56284	yes	1848	isogroup00209	_	_	_	_	_	_	_	_	_	_	_	_	_	_	_	_	None	_
isotig02304	1	20	3.94	67.3	0.00304285	0.0275868	-3.78074	down	4.84798	yes	753	isogroup00212	gi|462411699|gb|EMJ16748.1|	hypothetical protein PRUPE_ppa007239mg [Prunus persica]	0.9	gi|156630443|sp|A5PKD9.1|AB17C_BOVIN	RecName: Full=Alpha/beta hydrolase domain-containing protein 17C	0.72	UniRef90_M0ZLS7	Uncharacterized protein n=3 Tax=Solanum RepID=M0ZLS7_SOLTU	0.9	_	_	_	_	_	_	_	None	_
isotig02432	60	275	69.7	273.15	0.0063685	0.0448725	-1.92684	down	8.82828	yes	2551	isogroup00241	gi|462422098|gb|EMJ26361.1|	hypothetical protein PRUPE_ppa002375mg [Prunus persica]	0.87	gi|332278156|sp|Q43125.2|CRY1_ARATH	RecName: Full=Cryptochrome-1; AltName: Full=Blue light photoreceptor; AltName: Full=Protein BLUE LIGHT UNINHIBITED 1; AltName: Full=Protein ELONGATED HYPOCOTYL 4;	0.8	UniRef90_B9GUW2	Predicted protein n=17 Tax=Populus RepID=B9GUW2_POPTR	0.86	GO:0009882;GO:0005524;GO:0010343;GO:0009414;GO:0009583;GO:0010118;GO:0009785;GO:0055114;GO:0005737;GO:0009640;GO:0003913;GO:0004672;GO:0005634;GO:0006281;GO:0042803;GO:0010075;GO:0046777;GO:0010617;GO:0046283;GO:0051510	3694.eugene3.00050718	hypothetical protein	0.8562	COG0415	KOG0133	_	K12118	CRY1
isotig02441	16	127	39.78	269.97	0.000552264	0.00865067	-2.70591	down	7.58912	yes	1192	isogroup00243	gi|224075782|ref|XP_002304765.1|	predicted protein [Populus unknown [Populus trichocarpa]	0.85	gi|158513163|sp|A2YEZ6.2|SAP8_ORYSI	RecName: Full=Zinc finger A20 and AN1 domain-containing stress-associated protein 8; Short=OsSAP8; AltName: Full=Stress-associated protein 3 A3BDI8	0.77	UniRef90_I1M520	Uncharacterized protein n=2 Tax=Glycine max RepID=I1M520_SOYBN	0.87	GO:0003677;GO:0008270	3694.estExt_fgenesh4_kg.C_LG_III0059	SubName: Full=Putative uncharacterized protein;	0.8547	_	KOG3173	_	None	_
isotig02442	8	53	19.63	111.17	0.0045097	0.0366901	-2.42941	down	6.37624	yes	1208	isogroup00243	gi|224075782|ref|XP_002304765.1|	predicted protein [Populus unknown [Populus trichocarpa]	0.85	gi|158513163|sp|A2YEZ6.2|SAP8_ORYSI	RecName: Full=Zinc finger A20 and AN1 domain-containing stress-associated protein 8; Short=OsSAP8; AltName: Full=Stress-associated protein 3 A3BDI8	0.77	UniRef90_I1M520	Uncharacterized protein n=2 Tax=Glycine max RepID=I1M520_SOYBN	0.87	GO:0003677;GO:0008270	3694.estExt_fgenesh4_kg.C_LG_III0059	SubName: Full=Putative uncharacterized protein;	0.8547	_	KOG3173	_	None	_
isotig02457	2	24	4.63	47.55	0.00356754	0.030986	-3.1806	down	5.15463	yes	1279	isogroup00247	_	_	_	_	_	_	_	_	_	_	_	_	_	_	_	_	None	_
isotig02497	1	51	2.46	107.42	7.01868e-06	0.000346382	-5.11938	down	6.12675	yes	1203	isogroup00258	gi|462420741|gb|EMJ25004.1|	hypothetical protein PRUPE_ppa010657mg [Prunus persica]	0.83	_	_	_	UniRef90_UPI0002C2E906	PREDICTED: uncharacterized protein LOC101305160 n=1 Tax=Fragaria vesca subsp. vesca RepID=UPI0002C2E906	0.8	_	3694.eugene3.00050871	hypothetical protein	0.8492	_	_	NOG295535	None	_
isotig02500	1	16	3.05	41.75	0.00744743	0.0499625	-3.46366	down	4.5503	yes	971	isogroup00259	gi|470116271|ref|XP_004294306.1|	PREDICTED: 6-phosphofructo-2-kinase/fructose-2,6-bisphosphatase-like [Fragaria vesca subsp. vesca]	0.93	gi|75192772|sp|Q9MB58.1|F26_ARATH	RecName: Full=6-phosphofructo-2-kinase/fructose-2,6-bisphosphatase; Short=6PF-2-K/Fru-2,6-P2ase; Short=AtF2KP; Short=PFK/FBPase; Includes: RecName: Full=6-phosphofru	0.91	UniRef90_UPI0002C368D0	PREDICTED: 6-phosphofructo-2-kinase/fructose-2,6-bisphosphatase-like n=1 Tax=Fragaria vesca subsp. vesca RepID=UPI0002C368D0	0.93	GO:2001070;GO:0005634;GO:0016310;GO:0043609;GO:0004331;GO:0005524;GO:0006000;GO:0003873;GO:0006013;GO:0006003;GO:0006002;GO:0005829;GO:0042732;GO:0005886	_	_	_	_	_	_	K01103	PFKFB
isotig02514	1	35	1.27	38.11	0.000103439	0.00252601	-4.57975	down	5.6075	yes	2327	isogroup00263	gi|147845721|emb|CAN80111.1|	hypothetical protein VITISV_040515 [Vitis vinifera]	0.81	_	_	_	UniRef90_A5AIL2	Putative uncharacterized protein n=1 Tax=Vitis vinifera RepID=A5AIL2_VITVI	0.81	GO:0008270;GO:0003676	_	_	_	_	_	_	None	_
isotig02543	14	95	30.87	179.1	0.00196078	0.0214225	-2.47789	down	7.20454	yes	1344	isogroup00269	gi|462405132|gb|EMJ10596.1|	hypothetical protein PRUPE_ppa009176mg [Prunus persica]	0.77	gi|75148783|sp|Q84WP5.1|CSPL8_ARATH	RecName: Full=CASP-like protein At2g36330	0.73	UniRef90_UPI0002C326EF	PREDICTED: CASP-like protein At2g36330-like n=1 Tax=Fragaria vesca subsp. vesca RepID=UPI0002C326EF	0.74	GO:0016021;GO:0005886	3694.estExt_fgenesh4_pg.C_LG_XV0498	hypothetical protein	0.7634	_	_	NOG246147	None	_
isotig02587	1	31	3.93	104.18	0.000195424	0.004051	-4.4061	down	5.44142	yes	754	isogroup00278	gi|224062149|ref|XP_002300779.1|	predicted protein [Populus unknown [Populus trichocarpa]	0.93	gi|32363121|sp|Q8SAG3.1|ADF_VITVI	RecName: Full=Actin-depolymerizing factor; Short=ADF	0.89	UniRef90_A9PAH1	Predicted protein n=4 Tax=Malpighiales RepID=A9PAH1_POPTR	0.93	GO:0003779;GO:0015629;GO:0030042	3694.estExt_fgenesh4_pm.C_LG_II0185	SubName: Full=Putative uncharacterized protein;	0.9277	_	KOG1735	_	K05765	CFL
isotig02745	1	27	3.66	84.46	0.000488131	0.00790866	-4.20866	down	5.25323	yes	810	isogroup00317	gi|257219544|gb|ACV50425.1|	cold induced plasma membrane protein [Jatropha curcas]	0.91	gi|122169560|sp|Q0DKW8.1|LTI6B_ORYSJ	RecName: Full=Hydrophobic protein LTI6B; AltName: Full=Low temperature-induced protein 6B LTI6B_ORYSI RecName: Full=Hydrophobic protein L	0.89	UniRef90_D3GBZ9	Cold induced plasma membrane protein n=3 Tax=Magnoliophyta RepID=D3GBZ9_9ROSI	0.91	GO:0009409;GO:0016021;GO:0042538;GO:0016023	4558.Sb03g011700.2	annotation not avaliable	0.902	COG0401	KOG1773	NOG224427;NOG228649	None	_
isotig02773	1	18	2.55	39.22	0.00406644	0.0340651	-3.63089	down	4.707	yes	1163	isogroup00324	gi|449458197|ref|XP_004146834.1|	PREDICTED: IAA-amino acid hydrolase ILR1-like 4-like [Cucumis sativus]	0.82	gi|85687554|sp|O04373.2|ILL4_ARATH	RecName: Full=IAA-amino acid hydrolase ILR1-like 4; Flags: Precursor	0.75	UniRef90_UPI0002B432B5	UPI0002B432B5 related cluster n=1 Tax=unknown RepID=UPI0002B432B5	0.82	GO:0009611;GO:0006558;GO:0005783;GO:0010112;GO:0010179;GO:0047980;GO:0005886	_	_	_	_	_	_	K14664	ILR1
isotig02787	1	19	1.98	32.16	0.00304285	0.0275868	-3.70776	down	4.77925	yes	1497	isogroup00328	gi|357464067|ref|XP_003602315.1|	YSL transporter [Medicago YSL transporter [Medicago truncatula]	0.93	gi|18206375|sp|Q42342.2|CYB5A_ARATH	RecName: Full=Cytochrome b5 isoform A; AltName: Full=Cytochrome b5 isoform 1	0.88	UniRef90_I1JYL5	Uncharacterized protein n=5 Tax=Glycine max RepID=I1JYL5_SOYBN	0.93	GO:0055085;GO:0046872;GO:0020037	29760.GSVIVG00037202001	SubName: Full=Chromosome chr16 scaffold_86, whole genome shotgun sequence;	0.9091	COG5274	KOG0537	_	None	_
isotig02839	15	167	9.82	93.45	5.41633e-05	0.00163809	-3.19195	down	7.92721	yes	4528	isogroup00341	gi|470126997|ref|XP_004299466.1|	PREDICTED: E3 ubiquitin-protein ligase RING1-like [Fragaria vesca subsp. vesca]	0.66	gi|75301658|sp|Q8LPN7.1|RNG1L_ARATH	RecName: Full=E3 ubiquitin-protein ligase RING1-like; AltName: Full=RING finger protein 1	0.63	UniRef90_UPI0002C35AB9	PREDICTED: E3 ubiquitin-protein ligase RING1-like n=1 Tax=Fragaria vesca subsp. vesca RepID=UPI0002C35AB9	0.66	_	3694.estExt_fgenesh4_pg.C_1220024	SubName: Full=Putative uncharacterized protein;	0.7729	_	KOG0800	_	None	_
isotig02843	20	124	18.83	99.81	0.00196532	0.0214225	-2.35361	down	7.60568	yes	3148	isogroup00342	gi|297740079|emb|CBI30261.3|	unnamed protein product [Vitis vinifera]	0.86	gi|75181336|sp|Q9LZS3.1|GLGB2_ARATH	RecName: Full=1,4-alpha-glucan-branching enzyme 2-2, chloroplastic/amyloplastic; Short=AtSBE II-2; AltName: Full=Branching enzyme 2; Short=AtBE2; AltName: Full=Sta	0.91	UniRef90_D7TJ35	Putative uncharacterized protein n=2 Tax=Vitis vinifera RepID=D7TJ35_VITVI	0.86	GO:0043169;GO:0005978;GO:0004553;GO:0005982;GO:0003844;GO:0005985	29760.GSVIVG00021658001	SubName: Full=Chromosome chr8 scaffold_23, whole genome shotgun sequence;	0.9228	COG0296	KOG0470	_	K00700	E2.4.1.18, glgB
isotig02844	3	56	5.67	90.44	0.000147215	0.00329488	-3.85861	down	6.31235	yes	1569	isogroup00342	gi|462399813|gb|EMJ05481.1|	hypothetical protein PRUPE_ppa001312mg [Prunus persica]	0.88	_	_	_	UniRef90_D7TJ35	Putative uncharacterized protein n=2 Tax=Vitis vinifera RepID=D7TJ35_VITVI	0.81	GO:0043169;GO:0005978;GO:0004553;GO:0005982;GO:0003844;GO:0005985	_	_	_	_	_	_	None	_
isotig02852	8	50	8.67	46.36	0.00644749	0.0452668	-2.34579	down	6.30572	yes	2733	isogroup00345	gi|508779953|gb|EOY27209.1|	Uncharacterized protein isoform 4 [Theobroma cacao]	0.77	_	_	_	UniRef90_B9S5S8	Putative uncharacterized protein n=1 Tax=Ricinus communis RepID=B9S5S8_RICCO	0.76	_	29760.GSVIVG00034109001	SubName: Full=Chromosome chr9 scaffold_7, whole genome shotgun sequence;	0.8025	_	_	NOG282575	None	_
isotig02882	9	78	11.68	86.53	0.000727483	0.0104388	-2.81903	down	6.87671	yes	2284	isogroup00356	gi|462417380|gb|EMJ22117.1|	hypothetical protein PRUPE_ppa000245mg [Prunus persica]	0.9	gi|90101414|sp|Q8LPT1.2|AB6B_ARATH	RecName: Full=ABC transporter B family member 6; Short=ABC transporter ABCB.6; Short=AtABCB6; AltName: Full=Multidrug resistance protein 6; AltName: Full=P-glycopro	0.86	UniRef90_UPI0002C355B4	PREDICTED: ABC transporter B family member 20-like n=1 Tax=Fragaria vesca subsp. vesca RepID=UPI0002C355B4	0.89	GO:0005524;GO:0016021;GO:0005886;GO:0010541;GO:0010315;GO:0055085;GO:0005634;GO:0009506;GO:0010329;GO:0042626;GO:0048440;GO:0010048;GO:0010540;GO:0043481;GO:0006487;GO:0006200	3702.AT2G39480.1-P	PGP6 (P-GLYCOPROTEIN 6); ATPase, coupled to transmembrane movement of substances; P-GLYCOPRO [...]	0.8634	COG1132	KOG0055	_	K05658	ABCB1
isotig02883	18	92	48.27	210.96	0.00729859	0.0499055	-2.07429	down	7.22581	yes	1105	isogroup00356	gi|462417380|gb|EMJ22117.1|	hypothetical protein PRUPE_ppa000245mg [Prunus persica]	0.73	gi|90101414|sp|Q8LPT1.2|AB6B_ARATH	RecName: Full=ABC transporter B family member 6; Short=ABC transporter ABCB.6; Short=AtABCB6; AltName: Full=Multidrug resistance protein 6; AltName: Full=P-glycopro	0.73	UniRef90_UPI0002C355B4	PREDICTED: ABC transporter B family member 20-like n=1 Tax=Fragaria vesca subsp. vesca RepID=UPI0002C355B4	0.74	GO:0055085;GO:0005524;GO:0006200;GO:0042626;GO:0016021	_	_	_	_	_	_	K05658	ABCB1
isotig02907	34	330	50.94	422.73	5.58132e-05	0.00167917	-3.00491	down	8.9249	yes	1978	isogroup00365	gi|1087073|gb|AAB34987.1|	calmodulin-binding heat-shock protein [Nicotiana tabacum]	0.9	_	_	_	UniRef90_Q41251	Calmodulin-binding heat-shock protein n=1 Tax=Nicotiana tabacum RepID=Q41251_TOBAC	0.9	GO:0016042;GO:0004091;GO:0046486;GO:0004806;GO:0005886	29760.GSVIVG00022453001	SubName: Full=Chromosome chr14 scaffold_26, whole genome shotgun sequence;	0.8849	_	KOG2088	_	None	_
isotig03030	1	25	1.42	30.35	0.000797167	0.011101	-4.09878	down	5.14882	yes	2087	isogroup00401	gi|224140533|ref|XP_002323637.1|	predicted protein [Populus predicted protein [Populus trichocarpa]	0.66	gi|148887455|sp|Q8S8P5.2|WRK33_ARATH	RecName: Full=Probable WRKY transcription factor 33; AltName: Full=WRKY DNA-binding protein 33	0.72	UniRef90_B2G284	DNA-binding protein n=2 Tax=Vitis RepID=B2G284_9ROSI	0.63	_	_	_	_	_	_	_	K13424	WRKY33
isotig03225	12	143	54.05	550.67	3.66419e-05	0.00122782	-3.28508	down	7.696	yes	658	isogroup00449	gi|462397202|gb|EMJ03001.1|	hypothetical protein PRUPE_ppa001837mg [Prunus persica]	0.85	_	_	_	UniRef90_D7TPX5	Putative uncharacterized protein n=1 Tax=Vitis vinifera RepID=D7TPX5_VITVI	0.82	_	29760.GSVIVG00036433001	SubName: Full=Chromosome chr3 scaffold_8, whole genome shotgun sequence;	0.819	COG2319	_	_	K14018	PLAA, DOA1, UFD3
isotig03395	8	151	8.87	143.14	3.12985e-06	0.00019328	-3.93509	down	7.72571	yes	2673	isogroup00493	gi|462419159|gb|EMJ23422.1|	hypothetical protein PRUPE_ppa005856mg [Prunus persica]	0.84	gi|142994697|sp|Q8L736.2|SKI11_ARATH	RecName: Full=F-box/kelch-repeat protein SKIP11; AltName: Full=SKP1-interacting partner 11	0.83	UniRef90_UPI0002C3234D	PREDICTED: F-box/kelch-repeat protein SKIP11-like isoform 2 n=1 Tax=Fragaria vesca subsp. vesca RepID=UPI0002C3234D	0.8	_	29760.GSVIVG00037006001	SubName: Full=Chromosome chr1 scaffold_84, whole genome shotgun sequence;	0.8415	_	KOG1072	_	None	_
isotig03397	12	78	14.21	78.99	0.00251728	0.0252049	-2.4129	down	6.93183	yes	2502	isogroup00493	gi|462419159|gb|EMJ23422.1|	hypothetical protein PRUPE_ppa005856mg [Prunus persica]	0.84	gi|142994697|sp|Q8L736.2|SKI11_ARATH	RecName: Full=F-box/kelch-repeat protein SKIP11; AltName: Full=SKP1-interacting partner 11	0.83	UniRef90_UPI0002C3234D	PREDICTED: F-box/kelch-repeat protein SKIP11-like isoform 2 n=1 Tax=Fragaria vesca subsp. vesca RepID=UPI0002C3234D	0.8	_	29760.GSVIVG00037006001	SubName: Full=Chromosome chr1 scaffold_84, whole genome shotgun sequence;	0.8415	_	KOG1072	_	None	_
isotig03401	1	144	1.01	124.79	1.42851e-09	5.26541e-07	-6.61191	down	7.58316	yes	2924	isogroup00495	gi|356569418|ref|XP_003552898.1|	PREDICTED: uncharacterized protein LOC100781683 [Glycine max]	0.67	_	_	_	UniRef90_I1MZK9	Uncharacterized protein n=1 Tax=Glycine max RepID=I1MZK9_SOYBN	0.67	_	_	_	_	_	_	_	None	_
isotig03416	18	324	19.88	305.99	7.6808e-07	6.51762e-05	-3.88752	down	8.82438	yes	2683	isogroup00500	gi|508722838|gb|EOY14735.1|	Sugar isomerase family protein isoform 1 [Theobroma cacao]	0.91	gi|1730169|sp|P54237.1|G6PI1_CLAMI	RecName: Full=Glucose-6-phosphate isomerase, cytosolic 1; Short=GPI; AltName: Full=Phosphoglucose isomerase; Short=PGI; AltName: Full=Phosphohexose isomerase; Short	0.9	UniRef90_E0CQ39	Glucose-6-phosphate isomerase n=1 Tax=Vitis vinifera RepID=E0CQ39_VITVI	0.91	GO:0004347;GO:0006098;GO:0005982;GO:0006094;GO:0006096;GO:0005985;GO:0005737	3702.AT5G42740.1-P	glucose-6-phosphate isomerase, cytosolic (PGIC); glucose-6-phosphate isomerase, cytosolic (P [...]	0.9063	COG0166	KOG2446	_	K01810	GPI, pgi
isotig03417	4	71	5.79	87.84	6.23733e-05	0.00177704	-3.81009	down	6.6541	yes	2048	isogroup00500	gi|502090832|ref|XP_004489355.1|	PREDICTED: glucose-6-phosphate isomerase, cytosolic 1-like isoform X1 [Cicer arietinum]	0.89	gi|462147|sp|P34795.1|G6PI_ARATH	RecName: Full=Glucose-6-phosphate isomerase, cytosolic; Short=GPI; AltName: Full=Phosphoglucose isomerase; Short=PGI; AltName: Full=Phosphohexose isomerase; Short=PHI	0.88	UniRef90_G7KJZ8	Glucose-6-phosphate isomerase n=3 Tax=Papilionoideae RepID=G7KJZ8_MEDTR	0.88	GO:0004347;GO:0006098;GO:0005982;GO:0006094;GO:0006096;GO:0005985;GO:0005737	29760.GSVIVG00014624001	RecName: Full=Glucose-6-phosphate isomerase; EC=5.3.1.9;	0.8635	COG0166	KOG2446	_	K01810	GPI, pgi
isotig03421	1	33	1.47	41.37	0.000157376	0.00347613	-4.49553	down	5.52689	yes	2021	isogroup00501	gi|462421987|gb|EMJ26250.1|	hypothetical protein PRUPE_ppa019796mg [Prunus persica]	0.86	_	_	_	UniRef90_UPI0002C33635	PREDICTED: uncharacterized protein LOC101295484 n=1 Tax=Fragaria vesca subsp. vesca RepID=UPI0002C33635	0.85	_	39947.LOC_Os09g26870.1	BRCA1 C Terminus domain containing protein, expressed	0.875	_	KOG1929	NOG251604	None	_
isotig03449	18	114	15.34	83.05	0.00200584	0.021457	-2.38279	down	7.48043	yes	3478	isogroup00511	gi|460370164|ref|XP_004230924.1|	PREDICTED: uncharacterized protein LOC101257023 [Solanum lycopersicum]	0.89	_	_	_	UniRef90_M0ZMY5	Uncharacterized protein n=5 Tax=Solanaceae RepID=M0ZMY5_SOLTU	0.88	GO:0005509	3694.estExt_fgenesh4_pg.C_LG_IV1395	hypothetical protein	0.8703	_	_	NOG246110	None	_
isotig03452	1	43	1.52	55.85	2.2545e-05	0.000841512	-4.87465	down	5.8907	yes	1951	isogroup00512	gi|296086694|emb|CBI32329.3|	unnamed protein product [Vitis vinifera]	0.9	gi|75312287|sp|Q9M8J9.1|BPM2_ARATH	RecName: Full=BTB/POZ and MATH domain-containing protein 2; AltName: Full=Protein BTB-POZ AND MATH DOMAIN 2; Short=AtBPM2	0.85	UniRef90_D7TPA6	Putative uncharacterized protein n=1 Tax=Vitis vinifera RepID=D7TPA6_VITVI	0.9	_	29760.GSVIVG00023662001	SubName: Full=Chromosome chr7 scaffold_31, whole genome shotgun sequence;	0.902	_	KOG1987	_	K10523	SPOP
isotig03454	1	27	1.73	39.96	0.000488131	0.00790866	-4.20866	down	5.25323	yes	1712	isogroup00512	gi|296086694|emb|CBI32329.3|	unnamed protein product [Vitis vinifera]	0.9	gi|75312287|sp|Q9M8J9.1|BPM2_ARATH	RecName: Full=BTB/POZ and MATH domain-containing protein 2; AltName: Full=Protein BTB-POZ AND MATH DOMAIN 2; Short=AtBPM2	0.85	UniRef90_D7TPA6	Putative uncharacterized protein n=1 Tax=Vitis vinifera RepID=D7TPA6_VITVI	0.9	_	29760.GSVIVG00019885001	SubName: Full=Chromosome chr5 scaffold_2, whole genome shotgun sequence;	0.9019	_	KOG1987	_	K10523	SPOP
isotig03458	3	380	3.68	398.87	1.43872e-11	9.98217e-09	-6.61513	down	8.97486	yes	2414	isogroup00514	gi|470132270|ref|XP_004302008.1|	PREDICTED: cysteine synthase-like [Fragaria vesca subsp. vesca]	0.92	gi|2493895|sp|Q43317.1|CYSK_CITLA	RecName: Full=Cysteine synthase; Short=CSase; AltName: Full=Beta-PA/CSase; AltName: Full=Beta-pyrazolylalanine synthase; AltName: Full=L-mimosine synthase; AltName:	0.88	UniRef90_UPI0002C31A4D	PREDICTED: cysteine synthase-like n=1 Tax=Fragaria vesca subsp. vesca RepID=UPI0002C31A4D	0.89	GO:0006535;GO:0004124;GO:0047458;GO:0009333	29760.GSVIVG00031113001	RecName: Full=Cysteine synthase; EC=2.5.1.47;	0.8896	COG0031	KOG1252	_	K01738	cysK
isotig03480	13	147	20.17	195.01	7.01383e-05	0.001915	-3.21139	down	7.7424	yes	1910	isogroup00521	gi|462422682|gb|EMJ26945.1|	hypothetical protein PRUPE_ppa004350mg [Prunus persica]	0.79	gi|75323639|sp|Q6I5Y0.1|CDKC1_ORYSJ	RecName: Full=Cyclin-dependent kinase C-1; Short=CDKC;1	0.64	UniRef90_I1NE25	Uncharacterized protein n=6 Tax=rosids RepID=I1NE25_SOYBN	0.75	GO:0016310;GO:0004674;GO:0000166;GO:0009069	29760.GSVIVG00017353001	SubName: Full=Chromosome chr6 scaffold_15, whole genome shotgun sequence;	0.8072	_	KOG0600	_	K08819	CDK12_13
isotig03505	1	26	3.02	67.09	0.000621965	0.00934859	-4.15476	down	5.20199	yes	982	isogroup00529	_	_	_	_	_	_	_	_	_	_	_	_	_	_	_	_	None	_
isotig03516	2	22	4.7	44.21	0.00583707	0.0431646	-3.05654	down	5.04213	yes	1261	isogroup00533	gi|343466153|gb|AEM42970.1|	hydroxymethylglutaryl-CoA synthase [Siraitia grosvenorii]	0.83	gi|21431772|sp|P54873.2|HMCS_ARATH	RecName: Full=Hydroxymethylglutaryl-CoA synthase; Short=HMG-CoA synthase; AltName: Full=3-hydroxy-3-methylglutaryl coenzyme A synthase; AltName: Full=Protein EMBRYO	0.77	UniRef90_K7NBW5	Hydroxymethylglutaryl-CoA synthase n=2 Tax=Siraitia grosvenorii RepID=K7NBW5_SIRGR	0.83	GO:0006574;GO:0008299;GO:0004421;GO:0006552;GO:0006084;GO:0046950;GO:0006550	_	_	_	_	_	_	K01641	E2.3.3.10
isotig03522	4	68	8.42	122.37	8.7455e-05	0.00224734	-3.74805	down	6.59648	yes	1408	isogroup00535	_	_	_	_	_	_	UniRef90_K7DYR8	Uncharacterized protein n=1 Tax=Monodelphis domestica RepID=K7DYR8_MONDO	0.83	_	_	_	_	_	_	_	None	_
isotig03527	21	120	32.18	157.22	0.00294994	0.0273757	-2.2368	down	7.57795	yes	1934	isogroup00537	gi|470143078|ref|XP_004307212.1|	PREDICTED: probable receptor-like protein kinase At1g67000-like [Fragaria vesca subsp. vesca]	0.76	gi|313471776|sp|Q3ECH2.2|Y1670_ARATH	RecName: Full=Probable receptor-like protein kinase At1g67000; Flags: Precursor	0.63	UniRef90_UPI0002C35633	PREDICTED: probable receptor-like protein kinase At1g67000-like n=2 Tax=Fragaria vesca subsp. vesca RepID=UPI0002C35633	0.76	GO:0016310;GO:0004674;GO:0000166;GO:0009069	3694.gw1.64.240.1	hypothetical protein	0.7513	_	KOG1187	_	None	_
isotig03539	8	86	14	128.64	0.000213296	0.00432073	-3.12492	down	6.98301	yes	1694	isogroup00541	gi|470108405|ref|XP_004290509.1|	PREDICTED: sterol 3-beta-glucosyltransferase-like [Fragaria vesca subsp. vesca]	0.94	gi|75267569|sp|Q9XIG1.1|U80B1_ARATH	RecName: Full=Sterol 3-beta-glucosyltransferase UGT80B1; AltName: Full=Protein TRANSPARENT TESTA 15; AltName: Full=UDP-glucose:sterol glucosyltransferase 80B1	0.91	UniRef90_UPI0002C320A0	PREDICTED: sterol 3-beta-glucosyltransferase-like n=1 Tax=Fragaria vesca subsp. vesca RepID=UPI0002C320A0	0.94	GO:0030259;GO:0009813;GO:0009845;GO:0016906;GO:0005886;GO:0005773	3694.estExt_fgenesh4_pm.C_LG_II0308	hypothetical protein	0.9248	COG1819	KOG1192	_	K05841	E2.4.1.173
isotig03542	1	38	1.78	57.9	5.68506e-05	0.00167917	-4.69751	down	5.72042	yes	1663	isogroup00542	gi|462405529|gb|EMJ10993.1|	hypothetical protein PRUPE_ppa013911mg [Prunus persica]	0.75	_	_	_	UniRef90_K7LF27	Uncharacterized protein n=3 Tax=Glycine max RepID=K7LF27_SOYBN	0.71	_	_	_	_	_	_	_	None	_
isotig03543	3	25	5.37	38.28	0.00728936	0.0498712	-2.70376	down	5.26438	yes	1655	isogroup00542	gi|462405529|gb|EMJ10993.1|	hypothetical protein PRUPE_ppa013911mg [Prunus persica]	0.74	_	_	_	UniRef90_K7LF27	Uncharacterized protein n=3 Tax=Glycine max RepID=K7LF27_SOYBN	0.71	_	_	_	_	_	_	_	None	_
isotig03548	6	50	7.56	53.84	0.00237875	0.0241042	-2.74762	down	6.24953	yes	2353	isogroup00544	gi|508724288|gb|EOY16185.1|	OSBP(oxysterol binding protein)-related protein 1C isoform 1 [Theobroma cacao]	0.91	gi|75154096|sp|Q8L751.1|ORP1C_ARATH	RecName: Full=Oxysterol-binding protein-related protein 1C; AltName: Full=OSBP-related protein 1C	0.89	UniRef90_B9RJA1	Oxysterol-binding protein, putative n=1 Tax=Ricinus communis RepID=B9RJA1_RICCO	0.91	GO:0005543	3694.estExt_Genewise1_v1.C_LG_II2459	hypothetical protein	0.8911	_	KOG1737	_	None	_
isotig03602	8	149	11.48	182.74	3.52142e-06	0.000208817	-3.91589	down	7.70777	yes	2066	isogroup00562	gi|225453016|ref|XP_002264002.1|	PREDICTED: E3 ubiquitin protein ligase DRIP2-like [Vitis vinifera]	0.79	gi|75306338|sp|Q94AY3.1|DRIP2_ARATH	RecName: Full=E3 ubiquitin protein ligase DRIP2; AltName: Full=DREB2A-interacting protein 2	0.68	UniRef90_F6HVL5	Putative uncharacterized protein n=1 Tax=Vitis vinifera RepID=F6HVL5_VITVI	0.79	GO:0046872	29760.GSVIVG00007449001	SubName: Full=Chromosome chr14 scaffold_190, whole genome shotgun sequence;	0.7598	_	KOG2660	_	None	_
isotig03660	1	24	3.42	70.14	0.00102803	0.0132232	-4.04053	down	5.09357	yes	867	isogroup00581	gi|508698825|gb|EOX90721.1|	UPF0548 protein [Theobroma cacao]	0.93	_	_	_	UniRef90_UPI0002B43743	UPI0002B43743 related cluster n=1 Tax=unknown RepID=UPI0002B43743	0.9	_	_	_	_	_	_	_	None	_
isotig03694	2	38	3.3	53.67	0.000230561	0.00450989	-3.83757	down	5.76066	yes	1794	isogroup00593	gi|449436040|ref|XP_004135802.1|	PREDICTED: probable RNA-dependent RNA polymerase 5-like [Cucumis sativus]	0.75	gi|322967566|sp|O82190.2|RDR3_ARATH	RecName: Full=Probable RNA-dependent RNA polymerase 3; Short=AtRDRP3; AltName: Full=RNA-directed RNA polymerase 3	0.73	UniRef90_UPI0002B4236E	UPI0002B4236E related cluster n=2 Tax=unknown RepID=UPI0002B4236E	0.75	_	29760.GSVIVG00016673001	SubName: Full=Chromosome chr11 scaffold_13, whole genome shotgun sequence;	0.7544	_	KOG0988	_	None	_
isotig03702	3	25	9.85	70.15	0.00728936	0.0498712	-2.70376	down	5.26438	yes	903	isogroup00595	gi|508712770|gb|EOY04667.1|	C2 domain-containing protein / GRAM domain-containing protein isoform 1 [Theobroma cacao]	0.86	_	_	_	UniRef90_B9N5Y8	Predicted protein n=1 Tax=Populus trichocarpa RepID=B9N5Y8_POPTR	0.82	_	29760.GSVIVG00034662001	SubName: Full=Chromosome chr5 scaffold_72, whole genome shotgun sequence;	0.8251	_	KOG1032	_	None	_
isotig03712	23	255	46.97	445.3	2.42776e-05	0.000900483	-3.19262	down	8.53487	yes	1451	isogroup00599	gi|255558562|ref|XP_002520306.1|	ganglioside-induced differentiation-associated protein 1, 2 gdap, putative [Ricinus ganglioside-induced differentiation-associat	0.81	gi|75318679|sp|O80662.1|TCHQD_ARATH	RecName: Full=Glutathione S-transferase TCHQD; AltName: Full=Protein tetrachlorohydroquinone dehalogenase-homolog	0.76	UniRef90_B9S2T7	Ganglioside-induced differentiation-associated protein 1, 2 gdap, putative n=1 Tax=Ricinus communis RepID=B9S2T7_RICCO	0.81	_	3694.estExt_fgenesh4_pg.C_LG_V1008	hypothetical protein	0.7871	COG0625	KOG4420	_	None	_
isotig03713	5	88	10.77	162.05	2.68782e-05	0.000963113	-3.81236	down	6.96061	yes	1376	isogroup00599	_	_	_	_	_	_	_	_	_	_	_	_	_	_	_	_	None	_
isotig03921	10	60	15.81	81.08	0.00539398	0.0416155	-2.29358	down	6.575	yes	1875	isogroup00673	gi|462397783|gb|EMJ03451.1|	hypothetical protein PRUPE_ppa008842mg [Prunus persica]	0.81	gi|61211658|sp|Q94A43.1|BEH2_ARATH	RecName: Full=BES1/BZR1 homolog protein 2	0.71	UniRef90_F6GWZ2	Putative uncharacterized protein n=2 Tax=Vitis RepID=F6GWZ2_VITVI	0.81	GO:0005773	3694.estExt_Genewise1_v1.C_LG_VII3341	SubName: Full=Putative uncharacterized protein;	0.7931	_	_	NOG285170	K14503	BZR1_2
isotig03926	1	17	1.48	21.52	0.00547934	0.0416155	-3.5497	down	4.63083	yes	2002	isogroup00675	gi|225424114|ref|XP_002282753.1|	PREDICTED: probable fructose-bisphosphate aldolase 3, chloroplastic [Vitis vinifera]	0.93	gi|75268018|sp|Q9ZU52.1|ALFC3_ARATH	RecName: Full=Probable fructose-bisphosphate aldolase 3, chloroplastic; Flags: Precursor	0.89	UniRef90_B9SJY9	Fructose-bisphosphate aldolase n=17 Tax=Magnoliophyta RepID=B9SJY9_RICCO	0.93	GO:0010287;GO:0006094;GO:0006000;GO:0004332;GO:0006096;GO:0006020;GO:0006979;GO:0015976;GO:0006098;GO:0046686;GO:0006013;GO:0005739	_	_	_	_	_	_	K01623	ALDO, fbaB
isotig03957	4	43	7.75	71.26	0.00182225	0.0202196	-3.0902	down	5.99603	yes	1529	isogroup00686	gi|462413872|gb|EMJ18921.1|	hypothetical protein PRUPE_ppa005147mg [Prunus persica]	0.91	gi|75334954|sp|Q9LFP7.1|Y5158_ARATH	RecName: Full=Probable receptor-like protein kinase At5g15080	0.85	UniRef90_UPI0002C33DAB	PREDICTED: probable receptor-like protein kinase At5g15080-like n=1 Tax=Fragaria vesca subsp. vesca RepID=UPI0002C33DAB	0.9	GO:0004709;GO:0005524;GO:0009069;GO:0007178;GO:0005886;GO:0000186	3694.gw1.VIII.2173.1	hypothetical protein	0.9072	COG0515	KOG1187	_	None	_
isotig03958	1	29	1.97	48.96	0.000305695	0.00557291	-4.31075	down	5.35045	yes	1501	isogroup00686	gi|462413872|gb|EMJ18921.1|	hypothetical protein PRUPE_ppa005147mg [Prunus persica]	0.92	gi|75334954|sp|Q9LFP7.1|Y5158_ARATH	RecName: Full=Probable receptor-like protein kinase At5g15080	0.83	UniRef90_UPI0002B41888	UPI0002B41888 related cluster n=1 Tax=unknown RepID=UPI0002B41888	0.91	GO:0004709;GO:0005524;GO:0009069;GO:0007178;GO:0005886;GO:0000186	3694.gw1.VIII.2173.1	hypothetical protein	0.9087	COG0515	KOG1187	_	None	_
isotig03971	8	64	13.09	89.55	0.00147798	0.017192	-2.70022	down	6.60842	yes	1811	isogroup00691	gi|255550842|ref|XP_002516469.1|	conserved hypothetical protein [Ricinus communis]	0.76	_	_	_	UniRef90_B9RRV0	Putative uncharacterized protein n=1 Tax=Ricinus communis RepID=B9RRV0_RICCO	0.76	_	_	_	_	_	_	_	None	_
isotig03982	1	72	1.62	99.64	5.12166e-07	4.71953e-05	-5.61464	down	6.60705	yes	1831	isogroup00695	gi|508724444|gb|EOY16341.1|	Aldehyde dehydrogenase 3H1 isoform 1 [Theobroma cacao]	0.69	gi|118595577|sp|Q8W033.2|AL3I1_ARATH	RecName: Full=Aldehyde dehydrogenase family 3 member I1, chloroplastic; Short=AtALDH3; Flags: Precursor	0.73	UniRef90_B9S2Y3	Aldehyde dehydrogenase n=1 Tax=Ricinus communis RepID=B9S2Y3_RICCO	0.72	GO:1901700;GO:0043231;GO:0016620;GO:0006950;GO:0044710;GO:0044444;GO:0009628	_	_	_	_	_	_	K00128	E1.2.1.3
isotig03983	3	142	10.34	418.38	1.01637e-07	1.41036e-05	-5.19676	down	7.58658	yes	860	isogroup00695	gi|217074984|gb|ACJ85852.1|	unknown [Medicago truncatula]	0.85	gi|118595576|sp|Q70DU8.2|AL3H1_ARATH	RecName: Full=Aldehyde dehydrogenase family 3 member H1; Short=AtALDH4	0.8	UniRef90_B7FM69	Aldehyde dehydrogenase n=1 Tax=Medicago truncatula RepID=B7FM69_MEDTR	0.85	GO:0006558;GO:0006094;GO:0006096;GO:0006547;GO:0055114;GO:0004030;GO:0006081;GO:0006570	_	_	_	_	_	_	K00128	E1.2.1.3
isotig03997	8	56	11.43	68.42	0.00357514	0.030986	-2.50845	down	6.44341	yes	2074	isogroup00700	gi|508709171|gb|EOY01068.1|	Dynein light chain type 1 family protein [Theobroma cacao]	0.66	gi|74860404|sp|Q86A88.1|DYL_DICDI	RecName: Full=Dynein light chain, cytoplasmic; AltName: Full=Dynein light chain LC8-type 2	0.75	UniRef90_I1JD37	Uncharacterized protein n=2 Tax=Glycine max RepID=I1JD37_SOYBN	1	GO:0005875;GO:0007017	29760.GSVIVG00030568001	SubName: Full=Chromosome chr1 scaffold_5, whole genome shotgun sequence;	0.8462	_	KOG3430	_	None	_
isotig04024	9	134	26.89	342.27	1.38297e-05	0.000588887	-3.59761	down	7.57713	yes	992	isogroup00709	gi|508714258|gb|EOY06155.1|	Acidic leucine-rich nuclear phosphoprotein 32-related protein 2 [Theobroma cacao]	0.76	_	_	_	UniRef90_I3S296	Uncharacterized protein n=1 Tax=Lotus japonicus RepID=I3S296_LOTJA	0.91	_	59689.fgenesh2_kg.4__1342__AT2G33390.1	annotation not avaliable	0.7609	_	_	NOG224115;NOG234451	None	_
isotig04060	1	19	3.1	50.41	0.00304285	0.0275868	-3.70776	down	4.77925	yes	955	isogroup00722	gi|470117531|ref|XP_004294911.1|	PREDICTED: protein transport protein SFT2-like [Fragaria vesca subsp. vesca]	0.94	_	_	_	UniRef90_UPI0002C3678D	PREDICTED: protein transport protein SFT2-like n=1 Tax=Fragaria vesca subsp. vesca RepID=UPI0002C3678D	0.94	GO:0016021;GO:0016192	29760.GSVIVG00033439001	SubName: Full=Chromosome chr19 scaffold_66, whole genome shotgun sequence;	0.9104	COG5102	KOG2887	_	None	_
isotig04144	3	35	3.52	35.07	0.00117558	0.0146065	-3.18473	down	5.69308	yes	2529	isogroup00757	gi|462420353|gb|EMJ24616.1|	hypothetical protein PRUPE_ppa011306mg [Prunus persica]	0.78	gi|251757360|sp|O34569.2|YOAA_BACSU	RecName: Full=Uncharacterized N-acetyltransferase YoaA	0.6	UniRef90_B9HUU4	Predicted protein n=1 Tax=Populus trichocarpa RepID=B9HUU4_POPTR	0.79	GO:0042967;GO:0008080;GO:0009737	3694.estExt_Genewise1_v1.C_LG_X5796	hypothetical protein	0.8024	COG1670	_	_	None	_
isotig04154	34	290	44.56	325	0.000145381	0.00327246	-2.81866	down	8.76068	yes	2261	isogroup00762	_	_	_	_	_	_	_	_	_	_	_	_	_	_	_	_	None	_
isotig04157	27	164	36.21	188.03	0.00177017	0.0197971	-2.32744	down	8.01129	yes	2210	isogroup00763	gi|462411167|gb|EMJ16216.1|	hypothetical protein PRUPE_ppa003235mg [Prunus persica]	0.82	gi|332278120|sp|Q8GUM4.2|Y3739_ARATH	RecName: Full=Uncharacterized membrane protein At3g27390	0.73	UniRef90_B9SLS8	Putative uncharacterized protein n=1 Tax=Ricinus communis RepID=B9SLS8_RICCO	0.8	GO:0005886	3694.fgenesh4_pg.C_LG_I002235	hypothetical protein	0.8158	_	_	NOG273238	None	_
isotig04194	1	18	1.49	22.99	0.00406644	0.0340651	-3.63089	down	4.707	yes	1984	isogroup00782	gi|224122284|ref|XP_002330585.1|	amino acid permease [Populus amino acid permease [Populus trichocarpa]	0.9	gi|75262385|sp|Q9FF99.1|AAP7_ARATH	RecName: Full=Probable amino acid permease 7; AltName: Full=Amino acid transporter AAP7	0.75	UniRef90_B9N5L8	Amino acid permease n=1 Tax=Populus trichocarpa RepID=B9N5L8_POPTR	0.9	GO:0016021	39946.BGIOSIBCE030082	Putative uncharacterized protein	0.7659	_	KOG1303	_	None	_
isotig04196	1	16	1.67	22.87	0.00744743	0.0499625	-3.46366	down	4.5503	yes	1773	isogroup00783	gi|470125355|ref|XP_004298668.1|	PREDICTED: vacuolar-processing enzyme-like [Fragaria vesca subsp. vesca]	0.87	gi|1351409|sp|P49042.1|VPE_RICCO	RecName: Full=Vacuolar-processing enzyme; Short=VPE; Flags: Precursor	0.88	UniRef90_UPI0002C310B9	PREDICTED: vacuolar-processing enzyme-like n=1 Tax=Fragaria vesca subsp. vesca RepID=UPI0002C310B9	0.87	GO:0006508;GO:0004197	3694.gw1.127.139.1	annotation not avaliable	0.9538	COG5206	KOG1348	_	K01369	LGMN
isotig04214	2	52	3.63	80.64	2.65437e-05	0.000963113	-4.28731	down	6.18382	yes	1634	isogroup00792	gi|462419377|gb|EMJ23640.1|	hypothetical protein PRUPE_ppa006133mg [Prunus persica]	0.95	gi|49036457|sp|Q9BVG9.1|PTSS2_HUMAN	RecName: Full=Phosphatidylserine synthase 2; Short=PSS-2; Short=PtdSer synthase 2; AltName: Full=Serine-exchange enzyme II	0.56	UniRef90_K7LLN2	Uncharacterized protein n=2 Tax=Glycine max RepID=K7LLN2_SOYBN	0.92	GO:0006659	29760.GSVIVG00030428001	SubName: Full=Chromosome chr1 scaffold_5, whole genome shotgun sequence;	0.9563	_	KOG2735	_	K08730	PTDSS2
isotig04224	3	38	5.47	59.29	0.000681598	0.0100619	-3.30249	down	5.79988	yes	1624	isogroup00797	gi|116265966|gb|ABJ91231.1|	CBL-interacting protein kinase 25 [Populus trichocarpa]	1	gi|75325681|sp|Q6ZLP5.1|CIPKN_ORYSJ	RecName: Full=CBL-interacting protein kinase 23; AltName: Full=OsCIPK23	0.91	UniRef90_A0MNL1	CBL-interacting protein kinase 25 n=6 Tax=Populus RepID=A0MNL1_POPTR	1	GO:0005634;GO:0007165;GO:0005524;GO:0009414;GO:0010118;GO:0009069;GO:0006468;GO:0010107;GO:0004674;GO:0005829;GO:0007584;GO:0005886	_	_	_	_	_	_	None	_
isotig04225	1	42	1.83	65.65	2.69459e-05	0.000963113	-4.84092	down	5.85824	yes	1621	isogroup00797	gi|116265966|gb|ABJ91231.1|	CBL-interacting protein kinase 25 [Populus trichocarpa]	1	gi|75331633|sp|Q93VD3.1|CIPKN_ARATH	RecName: Full=CBL-interacting serine/threonine-protein kinase 23; AltName: Full=Protein LOW-K(+)-SENSITIVE 1; AltName: Full=SNF1-related kinase 3.23; AltName: Full	0.96	UniRef90_A0MNL1	CBL-interacting protein kinase 25 n=6 Tax=Populus RepID=A0MNL1_POPTR	1	GO:0005634;GO:0007165;GO:0005524;GO:0009414;GO:0010118;GO:0009069;GO:0006468;GO:0010107;GO:0004674;GO:0005829;GO:0007584;GO:0005886	_	_	_	_	_	_	None	_
isotig04278	21	120	48.24	235.71	0.00294994	0.0273757	-2.2368	down	7.57795	yes	1290	isogroup00824	gi|5031277|gb|AAD38144.1|AF139497_1	homeobox leucine zipper protein [Prunus armeniaca]	0.79	gi|75182677|sp|Q9M276.1|ATB12_ARATH	RecName: Full=Homeobox-leucine zipper protein ATHB-12; AltName: Full=HD-ZIP protein ATHB-12; AltName: Full=Homeodomain transcription factor ATHB-12	0.73	UniRef90_Q9XH73	Homeobox leucine zipper protein n=1 Tax=Prunus armeniaca RepID=Q9XH73_PRUAR	0.79	GO:0005667;GO:0006355;GO:0000976;GO:0045449;GO:0003700	29760.GSVIVG00037197001	SubName: Full=Chromosome chr16 scaffold_86, whole genome shotgun sequence;	0.8081	_	KOG0483	_	None	_
isotig04279	5	45	11.5	88.46	0.00261227	0.0257838	-2.84904	down	6.08686	yes	1289	isogroup00824	gi|5031277|gb|AAD38144.1|AF139497_1	homeobox leucine zipper protein [Prunus armeniaca]	0.8	gi|75182677|sp|Q9M276.1|ATB12_ARATH	RecName: Full=Homeobox-leucine zipper protein ATHB-12; AltName: Full=HD-ZIP protein ATHB-12; AltName: Full=Homeodomain transcription factor ATHB-12	0.72	UniRef90_Q9XH73	Homeobox leucine zipper protein n=1 Tax=Prunus armeniaca RepID=Q9XH73_PRUAR	0.8	GO:0005667;GO:0006355;GO:0000976;GO:0045449;GO:0003700	29760.GSVIVG00037197001	SubName: Full=Chromosome chr16 scaffold_86, whole genome shotgun sequence;	0.8081	_	KOG0483	_	K09338	HD-ZIP
isotig04303	4	41	8.22	72.04	0.00212562	0.0223854	-3.02193	down	5.93496	yes	1442	isogroup00837	gi|224063289|ref|XP_002301079.1|	predicted protein [Populus unknown [Populus trichocarpa]	0.86	_	_	_	UniRef90_A9PDU2	Predicted protein n=1 Tax=Populus trichocarpa RepID=A9PDU2_POPTR	0.86	GO:0016787	29760.GSVIVG00011457001	SubName: Full=Chromosome undetermined scaffold_309, whole genome shotgun sequence;	0.8283	_	KOG2551	_	None	_
isotig04329	3	34	7.61	73.76	0.00141891	0.0166179	-3.14324	down	5.65561	yes	1168	isogroup00851	gi|449515091|ref|XP_004164583.1|	PREDICTED: LOW QUALITY PROTEIN: activating signal cointegrator 1 complex subunit 2-like [Cucumis sativus]	0.88	_	_	_	UniRef90_UPI0002B454B4	UPI0002B454B4 related cluster n=2 Tax=unknown RepID=UPI0002B454B4	0.88	GO:0000166;GO:0003676	_	_	_	_	_	_	None	_
isotig04332	1	38	3.12	101.35	5.68506e-05	0.00167917	-4.69751	down	5.72042	yes	950	isogroup00852	gi|224066765|ref|XP_002302204.1|	predicted protein [Populus predicted protein [Populus trichocarpa]	0.88	gi|75264132|sp|Q9LPL5.1|ODBA1_ARATH	RecName: Full=2-oxoisovalerate dehydrogenase subunit alpha 1, mitochondrial; AltName: Full=Branched-chain alpha-keto acid dehydrogenase E1 component alpha chain; S	0.88	UniRef90_B9S2P3	2-oxoisovalerate dehydrogenase, putative n=1 Tax=Ricinus communis RepID=B9S2P3_RICCO	0.89	GO:0017086;GO:0006574;GO:0003863;GO:0006552;GO:0055114;GO:0006550	3694.estExt_fgenesh4_kg.C_LG_II0032	hypothetical protein	0.8893	COG1071	KOG1182	_	K00166	E1.2.4.4A, bkdA1
isotig04344	5	42	16.52	118.64	0.00349079	0.0307038	-2.75012	down	6.00008	yes	897	isogroup00858	gi|462402993|gb|EMJ08550.1|	hypothetical protein PRUPE_ppa011283mg [Prunus persica]	0.68	_	_	_	UniRef90_UPI0002C36AD5	PREDICTED: uncharacterized protein LOC101306489 n=1 Tax=Fragaria vesca subsp. vesca RepID=UPI0002C36AD5	0.82	_	3694.grail3.0001112401	hypothetical protein	0.7898	_	_	NOG276812	None	_
isotig04347	2	30	6.67	85.6	0.000921321	0.0124479	-3.49928	down	5.44659	yes	888	isogroup00860	gi|224111514|ref|XP_002315885.1|	predicted protein [Populus predicted protein [Populus trichocarpa]	0.65	gi|134920|sp|P21997.1|SSGP_VOLCA	RecName: Full=Sulfated surface glycoprotein 185; Short=SSG 185; Flags: Precursor	0.53	UniRef90_B9HW73	Predicted protein n=1 Tax=Populus trichocarpa RepID=B9HW73_POPTR	0.65	GO:0031225	_	_	_	_	_	_	None	_
isotig04353	2	55	6.8	159.82	1.97573e-05	0.000769101	-4.36782	down	6.26016	yes	872	isogroup00863	gi|462411133|gb|EMJ16182.1|	hypothetical protein PRUPE_ppa001855mg [Prunus persica]	0.87	_	_	_	UniRef90_F6GT09	Putative uncharacterized protein n=1 Tax=Vitis vinifera RepID=F6GT09_VITVI	0.63	_	_	_	_	_	_	_	None	_
isotig04394	10	65	38.84	215.86	0.00324234	0.0289284	-2.40855	down	6.67144	yes	763	isogroup00884	gi|462405093|gb|EMJ10557.1|	hypothetical protein PRUPE_ppa008715mg [Prunus persica]	0.98	_	_	_	UniRef90_B9GWE6	Predicted protein n=1 Tax=Populus trichocarpa RepID=B9GWE6_POPTR	0.98	GO:0004252;GO:0006508;GO:0009506;GO:0005794;GO:0016021	4558.Sb07g025140.1	hypothetical protein	0.9259	COG0705	_	_	None	_
isotig04398	3	217	12.23	756.32	2.53205e-09	8.78399e-07	-5.80761	down	8.18119	yes	727	isogroup00886	gi|508713857|gb|EOY05754.1|	Homocysteine S-methyltransferase 3 [Theobroma cacao]	0.91	gi|50400551|sp|Q8LAX0.2|HMT3_ARATH	RecName: Full=Homocysteine S-methyltransferase 3; AltName: Full=S-methylmethionine:homocysteine methyltransferase 3; Short=AtHMT-3; Short=SMM:Hcy S-methyltransferas	0.9	UniRef90_UPI0002C2F535	PREDICTED: homocysteine S-methyltransferase 3-like n=1 Tax=Fragaria vesca subsp. vesca RepID=UPI0002C2F535	0.91	GO:0006555;GO:0008898;GO:0005886;GO:0032259;GO:0005737	3694.grail3.0175003501	homocysteine s-methyltransferase (EC:2.1.1.10)	0.918	COG2040	KOG1579	_	K00547	E2.1.1.10, mmuM
isotig04399	5	162	20.44	566.18	2.13067e-07	2.46384e-05	-4.69074	down	7.79083	yes	725	isogroup00886	gi|508713857|gb|EOY05754.1|	Homocysteine S-methyltransferase 3 [Theobroma cacao]	0.91	gi|50400551|sp|Q8LAX0.2|HMT3_ARATH	RecName: Full=Homocysteine S-methyltransferase 3; AltName: Full=S-methylmethionine:homocysteine methyltransferase 3; Short=AtHMT-3; Short=SMM:Hcy S-methyltransferas	0.9	UniRef90_UPI0002C2F535	PREDICTED: homocysteine S-methyltransferase 3-like n=1 Tax=Fragaria vesca subsp. vesca RepID=UPI0002C2F535	0.91	GO:0006555;GO:0008898;GO:0005886;GO:0032259;GO:0005737	3694.grail3.0175003501	homocysteine s-methyltransferase (EC:2.1.1.10)	0.9126	COG2040	KOG1579	_	K00547	E2.1.1.10, mmuM
isotig04425	1	23	4.76	93.54	0.00133434	0.0161919	-3.97984	down	5.03607	yes	623	isogroup00901	gi|449440538|ref|XP_004138041.1|	PREDICTED: uncharacterized protein LOC101212373 [Cucumis sativus]	0.93	_	_	_	UniRef90_Q7X9E3	Putative uncharacterized protein n=1 Tax=Phaseolus vulgaris RepID=Q7X9E3_PHAVU	0.91	_	3702.AT3G48660.1-P	unknown protein; unknown protein; FUNCTIONS IN: molecular_function unknown; INVOLVED IN: bio [...]	0.9714	_	KOG0267	NOG294473	None	_
isotig04436	27	144	129.47	590.41	0.00396179	0.0338137	-2.14015	down	7.85674	yes	618	isogroup00907	gi|224125850|ref|XP_002319690.1|	predicted protein [Populus unknown [Populus trichocarpa]	0.88	gi|75207711|sp|Q9STQ3.1|AGP13_ARATH	RecName: Full=Arabinogalactan peptide 13; Short=AG-peptide 13; Flags: Precursor	0.73	UniRef90_A9P890	Predicted protein n=1 Tax=Populus trichocarpa RepID=A9P890_POPTR	0.88	GO:0005886;GO:0031225	3694.eugene3.00010033	SubName: Full=Putative uncharacterized protein;	0.8136	_	_	NOG252185;NOG232733	None	_
isotig04449	2	35	9.81	146.83	0.000408153	0.00684804	-3.71981	down	5.65088	yes	604	isogroup00914	_	_	_	_	_	_	_	_	_	_	_	_	_	_	_	_	None	_
isotig04478	4	65	12.75	177.1	0.000110253	0.00267029	-3.68322	down	6.53644	yes	930	isogroup00930	gi|462399711|gb|EMJ05379.1|	hypothetical protein PRUPE_ppa016533mg [Prunus persica]	0.52	_	_	_	UniRef90_B9RK82	Heat shock factor protein HSF30, putative n=1 Tax=Ricinus communis RepID=B9RK82_RICCO	0.49	_	_	_	_	_	_	_	None	_
isotig04488	8	72	33.2	255.51	0.000720674	0.0104388	-2.86947	down	6.75626	yes	714	isogroup00936	gi|225443381|ref|XP_002266669.1|	PREDICTED: pumilio homolog 5 [Vitis vinifera]	0.83	gi|313471415|sp|Q9LJX4.2|PUM5_ARATH	RecName: Full=Pumilio homolog 5; Short=APUM-5; Short=AtPUM5	0.65	UniRef90_UPI0001984026	UPI0001984026 related cluster n=1 Tax=unknown RepID=UPI0001984026	0.83	_	29760.GSVIVG00029611001	SubName: Full=Chromosome chr9 scaffold_49, whole genome shotgun sequence;	0.8418	_	KOG1488	_	None	_
isotig04508	1	17	0.94	13.64	0.00547934	0.0416155	-3.5497	down	4.63083	yes	3158	isogroup00948	gi|225454813|ref|XP_002275630.1|	PREDICTED: exportin-1 isoform 1 [Vitis vinifera]	0.99	gi|68052857|sp|Q80U96.1|XPO1_RAT	RecName: Full=Exportin-1; Short=Exp1; AltName: Full=Chromosome region maintenance 1 protein homolog	0.76	UniRef90_B9IQ04	Predicted protein n=2 Tax=Populus trichocarpa RepID=B9IQ04_POPTR	0.97	GO:0009846;GO:0006886;GO:0005643;GO:0009555;GO:0008565;GO:0009553;GO:0009860	29760.GSVIVG00014046001	SubName: Full=Putative uncharacterized protein (Chromosome chr16 scaffold_10, whole genome s [...]	0.9863	COG5101	KOG2020	_	K14290	XPO1, CRM1
isotig04514	1	28	0.97	23.15	0.000385253	0.00665391	-4.26061	down	5.30268	yes	3065	isogroup00951	gi|508776227|gb|EOY23483.1|	Cyclic nucleotide gated channel 1 isoform 1 [Theobroma cacao]	0.9	gi|38502855|sp|O65717.1|CNGC1_ARATH	RecName: Full=Cyclic nucleotide-gated ion channel 1; Short=AtCNGC1; AltName: Full=Cyclic nucleotide- and calmodulin-regulated ion channel 1	0.88	UniRef90_B9RIK4	Cyclic nucleotide-gated ion channel, putative n=1 Tax=Ricinus communis RepID=B9RIK4_RICCO	0.9	_	3694.fgenesh4_pm.C_LG_XV000064	hypothetical protein	0.8955	_	KOG0498	_	K05391	CNGF
isotig04518	57	416	48.89	305.09	0.000305249	0.00557291	-2.59722	down	9.30889	yes	3455	isogroup00953	gi|462419188|gb|EMJ23451.1|	hypothetical protein PRUPE_ppa004746mg [Prunus persica]	0.82	gi|75274194|sp|Q9LU91.1|SKI14_ARATH	RecName: Full=F-box protein SKIP14; AltName: Full=SKP1-interacting partner 14	0.68	UniRef90_F6HG39	Putative uncharacterized protein n=2 Tax=Vitis vinifera RepID=F6HG39_VITVI	0.81	_	29760.GSVIVG00035104001	SubName: Full=Chromosome chr1 scaffold_75, whole genome shotgun sequence;	0.7906	_	_	NOG260235	None	_
isotig04535	2	22	2.24	21.08	0.00583707	0.0431646	-3.05654	down	5.04213	yes	2644	isogroup00961	gi|462396355|gb|EMJ02154.1|	hypothetical protein PRUPE_ppa001597mg [Prunus persica]	0.93	gi|75213627|sp|Q9SZL8.1|FRS5_ARATH	RecName: Full=Protein FAR1-RELATED SEQUENCE 5	0.87	UniRef90_UPI0002B44591	UPI0002B44591 related cluster n=1 Tax=unknown RepID=UPI0002B44591	0.93	_	3694.fgenesh4_pg.C_LG_IX000008	hypothetical protein	0.9165	_	_	NOG295146;NOG276369	None	_
isotig04536	3	54	3.13	48.16	0.000168571	0.0036349	-3.8064	down	6.26372	yes	2841	isogroup00962	gi|462418914|gb|EMJ23177.1|	hypothetical protein PRUPE_ppa002807mg [Prunus persica]	0.9	gi|218526495|sp|Q9FY48.2|KEG_ARATH	RecName: Full=E3 ubiquitin-protein ligase KEG; AltName: Full=Protein KEEP ON GOING; AltName: Full=RING finger protein KEG	0.53	UniRef90_B9HAF5	Predicted protein (Fragment) n=1 Tax=Populus trichocarpa RepID=B9HAF5_POPTR	0.87	GO:0005524;GO:0004672;GO:0006468;GO:0009507	3694.gw1.VI.198.1	hypothetical protein	0.8828	COG0515	KOG0198	_	None	_
isotig04544	12	66	12.61	59.28	0.00679774	0.0471921	-2.1728	down	6.7319	yes	2821	isogroup00966	gi|297740729|emb|CBI30911.3|	unnamed protein product [Vitis vinifera]	0.95	gi|75156072|sp|Q8LGH4.1|CUL4_ARATH	RecName: Full=Cullin-4; Short=AtCUL4	0.92	UniRef90_I1MF26	Uncharacterized protein n=7 Tax=core eudicotyledons RepID=I1MF26_SOYBN	0.94	GO:0006511;GO:0031625;GO:0031461	29760.GSVIVG00028307001	SubName: Full=Chromosome chr10 scaffold_43, whole genome shotgun sequence;	0.9471	COG5647	KOG2167	_	K10609	CUL4
isotig04554	21	364	20.61	305.51	7.64957e-07	6.51762e-05	-3.8355	down	8.99503	yes	3019	isogroup00971	gi|157313304|gb|ABV32545.1|	beta-galactosidase protein 2 [Prunus persica]	0.94	gi|75274602|sp|Q9SCW1.1|BGAL1_ARATH	RecName: Full=Beta-galactosidase 1; Short=Lactase 1; Flags: Precursor	0.91	UniRef90_Q93X58	Beta-galactosidase n=2 Tax=Rosaceae RepID=Q93X58_FRAAN	0.93	GO:0030246;GO:0009505;GO:0009341;GO:0004565;GO:0046486;GO:0006012;GO:0006027;GO:0006687	3694.fgenesh4_pm.C_scaffold_44000028	hypothetical protein	0.9268	COG1874	KOG0496	_	None	_
isotig04557	2	34	2.39	34.75	0.000497338	0.00797025	-3.67832	down	5.61232	yes	2479	isogroup00972	_	_	_	_	_	_	_	_	_	_	_	_	_	_	_	_	None	_
isotig04568	25	498	21.61	368.1	2.11002e-07	2.46384e-05	-4.03835	down	9.43358	yes	3428	isogroup00978	gi|508703873|gb|EOX95769.1|	Indole-3-acetic acid-amido synthetase GH3.5, putative isoform 1 [Theobroma cacao]	0.91	gi|75123648|sp|Q6I581.1|GH35_ORYSJ	RecName: Full=Probable indole-3-acetic acid-amido synthetase GH3.5; AltName: Full=Auxin-responsive GH3-like protein 5; Short=OsGH3-5	0.85	UniRef90_D7UCL7	Putative uncharacterized protein n=3 Tax=Vitis vinifera RepID=D7UCL7_VITVI	0.88	_	39947.LOC_Os05g50890.1	OsGH3.5 - Probable indole-3-acetic acid-amido synthetase, expressed; May catalyze the synthe [...]	0.8534	_	_	NOG86848	K14506	JAR1
isotig04574	5	42	5.54	39.78	0.00349079	0.0307038	-2.75012	down	6.00008	yes	2675	isogroup00981	gi|462399215|gb|EMJ04883.1|	hypothetical protein PRUPE_ppa004604mg [Prunus persica]	0.83	gi|75269065|sp|Q53HY2.1|NINJA_TOBAC	RecName: Full=Ninja-family protein mc410	0.64	UniRef90_UPI0002C3395F	PREDICTED: ninja-family protein mc410-like n=1 Tax=Fragaria vesca subsp. vesca RepID=UPI0002C3395F	0.82	_	3694.fgenesh4_pg.C_LG_XVIII000718	hypothetical protein	0.8225	_	_	NOG250514	None	_
isotig04579	1	17	1.24	18.08	0.00547934	0.0416155	-3.5497	down	4.63083	yes	2382	isogroup00983	gi|462402536|gb|EMJ08093.1|	hypothetical protein PRUPE_ppb012748mg [Prunus persica]	0.51	_	_	_	UniRef90_UPI0002C3774F	PREDICTED: uncharacterized protein LOC101310557 n=1 Tax=Fragaria vesca subsp. vesca RepID=UPI0002C3774F	0.67	_	_	_	_	_	_	_	None	_
isotig04582	45	643	42.83	523.21	1.89896e-06	0.000130222	-3.56463	down	9.83299	yes	3114	isogroup00985	gi|462420484|gb|EMJ24747.1|	hypothetical protein PRUPE_ppa012159mg [Prunus persica]	0.84	_	_	_	UniRef90_I1LE40	Uncharacterized protein n=2 Tax=Glycine max RepID=I1LE40_SOYBN	0.82	_	29760.GSVIVG00020008001	SubName: Full=Chromosome chr5 scaffold_2, whole genome shotgun sequence;	0.764	_	_	NOG243274;NOG249628	None	_
isotig04586	3	69	3.58	70.44	3.2849e-05	0.0011296	-4.15846	down	6.59349	yes	2482	isogroup00987	gi|449457111|ref|XP_004146292.1|	PREDICTED: 3-ketoacyl-CoA synthase 11-like [Cucumis sativus]	0.94	gi|75219503|sp|O48780.1|KCS11_ARATH	RecName: Full=3-ketoacyl-CoA synthase 11; Short=KCS-11; AltName: Full=Very long-chain fatty acid condensing enzyme 11; Short=VLCFA condensing enzyme 11	0.93	UniRef90_UPI0002B459AE	UPI0002B459AE related cluster n=2 Tax=unknown RepID=UPI0002B459AE	0.94	GO:0016020;GO:0009409;GO:0009416;GO:0006633;GO:0016747	29760.GSVIVG00016830001	SubName: Full=Putative uncharacterized protein (Chromosome chr11 scaffold_13, whole genome s [...]	0.9482	COG3424	_	_	K15397	KCS
isotig04598	4	116	4.25	105.46	1.45549e-06	0.000104045	-4.51618	down	7.31941	yes	2787	isogroup00993	gi|449431974|ref|XP_004133775.1|	PREDICTED: uncharacterized protein LOC101220956 [Cucumis sativus]	0.94	gi|27923772|sp|Q9C641.1|EFGM_ARATH	RecName: Full=Elongation factor G, mitochondrial; Short=EF-Gmt; AltName: Full=Elongation factor G 1, mitochondrial; Short=mEF-G 1; AltName: Full=Elongation factor G	0.96	UniRef90_UPI0002B428F0	UPI0002B428F0 related cluster n=1 Tax=unknown RepID=UPI0002B428F0	0.94	_	_	_	_	_	_	_	None	_
isotig04616	1	72	1.29	79.39	5.12166e-07	4.71953e-05	-5.61464	down	6.60705	yes	2298	isogroup01002	gi|462406162|gb|EMJ11626.1|	hypothetical protein PRUPE_ppa000357mg [Prunus persica]	0.88	gi|52782697|sp|Q703I2.1|ALF_THECA	RecName: Full=Fructose-bisphosphate aldolase; Short=FBP aldolase; Short=FBPA; AltName: Full=Fructose-1,6-bisphosphate aldolase	0.6	UniRef90_UPI0002C3729D	PREDICTED: uncharacterized protein LOC101292421 n=1 Tax=Fragaria vesca subsp. vesca RepID=UPI0002C3729D	0.86	GO:0005634;GO:0016832;GO:0008270;GO:0005975	3694.estExt_Genewise1_v1.C_LG_XV1100	fructose-bisphosphate aldolase	0.8597	COG3395;COG0191	KOG0409;KOG4153	_	K00120	E1.1.-.-
isotig04620	8	69	9.92	73.15	0.000974726	0.0130236	-2.8083	down	6.7026	yes	2390	isogroup01004	gi|508723832|gb|EOY15729.1|	NADP-dependent malic enzyme [Theobroma cacao]	0.96	gi|1708924|sp|P51615.1|MAOX_VITVI	RecName: Full=NADP-dependent malic enzyme; Short=NADP-ME	0.94	UniRef90_UPI0002C3756F	PREDICTED: NADP-dependent malic enzyme-like n=1 Tax=Fragaria vesca subsp. vesca RepID=UPI0002C3756F	0.95	GO:0006090;GO:0051260;GO:0051287;GO:0005737;GO:0006108;GO:0016619;GO:0004473;GO:0006099;GO:0015976;GO:0046872	3694.estExt_Genewise1_v1.C_LG_XVIII2568	RecName: Full=NADP-dependent malic enzyme; Short=NADP-ME; EC=1.1.1.40;	0.9465	COG0281	KOG1257	_	K00029	E1.1.1.40, maeB
isotig04628	2	46	2.41	47.46	6.80293e-05	0.00188358	-4.11142	down	6.01762	yes	2456	isogroup01008	gi|508783106|gb|EOY30362.1|	Phosphatase 2C family protein, putative isoform 1 [Theobroma cacao]	0.79	gi|75308947|sp|Q9CAJ0.1|P2C16_ARATH	RecName: Full=Protein phosphatase 2C 16; Short=AtPP2C16; AltName: Full=AtP2C-HA; AltName: Full=Protein HYPERSENSITIVE TO ABA 1; AltName: Full=Protein phosphatase 2	0.76	UniRef90_UPI0002C36FDE	PREDICTED: protein phosphatase 2C 16-like n=1 Tax=Fragaria vesca subsp. vesca RepID=UPI0002C36FDE	0.81	GO:0004721;GO:0006470	3694.gw1.VI.352.1	hypothetical protein	0.8426	COG0631	KOG0698	_	K14497	PP2C
isotig04650	121	737	123.95	645.5	0.000818373	0.0113428	-2.33895	down	10.1719	yes	2893	isogroup01019	gi|508726004|gb|EOY17901.1|	RNI-like superfamily protein [Theobroma cacao]	0.93	gi|59797640|sp|O04197.1|COI1_ARATH	RecName: Full=Coronatine-insensitive protein 1; AltName: Full=COI-1; AltName: Full=F-box/LRR-repeat protein 2; Short=AtCOI1; Short=AtFBL2	0.84	UniRef90_H9BYX8	Coronatine insensitive 1 n=3 Tax=Vitis RepID=H9BYX8_9ROSI	0.89	_	29760.GSVIVG00018291001	SubName: Full=Chromosome chr13 scaffold_17, whole genome shotgun sequence;	0.8996	_	KOG1947	_	K13463	COI-1
isotig04655	1	16	1.37	18.79	0.00744743	0.0499625	-3.46366	down	4.5503	yes	2158	isogroup01021	gi|225459316|ref|XP_002285794.1|	PREDICTED: uncharacterized protein LOC100243776 [Vitis vinifera]	0.74	gi|74997275|sp|Q551H4.1|FRAY2_DICDI	RecName: Full=Serine/threonine-protein kinase fray2; AltName: Full=STE20-like kinase fray2	0.51	UniRef90_E0CRK0	Putative uncharacterized protein n=1 Tax=Vitis vinifera RepID=E0CRK0_VITVI	0.74	GO:1901363;GO:0097159	_	_	_	_	_	_	None	_
isotig04663	44	203	63.51	250.55	0.00668899	0.0465467	-1.93488	down	8.38988	yes	2053	isogroup01025	gi|508783384|gb|EOY30640.1|	Hexokinase 1 isoform 2 [Theobroma cacao]	0.94	gi|12644433|sp|Q42525.2|HXK1_ARATH	RecName: Full=Hexokinase-1; AltName: Full=Protein GLUCOSE INSENSITIVE 2	0.89	UniRef90_Q9FVD3	Hexokinase n=1 Tax=Citrus sinensis RepID=Q9FVD3_CITSI	0.94	GO:0010255;GO:0016310;GO:0005982;GO:0005524;GO:0006096;GO:0006013;GO:0019872;GO:0008270;GO:0005739;GO:0005886;GO:0009747;GO:0005634;GO:0051156;GO:0006000;GO:0006094;GO:0008865;GO:0005985;GO:0005773;GO:0012501;GO:0004340;GO:0006012;GO:0009536	3694.estExt_fgenesh4_pg.C_LG_XVIII0751	hexokinase (EC:2.7.1.1)	0.9297	COG5026	KOG1369	_	K00844	HK
isotig04665	10	64	14.56	79.69	0.00358329	0.030986	-2.38628	down	6.65267	yes	2035	isogroup01026	gi|462414421|gb|EMJ19158.1|	hypothetical protein PRUPE_ppa005227mg [Prunus persica]	0.96	_	_	_	UniRef90_K4BIV1	Uncharacterized protein n=7 Tax=core eudicotyledons RepID=K4BIV1_SOLLC	0.95	_	29760.GSVIVG00029239001	SubName: Full=Chromosome chr13 scaffold_48, whole genome shotgun sequence;	0.9556	_	_	NOG72858	None	_
isotig04700	19	218	27.79	272.64	2.67506e-05	0.000963113	-3.23938	down	8.30521	yes	2026	isogroup01044	gi|508778551|gb|EOY25807.1|	Methyl-CPG-binding domain 10 [Theobroma cacao]	0.59	gi|75215632|sp|Q9XI36.1|MBD10_ARATH	RecName: Full=Methyl-CpG-binding domain-containing protein 10; Short=AtMBD10; Short=MBD10; AltName: Full=Methyl-CpG-binding protein MBD10	0.52	UniRef90_F6HXD4	Putative uncharacterized protein n=2 Tax=Vitis vinifera RepID=F6HXD4_VITVI	0.57	_	_	_	_	_	_	_	None	_
isotig04704	1	21	1.49	26.69	0.00229484	0.0233745	-3.8502	down	4.9135	yes	1994	isogroup01046	gi|356532978|ref|XP_003535046.1|	PREDICTED: putative vesicle-associated membrane protein 726-like isoform 3 [Glycine max]	0.98	gi|21542460|sp|P47192.2|VA722_ARATH	RecName: Full=Vesicle-associated membrane protein 722; Short=AtVAMP722; AltName: Full=Synaptobrevin-related protein 1	1	UniRef90_UPI0002BC9699	PREDICTED: putative vesicle-associated membrane protein 726-like isoform 2 n=1 Tax=Solanum lycopersicum RepID=UPI0002BC9699	0.94	GO:0016021;GO:0016192	_	_	_	_	_	_	K08515	VAMP7
isotig04719	1	21	2.1	37.63	0.00229484	0.0233745	-3.8502	down	4.9135	yes	1414	isogroup01053	gi|356512862|ref|XP_003525134.1|	PREDICTED: auxilin-related protein 2-like [Glycine max]	0.49	_	_	_	UniRef90_I1K518	Uncharacterized protein n=4 Tax=Glycine max RepID=I1K518_SOYBN	0.49	GO:0005634	_	_	_	_	_	_	None	_
isotig04723	1	26	2.2	48.84	0.000621965	0.00934859	-4.15476	down	5.20199	yes	1349	isogroup01055	gi|449462683|ref|XP_004149070.1|	PREDICTED: xylose isomerase-like [Cucumis sativus]	0.94	gi|6175480|sp|Q40082.1|XYLA_HORVU	RecName: Full=Xylose isomerase	0.87	UniRef90_UPI0002B46965	UPI0002B46965 related cluster n=1 Tax=unknown RepID=UPI0002B46965	0.94	GO:0005783;GO:0006000;GO:0005773;GO:0009045;GO:0006098;GO:0046872;GO:0006013;GO:0042732;GO:0005886	_	_	_	_	_	_	K01805	xylA
isotig04758	14	126	18.8	144.66	0.000305373	0.00557291	-2.8843	down	7.55587	yes	2207	isogroup01073	gi|225439671|ref|XP_002270753.1|	PREDICTED: serine/threonine-protein kinase HT1-like [Vitis vinifera]	0.83	gi|74859623|sp|Q55GU0.1|Y9955_DICDI	RecName: Full=Probable serine/threonine-protein kinase DDB_G0267514	0.53	UniRef90_UPI0002B40E23	UPI0002B40E23 related cluster n=2 Tax=unknown RepID=UPI0002B40E23	0.81	GO:0004674;GO:0005524;GO:0009069;GO:0006468	29760.GSVIVG00037482001	SubName: Full=Chromosome chr8 scaffold_88, whole genome shotgun sequence;	0.8709	COG0515	KOG0192	_	None	_
isotig04767	3	31	5.05	44.66	0.00254733	0.0252062	-3.01108	down	5.53686	yes	1759	isogroup01077	gi|462417462|gb|EMJ22199.1|	hypothetical protein PRUPE_ppa006615mg [Prunus persica]	0.91	gi|83305913|sp|Q8LDQ4.2|TAP46_ARATH	RecName: Full=PP2A regulatory subunit TAP46; AltName: Full=2A phosphatase-associated protein of 46 kDa	0.84	UniRef90_E0CV55	Putative uncharacterized protein n=1 Tax=Vitis vinifera RepID=E0CV55_VITVI	0.92	GO:0009966	29760.GSVIVG00037249001	SubName: Full=Chromosome chr16 scaffold_86, whole genome shotgun sequence;	0.9173	_	KOG2830	_	None	_
isotig04780	5	41	6.54	45.85	0.00404697	0.0340651	-2.71559	down	5.96993	yes	2266	isogroup01084	gi|462405107|gb|EMJ10571.1|	hypothetical protein PRUPE_ppa008825mg [Prunus persica]	0.9	gi|73620832|sp|Q9NX74.1|DUS2L_HUMAN	RecName: Full=tRNA-dihydrouridine(20) synthase [NAD(P)+]	0.64	UniRef90_UPI0002B42C0A	UPI0002B42C0A related cluster n=2 Tax=unknown RepID=UPI0002B42C0A	0.9	GO:0017150;GO:0002943;GO:0050660;GO:0055114	29760.GSVIVG00013413001	SubName: Full=Chromosome chr7 scaffold_476, whole genome shotgun sequence;	0.913	COG0042	KOG2334	_	K05543	DUS2
isotig04785	1	18	2.01	30.86	0.00406644	0.0340651	-3.63089	down	4.707	yes	1478	isogroup01086	gi|462400654|gb|EMJ06211.1|	hypothetical protein PRUPE_ppa003682mg [Prunus persica]	0.94	gi|75334954|sp|Q9LFP7.1|Y5158_ARATH	RecName: Full=Probable receptor-like protein kinase At5g15080	0.6	UniRef90_F6GXW9	Putative uncharacterized protein n=1 Tax=Vitis vinifera RepID=F6GXW9_VITVI	0.91	GO:0005524;GO:0004672;GO:0006468	3694.eugene3.00161311	hypothetical protein	0.9348	_	KOG1187	_	None	_
isotig04792	3	35	4.82	48.09	0.00117558	0.0146065	-3.18473	down	5.69308	yes	1844	isogroup01090	gi|207999344|emb|CAQ53097.1|	basic-leucine zipper [Humulus lupulus]	0.78	gi|1169863|sp|P42777.1|GBF4_ARATH	RecName: Full=G-box-binding factor 4; AltName: Full=bZIP transcription factor 40; Short=AtbZIP40	0.87	UniRef90_B5WZ50	Basic-leucine zipper n=1 Tax=Humulus lupulus RepID=B5WZ50_HUMLU	0.78	_	3694.fgenesh4_pg.C_LG_II000628	hypothetical protein	0.759	_	_	NOG238312	K14432	ABF
isotig04798	1	25	1.64	35.09	0.000797167	0.011101	-4.09878	down	5.14882	yes	1805	isogroup01093	gi|462397202|gb|EMJ03001.1|	hypothetical protein PRUPE_ppa001837mg [Prunus persica]	0.91	gi|408360160|sp|O94289.2|LUB1_SCHPO	RecName: Full=Ubiquitin homeostasis protein lub1	0.64	UniRef90_UPI0002C2E7C1	PREDICTED: phospholipase A-2-activating protein-like n=1 Tax=Fragaria vesca subsp. vesca RepID=UPI0002C2E7C1	0.89	_	4558.Sb02g001920.1	hypothetical protein	0.7951	_	KOG0301	_	K14018	PLAA, DOA1, UFD3
isotig04838	30	476	46.99	637.48	1.04437e-06	8.37985e-05	-3.71234	down	9.38921	yes	1892	isogroup01113	gi|225436210|ref|XP_002268577.1|	PREDICTED: uncharacterized protein LOC100267691 [Vitis vinifera]	0.74	gi|2499376|sp|Q17094.1|OPSD_LOLSU	RecName: Full=Rhodopsin	0.67	UniRef90_D7UB79	Putative uncharacterized protein n=1 Tax=Vitis vinifera RepID=D7UB79_VITVI	0.74	_	29760.GSVIVG00022963001	SubName: Full=Chromosome chr6 scaffold_28, whole genome shotgun sequence;	0.7778	_	_	NOG250685	None	_
isotig04841	10	69	32.67	192.76	0.00241472	0.0243701	-2.49436	down	6.74415	yes	907	isogroup01114	_	_	_	_	_	_	_	_	_	_	_	_	_	_	_	_	None	_
isotig04842	68	358	87.31	393.03	0.00260336	0.025739	-2.1271	down	9.16883	yes	2308	isogroup01115	gi|462404351|gb|EMJ09908.1|	hypothetical protein PRUPE_ppa003187mg [Prunus persica]	0.83	gi|75328048|sp|Q84RR0.1|ARI7_ARATH	RecName: Full=Probable E3 ubiquitin-protein ligase ARI7; AltName: Full=ARIADNE-like protein ARI7; AltName: Full=Protein ariadne homolog 7	0.74	UniRef90_UPI0002C35B25	PREDICTED: probable E3 ubiquitin-protein ligase ARI8-like n=1 Tax=Fragaria vesca subsp. vesca RepID=UPI0002C35B25	0.81	GO:0008270;GO:0016567;GO:0005622;GO:0004842;GO:0003676	3694.estExt_fgenesh4_pg.C_LG_X1609	hypothetical protein	0.8108	_	KOG1815	_	K11968	ARIH1
isotig04864	9	96	11.94	108.93	0.000167544	0.00362602	-3.11765	down	7.14114	yes	2233	isogroup01126	gi|225427999|ref|XP_002278045.1|	PREDICTED: uncharacterized protein LOC100267615 isoform 1 [Vitis vinifera]	0.97	_	_	_	UniRef90_F6I108	Putative uncharacterized protein n=1 Tax=Vitis vinifera RepID=F6I108_VITVI	0.97	_	_	_	_	_	_	_	None	_
isotig04868	53	352	83.24	472.66	0.000585278	0.00902096	-2.46092	down	9.0884	yes	1887	isogroup01128	gi|470123347|ref|XP_004297688.1|	PREDICTED: serine/threonine-protein phosphatase PP2A catalytic subunit-like [Fragaria vesca subsp. vesca]	0.95	gi|11133825|sp|Q9ZSE4.1|PP2A_HEVBR	RecName: Full=Serine/threonine-protein phosphatase PP2A catalytic subunit	0.94	UniRef90_A2X2G3	Serine/threonine-protein phosphatase PP2A-3 catalytic subunit n=58 Tax=Embryophyta RepID=PP2A3_ORYSI	0.93	GO:0004721;GO:0006470	3694.grail3.0009039502	hypothetical protein	0.9375	COG0639	KOG0371	_	K04382	PPP2C
isotig04870	3	26	4.65	34.46	0.00585897	0.0431646	-2.75975	down	5.31361	yes	1912	isogroup01129	gi|225430184|ref|XP_002284934.1|	PREDICTED: coiled-coil domain-containing protein 93 [Vitis vinifera]	0.82	_	_	_	UniRef90_M0U650	Uncharacterized protein n=1 Tax=Musa acuminata subsp. malaccensis RepID=M0U650_MUSAC	0.88	_	_	_	_	_	_	_	None	_
isotig04872	12	235	14.19	237.52	6.84256e-07	6.06827e-05	-4.00065	down	8.35624	yes	2507	isogroup01130	gi|462422375|gb|EMJ26638.1|	hypothetical protein PRUPE_ppa000420mg [Prunus persica]	0.88	gi|12229673|sp|Q9SX33.1|ALA9_ARATH	RecName: Full=Putative phospholipid-transporting ATPase 9; Short=AtALA9; AltName: Full=Aminophospholipid flippase 9	0.84	UniRef90_F6HFR1	Putative uncharacterized protein n=2 Tax=Vitis vinifera RepID=F6HFR1_VITVI	0.88	GO:0000287;GO:0005524;GO:0019829;GO:0015917;GO:0006812;GO:0016021;GO:0009941;GO:0004012;GO:0005886	3702.AT1G68710.1-P	haloacid dehalogenase-like hydrolase family protein; haloacid dehalogenase-like hydrolase fa [...]	0.8442	COG0474	KOG0206	_	K01530	E3.6.3.1
isotig04881	2	33	5.08	71.65	0.000608346	0.0092348	-3.6356	down	5.57267	yes	1167	isogroup01134	gi|508777509|gb|EOY24765.1|	Signal peptide peptidase-like 2 isoform 1 [Theobroma cacao]	0.96	gi|75248730|sp|Q8W469.1|SIPL2_ARATH	RecName: Full=Signal peptide peptidase-like 2; Short=AtSPPL2; Flags: Precursor	0.91	UniRef90_B9RCD0	Minor histocompatibility antigen H13, putative n=1 Tax=Ricinus communis RepID=B9RCD0_RICCO	0.95	GO:0005768;GO:0016021;GO:0005886;GO:0004190	_	_	_	_	_	_	None	_
isotig04890	5	37	8.98	56.82	0.00745943	0.0499625	-2.56852	down	5.84248	yes	1650	isogroup01139	gi|462405080|gb|EMJ10544.1|	hypothetical protein PRUPE_ppa008495mg [Prunus persica]	0.73	gi|118573192|sp|Q940J1.2|ATB16_ARATH	RecName: Full=Homeobox-leucine zipper protein ATHB-16; AltName: Full=HD-ZIP protein ATHB-16; AltName: Full=Homeodomain transcription factor ATHB-16	0.62	UniRef90_UPI0002C315C2	PREDICTED: homeobox-leucine zipper protein HAT5-like isoform 1 n=1 Tax=Fragaria vesca subsp. vesca RepID=UPI0002C315C2	0.72	GO:0003677	3694.fgenesh4_pm.C_LG_XV000148	SubName: Full=Putative uncharacterized protein;	0.8621	_	KOG0483	_	None	_
isotig04895	12	101	25.19	181.25	0.0004694	0.00773265	-2.78456	down	7.25086	yes	1412	isogroup01141	gi|462411216|gb|EMJ16265.1|	hypothetical protein PRUPE_ppa012313mg [Prunus persica]	0.71	_	_	_	UniRef90_A5AM71	Putative uncharacterized protein n=1 Tax=Vitis vinifera RepID=A5AM71_VITVI	0.7	_	_	_	_	_	_	_	None	_
isotig04946	9	211	16.38	328.4	3.50449e-07	3.62592e-05	-4.25155	down	8.18829	yes	1628	isogroup01167	gi|508779938|gb|EOY27194.1|	Nuclear transcription factor Y subunit A-3, putative isoform 2 [Theobroma cacao]	0.74	gi|84029364|sp|Q9LNP6.2|NFYA8_ARATH	RecName: Full=Nuclear transcription factor Y subunit A-8; Short=AtNF-YA-8	0.64	UniRef90_UPI0002C35845	PREDICTED: nuclear transcription factor Y subunit A-3-like n=1 Tax=Fragaria vesca subsp. vesca RepID=UPI0002C35845	0.74	_	59689.fgenesh2_kg.1__1922__AT1G17590.3	annotation not avaliable	0.8485	COG5224	KOG1561	_	None	_
isotig04962	2	41	3.7	64.81	0.00013422	0.00306213	-3.94645	down	5.86254	yes	1603	isogroup01175	gi|255573421|ref|XP_002527636.1|	conserved hypothetical protein [Ricinus communis]	0.9	_	_	_	UniRef90_B9SNR7	Putative uncharacterized protein n=1 Tax=Ricinus communis RepID=B9SNR7_RICCO	0.9	GO:0046786;GO:0016021;GO:0005773	29760.GSVIVG00015826001	hypothetical protein LOC100245417	0.8728	_	_	NOG289719	None	_
isotig04994	1	40	1.44	49.39	3.88701e-05	0.00128784	-4.771	down	5.791	yes	2052	isogroup01191	gi|462423929|gb|EMJ28192.1|	hypothetical protein PRUPE_ppa001869mg [Prunus persica]	0.92	_	_	_	UniRef90_E6NU79	JMS09K11.7 protein n=1 Tax=Jatropha curcas RepID=E6NU79_9ROSI	0.86	_	_	_	_	_	_	_	None	_
isotig05016	3	28	5.69	45.42	0.00383276	0.0328065	-2.86559	down	5.40719	yes	1562	isogroup01202	gi|224103069|ref|XP_002312913.1|	predicted protein [Populus predicted protein [Populus trichocarpa]	0.65	_	_	_	UniRef90_B9HQY0	Predicted protein n=1 Tax=Populus trichocarpa RepID=B9HQY0_POPTR	0.65	_	_	_	_	_	_	_	None	_
isotig05024	3	35	5.66	56.49	0.00117558	0.0146065	-3.18473	down	5.69308	yes	1570	isogroup01206	gi|502100033|ref|XP_004491617.1|	PREDICTED: nudix hydrolase 10-like isoform X1 [Cicer arietinum]	0.83	gi|68565889|sp|Q6NPD7.1|NUD10_ARATH	RecName: Full=Nudix hydrolase 10; Short=AtNUDT10; AltName: Full=ADP-ribose pyrophosphatase; AltName: Full=NADH pyrophosphatase	0.83	UniRef90_I1M666	Uncharacterized protein n=2 Tax=Glycine max RepID=I1M666_SOYBN	0.69	GO:0016787;GO:0006950	_	_	_	_	_	_	None	_
isotig05032	3	38	4.63	50.12	0.000681598	0.0100619	-3.30249	down	5.79988	yes	1921	isogroup01210	gi|462420629|gb|EMJ24892.1|	hypothetical protein PRUPE_ppa010333mg [Prunus persica]	0.83	gi|75193886|sp|Q9S7H4.1|CM2_ARATH	RecName: Full=Chorismate mutase 2; Short=AtCM2; AltName: Full=CM-2	0.8	UniRef90_B9VU83	Chorismate mutase 01 n=3 Tax=Vitis vinifera RepID=B9VU83_VITVI	0.8	GO:0046417;GO:0009094;GO:0004106;GO:0006571;GO:0000162	29760.GSVIVG00032774001	SubName: Full=Chromosome chr4 scaffold_6, whole genome shotgun sequence;	0.8011	COG1605	KOG0795	_	K01850	E5.4.99.5
isotig05042	61	317	91.3	405.67	0.0029052	0.0270632	-2.10794	down	8.9973	yes	1980	isogroup01215	gi|410475396|gb|AFV70622.1|	WRKY11 transcription factor [Vitis pseudoreticulata]	0.82	gi|29839677|sp|Q9SJA8.2|WRK17_ARATH	RecName: Full=Probable WRKY transcription factor 17; AltName: Full=WRKY DNA-binding protein 17	0.68	UniRef90_D0V9L3	WRKY n=3 Tax=Vitis vinifera RepID=D0V9L3_VITVI	0.89	GO:0006355;GO:0042742;GO:0010200;GO:0005667;GO:0043565;GO:0005516;GO:0003700;GO:0045449	29760.GSVIVG00031317001	SubName: Full=Chromosome chr11 scaffold_56, whole genome shotgun sequence;	0.8824	_	_	NOG232834	None	_
isotig05043	5	60	13.8	141.56	0.000415922	0.00696847	-3.2619	down	6.45546	yes	1074	isogroup01215	gi|262091438|gb|ACY25182.1|	WRKY [Vitis vinifera]	0.77	gi|29839677|sp|Q9SJA8.2|WRK17_ARATH	RecName: Full=Probable WRKY transcription factor 17; AltName: Full=WRKY DNA-binding protein 17	0.73	UniRef90_D0V9L3	WRKY n=3 Tax=Vitis vinifera RepID=D0V9L3_VITVI	0.77	GO:0005667;GO:0006355;GO:0043565;GO:0045449;GO:0003700	_	_	_	_	_	_	None	_
isotig05050	1	21	1.67	29.96	0.00229484	0.0233745	-3.8502	down	4.9135	yes	1776	isogroup01219	gi|462412110|gb|EMJ17159.1|	hypothetical protein PRUPE_ppa011399mg [Prunus persica]	0.99	gi|73921030|sp|Q9ZVN4.1|Y1500_ARATH	RecName: Full=Probable tyrosine-protein phosphatase At1g05000	0.91	UniRef90_UPI0002C3711D	PREDICTED: probable tyrosine-protein phosphatase At1g05000-like n=1 Tax=Fragaria vesca subsp. vesca RepID=UPI0002C3711D	0.99	GO:0035335;GO:0004725;GO:0006570	29760.GSVIVG00025953001	SubName: Full=Chromosome chr12 scaffold_36, whole genome shotgun sequence;	1	COG2365	KOG1572	_	None	_
isotig05072	1	18	1.62	24.9	0.00406644	0.0340651	-3.63089	down	4.707	yes	1832	isogroup01230	gi|225423515|ref|XP_002274549.1|	PREDICTED: probable WRKY transcription factor 57 [Vitis vinifera]	0.67	gi|29839613|sp|Q9C983.1|WRK57_ARATH	RecName: Full=Probable WRKY transcription factor 57; AltName: Full=WRKY DNA-binding protein 57	0.82	UniRef90_F6HF79	Putative uncharacterized protein n=1 Tax=Vitis vinifera RepID=F6HF79_VITVI	0.67	_	3694.grail3.0010023001	hypothetical protein	0.75	_	_	NOG219475;NOG270315	None	_
isotig05116	2	22	3.18	29.95	0.00583707	0.0431646	-3.05654	down	5.04213	yes	1861	isogroup01252	gi|508723621|gb|EOY15518.1|	TRAF-type zinc finger domain-containing protein 1 isoform 1 [Theobroma cacao]	0.94	_	_	_	UniRef90_B9SMY2	Nucleic acid binding protein, putative n=1 Tax=Ricinus communis RepID=B9SMY2_RICCO	0.88	GO:0008270	3694.grail3.0003096203	hypothetical protein	0.875	_	_	NOG75133	None	_
isotig05142	139	679	217.49	908.39	0.0034748	0.0307038	-2.02101	down	10.1111	yes	1894	isogroup01265	gi|255576966|ref|XP_002529368.1|	serine-threonine kinase receptor-associated protein, putative [Ricinus communis]	0.95	gi|12643951|sp|Q9Y3F4.1|STRAP_HUMAN	RecName: Full=Serine-threonine kinase receptor-associated protein; AltName: Full=MAP activator with WD repeats; AltName: Full=UNR-interacting protein; AltName: Ful	0.69	UniRef90_B9STP9	Serine-threonine kinase receptor-associated protein, putative n=1 Tax=Ricinus communis RepID=B9STP9_RICCO	0.95	GO:0016310;GO:0016301	3694.estExt_fgenesh4_pm.C_LG_III0089	hypothetical protein	0.9593	COG2319	KOG0278	_	K13137	STRAP, UNRIP
isotig05172	3	27	4.84	37.28	0.00472911	0.0375369	-2.81364	down	5.36118	yes	1835	isogroup01280	gi|470127733|ref|XP_004299817.1|	PREDICTED: uncharacterized protein LOC101298022 [Fragaria vesca subsp. vesca]	0.75	gi|310947338|sp|Q0WSZ6.2|PTR23_ARATH	RecName: Full=Probable peptide/nitrate transporter At1g72125	0.67	UniRef90_UPI0002C34AFD	PREDICTED: uncharacterized protein LOC101298022 n=1 Tax=Fragaria vesca subsp. vesca RepID=UPI0002C34AFD	0.75	GO:0006810;GO:0016020	29760.GSVIVG00001823001	SubName: Full=Chromosome chr18 scaffold_122, whole genome shotgun sequence;	0.7634	COG3104	_	_	None	_
isotig05179	1	47	2.3	92.25	1.34468e-05	0.000576747	-5.0022	down	6.01362	yes	1291	isogroup01283	_	_	_	_	_	_	_	_	_	_	_	_	_	_	_	_	None	_
isotig05193	1	20	2.36	40.32	0.00304285	0.0275868	-3.78074	down	4.84798	yes	1257	isogroup01290	gi|449465328|ref|XP_004150380.1|	PREDICTED: NAC domain-containing protein 78-like [Cucumis sativus]	0.93	gi|51316421|sp|Q84K00.2|NAC78_ARATH	RecName: Full=NAC domain-containing protein 78; Short=ANAC078	0.88	UniRef90_UPI0002B4AEC6	UPI0002B4AEC6 related cluster n=1 Tax=unknown RepID=UPI0002B4AEC6	0.93	GO:0009644;GO:0005634;GO:0009962;GO:0003677;GO:0006355;GO:0005737	_	_	_	_	_	_	None	_
isotig05226	114	588	166.01	732.14	0.00248517	0.0249045	-2.09904	down	9.8887	yes	2035	isogroup01307	gi|255579936|ref|XP_002530803.1|	6-phosphogluconate dehydrogenase, putative [Ricinus communis]	0.97	gi|75309852|sp|Q9FWA3.1|6GPD3_ARATH	RecName: Full=6-phosphogluconate dehydrogenase, decarboxylating 3	0.95	UniRef90_O22111	6-phosphogluconate dehydrogenase, decarboxylating n=2 Tax=Papilionoideae RepID=O22111_SOYBN	0.96	GO:0050661;GO:0006098;GO:0004616;GO:0019521;GO:0009651;GO:0005777	3694.estExt_fgenesh4_pm.C_1230010	SubName: Full=Putative uncharacterized protein;	0.9707	COG0362	KOG2653	_	K00033	E1.1.1.44, PGD, gnd
isotig05242	22	133	36.96	191.04	0.00193021	0.0212973	-2.31845	down	7.71192	yes	1764	isogroup01315	gi|255563897|ref|XP_002522948.1|	hypothetical protein RCOM_0584960 [Ricinus communis]	0.7	_	_	_	UniRef90_B9SAC9	Putative uncharacterized protein n=1 Tax=Ricinus communis RepID=B9SAC9_RICCO	0.7	_	29760.GSVIVG00027333001	SubName: Full=Chromosome chr19 scaffold_4, whole genome shotgun sequence;	0.7526	_	KOG1347	_	None	_
isotig05249	3	32	6.65	60.65	0.00208845	0.0221125	-3.05649	down	5.57756	yes	1337	isogroup01318	gi|462403670|gb|EMJ09227.1|	hypothetical protein PRUPE_ppa003079mg [Prunus persica]	0.89	gi|728991|sp|P39736.1|BX42_DROME	RecName: Full=Puff-specific protein Bx42	0.62	UniRef90_B9SX87	Nuclear protein skip, putative n=1 Tax=Ricinus communis RepID=B9SX87_RICCO	0.91	GO:0000398;GO:0005681;GO:0005730;GO:0009651;GO:0010555;GO:0009737	29760.GSVIVG00016680001	SubName: Full=Chromosome chr11 scaffold_13, whole genome shotgun sequence;	0.9153	_	KOG2441	_	K06063	SNW1, SKIIP, SKIP
isotig05272	5	46	7.4	58.19	0.00226613	0.0233745	-2.88056	down	6.11464	yes	2003	isogroup01330	gi|357484611|ref|XP_003612593.1|	Acyl-CoA-binding protein [Medicago truncatula]	0.94	gi|3334113|sp|Q39779.1|ACBP_GOSHI	RecName: Full=Acyl-CoA-binding protein; Short=ACBP	0.92	UniRef90_G7K6T1	Acyl-CoA-binding protein n=1 Tax=Medicago truncatula RepID=G7K6T1_MEDTR	0.94	GO:0031210;GO:0005829;GO:0006869;GO:0000062;GO:0050826;GO:0005886	3694.estExt_fgenesh4_pg.C_290324	SubName: Full=Putative uncharacterized protein;	0.8788	COG4281	KOG0817	_	K08762	DBI, ACBP
isotig05293	3	30	8.19	70	0.00254733	0.0252062	-2.9642	down	5.49495	yes	1086	isogroup01340	_	_	_	_	_	_	_	_	_	_	_	_	_	_	_	_	None	_
isotig05294	15	248	32.57	460.36	2.39145e-06	0.000154138	-3.76168	down	8.4485	yes	1365	isogroup01341	gi|462397211|gb|EMJ03010.1|	hypothetical protein PRUPE_ppa008401mg [Prunus persica]	0.88	gi|67460977|sp|Q9SV68.1|QORH_ARATH	RecName: Full=Putative quinone-oxidoreductase homolog, chloroplastic	0.84	UniRef90_UPI0002C3742C	PREDICTED: putative quinone-oxidoreductase homolog, chloroplastic-like n=1 Tax=Fragaria vesca subsp. vesca RepID=UPI0002C3742C	0.89	_	29760.GSVIVG00011023001	SubName: Full=Chromosome undetermined scaffold_300, whole genome shotgun sequence;	0.8758	COG0604	KOG1198	_	None	_
isotig05306	43	842	72.2	1208.78	1.16109e-07	1.53877e-05	-4.01874	down	10.1908	yes	1765	isogroup01347	_	_	_	_	_	_	_	_	_	_	_	_	_	_	_	_	None	_
isotig05307	19	297	60.87	813.57	2.24089e-06	0.000147661	-3.68504	down	8.71283	yes	925	isogroup01347	_	_	_	_	_	_	_	_	_	_	_	_	_	_	_	_	None	_
isotig05322	3	30	6.48	55.36	0.00254733	0.0252062	-2.9642	down	5.49495	yes	1373	isogroup01355	gi|470119179|ref|XP_004295693.1|	PREDICTED: BAHD acyltransferase At5g47980-like [Fragaria vesca subsp. vesca]	0.58	gi|50401646|sp|Q94FT4.1|SALAT_PAPSO	RecName: Full=Salutaridinol 7-O-acetyltransferase; Short=salAT	0.58	UniRef90_UPI0002C2F36B	PREDICTED: BAHD acyltransferase At5g47980-like n=1 Tax=Fragaria vesca subsp. vesca RepID=UPI0002C2F36B	0.58	_	_	_	_	_	_	_	None	_
isotig05323	2	30	4.6	59.02	0.000921321	0.0124479	-3.49928	down	5.44659	yes	1288	isogroup01355	gi|470124213|ref|XP_004298111.1|	PREDICTED: salutaridinol 7-O-acetyltransferase-like [Fragaria vesca subsp. vesca]	0.57	gi|50401646|sp|Q94FT4.1|SALAT_PAPSO	RecName: Full=Salutaridinol 7-O-acetyltransferase; Short=salAT	0.57	UniRef90_UPI0002C34157	PREDICTED: salutaridinol 7-O-acetyltransferase-like n=1 Tax=Fragaria vesca subsp. vesca RepID=UPI0002C34157	0.57	_	_	_	_	_	_	_	None	_
isotig05324	3	60	4.35	74.45	8.711e-05	0.00224734	-3.95768	down	6.4049	yes	2042	isogroup01356	gi|502155801|ref|XP_004510196.1|	PREDICTED: uncharacterized protein LOC101501329 [Cicer arietinum]	0.8	_	_	_	UniRef90_UPI0002C3731B	PREDICTED: uncharacterized protein LOC101293522 n=1 Tax=Fragaria vesca subsp. vesca RepID=UPI0002C3731B	0.8	_	3694.eugene3.00130726	hypothetical protein	0.7902	_	_	NOG238991	None	_
isotig05328	3	135	5.81	223.43	1.51889e-07	1.8673e-05	-5.12397	down	7.51615	yes	1531	isogroup01358	gi|296089090|emb|CBI38793.3|	unnamed protein product [Vitis vinifera]	0.87	gi|55584187|sp|Q9ZUC1.2|QORL_ARATH	RecName: Full=Quinone oxidoreductase-like protein At1g23740, chloroplastic; Flags: Precursor	0.62	UniRef90_F6I328	Putative uncharacterized protein n=1 Tax=Vitis vinifera RepID=F6I328_VITVI	0.87	GO:0000166;GO:0008270;GO:0006118;GO:0003960;GO:0055114	29760.GSVIVG00026262001	SubName: Full=Chromosome chr15 scaffold_37, whole genome shotgun sequence;	0.8816	COG0604	KOG1198	_	None	_
isotig05350	1	64	1.9	103.95	1.24339e-06	9.16613e-05	-5.4454	down	6.44255	yes	1560	isogroup01369	gi|508712625|gb|EOY04522.1|	Pyrimidine 4 isoform 1 [Theobroma cacao]	0.92	gi|75313797|sp|Q9SR86.1|AGT23_ARATH	RecName: Full=Alanine--glyoxylate aminotransferase 2 homolog 3, mitochondrial; AltName: Full=Beta-alanine-pyruvate aminotransferase 3; Flags: Precursor	0.87	UniRef90_B9SZ94	Alanine-glyoxylate aminotransferase, putative n=1 Tax=Ricinus communis RepID=B9SZ94_RICCO	0.93	GO:0006522;GO:0006531;GO:0008453;GO:0006544;GO:0006566;GO:0030170;GO:0006563	3694.gw1.VI.969.1	hypothetical protein	0.9184	COG0160	KOG1404	_	K00827	AGXT2
isotig05354	31	206	50.73	288.22	0.000822965	0.011393	-2.45815	down	8.31832	yes	1811	isogroup01371	gi|470142825|ref|XP_004307095.1|	PREDICTED: uncharacterized protein LOC101301528 isoform 1 [Fragaria vesca subsp. vesca]	0.81	_	_	_	UniRef90_UPI0002C34F76	PREDICTED: uncharacterized protein LOC101301528 isoform 1 n=2 Tax=Fragaria vesca subsp. vesca RepID=UPI0002C34F76	0.81	GO:0005543	3694.eugene3.00181023	hypothetical protein	0.7926	_	_	NOG253510	None	_
isotig05355	2	30	7.31	93.73	0.000921321	0.0124479	-3.49928	down	5.44659	yes	811	isogroup01371	gi|470142825|ref|XP_004307095.1|	PREDICTED: uncharacterized protein LOC101301528 isoform 1 [Fragaria vesca subsp. vesca]	0.86	_	_	_	UniRef90_UPI0002C34F76	PREDICTED: uncharacterized protein LOC101301528 isoform 1 n=2 Tax=Fragaria vesca subsp. vesca RepID=UPI0002C34F76	0.86	GO:0005543	_	_	_	_	_	_	None	_
isotig05358	12	93	19.79	131.13	0.000798534	0.011107	-2.66584	down	7.14779	yes	1797	isogroup01373	gi|462395127|gb|EMJ00926.1|	hypothetical protein PRUPE_ppa002499mg [Prunus persica]	0.88	gi|75265913|sp|Q9SIW1.1|BLH7_ARATH	RecName: Full=BEL1-like homeodomain protein 7; Short=BEL1-like protein 7	0.83	UniRef90_A5AV94	Putative uncharacterized protein n=2 Tax=Vitis vinifera RepID=A5AV94_VITVI	0.86	GO:0005667;GO:0006355;GO:0043565;GO:0045449;GO:0003700	29760.GSVIVG00035919001	SubName: Full=Chromosome chr3 scaffold_8, whole genome shotgun sequence;	0.8568	_	KOG0773	_	None	_
isotig05378	3	37	6.1	64.35	0.000814859	0.0113074	-3.2643	down	5.76516	yes	1457	isogroup01383	gi|462397741|gb|EMJ03409.1|	hypothetical protein PRUPE_ppa002501mg [Prunus persica]	0.66	gi|209572800|sp|Q8RXE7.2|AGD14_ARATH	RecName: Full=Probable ADP-ribosylation factor GTPase-activating protein AGD14; Short=ARF GAP AGD14; AltName: Full=Protein ARF-GAP DOMAIN 14; Short=AtAGD14; AltNa	0.63	UniRef90_F6HMW0	Putative uncharacterized protein n=2 Tax=Vitis vinifera RepID=F6HMW0_VITVI	0.63	_	_	_	_	_	_	_	None	_
isotig05380	1	27	2.07	47.81	0.000488131	0.00790866	-4.20866	down	5.25323	yes	1431	isogroup01384	gi|225459415|ref|XP_002285820.1|	PREDICTED: transcription factor TGA4 [Vitis vinifera]	0.77	gi|44888526|sp|Q93ZE2.1|TGA7_ARATH	RecName: Full=Transcription factor TGA7; AltName: Full=bZIP transcription factor 50; Short=AtbZIP50	0.73	UniRef90_F6H0P0	Putative uncharacterized protein n=2 Tax=Vitis vinifera RepID=F6H0P0_VITVI	0.77	_	3694.eugene3.00070658	hypothetical protein	0.791	_	_	NOG225786	K14431	TGA
isotig05388	11	176	16.51	225.8	4.58525e-06	0.000248087	-3.70722	down	7.96005	yes	1975	isogroup01388	gi|462399765|gb|EMJ05433.1|	hypothetical protein PRUPE_ppa002563mg [Prunus persica]	0.87	gi|75213438|sp|Q9SYG9.1|CCX4_ARATH	RecName: Full=Cation/calcium exchanger 4; Short=AtCCX4; AltName: Full=Protein CATION CALCIUM EXCHANGER 4; AltName: Full=Protein CATION EXCHANGER 10	0.77	UniRef90_UPI0002C2F37B	PREDICTED: cation/calcium exchanger 4-like n=1 Tax=Fragaria vesca subsp. vesca RepID=UPI0002C2F37B	0.83	GO:0016020	29760.GSVIVG00016426001	SubName: Full=Chromosome chr11 scaffold_13, whole genome shotgun sequence;	0.8976	COG0530	KOG2399	_	K13754	SLC24A6, NCKX6
isotig05406	3	193	6.66	366.32	7.25544e-09	2.08727e-06	-5.63874	down	8.01622	yes	1335	isogroup01397	gi|462407350|gb|EMJ12684.1|	hypothetical protein PRUPE_ppa007651mg [Prunus persica]	0.76	gi|74752283|sp|Q9BRQ8.1|AIFM2_HUMAN	RecName: Full=Apoptosis-inducing factor 2; AltName: Full=Apoptosis-inducing factor homologous mitochondrion-associated inducer of death; AltName: Full=Apoptosis-in	0.53	UniRef90_Q6UCJ2	Pyridine nucleotide-disulphide oxidoreductase (Fragment) n=3 Tax=Cucumis sativus RepID=Q6UCJ2_CUCSA	0.75	_	_	_	_	_	_	_	None	_
isotig05411	3	53	7.4	111.73	0.000193372	0.004051	-3.77957	down	6.23876	yes	1202	isogroup01399	gi|502140346|ref|XP_004504178.1|	PREDICTED: transmembrane emp24 domain-containing protein p24delta3-like [Cicer arietinum]	0.76	gi|75290507|sp|Q6IDL4.1|P24D3_ARATH	RecName: Full=Transmembrane emp24 domain-containing protein p24delta3; AltName: Full=p24 family protein delta1a; Short=p24delta1a; AltName: Full=p24 family protein	0.74	UniRef90_I3SP02	Uncharacterized protein n=1 Tax=Lotus japonicus RepID=I3SP02_LOTJA	0.74	GO:0016020	_	_	_	_	_	_	None	_
isotig05431	1	16	2.37	32.36	0.00744743	0.0499625	-3.46366	down	4.5503	yes	1253	isogroup01409	_	_	_	_	_	_	_	_	_	_	_	_	_	_	_	_	None	_
isotig05432	3	86	4.12	100.98	5.9495e-06	0.000301327	-4.47508	down	6.89341	yes	2158	isogroup01410	gi|462418862|gb|EMJ23125.1|	hypothetical protein PRUPE_ppa000052mg [Prunus persica]	0.94	gi|122215547|sp|Q3ED78.1|C3H7_ARATH	RecName: Full=Zinc finger CCCH domain-containing protein 7; Short=AtC3H7; AltName: Full=AtSmicl	0.91	UniRef90_B9GTZ4	Predicted protein n=1 Tax=Populus trichocarpa RepID=B9GTZ4_POPTR	0.95	GO:0008270;GO:0003676	3694.fgenesh4_pg.C_LG_II000715	hypothetical protein	0.9485	COG5084	KOG1492	_	None	_
isotig05467	2	27	8.1	93.46	0.00177411	0.0197971	-3.34872	down	5.30815	yes	732	isogroup01427	gi|462413131|gb|EMJ18180.1|	hypothetical protein PRUPE_ppa002690mg [Prunus persica]	0.94	gi|75218951|sp|O04235.1|SSRP1_VICFA	RecName: Full=FACT complex subunit SSRP1; AltName: Full=Facilitates chromatin transcription complex subunit SSRP1; AltName: Full=Recombination signal sequence reco	0.93	UniRef90_UPI0002B49991	UPI0002B49991 related cluster n=3 Tax=unknown RepID=UPI0002B49991	0.93	GO:0032440;GO:0005634;GO:0003677;GO:0006281;GO:0006260;GO:0006355;GO:0005694;GO:0055114	29760.GSVIVG00020888001	SubName: Full=Chromosome chr14 scaffold_21, whole genome shotgun sequence;	0.913	COG5648	KOG0381;KOG0526	_	K09272	SSRP1
isotig05494	4	54	6.65	76.78	0.000382127	0.00665391	-3.41697	down	6.29174	yes	1782	isogroup01441	gi|255556834|ref|XP_002519450.1|	phosphatidylinositol-4-phosphate 5-kinase, putative [Ricinus phosphatidylinositol-4-phosphate 5-kinase, putative [Ricinus commun	0.89	gi|78099094|sp|Q8L850.2|PI5K9_ARATH	RecName: Full=Phosphatidylinositol 4-phosphate 5-kinase 9; Short=AtPIP5K9; AltName: Full=1-phosphatidylinositol 4-phosphate kinase 9; AltName: Full=Diphosphoinosit	0.84	UniRef90_B9S0D1	Phosphatidylinositol-4-phosphate 5-kinase, putative n=1 Tax=Ricinus communis RepID=B9S0D1_RICCO	0.89	GO:0005524;GO:0016308;GO:0046854	29760.GSVIVG00000598001	SubName: Full=Chromosome chr8 scaffold_106, whole genome shotgun sequence;	0.905	COG5253	KOG0229	_	K00889	E2.7.1.68, PIP5K
isotig05513	2	23	5.53	54.36	0.00455058	0.0368135	-3.1199	down	5.0995	yes	1072	isogroup01450	_	_	_	_	_	_	_	_	_	_	_	_	_	_	_	_	None	_
isotig05518	16	151	37.1	299.38	0.000162754	0.00357317	-2.95514	down	7.80735	yes	1278	isogroup01453	gi|238882817|gb|EEQ46455.1|	predicted protein [Candida albicans WO-1]	0.82	_	_	_	UniRef90_M1DWC0	Uncharacterized protein n=1 Tax=Solanum tuberosum RepID=M1DWC0_SOLTU	0.71	_	_	_	_	_	_	_	None	_
isotig05542	5	37	8.67	54.83	0.00745943	0.0499625	-2.56852	down	5.84248	yes	1710	isogroup01465	gi|224068765|ref|XP_002326194.1|	predicted protein [Populus unknown [Populus trichocarpa]	0.82	gi|122197844|sp|Q2HIM5.1|MMGT_ARATH	RecName: Full=Membrane magnesium transporter; AltName: Full=ER membrane protein complex subunit 5 homolog; Flags: Precursor	0.76	UniRef90_A9PDV8	Predicted protein n=2 Tax=Populus RepID=A9PDV8_POPTR	0.82	GO:0005783;GO:0005739;GO:0006661	_	_	_	_	_	_	None	_
isotig05582	4	119	6.98	177.47	1.1597e-06	8.88228e-05	-4.55293	down	7.35446	yes	1699	isogroup01485	gi|356563501|ref|XP_003550000.1|	PREDICTED: uncharacterized protein LOC100810312 [Glycine max]	0.87	_	_	_	UniRef90_M0TM43	Uncharacterized protein n=1 Tax=Musa acuminata subsp. malaccensis RepID=M0TM43_MUSAC	0.94	_	29760.GSVIVG00012212001	SubName: Full=Chromosome undetermined scaffold_358, whole genome shotgun sequence;	0.9333	_	_	NOG248233	None	_
isotig05621	2	30	6.07	77.88	0.000921321	0.0124479	-3.49928	down	5.44659	yes	976	isogroup01504	gi|462397941|gb|EMJ03609.1|	hypothetical protein PRUPE_ppa009633mg [Prunus persica]	1	gi|75219505|sp|O48782.2|HMOX1_ARATH	RecName: Full=Heme oxygenase 1, chloroplastic; Short=AtHO1; AltName: Full=Protein GENOMES UNCOUPLED 2; AltName: Full=Protein REVERSAL OF THE DET PHENOTYPE 4; Flags	0.97	UniRef90_UPI0002C36099	PREDICTED: heme oxygenase 1, chloroplastic-like n=1 Tax=Fragaria vesca subsp. vesca RepID=UPI0002C36099	1	_	_	_	_	_	_	_	K00510	HMOX, hmuO, ho
isotig05658	1	22	1.89	35.53	0.00174368	0.0195501	-3.91648	down	4.97612	yes	1569	isogroup01523	gi|357481391|ref|XP_003610981.1|	UDP-glucose 4-epimerase [Medicago truncatula]	0.94	gi|75330257|sp|Q8LNZ3.1|UGE1_ORYSJ	RecName: Full=UDP-glucose 4-epimerase 1; Short=OsUGE-1; AltName: Full=UDP-galactose 4-epimerase 1	0.9	UniRef90_G7K9B4	UDP-glucose 4-epimerase n=3 Tax=Medicago truncatula RepID=G7K9B4_MEDTR	0.94	_	_	_	_	_	_	_	K01784	galE, GALE
isotig05662	4	41	7.69	67.42	0.00212562	0.0223854	-3.02193	down	5.93496	yes	1541	isogroup01525	_	_	_	_	_	_	_	_	_	_	_	_	_	_	_	_	None	_
isotig05680	2	101	4.59	198.23	1.66315e-07	2.02236e-05	-5.24143	down	7.09825	yes	1291	isogroup01534	gi|225439610|ref|XP_002267147.1|	PREDICTED: uncharacterized protein LOC100267076 [Vitis vinifera]	0.97	_	_	_	UniRef90_F6GXZ1	Putative uncharacterized protein n=1 Tax=Vitis vinifera RepID=F6GXZ1_VITVI	0.97	GO:0006886;GO:0005622;GO:0005886	_	_	_	_	_	_	None	_
isotig05700	5	95	9.65	156.82	1.5656e-05	0.000641188	-3.92246	down	7.06322	yes	1535	isogroup01544	gi|470109125|ref|XP_004290852.1|	PREDICTED: auxin-induced protein 5NG4-like [Fragaria vesca subsp. vesca]	0.85	gi|75276328|sp|Q501F8.1|WTR32_ARATH	RecName: Full=WAT1-related protein At4g08300	0.79	UniRef90_UPI0002C2F4DE	PREDICTED: auxin-induced protein 5NG4-like n=1 Tax=Fragaria vesca subsp. vesca RepID=UPI0002C2F4DE	0.85	GO:0016020	3694.gw1.II.1386.1	hypothetical protein	0.8551	COG0697	_	NOG296223;NOG256694;NOG281025	None	_
isotig05712	2	34	4.99	72.52	0.000497338	0.00797025	-3.67832	down	5.61232	yes	1188	isogroup01550	gi|470101668|ref|XP_004287292.1|	PREDICTED: uncharacterized protein LOC101313542 [Fragaria vesca subsp. vesca]	0.59	gi|2493318|sp|Q41001.1|BCP_PEA	RecName: Full=Blue copper protein; Flags: Precursor	0.5	UniRef90_UPI0002C33236	PREDICTED: uncharacterized protein LOC101313542 n=1 Tax=Fragaria vesca subsp. vesca RepID=UPI0002C33236	0.59	_	_	_	_	_	_	_	None	_
isotig05757	2	35	6.74	100.78	0.000408153	0.00684804	-3.71981	down	5.65088	yes	880	isogroup01572	gi|449461263|ref|XP_004148361.1|	PREDICTED: bax inhibitor 1-like isoform 1 [Cucumis sativus]	0.88	gi|12229684|sp|Q9LD45.1|BI1_ARATH	RecName: Full=Bax inhibitor 1; Short=AtBI-1; Short=BI-1	0.89	UniRef90_UPI0002B4C623	UPI0002B4C623 related cluster n=2 Tax=unknown RepID=UPI0002B4C623	0.88	GO:0016021;GO:0043066	_	_	_	_	_	_	None	_
isotig05766	1	32	2.16	59.23	0.000195424	0.004051	-4.45151	down	5.4848	yes	1369	isogroup01577	gi|462411112|gb|EMJ16161.1|	hypothetical protein PRUPE_ppa001435mg [Prunus persica]	0.81	gi|75099051|sp|O64477.1|Y2913_ARATH	RecName: Full=G-type lectin S-receptor-like serine/threonine-protein kinase At2g19130; Flags: Precursor	0.75	UniRef90_K7LVZ6	Serine/threonine-protein kinase n=2 Tax=Glycine max RepID=K7LVZ6_SOYBN	0.84	GO:0004674;GO:0005524;GO:0009069;GO:0006468;GO:0048544	29760.GSVIVG00029223001	SubName: Full=Chromosome chr12 scaffold_47, whole genome shotgun sequence;	0.8614	COG0515	_	_	None	_
isotig05785	12	1483	40.92	4324.16	2.82252e-14	1.66458e-10	-6.65702	down	10.9345	yes	869	isogroup01586	_	_	_	_	_	_	_	_	_	_	_	_	_	_	_	_	None	_
isotig05856	16	122	33.51	218.47	0.000700737	0.0103057	-2.64809	down	7.53914	yes	1415	isogroup01622	gi|462415177|gb|EMJ19914.1|	hypothetical protein PRUPE_ppa009001mg [Prunus persica]	0.85	gi|75098910|sp|O49814.1|BCH2_CAPAN	RecName: Full=Beta-carotene hydroxylase 2, chloroplastic; Flags: Precursor	0.83	UniRef90_B9RIT5	Beta-carotene hydroxylase, putative n=1 Tax=Ricinus communis RepID=B9RIT5_RICCO	0.83	GO:0016787;GO:0005506;GO:0016021;GO:0006633;GO:0016117;GO:0055114;GO:0031969;GO:0016491	3694.estExt_fgenesh4_pg.C_440224	hypothetical protein	0.8268	_	_	NOG15912	K15746	crtZ
isotig05864	1	17	2.22	32.22	0.00547934	0.0416155	-3.5497	down	4.63083	yes	1337	isogroup01626	gi|225433251|ref|XP_002282069.1|	PREDICTED: uncharacterized protein LOC100247804 [Vitis vinifera]	0.69	_	_	_	UniRef90_D7SZN3	Putative uncharacterized protein n=2 Tax=Vitis vinifera RepID=D7SZN3_VITVI	0.69	_	_	_	_	_	_	_	None	_
isotig05866	1	24	2.15	44.1	0.00102803	0.0132232	-4.04053	down	5.09357	yes	1379	isogroup01627	gi|508707842|gb|EOX99738.1|	Teosinte branched 1 isoform 1 [Theobroma cacao]	0.83	gi|75273954|sp|Q9LSD5.1|TCP20_ARATH	RecName: Full=Transcription factor TCP20	0.7	UniRef90_B9RMA7	Transcription factor, putative n=1 Tax=Ricinus communis RepID=B9RMA7_RICCO	0.77	_	3694.fgenesh4_pg.C_LG_I000533	hypothetical protein	0.8117	_	_	NOG220400	None	_
isotig05882	1	21	2.62	46.96	0.00229484	0.0233745	-3.8502	down	4.9135	yes	1133	isogroup01635	gi|462397580|gb|EMJ03248.1|	hypothetical protein PRUPE_ppa005741mg [Prunus persica]	0.95	gi|56748881|sp|Q9LDI3.1|CIPKO_ARATH	RecName: Full=CBL-interacting serine/threonine-protein kinase 24; AltName: Full=Protein SALT OVERLY SENSITIVE 2; AltName: Full=SNF1-related kinase 3.11	0.93	UniRef90_A5BZV3	CBL-interacting protein kinase 09 n=2 Tax=Vitis vinifera RepID=A5BZV3_VITVI	0.93	GO:0009705;GO:0007165;GO:0005524;GO:0004683;GO:0009069;GO:0009651;GO:0006468	_	_	_	_	_	_	None	_
isotig05884	2	25	3.87	41.4	0.00281198	0.0268518	-3.23884	down	5.20768	yes	1530	isogroup01636	_	_	_	_	_	_	_	_	_	_	_	_	_	_	_	_	None	_
isotig05914	1	27	2.6	59.96	0.000488131	0.00790866	-4.20866	down	5.25323	yes	1141	isogroup01651	gi|147819726|emb|CAN69229.1|	hypothetical protein VITISV_007114 [Vitis vinifera]	1	_	_	_	UniRef90_D7T379	Putative uncharacterized protein n=1 Tax=Vitis vinifera RepID=D7T379_VITVI	1	GO:0009706	3694.gw1.IX.3415.1	hypothetical protein	0.9623	COG2862	_	NOG276067	None	_
isotig05972	1	23	2.55	50.24	0.00133434	0.0161919	-3.97984	down	5.03607	yes	1160	isogroup01680	gi|470114602|ref|XP_004293500.1|	PREDICTED: DNA replication licensing factor MCM3 homolog [Fragaria vesca subsp. vesca]	0.86	gi|75337794|sp|Q9SX03.1|MCM33_MAIZE	RecName: Full=DNA replication licensing factor MCM3 homolog 3; AltName: Full=Replication origin activator 3; Short=ROA-3	0.92	UniRef90_UPI0002C31909	PREDICTED: DNA replication licensing factor MCM3 homolog n=1 Tax=Fragaria vesca subsp. vesca RepID=UPI0002C31909	0.86	GO:0005634;GO:0003677;GO:0005524;GO:0042555;GO:0006270;GO:0003678;GO:0032508;GO:0005657	_	_	_	_	_	_	K02541	MCM3
isotig06036	1	17	2.96	43.03	0.00547934	0.0416155	-3.5497	down	4.63083	yes	1001	isogroup01712	gi|225442172|ref|XP_002275795.1|	PREDICTED: phospholipid:diacylglycerol acyltransferase 1 [Vitis vinifera]	0.87	gi|75171814|sp|Q9FNA9.1|PDAT1_ARATH	RecName: Full=Phospholipid:diacylglycerol acyltransferase 1; Short=AtPDAT	0.84	UniRef90_A5BP62	Putative uncharacterized protein n=1 Tax=Vitis vinifera RepID=A5BP62_VITVI	0.87	GO:0042967;GO:0046027;GO:0008374;GO:0006629	3694.gw1.III.811.1	phosphatidylcholine-sterol O-acyltransferase (EC:2.3.1.20)	0.8675	_	KOG2369	_	K00679	E2.3.1.158
isotig06052	3	33	5.53	51.97	0.00171843	0.019396	-3.10052	down	5.61713	yes	1609	isogroup01720	gi|462410413|gb|EMJ15747.1|	hypothetical protein PRUPE_ppa000988mg [Prunus persica]	0.91	gi|75111335|sp|Q5YDB6.1|CPL1_ARATH	RecName: Full=RNA polymerase II C-terminal domain phosphatase-like 1; Short=FCP-like 1; AltName: Full=Carboxyl-terminal phosphatase-like 1; Short=AtCPL1; Short=CTD	0.87	UniRef90_UPI0002B4428E	UPI0002B4428E related cluster n=1 Tax=unknown RepID=UPI0002B4428E	0.9	_	_	_	_	_	_	_	None	_
isotig06073	4	34	16.17	117.53	0.00666491	0.0464065	-2.7538	down	5.69773	yes	733	isogroup01730	gi|357483947|ref|XP_003612260.1|	Scaffold attachment factor B1 [Medicago truncatula]	0.81	_	_	_	UniRef90_I1JCC9	Uncharacterized protein n=4 Tax=Glycine max RepID=I1JCC9_SOYBN	0.85	GO:0000166;GO:0003676	_	_	_	_	_	_	None	_
isotig06078	2	22	5.62	52.84	0.00583707	0.0431646	-3.05654	down	5.04213	yes	1055	isogroup01733	gi|470101574|ref|XP_004287245.1|	PREDICTED: NEDD8 ultimate buster 1-like [Fragaria vesca subsp. vesca]	0.76	_	_	_	UniRef90_UPI0002C337BB	PREDICTED: NEDD8 ultimate buster 1-like n=1 Tax=Fragaria vesca subsp. vesca RepID=UPI0002C337BB	0.76	_	_	_	_	_	_	_	None	_
isotig06100	4	34	8.61	62.61	0.00666491	0.0464065	-2.7538	down	5.69773	yes	1376	isogroup01744	gi|470132154|ref|XP_004301951.1|	PREDICTED: ubiquitin carboxyl-terminal hydrolase 15-like [Fragaria vesca subsp. vesca]	0.66	gi|166201354|sp|Q9FPS9.2|UBP15_ARATH	RecName: Full=Ubiquitin carboxyl-terminal hydrolase 15; AltName: Full=Deubiquitinating enzyme 15; Short=AtUBP15; AltName: Full=Ubiquitin thioesterase 15; AltName:	0.53	UniRef90_UPI0002C2F294	PREDICTED: ubiquitin carboxyl-terminal hydrolase 15-like n=1 Tax=Fragaria vesca subsp. vesca RepID=UPI0002C2F294	0.66	_	_	_	_	_	_	_	None	_
isotig06104	33	511	78.61	1040.83	1.11174e-06	8.68407e-05	-3.67812	down	9.49375	yes	1244	isogroup01746	gi|462415503|gb|EMJ20240.1|	hypothetical protein PRUPE_ppa004616mg [Prunus persica]	0.74	gi|75207338|sp|Q9SRE5.1|Y1666_ARATH	RecName: Full=Uncharacterized protein At1g76660	0.59	UniRef90_B9RIV6	Putative uncharacterized protein n=1 Tax=Ricinus communis RepID=B9RIV6_RICCO	0.71	_	_	_	_	_	_	_	None	_
isotig06110	2	34	5.53	80.36	0.000497338	0.00797025	-3.67832	down	5.61232	yes	1072	isogroup01749	gi|224122460|ref|XP_002318842.1|	predicted protein [Populus predicted protein [Populus trichocarpa]	0.95	gi|229830633|sp|Q1PSI9.2|IDND_VITVI	RecName: Full=L-idonate 5-dehydrogenase	0.94	UniRef90_B9I4E4	Predicted protein n=1 Tax=Populus trichocarpa RepID=B9I4E4_POPTR	0.95	GO:0003939;GO:0006013;GO:0006000;GO:0000166;GO:0008270;GO:0055114;GO:0046183	_	_	_	_	_	_	K00008	E1.1.1.14, gutB
isotig06111	1	23	3.6	70.81	0.00133434	0.0161919	-3.97984	down	5.03607	yes	823	isogroup01749	gi|508775810|gb|EOY23066.1|	GroES-like zinc-binding alcohol dehydrogenase family protein isoform 1 [Theobroma cacao]	0.85	gi|229830633|sp|Q1PSI9.2|IDND_VITVI	RecName: Full=L-idonate 5-dehydrogenase	0.9	UniRef90_B9I4E4	Predicted protein n=1 Tax=Populus trichocarpa RepID=B9I4E4_POPTR	0.9	GO:0003939;GO:0006013;GO:0006000;GO:0000166;GO:0008270;GO:0055114;GO:0046183	3694.gw1.XII.1035.1	L-iditol 2-dehydrogenase (EC:1.1.1.14)	0.9061	COG1063	KOG0024	_	K00008	E1.1.1.14, gutB
isotig06142	1	51	2.69	117.27	7.01868e-06	0.000346382	-5.11938	down	6.12675	yes	1102	isogroup01765	gi|462407407|gb|EMJ12741.1|	hypothetical protein PRUPE_ppa004013mg [Prunus persica]	0.84	gi|71153589|sp|Q8LG88.2|TDT_ARATH	RecName: Full=Tonoplast dicarboxylate transporter; Short=AttDT; AltName: Full=Sodium-dicarboxylate cotransporter-like; Short=AtSDAT; AltName: Full=Vacuolar malate tr	0.83	UniRef90_F6HRL6	Putative uncharacterized protein n=3 Tax=Vitis vinifera RepID=F6HRL6_VITVI	0.85	GO:0016020;GO:0055085;GO:0006814;GO:0005215	59689.fgenesh2_kg.8__33__AT5G47560.1	annotation not avaliable	0.8731	COG0471	KOG1281	_	K14445	SLC13A2_3_5
isotig06154	1	20	2.39	40.84	0.00304285	0.0275868	-3.78074	down	4.84798	yes	1241	isogroup01771	gi|462422670|gb|EMJ26933.1|	hypothetical protein PRUPE_ppa005354mg [Prunus persica]	0.87	_	_	_	_	_	_	_	_	_	_	_	_	_	None	_
isotig06158	4	41	7.39	64.81	0.00212562	0.0223854	-3.02193	down	5.93496	yes	1603	isogroup01773	gi|462409597|gb|EMJ14931.1|	hypothetical protein PRUPE_ppa000311mg [Prunus persica]	0.67	_	_	_	UniRef90_A5AXV9	Putative uncharacterized protein n=1 Tax=Vitis vinifera RepID=A5AXV9_VITVI	0.78	_	_	_	_	_	_	_	None	_
isotig06200	2	22	4.83	45.43	0.00583707	0.0431646	-3.05654	down	5.04213	yes	1227	isogroup01794	gi|508782178|gb|EOY29434.1|	Sucrose phosphate synthase 1F [Theobroma cacao]	0.76	gi|3915020|sp|Q43876.1|SPS_VICFA	RecName: Full=Probable sucrose-phosphate synthase; AltName: Full=UDP-glucose-fructose-phosphate glucosyltransferase	0.72	UniRef90_B9IKZ7	Predicted protein n=1 Tax=Populus trichocarpa RepID=B9IKZ7_POPTR	0.75	GO:0008152	_	_	_	_	_	_	K00696	E2.4.1.14
isotig06213	3	26	10.41	77.14	0.00585897	0.0431646	-2.75975	down	5.31361	yes	854	isogroup01800	gi|118486152|gb|ABK94919.1|	unknown [Populus trichocarpa]	0.63	gi|75337952|sp|Q9T0K5.1|LRX3_ARATH	RecName: Full=Leucine-rich repeat extensin-like protein 3; Short=AtLRX3; Short=LRR/EXTENSIN3; AltName: Full=Cell wall hydroxyproline-rich glycoprotein; Flags: Precu	0.56	UniRef90_B9IH21	Predicted protein n=3 Tax=Populus trichocarpa RepID=B9IH21_POPTR	0.63	_	_	_	_	_	_	_	None	_
isotig06245	3	270	9.98	767.83	3.39299e-10	1.63263e-07	-6.12251	down	8.48984	yes	891	isogroup01816	gi|41323964|gb|AAS00048.1|	Mal d 1-like [Malus domestica]	0.84	gi|42558971|sp|Q40280.3|MAL12_MALDO	RecName: Full=Major allergen Mal d 1; AltName: Full=AP15; AltName: Full=Allergen Mal d I; AltName: Allergen=Mal d 1	0.82	UniRef90_B6CQS5	Putative allergen Pru du 1.05 n=2 Tax=Prunus dulcis x Prunus persica RepID=B6CQS5_9ROSA	0.83	GO:0006952;GO:0009607	_	_	_	_	_	_	None	_
isotig06278	2	39	5.82	96.98	0.000191901	0.004051	-3.87478	down	5.79544	yes	1019	isogroup01833	_	_	_	_	_	_	_	_	_	_	_	_	_	_	_	_	None	_
isotig06490	13	70	31.63	145.62	0.00655365	0.0458755	-2.14394	down	6.8213	yes	1218	isogroup01939	gi|462409827|gb|EMJ15161.1|	hypothetical protein PRUPE_ppa004994mg [Prunus persica]	0.66	_	_	_	UniRef90_UPI0002C36C58	PREDICTED: uncharacterized protein LOC101295028 n=1 Tax=Fragaria vesca subsp. vesca RepID=UPI0002C36C58	0.71	_	29760.GSVIVG00005319001	SubName: Full=Chromosome undetermined scaffold_1017, whole genome shotgun sequence;	0.7975	_	KOG1347	_	None	_
isotig06619	3	29	56.63	468.04	0.00311863	0.0279516	-2.91574	down	5.45175	yes	157	isogroup02003	_	_	_	_	_	_	_	_	_	_	_	_	_	_	_	_	None	_
isotig06646	1	31	3.43	90.81	0.000195424	0.004051	-4.4061	down	5.44142	yes	865	isogroup02017	gi|217074682|gb|ACJ85701.1|	unknown [Medicago truncatula]	0.75	_	_	_	UniRef90_G7IRB5	Putative uncharacterized protein n=3 Tax=Medicago truncatula RepID=G7IRB5_MEDTR	0.75	GO:0044464	_	_	_	_	_	_	None	_
isotig06648	8	88	21.89	205.89	0.000178982	0.00383836	-3.15798	down	7.01265	yes	1083	isogroup02018	gi|502158688|ref|XP_004511247.1|	PREDICTED: probable ubiquitin-conjugating enzyme E2 25-like [Cicer arietinum]	0.66	_	_	_	UniRef90_UPI0002C3736F	PREDICTED: uncharacterized protein LOC101302537 n=1 Tax=Fragaria vesca subsp. vesca RepID=UPI0002C3736F	0.58	_	_	_	_	_	_	_	None	_
isotig06667	2	32	7.42	101.48	0.000747106	0.0106042	-3.59157	down	5.53188	yes	799	isogroup02027	gi|508781991|gb|EOY29247.1|	UDP-N-acetylglucosamine (UAA) transporter family isoform 1 [Theobroma cacao]	0.94	_	_	_	UniRef90_K7KIR8	Uncharacterized protein (Fragment) n=2 Tax=Glycine max RepID=K7KIR8_SOYBN	0.88	GO:0008643;GO:0055085;GO:0016021	_	_	_	_	_	_	None	_
isotig06682	5	51	19.89	173.46	0.00114329	0.0144072	-3.02859	down	6.24594	yes	745	isogroup02035	gi|508722899|gb|EOY14796.1|	DNA polymerase epsilon catalytic subunit A, putative [Theobroma cacao]	0.71	_	_	_	UniRef90_B9H4C6	Predicted protein n=1 Tax=Populus trichocarpa RepID=B9H4C6_POPTR	0.65	_	_	_	_	_	_	_	None	_
isotig06683	11	63	43.46	212.84	0.00580197	0.0431646	-2.22907	down	6.65558	yes	750	isogroup02035	gi|508722899|gb|EOY14796.1|	DNA polymerase epsilon catalytic subunit A, putative [Theobroma cacao]	0.71	_	_	_	UniRef90_B9H4C6	Predicted protein n=1 Tax=Populus trichocarpa RepID=B9H4C6_POPTR	0.66	_	_	_	_	_	_	_	None	_
isotig06717	1	17	4.2	61.01	0.00547934	0.0416155	-3.5497	down	4.63083	yes	706	isogroup02052	gi|508718684|gb|EOY10581.1|	Superoxide dismutase [Cu-Zn]	0.91	gi|75309156|sp|Q9FK60.1|SODC3_ARATH	RecName: Full=Superoxide dismutase [Cu-Zn]	0.9	UniRef90_UPI0002C37590	PREDICTED: superoxide dismutase [Cu-Zn]	0.9	GO:0006801;GO:0004784;GO:0006979;GO:0046872;GO:0005777;GO:0055114;GO:0005773	_	_	_	_	_	_	K04565	E1.15.1.1C, sodC, SOD1
isotig06820	3	27	12.13	93.33	0.00472911	0.0375369	-2.81364	down	5.36118	yes	733	isogroup02104	gi|470128550|ref|XP_004300201.1|	PREDICTED: glycerol-3-phosphate acyltransferase, chloroplastic-like [Fragaria vesca subsp. vesca]	0.8	gi|3914377|sp|Q43869.1|PLSB_SPIOL	RecName: Full=Glycerol-3-phosphate acyltransferase, chloroplastic; Short=GPAT; Flags: Precursor	0.8	UniRef90_UPI0002C2DD33	PREDICTED: glycerol-3-phosphate acyltransferase, chloroplastic-like n=1 Tax=Fragaria vesca subsp. vesca RepID=UPI0002C2DD33	0.8	GO:0004366;GO:0006655;GO:0042967;GO:0016024;GO:0009570	_	_	_	_	_	_	K00630	ATS1
isotig06896	3	45	12.06	154.71	0.000247831	0.00469207	-3.54482	down	6.02162	yes	737	isogroup02142	_	_	_	gi|2500115|sp|Q43154.1|GSHRP_SPIOL	RecName: Full=Glutathione reductase, chloroplastic; Short=GR; Short=GRase; Flags: Precursor	0.93	_	_	_	_	_	_	_	_	_	_	None	_
isotig07008	1	20	4.22	72.19	0.00304285	0.0275868	-3.78074	down	4.84798	yes	702	isogroup02198	gi|508700950|gb|EOX92846.1|	ATP synthase protein I-related [Theobroma cacao]	0.77	_	_	_	UniRef90_E0CTR9	Putative uncharacterized protein n=2 Tax=Vitis vinifera RepID=E0CTR9_VITVI	0.79	_	_	_	_	_	_	_	K02116	atpI
isotig07044	103	455	443.02	1673.3	0.00676872	0.047046	-1.87537	down	9.5641	yes	689	isogroup02216	gi|462410514|gb|EMJ15848.1|	hypothetical protein PRUPE_ppa001954mg [Prunus persica]	0.86	gi|332278165|sp|Q93XX4.2|C2D61_ARATH	RecName: Full=C2 domain-containing protein At1g53590; AltName: Full=N-terminal-TM-C2 domain type 6 protein 1; Short=NTMC2TYPE6.1	0.83	UniRef90_B9SVW6	Putative uncharacterized protein n=1 Tax=Ricinus communis RepID=B9SVW6_RICCO	0.84	GO:0005886;GO:0009507;GO:0005773	59689.fgenesh1_pm.C_scaffold_1003455	annotation not avaliable	0.8828	COG5038	_	_	None	_
isotig07174	3	31	13.57	119.92	0.00254733	0.0252062	-3.01108	down	5.53686	yes	655	isogroup02281	gi|350537569|ref|NP_001233788.1|	DNA repair protein RAD51 homolog [Solanum lycopersicum]	0.8	gi|2500107|sp|Q40134.1|RAD51_SOLLC	RecName: Full=DNA repair protein RAD51 homolog	0.8	UniRef90_Q40134	DNA repair protein RAD51 homolog n=1 Tax=Solanum lycopersicum RepID=RAD51_SOLLC	0.8	GO:0006302;GO:0005634;GO:0005524;GO:0003684;GO:0008094;GO:0010332	_	_	_	_	_	_	K04482	RAD51
isotig07175	2	79	10.22	345.13	1.22501e-06	9.1449e-05	-4.88808	down	6.75732	yes	580	isogroup02281	gi|197092361|gb|ACH42253.1|	RAD51A recombination protein [Triticum aestivum]	0.8	gi|55976288|sp|P94102.1|RAD51_ARATH	RecName: Full=DNA repair protein RAD51 homolog 1; AltName: Full=Rad51-like protein 1; Short=AtRAD51	0.78	UniRef90_B9MT49	Predicted protein n=4 Tax=rosids RepID=B9MT49_POPTR	0.78	GO:0005524;GO:0006281;GO:0003684;GO:0008094	_	_	_	_	_	_	K04482	RAD51
isotig07206	1	85	4.79	347.94	1.31616e-07	1.66926e-05	-5.85327	down	6.83961	yes	619	isogroup02297	gi|60280821|gb|AAX18303.1|	major allergen Mal d 1.06B [Malus Mal d 1.06B03 [Malus domestica]	0.79	gi|42558971|sp|Q40280.3|MAL12_MALDO	RecName: Full=Major allergen Mal d 1; AltName: Full=AP15; AltName: Full=Allergen Mal d I; AltName: Allergen=Mal d 1	0.77	UniRef90_Q6QHU1	Major cherry allergen Pru av 1.0203 n=8 Tax=Prunus RepID=Q6QHU1_PRUAV	0.77	GO:0050896	_	_	_	_	_	_	None	_
isotig07207	1	123	4.9	515.15	5.6223e-09	1.70039e-06	-6.38497	down	7.36012	yes	605	isogroup02297	gi|60280821|gb|AAX18303.1|	major allergen Mal d 1.06B [Malus Mal d 1.06B03 [Malus domestica]	0.8	gi|42558971|sp|Q40280.3|MAL12_MALDO	RecName: Full=Major allergen Mal d 1; AltName: Full=AP15; AltName: Full=Allergen Mal d I; AltName: Allergen=Mal d 1	0.78	UniRef90_Q6QHU1	Major cherry allergen Pru av 1.0203 n=8 Tax=Prunus RepID=Q6QHU1_PRUAV	0.78	GO:0006952;GO:0009607	_	_	_	_	_	_	None	_
isotig07235	1	17	4.94	71.79	0.00547934	0.0416155	-3.5497	down	4.63083	yes	600	isogroup02311	gi|462416899|gb|EMJ21636.1|	hypothetical protein PRUPE_ppa000033mg [Prunus persica]	0.76	gi|75122353|sp|Q6EVK6.1|BRM_ARATH	RecName: Full=ATP-dependent helicase BRM; Short=AtBRM; AltName: Full=Protein BRAHMA	0.49	UniRef90_A5B1Q9	Putative uncharacterized protein n=1 Tax=Vitis vinifera RepID=A5B1Q9_VITVI	0.7	GO:1901363;GO:0097159	_	_	_	_	_	_	K11647	SMARCA2_4
isotig07574	11	70	59.81	325.45	0.00325962	0.0290606	-2.38045	down	6.78187	yes	545	isogroup02481	gi|462414506|gb|EMJ19243.1|	hypothetical protein PRUPE_ppa006116mg [Prunus persica]	0.76	gi|75249958|sp|Q94C11.1|SUGP1_ARATH	RecName: Full=SURP and G-patch domain-containing protein 1-like protein; AltName: Full=Splicing factor 4-like protein; Short=SF4-like protein	0.66	UniRef90_I1MJM3	Uncharacterized protein n=3 Tax=Glycine max RepID=I1MJM3_SOYBN	0.77	GO:0003676	_	_	_	_	_	_	K13096	SF4
isotig08065	4	87	5.19	96.52	1.33653e-05	0.000575343	-4.10227	down	6.92739	yes	2284	isogroup02731	_	_	_	_	_	_	UniRef90_M0RY43	Uncharacterized protein n=1 Tax=Musa acuminata subsp. malaccensis RepID=M0RY43_MUSAC	0.47	_	_	_	_	_	_	_	None	_
isotig08069	8	119	23.47	298.54	2.00975e-05	0.000779769	-3.59221	down	7.40752	yes	1010	isogroup02735	gi|508700112|gb|EOX92008.1|	Uncharacterized protein TCM_001035 [Theobroma cacao]	0.69	_	_	_	UniRef90_B9H4Q1	Predicted protein n=1 Tax=Populus trichocarpa RepID=B9H4Q1_POPTR	0.56	_	_	_	_	_	_	_	None	_
isotig08093	41	541	32.41	365.65	3.60474e-06	0.000210624	-3.44915	down	9.59359	yes	3749	isogroup02759	gi|462415369|gb|EMJ20106.1|	hypothetical protein PRUPE_ppa000580mg [Prunus persica]	0.81	gi|374095514|sp|P93733.4|PLDB1_ARATH	RecName: Full=Phospholipase D beta 1; Short=AtPLDbeta1; Short=PLD beta 1; Short=PLDbeta	0.89	UniRef90_B9RDI4	Phospholipase d beta, putative n=1 Tax=Ricinus communis RepID=B9RDI4_RICCO	0.78	GO:0009395;GO:0004620;GO:0008081;GO:0050896	3694.fgenesh4_pg.C_LG_II001399	hypothetical protein	0.881	COG1502	KOG1329	_	K01115	E3.1.4.4, PLD
isotig08097	67	395	57.19	288.27	0.00124976	0.0154371	-2.2902	down	9.28165	yes	3472	isogroup02763	gi|462402869|gb|EMJ08426.1|	hypothetical protein PRUPE_ppa001037mg [Prunus persica]	0.69	_	_	_	UniRef90_UPI0002C361C2	PREDICTED: uncharacterized protein LOC101301224 n=1 Tax=Fragaria vesca subsp. vesca RepID=UPI0002C361C2	0.63	_	3694.eugene3.00280131	hypothetical protein	0.7705	_	KOG0892	_	None	_
isotig08099	33	378	28.85	282.54	1.31972e-05	0.000575343	-3.24346	down	9.09593	yes	3390	isogroup02765	gi|462406648|gb|EMJ12112.1|	hypothetical protein PRUPE_ppa000543mg [Prunus persica]	0.9	gi|75337836|sp|Q9SY59.1|NFXL1_ARATH	RecName: Full=NF-X1-type zinc finger protein NFXL1; Short=AtNFXL1	0.85	UniRef90_UPI0002C2FB11	PREDICTED: LOW QUALITY PROTEIN: NF-X1-type zinc finger protein NFXL1-like n=1 Tax=Fragaria vesca subsp. vesca RepID=UPI0002C2FB11	0.87	_	29760.GSVIVG00017888001	SubName: Full=Chromosome chr17 scaffold_16, whole genome shotgun sequence;	0.8617	_	KOG1952	_	K12236	NFX1
isotig08101	21	132	18.43	99.04	0.00161237	0.0184999	-2.374	down	7.69216	yes	3377	isogroup02767	gi|462406170|gb|EMJ11634.1|	hypothetical protein PRUPE_ppa000152mg [Prunus persica]	0.73	_	_	_	UniRef90_B9RB66	DNA binding protein, putative n=1 Tax=Ricinus communis RepID=B9RB66_RICCO	0.67	_	_	_	_	_	_	_	None	_
isotig08104	35	803	31.1	610.1	3.99942e-08	7.37081e-06	-4.24559	down	10.1103	yes	3335	isogroup02770	gi|462422288|gb|EMJ26551.1|	hypothetical protein PRUPE_ppa000946mg [Prunus persica]	0.84	gi|21263766|sp|P93024.3|ARFE_ARATH	RecName: Full=Auxin response factor 5; AltName: Full=Auxin-responsive protein IAA24; AltName: Full=Transcription factor MONOPTEROS	0.88	UniRef90_Q8GT89	Hypothetical transcription factor n=1 Tax=Prunus persica RepID=Q8GT89_PRUPE	0.84	GO:0005634;GO:0003677;GO:0006355;GO:0009734;GO:0046983	29760.GSVIVG00014459001	SubName: Full=Chromosome chr18 scaffold_1, whole genome shotgun sequence;	0.8463	_	_	NOG282756	K14486	K14486, ARF
isotig08105	36	340	32.01	258.48	6.32442e-05	0.00178889	-2.96601	down	8.97214	yes	3333	isogroup02771	gi|470116036|ref|XP_004294192.1|	PREDICTED: uncharacterized protein LOC101299842 [Fragaria vesca subsp. vesca]	0.8	_	_	_	UniRef90_UPI0002C3666F	PREDICTED: uncharacterized protein LOC101299842 n=1 Tax=Fragaria vesca subsp. vesca RepID=UPI0002C3666F	0.8	_	29760.GSVIVG00025770001	SubName: Full=Chromosome chr19 scaffold_35, whole genome shotgun sequence;	0.8303	_	_	NOG233779	K12617	PATL1, PAT1
isotig08112	9	61	8.21	47.56	0.0032194	0.0287455	-2.46577	down	6.57197	yes	3250	isogroup02778	gi|462400746|gb|EMJ06303.1|	hypothetical protein PRUPE_ppa004676mg [Prunus persica]	0.88	_	_	_	UniRef90_I1NJ98	Uncharacterized protein n=2 Tax=Glycine max RepID=I1NJ98_SOYBN	0.87	_	_	_	_	_	_	_	None	_
isotig08114	106	523	97.4	410.92	0.00334532	0.02969	-2.03487	down	9.73223	yes	3225	isogroup02780	gi|255545124|ref|XP_002513623.1|	ATP binding protein, putative [Ricinus communis]	0.89	gi|226694319|sp|Q6NW58.2|SPAST_DANRE	RecName: Full=Spastin	0.65	UniRef90_B9RIQ4	ATP binding protein, putative n=1 Tax=Ricinus communis RepID=B9RIQ4_RICCO	0.89	GO:0005524;GO:0008568	29760.GSVIVG00002514001	SubName: Full=Chromosome chr2 scaffold_132, whole genome shotgun sequence;	0.9331	COG0464	KOG0737	_	None	_
isotig08115	221	1000	203.33	786.66	0.00527169	0.0411785	-1.91125	down	10.6914	yes	3221	isogroup02781	gi|462422281|gb|EMJ26544.1|	hypothetical protein PRUPE_ppa000982mg [Prunus persica]	0.78	gi|1174718|sp|P43298.1|TMK1_ARATH	RecName: Full=Probable receptor protein kinase TMK1; Flags: Precursor	0.72	UniRef90_F6HFB4	Putative uncharacterized protein n=1 Tax=Vitis vinifera RepID=F6HFB4_VITVI	0.76	_	29760.GSVIVG00030629001	SubName: Full=Chromosome chr1 scaffold_5, whole genome shotgun sequence;	0.9094	COG0515	KOG0619;KOG1187	_	None	_
isotig08122	4	58	3.88	48.12	0.000259049	0.00487319	-3.51956	down	6.38566	yes	3054	isogroup02788	gi|255586186|ref|XP_002533752.1|	transcription factor, putative [Ricinus communis]	0.74	gi|206558299|sp|Q9XE58.2|SCL14_ARATH	RecName: Full=Scarecrow-like protein 14; Short=AtSCL14; AltName: Full=GRAS family protein 2; Short=AtGRAS-2	0.72	UniRef90_B9T683	Transcription factor, putative n=1 Tax=Ricinus communis RepID=B9T683_RICCO	0.74	GO:0006351	3694.estExt_Genewise1_v1.C_LG_IX4165	GRAS family transcription factor	0.7906	_	_	NOG289223	None	_
isotig08124	35	304	34.29	254.64	0.000121095	0.00289133	-2.84507	down	8.82526	yes	3025	isogroup02790	gi|449439681|ref|XP_004137614.1|	PREDICTED: uncharacterized protein LOC101206120 [Cucumis sativus]	0.7	_	_	_	UniRef90_UPI0002B4B349	UPI0002B4B349 related cluster n=1 Tax=unknown RepID=UPI0002B4B349	0.7	_	4558.Sb03g027246.1	hypothetical protein	0.7785	_	KOG4765	_	None	_
isotig08129	10	61	9.91	51.69	0.00486298	0.0383158	-2.31732	down	6.59482	yes	2990	isogroup02795	gi|462422445|gb|EMJ26708.1|	hypothetical protein PRUPE_ppa000461mg [Prunus persica]	0.85	_	_	_	UniRef90_E5GCC3	Heat shock protein 70 n=3 Tax=Cucumis melo subsp. melo RepID=E5GCC3_CUCME	0.83	GO:0006950	29760.GSVIVG00032749001	SubName: Full=Chromosome chr4 scaffold_6, whole genome shotgun sequence;	0.8593	_	KOG4151	_	None	_
isotig08133	4	40	4.02	34.4	0.00248498	0.0249045	-2.98655	down	5.90341	yes	2946	isogroup02799	gi|462413800|gb|EMJ18849.1|	hypothetical protein PRUPE_ppa000576mg [Prunus persica]	0.88	gi|75262718|sp|Q9FMJ0.1|P4KB1_ARATH	RecName: Full=Phosphatidylinositol 4-kinase beta 1; Short=PI4-kinase beta 1; Short=PtdIns-4-kinase beta 1; AltName: Full=Phosphatidylinositol 4-OH kinase beta1; Sh	0.88	UniRef90_UPI0002B4CE52	UPI0002B4CE52 related cluster n=3 Tax=unknown RepID=UPI0002B4CE52	0.87	_	29760.GSVIVG00034819001	SubName: Full=Chromosome chr4 scaffold_73, whole genome shotgun sequence;	0.9085	COG5032	_	_	K00888	PI4K
isotig08134	3	49	3.02	42.22	0.000132862	0.00305991	-3.66696	down	6.13433	yes	2941	isogroup02800	gi|470142916|ref|XP_004307136.1|	PREDICTED: U-box domain-containing protein 43-like [Fragaria vesca subsp. vesca]	0.8	_	_	_	UniRef90_UPI0002C2F150	PREDICTED: U-box domain-containing protein 43-like n=1 Tax=Fragaria vesca subsp. vesca RepID=UPI0002C2F150	0.8	_	3694.eugene3.00031643	hypothetical protein	0.8089	_	KOG0167	_	None	_
isotig08135	25	129	25.19	111.14	0.00540927	0.0416155	-2.09184	down	7.70765	yes	2941	isogroup02801	gi|508704991|gb|EOX96887.1|	K+ uptake permease 11 isoform 1 [Theobroma cacao]	0.94	gi|322510062|sp|Q9SA05.2|POT10_ARATH	RecName: Full=Potassium transporter 10; Short=AtPOT10	0.87	UniRef90_A5B0U6	Putative uncharacterized protein n=1 Tax=Vitis vinifera RepID=A5B0U6_VITVI	0.93	GO:0009555;GO:0071805;GO:0005886;GO:0015079	3694.estExt_fgenesh4_pg.C_1270080	hypothetical protein	0.9384	COG3158	_	_	None	_
isotig08142	9	100	9.24	87.77	0.000121962	0.00289446	-3.17638	down	7.19381	yes	2887	isogroup02808	gi|462400187|gb|EMJ05855.1|	hypothetical protein PRUPE_ppa001412mg [Prunus persica]	0.9	gi|1352077|sp|P48980.1|BGAL_SOLLC	RecName: Full=Beta-galactosidase; AltName: Full=Acid beta-galactosidase; Short=Lactase; AltName: Full=Exo-(1--)4)-beta-D-galactanase; Flags: Precursor	0.84	UniRef90_B2BMP8	Beta-galactosidase n=2 Tax=Prunus RepID=B2BMP8_PRUPE	0.89	GO:0048046;GO:0046486;GO:0006687;GO:0030246;GO:0005618;GO:0004565;GO:0009341;GO:0006012;GO:0006027	3694.fgenesh4_pm.C_LG_VI000400	beta-galactosidase	0.8848	COG1874	KOG0496	_	None	_
isotig08149	10	74	10.45	66.12	0.0015026	0.0173927	-2.59491	down	6.8301	yes	2836	isogroup02815	gi|261331295|emb|CBH14285.1|	T. brucei spp.-specific protein [Trypanosoma brucei gambiense DAL972]	0.59	gi|82013847|sp|Q69566.1|U88_HHV6U	RecName: Full=Uncharacterized protein U88	0.56	UniRef90_C9ZXZ0	T. brucei spp.-specific protein n=1 Tax=Trypanosoma brucei gambiense DAL972 RepID=C9ZXZ0_TRYB9	0.59	_	_	_	_	_	_	_	None	_
isotig08150	27	134	28.12	119.34	0.0063612	0.0448478	-2.03652	down	7.77272	yes	2845	isogroup02816	gi|462411118|gb|EMJ16167.1|	hypothetical protein PRUPE_ppa001734mg [Prunus persica]	0.82	gi|57015403|sp|Q43847.3|SSY2_SOLTU	RecName: Full=Granule-bound starch synthase 2, chloroplastic/amyloplastic; AltName: Full=Granule-bound starch synthase II; Short=GBSS-II; Short=SS II; Flags: Precur	0.89	UniRef90_UPI0001984C32	UPI0001984C32 related cluster n=1 Tax=unknown RepID=UPI0001984C32	0.8	GO:0005982;GO:0009011;GO:0005985;GO:0009250	3694.gw1.XVII.1126.1	hypothetical protein	0.9153	COG0297	_	_	K00703	E2.4.1.21, glgA
isotig08157	16	94	16.99	85.37	0.00379591	0.0327047	-2.2729	down	7.22157	yes	2790	isogroup02823	gi|462417067|gb|EMJ21804.1|	hypothetical protein PRUPE_ppa001402mg [Prunus persica]	0.8	gi|75308792|sp|Q9C5S1.1|MKP1_ARATH	RecName: Full=Protein-tyrosine-phosphatase MKP1; AltName: Full=Mitogen-activated protein kinase phosphatase 1; Short=AtMKP1	0.84	UniRef90_UPI0002C34F23	PREDICTED: protein-tyrosine-phosphatase MKP1-like n=1 Tax=Fragaria vesca subsp. vesca RepID=UPI0002C34F23	0.78	_	3694.fgenesh4_pg.C_LG_VIII000410	hypothetical protein	0.9779	COG2453	KOG1716	_	None	_
isotig08164	20	119	21.6	109.89	0.0024686	0.0248524	-2.29437	down	7.55626	yes	2744	isogroup02830	gi|225441825|ref|XP_002283993.1|	PREDICTED: zinc-metallopeptidase, peroxisomal [Vitis vinifera]	0.85	gi|75097648|sp|O22941.1|PXM16_ARATH	RecName: Full=Zinc-metallopeptidase, peroxisomal; AltName: Full=Peroxisomal M16 protease	0.82	UniRef90_D7THW7	Putative uncharacterized protein n=2 Tax=Vitis vinifera RepID=D7THW7_VITVI	0.85	GO:0046872;GO:0006508;GO:0004222	29760.GSVIVG00025592001	SubName: Full=Chromosome chr8 scaffold_34, whole genome shotgun sequence;	0.8485	COG1025	KOG0959	_	K01408	IDE, ide
isotig08167	10	68	10.88	63.23	0.00266168	0.0262277	-2.47338	down	6.72631	yes	2725	isogroup02833	gi|470137931|ref|XP_004304713.1|	PREDICTED: ABC transporter C family member 12-like [Fragaria vesca subsp. vesca]	0.83	gi|75333513|sp|Q9C8H0.1|AB12C_ARATH	RecName: Full=ABC transporter C family member 12; Short=ABC transporter ABCC.12; Short=AtABCC12; AltName: Full=ATP-energized glutathione S-conjugate pump 13; AltNa	0.77	UniRef90_UPI0002C34324	PREDICTED: ABC transporter C family member 12-like n=1 Tax=Fragaria vesca subsp. vesca RepID=UPI0002C34324	0.83	GO:0032440;GO:0055085;GO:0005524;GO:0006200;GO:0042626;GO:0016021;GO:0055114	29760.GSVIVG00028387001	SubName: Full=Chromosome chr10 scaffold_43, whole genome shotgun sequence;	0.7718	COG1132	KOG0054	_	None	_
isotig08172	48	269	52.41	251.14	0.00200512	0.021457	-2.21561	down	8.74157	yes	2714	isogroup02838	gi|462423971|gb|EMJ28234.1|	hypothetical protein PRUPE_ppa000503mg [Prunus persica]	0.88	gi|302393776|sp|Q9LRZ0.2|TPR2_ARATH	RecName: Full=Topless-related protein 2	0.85	UniRef90_UPI0002C34D48	PREDICTED: topless-related protein 2-like n=1 Tax=Fragaria vesca subsp. vesca RepID=UPI0002C34D48	0.88	_	3702.AT3G16830.1-P	TPR2 (TOPLESS-RELATED 2); TOPLESS-RELATED 2 (TPR2); INVOLVED IN: primary shoot apical merist [...]	0.8895	COG2319	KOG0266	_	None	_
isotig08181	3	140	3.31	132.02	1.15995e-07	1.53877e-05	-5.17633	down	7.5668	yes	2687	isogroup02847	gi|462418935|gb|EMJ23198.1|	hypothetical protein PRUPE_ppa003297mg [Prunus persica]	0.92	gi|108860803|sp|Q5Z9J0.2|MPK12_ORYSJ	RecName: Full=Mitogen-activated protein kinase 12; Short=MAP kinase 12; AltName: Full=Blast- and wound-induced MAP kinase 1; AltName: Full=MAP kinase 1; AltName:	0.89	UniRef90_UPI0002C31DB6	PREDICTED: mitogen-activated protein kinase 12-like n=1 Tax=Fragaria vesca subsp. vesca RepID=UPI0002C31DB6	0.91	GO:0000165;GO:0005524;GO:0009069;GO:0006468;GO:0007178;GO:0004707	29760.GSVIVG00017805001	SubName: Full=Chromosome chr17 scaffold_16, whole genome shotgun sequence;	0.9315	COG0515	KOG0660	_	None	_
isotig08182	9	119	9.95	112.51	3.49293e-05	0.00119073	-3.42671	down	7.42049	yes	2680	isogroup02848	gi|508775007|gb|EOY22263.1|	No lysine kinase 3 isoform 1 [Theobroma cacao]	0.8	gi|75253365|sp|Q65X23.1|WNK2_ORYSJ	RecName: Full=Probable serine/threonine-protein kinase WNK2; Short=OsWNK2; AltName: Full=Protein DISEASE RELATIVE SIGNAL 1; AltName: Full=Protein kinase with no lys	0.88	UniRef90_B9I3F6	Predicted protein n=1 Tax=Populus trichocarpa RepID=B9I3F6_POPTR	0.83	GO:0009055;GO:0020037;GO:0005524;GO:0005506;GO:0009069;GO:0006468;GO:0006118;GO:0055114;GO:0016705;GO:0004674	3694.fgenesh4_pm.C_LG_XII000307	hypothetical protein	0.9585	COG0515	KOG0584	_	None	_
isotig08188	149	1602	166.69	1532.36	1.08312e-05	0.000495172	-3.159	down	11.1842	yes	2649	isogroup02854	gi|470129587|ref|XP_004300691.1|	PREDICTED: uncharacterized protein LOC101302269 [Fragaria vesca subsp. vesca]	0.84	gi|29839687|sp|Q9SZ67.1|WRK19_ARATH	RecName: Full=Probable WRKY transcription factor 19; AltName: Full=WRKY DNA-binding protein 19	0.68	UniRef90_UPI0002C33F8C	PREDICTED: uncharacterized protein LOC101302269 n=1 Tax=Fragaria vesca subsp. vesca RepID=UPI0002C33F8C	0.84	_	3694.estExt_Genewise1_v1.C_LG_III1454	hypothetical protein	0.7975	_	_	NOG251281	None	_
isotig08195	3	43	3.41	41.84	0.000343491	0.00612931	-3.47963	down	5.96172	yes	2604	isogroup02861	_	_	_	_	_	_	_	_	_	_	_	_	_	_	_	_	None	_
isotig08202	8	56	9.16	54.85	0.00357514	0.030986	-2.50845	down	6.44341	yes	2587	isogroup02868	gi|462400617|gb|EMJ06174.1|	hypothetical protein PRUPE_ppa002796mg [Prunus persica]	0.87	gi|338819814|sp|Q9FYC8.2|Y3482_ARATH	RecName: Full=BTB/POZ domain-containing protein At3g44820	0.71	UniRef90_UPI0002C37620	PREDICTED: BTB/POZ domain-containing protein At3g44820-like n=1 Tax=Fragaria vesca subsp. vesca RepID=UPI0002C37620	0.84	_	29760.GSVIVG00022105001	SubName: Full=Chromosome chr6 scaffold_25, whole genome shotgun sequence;	0.8397	_	_	NOG228574	None	_
isotig08205	87	406	100.32	400.29	0.00515891	0.0404046	-1.95406	down	9.38359	yes	2570	isogroup02871	_	_	_	_	_	_	_	_	_	_	_	_	_	_	_	_	None	_
isotig08206	11	93	12.74	92.12	0.000533418	0.00838193	-2.78894	down	7.13213	yes	2558	isogroup02872	gi|224075499|ref|XP_002304655.1|	predicted protein [Populus predicted protein [Populus trichocarpa]	0.84	_	_	_	UniRef90_B9GZA8	Predicted protein n=1 Tax=Populus trichocarpa RepID=B9GZA8_POPTR	0.84	_	_	_	_	_	_	_	None	_
isotig08217	9	193	10.67	195.69	7.62633e-07	6.51762e-05	-4.12309	down	8.06692	yes	2499	isogroup02883	gi|356569418|ref|XP_003552898.1|	PREDICTED: uncharacterized protein LOC100781683 [Glycine max]	0.69	_	_	_	UniRef90_I1MZK9	Uncharacterized protein n=1 Tax=Glycine max RepID=I1MZK9_SOYBN	0.69	_	3694.gw1.8081.4.1	annotation not avaliable	0.7569	_	_	NOG243983	None	_
isotig08220	15	194	17.83	197.18	1.76766e-05	0.000716479	-3.40784	down	8.12274	yes	2493	isogroup02886	gi|462417319|gb|EMJ22056.1|	hypothetical protein PRUPE_ppa020851mg [Prunus persica]	0.58	_	_	_	UniRef90_D7U2L4	Putative uncharacterized protein n=2 Tax=Vitis vinifera RepID=D7U2L4_VITVI	0.53	_	_	_	_	_	_	_	None	_
isotig08224	52	239	62.14	244.19	0.0065046	0.0456134	-1.93025	down	8.62567	yes	2480	isogroup02890	gi|502149470|ref|XP_004507540.1|	PREDICTED: mitogen-activated protein kinase kinase 4-like [Cicer arietinum]	0.83	gi|75318633|sp|O80397.1|M2K4_ARATH	RecName: Full=Mitogen-activated protein kinase kinase 4; Short=AtMKK4; Short=MAP kinase kinase 4	0.83	UniRef90_Q93WR8	MEK map kinase kinsae n=2 Tax=Medicago RepID=Q93WR8_MEDSV	0.77	GO:0009738;GO:0043069;GO:2000037;GO:0005737;GO:0010227;GO:0010310;GO:0030968;GO:0006612;GO:0006468;GO:0009867;GO:0004708;GO:0009697;GO:0031348;GO:0010229;GO:0005524;GO:0006355;GO:0042742;GO:0006944;GO:0010363;GO:0043900;GO:0009595;GO:0010200;GO:0050832;GO:0000165;GO:0005634;GO:0009862;GO:0009409;GO:0009069;GO:0002679;GO:0035304;GO:0004674;GO:2000038	3702.AT1G51660.1-P	ATMKK4 (ARABIDOPSIS THALIANA MITOGEN-ACTIVATED PROTEIN KINASE KINASE 4); MAP kinase kinase/ [...]	0.9	COG0515	KOG0581	_	K13413	MKK4_5P
isotig08228	19	128	22.77	131.15	0.00121915	0.0151049	-2.47247	down	7.63287	yes	2473	isogroup02894	gi|462422399|gb|EMJ26662.1|	hypothetical protein PRUPE_ppa000241mg [Prunus persica]	0.86	gi|75017806|sp|Q8T2I8.1|SEPA_DICDI	RecName: Full=Serine/threonine-protein kinase sepA; AltName: Full=Septase A	0.78	UniRef90_B9S4I8	Cell division control protein 15 , cdc15, putative n=1 Tax=Ricinus communis RepID=B9S4I8_RICCO	0.84	GO:0004709;GO:0005524;GO:0051301;GO:0009069;GO:0007178;GO:0000186	39947.LOC_Os04g56530.1	STE_MEKK_ste11_MAP3K.1 - STE kinases include homologs to sterile 7, sterile 11 and sterile 2 [...]	0.9691	COG0515	_	_	None	_
isotig08230	9	80	10.84	82.4	0.000605395	0.0092348	-2.85543	down	6.90863	yes	2460	isogroup02896	gi|462410492|gb|EMJ15826.1|	hypothetical protein PRUPE_ppa002928mg [Prunus persica]	0.77	gi|75156737|sp|Q8LLE5.1|FPP_SOLLC	RecName: Full=Filament-like plant protein; Short=LeFPP	0.63	UniRef90_UPI0002C31F9A	PREDICTED: filament-like plant protein-like n=1 Tax=Fragaria vesca subsp. vesca RepID=UPI0002C31F9A	0.74	_	_	_	_	_	_	_	None	_
isotig08235	31	440	37.33	453.02	2.51852e-06	0.000160572	-3.55199	down	9.28792	yes	2461	isogroup02901	_	_	_	_	_	_	_	_	_	_	_	_	_	_	_	_	None	_
isotig08267	133	626	166.03	668.15	0.00438008	0.0358522	-1.96736	down	10.0047	yes	2374	isogroup02933	gi|470110460|ref|XP_004291501.1|	PREDICTED: uncharacterized protein LOC101299927 [Fragaria vesca subsp. vesca]	0.61	_	_	_	UniRef90_UPI0002C2EE23	PREDICTED: uncharacterized protein LOC101299927 n=1 Tax=Fragaria vesca subsp. vesca RepID=UPI0002C2EE23	0.61	_	_	_	_	_	_	_	None	_
isotig08293	23	112	29.48	122.75	0.00713522	0.0493028	-2.00759	down	7.5208	yes	2312	isogroup02959	gi|508721808|gb|EOY13705.1|	Nine-cis-epoxycarotenoid dioxygenase 3 [Theobroma cacao]	0.9	gi|75185609|sp|Q9M6E8.1|NCED1_PHAVU	RecName: Full=9-cis-epoxycarotenoid dioxygenase NCED1, chloroplastic; AltName: Full=PvNCED1; Flags: Precursor	0.86	UniRef90_B9N649	Predicted protein n=2 Tax=Populus trichocarpa RepID=B9N649_POPTR	0.87	GO:0009535;GO:0009414;GO:0045549;GO:0042538;GO:0009570	3694.eugene3.00110845	9-cis-epoxycarotenoid dioxygenase (EC:1.13.11.51)	0.8761	COG3670	KOG1285	_	K09840	NCED
isotig08295	216	958	276.75	1049.47	0.00588792	0.0433508	-1.88235	down	10.6356	yes	2313	isogroup02961	gi|508780946|gb|EOY28202.1|	F-box family protein, putative [Theobroma cacao]	0.73	gi|55583985|sp|Q9FZA4.1|DOF14_ARATH	RecName: Full=Dof zinc finger protein DOF1.4; Short=AtDOF1.4	0.63	UniRef90_UPI0001983F8C	UPI0001983F8C related cluster n=1 Tax=unknown RepID=UPI0001983F8C	0.73	_	29760.GSVIVG00003072001	SubName: Full=Chromosome chr10 scaffold_138, whole genome shotgun sequence;	0.7542	_	_	NOG286915	None	_
isotig08296	7	85	8.98	93.24	0.000133085	0.00305991	-3.29507	down	6.95027	yes	2310	isogroup02962	gi|470114232|ref|XP_004293320.1|	PREDICTED: malonyl-CoA decarboxylase, mitochondrial-like [Fragaria vesca subsp. vesca]	0.85	gi|8928067|sp|O95822.3|DCMC_HUMAN	RecName: Full=Malonyl-CoA decarboxylase, mitochondrial; Short=MCD; Flags: Precursor	0.63	UniRef90_UPI0002C2FF08	PREDICTED: malonyl-CoA decarboxylase, mitochondrial-like n=1 Tax=Fragaria vesca subsp. vesca RepID=UPI0002C2FF08	0.85	GO:0009817;GO:0032491;GO:0005524;GO:0050080;GO:0035556;GO:0008654;GO:0019482;GO:0010200;GO:0016780;GO:0006633;GO:0005886;GO:0019199;GO:0016998;GO:0006468;GO:0009069;GO:0004674	29760.GSVIVG00006890001	SubName: Full=Chromosome chr10 scaffold_179, whole genome shotgun sequence;	0.9061	COG1593	KOG3018	_	K01578	E4.1.1.9, MLYCD
isotig08308	83	588	108.07	654.61	0.000307106	0.00558999	-2.55582	down	9.81307	yes	2276	isogroup02974	gi|224138222|ref|XP_002322760.1|	predicted protein [Populus predicted protein [Populus trichocarpa]	0.78	_	_	_	UniRef90_B9IIG4	Predicted protein n=1 Tax=Populus trichocarpa RepID=B9IIG4_POPTR	0.78	_	3694.estExt_Genewise1_v1.C_LG_XVI2043	hypothetical protein	0.7803	_	_	NOG277683	None	_
isotig08310	9	55	11.77	61.5	0.00620187	0.0438031	-2.31709	down	6.44666	yes	2266	isogroup02976	gi|225429772|ref|XP_002282619.1|	PREDICTED: plasma membrane ATPase 4 isoform 1 [Vitis vinifera]	0.95	gi|416664|sp|Q03194.1|PMA4_NICPL	RecName: Full=Plasma membrane ATPase 4; AltName: Full=Proton pump 4	0.95	UniRef90_I6QYW4	Plasma membrane H+-ATPase n=11 Tax=rosids RepID=I6QYW4_MALXI	0.95	GO:0006754;GO:0046872;GO:0005524;GO:0019829;GO:0006200;GO:0016021;GO:0006812;GO:0005886	29760.GSVIVG00032330001	SubName: Full=Chromosome chr4 scaffold_6, whole genome shotgun sequence;	0.9563	COG0474	KOG0205	_	K01535	E3.6.3.6
isotig08313	3	104	3.96	117.43	1.37939e-06	0.000100432	-4.74846	down	7.15458	yes	2244	isogroup02979	gi|462405025|gb|EMJ10489.1|	hypothetical protein PRUPE_ppa007712mg [Prunus persica]	0.71	gi|75158974|sp|Q8RY59.1|RCD1_ARATH	RecName: Full=Inactive poly [ADP-ribose]	0.59	UniRef90_UPI0002B4563D	UPI0002B4563D related cluster n=2 Tax=unknown RepID=UPI0002B4563D	0.71	_	3694.gw1.XII.81.1	hypothetical protein	0.7544	_	_	NOG246754	None	_
isotig08320	12	117	15.9	132.53	0.000163286	0.00357317	-2.99618	down	7.43709	yes	2237	isogroup02986	_	_	_	_	_	_	_	_	_	_	_	_	_	_	_	_	None	_
isotig08339	26	173	34.88	198.44	0.00103452	0.0132921	-2.45838	down	8.06746	yes	2209	isogroup03005	gi|225458477|ref|XP_002284082.1|	PREDICTED: uncharacterized protein LOC100259174 isoform 1 [Vitis vinifera]	0.86	_	_	_	UniRef90_F6H1F2	Putative uncharacterized protein n=1 Tax=Vitis vinifera RepID=F6H1F2_VITVI	0.86	GO:0008152;GO:0003824;GO:0030170;GO:0005886	29760.GSVIVG00014738001	SubName: Full=Chromosome chr18 scaffold_1, whole genome shotgun sequence;	0.8629	COG0520	KOG2142	_	None	_
isotig08387	5	67	6.95	79.59	0.000206665	0.00423197	-3.42042	down	6.59947	yes	2133	isogroup03053	gi|508783704|gb|EOY30960.1|	RNA binding protein, putative isoform 1 [Theobroma cacao]	0.66	_	_	_	UniRef90_F6H3T9	Putative uncharacterized protein n=2 Tax=Vitis vinifera RepID=F6H3T9_VITVI	0.59	_	29760.GSVIVG00016842001	SubName: Full=Chromosome chr11 scaffold_13, whole genome shotgun sequence;	0.8731	_	_	NOG270081	None	_
isotig08394	13	219	18.12	261.01	3.04881e-06	0.000189267	-3.78562	down	8.26835	yes	2126	isogroup03060	gi|462407029|gb|EMJ12493.1|	hypothetical protein PRUPE_ppa001978mg [Prunus persica]	0.83	gi|172046067|sp|Q0WVN5.2|CSLG3_ARATH	RecName: Full=Cellulose synthase-like protein G3; Short=AtCslG3	0.73	UniRef90_UPI0002C31E47	PREDICTED: cellulose synthase-like protein G3-like n=1 Tax=Fragaria vesca subsp. vesca RepID=UPI0002C31E47	0.81	_	29760.GSVIVG00006720001	SubName: Full=Chromosome chr2 scaffold_176, whole genome shotgun sequence;	0.804	COG1215	_	_	None	_
isotig08405	19	143	26.66	171.56	0.000571329	0.00883367	-2.63202	down	7.76914	yes	2112	isogroup03071	gi|449532186|ref|XP_004173063.1|	PREDICTED: phytochrome A-associated F-box protein-like [Cucumis sativus]	0.79	gi|68052208|sp|Q8LEA8.2|EID1_ARATH	RecName: Full=Phytochrome A-associated F-box protein; AltName: Full=Empfindlicher im dunkelroten Licht protein 1	0.9	UniRef90_UPI0002B46DDA	UPI0002B46DDA related cluster n=1 Tax=unknown RepID=UPI0002B46DDA	0.79	GO:0005634;GO:0009585;GO:0000166;GO:0048366;GO:0010099;GO:0048573;GO:0003676	29760.GSVIVG00027993001	SubName: Full=Chromosome chr7 scaffold_42, whole genome shotgun sequence;	0.8736	_	_	NOG250675	None	_
isotig08440	91	871	129.72	1061.56	3.12747e-05	0.00109461	-2.99005	down	10.3238	yes	2079	isogroup03106	_	_	_	_	_	_	_	_	_	_	_	_	_	_	_	_	None	_
isotig08441	3	176	4.29	215.23	1.59371e-08	3.54676e-06	-5.50591	down	7.88676	yes	2072	isogroup03107	gi|462399513|gb|EMJ05181.1|	hypothetical protein PRUPE_ppa000212mg [Prunus persica]	0.95	gi|75326885|sp|Q7PC87.1|AB34G_ARATH	RecName: Full=ABC transporter G family member 34; Short=ABC transporter ABCG.34; Short=AtABCG34; AltName: Full=Pleiotropic drug resistance protein 6	0.87	UniRef90_F6HKJ0	Putative uncharacterized protein n=2 Tax=Vitis vinifera RepID=F6HKJ0_VITVI	0.95	_	3694.eugene3.00280312	hypothetical protein	0.9439	COG0842;COG1131	_	_	None	_
isotig08445	8	53	11.5	65.13	0.0045097	0.0366901	-2.42941	down	6.37624	yes	2062	isogroup03111	gi|508778680|gb|EOY25936.1|	Leucine-rich repeat family protein isoform 1 [Theobroma cacao]	0.91	_	_	_	UniRef90_UPI0002C32C82	PREDICTED: F-box/LRR-repeat protein 14-like n=1 Tax=Fragaria vesca subsp. vesca RepID=UPI0002C32C82	0.89	_	29760.GSVIVG00003249001	SubName: Full=Chromosome undetermined scaffold_141, whole genome shotgun sequence;	0.8969	COG4886	KOG1947	_	None	_
isotig08451	23	116	33.09	142.68	0.00569548	0.0430354	-2.0581	down	7.56148	yes	2060	isogroup03117	gi|449444691|ref|XP_004140107.1|	PREDICTED: uncharacterized protein LOC101205574 [Cucumis sativus]	0.89	gi|74865845|sp|Q8MP30.1|Y7791_DICDI	RecName: Full=Uncharacterized histidine-rich protein DDB_G0274557; Flags: Precursor	0.59	UniRef90_UPI0002B4A935	UPI0002B4A935 related cluster n=1 Tax=unknown RepID=UPI0002B4A935	0.89	GO:0005739;GO:0009706	3694.estExt_Genewise1_v1.C_LG_III1447	hypothetical protein	0.9032	_	_	NOG220082	None	_
isotig08459	5	52	7.23	64.27	0.00100214	0.0131457	-3.05645	down	6.27081	yes	2050	isogroup03125	gi|462418530|gb|EMJ22793.1|	hypothetical protein PRUPE_ppa000694mg [Prunus persica]	0.92	gi|45476775|sp|O95373.1|IPO7_HUMAN	RecName: Full=Importin-7; Short=Imp7; AltName: Full=Ran-binding protein 7; Short=RanBP7	0.57	UniRef90_B9SP38	Importin-7, putative n=3 Tax=rosids RepID=B9SP38_RICCO	0.92	GO:0005643;GO:0008565;GO:0006606	3694.estExt_Genewise1_v1.C_LG_XIV3194	SubName: Full=Putative uncharacterized protein;	0.9137	COG5656	KOG1991	_	None	_
isotig08462	20	144	28.86	177.64	0.00070684	0.0103825	-2.5689	down	7.78788	yes	2054	isogroup03128	gi|449445043|ref|XP_004140283.1|	PREDICTED: chromodomain-helicase-DNA-binding protein 2-like [Cucumis sativus]	0.95	_	_	_	UniRef90_UPI0002B4D47F	UPI0002B4D47F related cluster n=2 Tax=unknown RepID=UPI0002B4D47F	0.95	GO:0005634;GO:0003677;GO:0005524;GO:0004386	_	_	_	_	_	_	K11367	CHD1
isotig08482	14	86	20.44	107.35	0.00355584	0.030986	-2.33473	down	7.08396	yes	2030	isogroup03148	gi|449440592|ref|XP_004138068.1|	PREDICTED: elongator complex protein 3-like [Cucumis sativus]	0.96	gi|75305923|sp|Q93ZR1.1|ELP3_ARATH	RecName: Full=Elongator complex protein 3; Short=AtELP3; AltName: Full=Elongator component 3; AltName: Full=Protein ELONGATA 3; AltName: Full=Protein ENHANCER-OF-AS	0.95	UniRef90_Q93ZR1	Elongator complex protein 3 n=9 Tax=Magnoliophyta RepID=ELP3_ARATH	0.95	GO:0035265;GO:0004402;GO:0042967;GO:0016573;GO:0051536;GO:0008283;GO:0009294;GO:0000123	3694.fgenesh4_pg.C_LG_XV000646	histone acetyltransferase	0.9655	COG1243	KOG2535	_	K07739	ELP3, KAT9
isotig08496	2	84	2.96	106.16	7.1557e-07	6.29862e-05	-4.97632	down	6.84223	yes	2005	isogroup03162	gi|508718003|gb|EOY09900.1|	Uncharacterized protein isoform 1 [Theobroma cacao]	0.79	_	_	_	UniRef90_UPI0002B4B3A1	UPI0002B4B3A1 related cluster n=3 Tax=unknown RepID=UPI0002B4B3A1	0.83	_	29760.GSVIVG00035311001	SubName: Full=Chromosome undetermined scaffold_77, whole genome shotgun sequence;	0.8293	_	_	NOG220826	None	_
isotig08498	9	54	13.26	68.01	0.00694389	0.04815	-2.29075	down	6.42466	yes	2012	isogroup03164	gi|502119002|ref|XP_004496472.1|	PREDICTED: trihelix transcription factor GT-2-like [Cicer arietinum]	0.68	gi|75281803|sp|Q39117.1|TGT2_ARATH	RecName: Full=Trihelix transcription factor GT-2; AltName: Full=Trihelix DNA-binding protein GT-2	0.88	UniRef90_B9H7S1	Predicted protein n=1 Tax=Populus trichocarpa RepID=B9H7S1_POPTR	0.71	_	_	_	_	_	_	_	None	_
isotig08500	11	239	16.14	299.8	3.70961e-07	3.73973e-05	-4.14807	down	8.37235	yes	2020	isogroup03166	gi|356550076|ref|XP_003543416.1|	PREDICTED: BEL1-like homeodomain protein 1-like [Glycine max]	0.7	gi|75313495|sp|Q9SJ56.1|BLH1_ARATH	RecName: Full=BEL1-like homeodomain protein 1; Short=BEL1-like protein 1; AltName: Full=Protein EMBRYO SAC DEVELOPMENT ARREST 29	0.71	UniRef90_I1M493	Uncharacterized protein n=1 Tax=Glycine max RepID=I1M493_SOYBN	0.7	_	3694.gw1.I.612.1	hypothetical protein	0.8273	_	KOG0773	_	None	_
isotig08505	7	90	10.33	113.57	9.30196e-05	0.00236969	-3.37727	down	7.02488	yes	2008	isogroup03171	gi|449436365|ref|XP_004135963.1|	PREDICTED: uncharacterized protein LOC101214376 [Cucumis sativus]	0.71	gi|81873474|sp|Q80YR4.1|ZN598_MOUSE	RecName: Full=Zinc finger protein 598	0.54	UniRef90_UPI00023B20B2	UPI00023B20B2 related cluster n=1 Tax=unknown RepID=UPI00023B20B2	0.73	_	_	_	_	_	_	_	None	_
isotig08528	6	42	9	53.86	0.00613111	0.0435392	-2.49757	down	6.03359	yes	1976	isogroup03194	gi|255569126|ref|XP_002525532.1|	conserved hypothetical protein [Ricinus communis]	0.82	gi|143018392|sp|Q9HCG7.2|GBA2_HUMAN	RecName: Full=Non-lysosomal glucosylceramidase; Short=NLGase; AltName: Full=Beta-glucocerebrosidase 2; Short=Beta-glucosidase 2; AltName: Full=Glucosylceramidase 2	0.66	UniRef90_B9SHR3	Non-lysosomal glucosylceramidase n=1 Tax=Ricinus communis RepID=B9SHR3_RICCO	0.82	GO:0005975;GO:0016021;GO:0006680;GO:0004348;GO:0005886;GO:0005773	29760.GSVIVG00021808001	SubName: Full=Chromosome chr18 scaffold_24, whole genome shotgun sequence;	0.8258	COG4354	KOG2119	_	None	_
isotig08529	4	88	6	112.84	1.21556e-05	0.000534981	-4.11871	down	6.94286	yes	1976	isogroup03195	_	_	_	_	_	_	_	_	_	_	_	_	_	_	_	_	None	_
isotig08534	10	73	15.06	93.99	0.00164946	0.0188157	-2.57535	down	6.81332	yes	1968	isogroup03200	gi|462409824|gb|EMJ15158.1|	hypothetical protein PRUPE_ppa004941mg [Prunus persica]	0.61	_	_	_	UniRef90_UPI0002B4C6F8	UPI0002B4C6F8 related cluster n=1 Tax=unknown RepID=UPI0002B4C6F8	0.84	_	_	_	_	_	_	_	None	_
isotig08542	6	43	9.06	55.5	0.00613111	0.0435392	-2.5313	down	6.06245	yes	1963	isogroup03208	_	_	_	_	_	_	_	_	_	_	_	_	_	_	_	_	None	_
isotig08545	25	131	37.72	169.01	0.00489143	0.0384886	-2.11399	down	7.72564	yes	1964	isogroup03211	gi|462396589|gb|EMJ02388.1|	hypothetical protein PRUPE_ppa002942mg [Prunus persica]	0.92	gi|74761533|sp|Q9H8M7.1|F188A_HUMAN	RecName: Full=Protein FAM188A; AltName: Full=Dermal papilla-derived protein 5; AltName: Full=Protein CARP F188A_MACFA RecName: Full=Protein	0.62	UniRef90_D7SRB3	Putative uncharacterized protein n=1 Tax=Vitis vinifera RepID=D7SRB3_VITVI	0.89	GO:0005509	3694.gw1.V.288.1	hypothetical protein	0.8896	_	KOG2871	_	None	_
isotig08555	21	194	31.82	251.31	0.000115063	0.00275289	-2.92857	down	8.16998	yes	1956	isogroup03221	gi|462415765|gb|EMJ20502.1|	hypothetical protein PRUPE_ppa018910mg [Prunus persica]	0.81	_	_	_	UniRef90_UPI0002C2E179	PREDICTED: U-box domain-containing protein 43-like n=1 Tax=Fragaria vesca subsp. vesca RepID=UPI0002C2E179	0.81	_	29760.GSVIVG00037213001	SubName: Full=Chromosome chr16 scaffold_86, whole genome shotgun sequence;	0.7822	_	KOG0167	_	None	_
isotig08558	14	83	21.3	107.96	0.00448249	0.0365636	-2.28367	down	7.04139	yes	1948	isogroup03224	gi|462395689|gb|EMJ01488.1|	hypothetical protein PRUPE_ppa004348mg [Prunus persica]	0.92	gi|21264400|sp|Q00218.2|AROG_ARATH	RecName: Full=Phospho-2-dehydro-3-deoxyheptonate aldolase 2, chloroplastic; AltName: Full=3-deoxy-D-arabino-heptulosonate 7-phosphate synthase 2; AltName: Full=DAHP	0.93	UniRef90_UPI0002B44BFA	UPI0002B44BFA related cluster n=1 Tax=unknown RepID=UPI0002B44BFA	0.93	GO:0009094;GO:0009423;GO:0006571;GO:0003849;GO:0000162;GO:0009534;GO:0016829;GO:0005515	3702.AT4G33510.1-P	DHS2 (3-deoxy-d-arabino-heptulosonate 7-phosphate synthase); 3-deoxy-7-phosphoheptulonate sy [...]	0.9508	COG3200	_	_	K01626	E2.5.1.54, aroF, aroG, aroH
isotig08567	1	17	1.54	22.33	0.00547934	0.0416155	-3.5497	down	4.63083	yes	1929	isogroup03233	gi|255537059|ref|XP_002509596.1|	Amine oxidase [copper-containing]	0.77	gi|75299757|sp|Q8H1H9.1|AMO_ARATH	RecName: Full=Primary amine oxidase; AltName: Full=Amine oxidase [copper-containing]	0.63	UniRef90_B9RBR2	Amine oxidase n=2 Tax=Malpighiales RepID=B9RBR2_RICCO	0.77	GO:0046872;GO:0008152;GO:0016491	3694.estExt_Genewise1_v1.C_1270098	hypothetical protein	0.7874	COG3733	KOG1186	_	None	_
isotig08586	1	24	1.54	31.66	0.00102803	0.0132232	-4.04053	down	5.09357	yes	1921	isogroup03252	gi|118486534|gb|ABK95106.1|	unknown [Populus trichocarpa]	0.9	gi|2497486|sp|O04905.1|KCY_ARATH	RecName: Full=UMP-CMP kinase; AltName: Full=Deoxycytidylate kinase; Short=CK; Short=dCMP kinase; AltName: Full=Uridine monophosphate/cytidine monophosphate kinase; Sh	0.9	UniRef90_J3MN46	Uncharacterized protein n=1 Tax=Oryza brachyantha RepID=J3MN46_ORYBR	0.85	GO:0005634;GO:0005524;GO:0046939;GO:0006206;GO:0004127;GO:0046899	_	_	_	_	_	_	K13800	CMPK1, UMPK
isotig08594	114	559	175.87	737.33	0.00345884	0.0306284	-2.02611	down	9.82985	yes	1921	isogroup03260	gi|356523838|ref|XP_003530541.1|	PREDICTED: serine/threonine-protein kinase HT1-like [Glycine max]	0.93	gi|97052021|sp|Q2MHE4.1|HT1_ARATH	RecName: Full=Serine/threonine-protein kinase HT1; AltName: Full=High leaf temperature protein 1	0.7	UniRef90_I1KPP1	Uncharacterized protein n=4 Tax=Papilionoideae RepID=I1KPP1_SOYBN	0.93	GO:0004674;GO:0005524;GO:0009069;GO:0006468	3694.fgenesh4_pm.C_scaffold_147000033	SubName: Full=Putative uncharacterized protein;	0.906	COG0515	KOG0192	_	None	_
isotig08619	22	193	34.3	257.25	0.000155983	0.0034583	-2.85471	down	8.17117	yes	1901	isogroup03285	gi|508773892|gb|EOY21148.1|	Poly(A) polymerase 1 isoform 1 [Theobroma cacao]	0.96	gi|74852689|sp|Q54J73.1|PAP_DICDI	RecName: Full=Poly(A) polymerase; Short=PAP; AltName: Full=Polynucleotide adenylyltransferase	0.71	UniRef90_B9SFV5	Poly(A) polymerase alpha, putative n=1 Tax=Ricinus communis RepID=B9SFV5_RICCO	0.94	GO:0005634;GO:0004652;GO:0003723;GO:0043631	3694.gw1.XV.841.1	hypothetical protein	0.9378	COG5186	KOG2245	_	K14376	PAP
isotig08631	9	72	14.19	97.04	0.0011681	0.0146065	-2.70397	down	6.77643	yes	1880	isogroup03297	gi|462422375|gb|EMJ26638.1|	hypothetical protein PRUPE_ppa000420mg [Prunus persica]	0.9	gi|12229653|sp|Q9LI83.1|ALA10_ARATH	RecName: Full=Phospholipid-transporting ATPase 10; Short=AtALA10; AltName: Full=Aminophospholipid flippase 10	0.86	UniRef90_UPI0002C331AA	PREDICTED: putative phospholipid-transporting ATPase 9-like n=1 Tax=Fragaria vesca subsp. vesca RepID=UPI0002C331AA	0.9	GO:0000287;GO:0005524;GO:0019829;GO:0015917;GO:0016021;GO:0006812;GO:0004012	_	_	_	_	_	_	K01530	E3.6.3.1
isotig08634	2	43	3.16	58.05	0.000112765	0.00270888	-4.01471	down	5.92662	yes	1877	isogroup03300	gi|462395854|gb|EMJ01653.1|	hypothetical protein PRUPE_ppa008958mg [Prunus persica]	0.75	_	_	_	UniRef90_B9H8A3	Predicted protein n=2 Tax=Populus trichocarpa RepID=B9H8A3_POPTR	0.69	_	_	_	_	_	_	_	None	_
isotig08636	1	24	1.58	32.35	0.00102803	0.0132232	-4.04053	down	5.09357	yes	1880	isogroup03302	gi|470131410|ref|XP_004301588.1|	PREDICTED: probable leucine-rich repeat receptor-like protein kinase At5g49770-like [Fragaria vesca subsp. vesca]	0.62	gi|75335456|sp|Q9LT96.1|Y5977_ARATH	RecName: Full=Probable leucine-rich repeat receptor-like protein kinase At5g49770; Flags: Precursor	0.52	UniRef90_UPI0002C375DB	PREDICTED: probable leucine-rich repeat receptor-like protein kinase At5g49770-like n=1 Tax=Fragaria vesca subsp. vesca RepID=UPI0002C375DB	0.62	GO:0008152;GO:0016301;GO:0009987	_	_	_	_	_	_	None	_
isotig08669	24	137	38.55	188.15	0.00313983	0.0280988	-2.23682	down	7.76813	yes	1845	isogroup03335	gi|462419771|gb|EMJ24034.1|	hypothetical protein PRUPE_ppa005114mg [Prunus persica]	0.91	_	_	_	UniRef90_UPI0002C3180F	PREDICTED: uncharacterized protein LOC101310663 n=1 Tax=Fragaria vesca subsp. vesca RepID=UPI0002C3180F	0.89	GO:0016021	3694.fgenesh4_pm.C_LG_VI000745	hypothetical protein	0.8789	_	_	NOG119684	None	_
isotig08670	3	26	4.82	35.75	0.00585897	0.0431646	-2.75975	down	5.31361	yes	1843	isogroup03336	gi|359496346|ref|XP_003635214.1|	PREDICTED: lysine histidine transporter-like 8-like [Vitis vinifera]	0.79	gi|75266609|sp|Q9SX98.1|LHTL8_ARATH	RecName: Full=Lysine histidine transporter-like 8; AltName: Full=Amino acid transporter-like protein 1	0.67	UniRef90_F6I2D7	Putative uncharacterized protein n=1 Tax=Vitis vinifera RepID=F6I2D7_VITVI	0.79	GO:0016021	29760.GSVIVG00010114001	SubName: Full=Chromosome undetermined scaffold_1894, whole genome shotgun sequence;	0.815	_	KOG1303	_	None	_
isotig08692	2	29	3.24	40.18	0.00114105	0.0144072	-3.45082	down	5.40193	yes	1829	isogroup03358	gi|508782091|gb|EOY29347.1|	CBL-interacting protein kinase 25 [Theobroma cacao]	0.88	gi|75323402|sp|Q6ERS4.1|CIPKG_ORYSJ	RecName: Full=CBL-interacting protein kinase 16; AltName: Full=OsCIPK16	0.74	UniRef90_F1BX08	CBL-interacting protein kinase n=30 Tax=Gossypium RepID=F1BX08_GOSRA	0.85	GO:0004674;GO:0007165;GO:0005524;GO:0009069;GO:0006468	3694.estExt_Genewise1_v1.C_LG_VI2708	SubName: Full=CBL-interacting protein kinase 6;	0.8535	COG0515	KOG0583	_	None	_
isotig08695	4	47	6.49	65.22	0.0010052	0.0131457	-3.21775	down	6.11081	yes	1826	isogroup03361	gi|462407367|gb|EMJ12701.1|	hypothetical protein PRUPE_ppa007911mg [Prunus persica]	0.91	gi|122140075|sp|Q3SWX0.1|NIPA2_BOVIN	RecName: Full=Magnesium transporter NIPA2; AltName: Full=Non-imprinted in Prader-Willi/Angelman syndrome region protein 2 homolog	0.67	UniRef90_D7T142	Putative uncharacterized protein n=1 Tax=Vitis vinifera RepID=D7T142_VITVI	0.89	GO:0015693;GO:0016020;GO:0015095	29760.GSVIVG00022247001	SubName: Full=Chromosome chr6 scaffold_25, whole genome shotgun sequence;	0.896	_	KOG2922	_	None	_
isotig08697	7	175	11.36	242.84	4.87563e-07	4.60615e-05	-4.33451	down	7.91607	yes	1826	isogroup03363	_	_	_	_	_	_	_	_	_	_	_	_	_	_	_	_	None	_
isotig08698	21	133	34.16	184.96	0.00152866	0.0176252	-2.38487	down	7.70127	yes	1822	isogroup03364	gi|462423576|gb|EMJ27839.1|	hypothetical protein PRUPE_ppa022195mg [Prunus persica]	0.69	gi|17433041|sp|Q9C9F4.1|COLX_ARATH	RecName: Full=Putative zinc finger protein At1g68190	0.7	UniRef90_B9HJ67	Predicted protein n=1 Tax=Populus trichocarpa RepID=B9HJ67_POPTR	0.65	_	3694.eugene3.00081165	hypothetical protein	0.8068	_	KOG1601	_	None	_
isotig08704	17	888	27.42	1224.85	6.10251e-11	3.42757e-08	-5.42271	down	10.2146	yes	1837	isogroup03370	gi|462400856|gb|EMJ06413.1|	hypothetical protein PRUPE_ppa005902mg [Prunus persica]	0.88	gi|75335725|sp|Q9LZW4.1|CIPKE_ARATH	RecName: Full=CBL-interacting serine/threonine-protein kinase 14; AltName: Full=SNF1-related kinase 3.15; AltName: Full=SOS2-like protein kinase PKS24; AltName: Fu	0.79	UniRef90_UPI0002C3685F	PREDICTED: CBL-interacting serine/threonine-protein kinase 14-like n=1 Tax=Fragaria vesca subsp. vesca RepID=UPI0002C3685F	0.88	GO:0004674;GO:0007165;GO:0005524;GO:0009069;GO:0006468;GO:0005773	3694.eugene3.00161287	SubName: Full=CBL-interacting protein kinase 21;	0.8384	COG0515	KOG0583	_	None	_
isotig08711	3	27	4.91	37.78	0.00472911	0.0375369	-2.81364	down	5.36118	yes	1811	isogroup03377	gi|225463358|ref|XP_002271185.1|	PREDICTED: ABC transporter B family member 9-like [Vitis vinifera]	0.72	gi|75333860|sp|Q9FHF1.1|AB7B_ARATH	RecName: Full=ABC transporter B family member 7; Short=ABC transporter ABCB.7; Short=AtABCB7; AltName: Full=Multidrug resistance protein 7; AltName: Full=P-glycopro	0.66	UniRef90_F6HMG0	Putative uncharacterized protein n=2 Tax=Vitis vinifera RepID=F6HMG0_VITVI	0.72	GO:0006810;GO:0000166;GO:0042626;GO:0009987	_	_	_	_	_	_	K05658	ABCB1
isotig08739	11	74	18.16	104.46	0.00225458	0.0233745	-2.46032	down	6.8493	yes	1795	isogroup03405	gi|470124213|ref|XP_004298111.1|	PREDICTED: salutaridinol 7-O-acetyltransferase-like [Fragaria vesca subsp. vesca]	0.57	gi|50401646|sp|Q94FT4.1|SALAT_PAPSO	RecName: Full=Salutaridinol 7-O-acetyltransferase; Short=salAT	0.55	UniRef90_UPI0002C34157	PREDICTED: salutaridinol 7-O-acetyltransferase-like n=1 Tax=Fragaria vesca subsp. vesca RepID=UPI0002C34157	0.57	_	_	_	_	_	_	_	None	_
isotig08769	9	93	14.96	132.16	0.000213985	0.00432073	-3.07198	down	7.10033	yes	1783	isogroup03435	gi|470126437|ref|XP_004299191.1|	PREDICTED: uncharacterized protein LOC101303998 [Fragaria vesca subsp. vesca]	0.86	_	_	_	UniRef90_UPI0002C36004	PREDICTED: uncharacterized protein LOC101303998 n=1 Tax=Fragaria vesca subsp. vesca RepID=UPI0002C36004	0.86	GO:0005622;GO:0008270	3694.fgenesh4_pg.C_LG_XV000644	hypothetical protein	0.8475	_	_	NOG87912	None	_
isotig08773	48	722	80.09	1030.09	1.12079e-06	8.69716e-05	-3.63909	down	9.99423	yes	1776	isogroup03439	gi|356568043|ref|XP_003552223.1|	PREDICTED: uncharacterized protein LOC100804127 [Glycine max]	0.91	_	_	_	UniRef90_K7MTE9	Uncharacterized protein n=2 Tax=Glycine max RepID=K7MTE9_SOYBN	0.9	_	29760.GSVIVG00021463001	SubName: Full=Chromosome chr8 scaffold_23, whole genome shotgun sequence;	0.8511	COG4323	_	_	None	_
isotig08775	1	45	1.67	64.24	1.89214e-05	0.000748918	-4.93983	down	5.95349	yes	1775	isogroup03441	_	_	_	_	_	_	_	_	_	_	_	_	_	_	_	_	None	_
isotig08794	40	199	67.16	285.69	0.00455877	0.0368545	-2.04297	down	8.3398	yes	1765	isogroup03460	gi|508712012|gb|EOY03909.1|	Hydroxyproline-rich glycoprotein family protein isoform 2 [Theobroma cacao]	0.83	gi|75150408|sp|Q8GT66.1|TIC40_PEA	RecName: Full=Protein TIC 40, chloroplastic; AltName: Full=Translocon at the inner envelope membrane of chloroplasts 40; Short=PsTIC40; Flags: Precursor	0.79	UniRef90_B9H3A6	Predicted protein n=1 Tax=Populus trichocarpa RepID=B9H3A6_POPTR	0.8	_	3694.estExt_fgenesh4_pg.C_LG_IV0696	hypothetical protein	0.8038	_	KOG1308	_	None	_
isotig08816	21	139	35.5	200.92	0.00117544	0.0146065	-2.4484	down	7.7548	yes	1753	isogroup03482	gi|359904141|gb|AEV89968.1|	mitogen activated protein kinase [Humulus lupulus]	0.96	gi|21431794|sp|Q39023.2|MPK3_ARATH	RecName: Full=Mitogen-activated protein kinase 3; Short=AtMPK3; Short=MAP kinase 3	0.95	UniRef90_G9C080	Mitogen activated protein kinase n=1 Tax=Humulus lupulus RepID=G9C080_HUMLU	0.96	GO:0010120;GO:0009611;GO:0005524;GO:0000169;GO:0009409;GO:0009069;GO:0007178;GO:2000037;GO:0006979;GO:0048481;GO:0010200;GO:0080136;GO:0009617;GO:2000038;GO:0004707	3694.estExt_fgenesh4_pm.C_LG_IX0462	hypothetical protein	0.9557	COG0515	KOG0660	_	K04371	ERK1_2
isotig08842	41	577	69.83	840.25	2.10556e-06	0.000140311	-3.54205	down	9.67882	yes	1740	isogroup03508	gi|470114984|ref|XP_004293684.1|	PREDICTED: cytochrome P450 716B2-like [Fragaria vesca subsp. vesca]	0.9	gi|75319883|sp|Q50EK0.1|C16B2_PICSI	RecName: Full=Cytochrome P450 716B2; AltName: Full=Cytochrome P450 CYPA2	0.68	UniRef90_UPI0002C2FE43	PREDICTED: cytochrome P450 716B1-like n=2 Tax=Fragaria vesca subsp. vesca RepID=UPI0002C2FE43	0.9	GO:0009055;GO:0020037;GO:0050598;GO:0005506;GO:0006118;GO:0016102;GO:0055114	3694.eugene3.00111324	cytochrome P450	0.8665	COG2124	KOG0157	_	None	_
isotig08850	2	64	3.39	92.77	5.76672e-06	0.000295732	-4.58546	down	6.46737	yes	1748	isogroup03516	gi|462405023|gb|EMJ10487.1|	hypothetical protein PRUPE_ppa007653mg [Prunus persica]	0.81	gi|75171471|sp|Q9FLJ2.1|NC100_ARATH	RecName: Full=NAC domain-containing protein 100; Short=ANAC100; Short=AtNAC5	0.86	UniRef90_B9RLW7	NAC domain-containing protein 21/22, putative n=1 Tax=Ricinus communis RepID=B9RLW7_RICCO	0.78	_	3694.fgenesh4_pm.C_LG_XII000069	NAC domain protein, IPR003441	0.766	_	_	NOG257939;NOG271129	None	_
isotig08852	1	36	1.71	52.64	8.43945e-05	0.00220229	-4.62008	down	5.64615	yes	1733	isogroup03518	_	_	_	_	_	_	_	_	_	_	_	_	_	_	_	_	None	_
isotig08885	4	60	6.92	88.8	0.00020148	0.00416191	-3.56824	down	6.43039	yes	1712	isogroup03551	gi|462401314|gb|EMJ06871.1|	hypothetical protein PRUPE_ppa009541mg [Prunus persica]	0.89	_	_	_	UniRef90_B9SW53	Exosome complex exonuclease rrp42, putative n=1 Tax=Ricinus communis RepID=B9SW53_RICCO	0.86	GO:0004527	39946.BGIOSIBCE036307	Putative uncharacterized protein	0.825	COG2123	_	_	K12589	RRP42, EXOSC7
isotig08902	5	52	8.71	77.46	0.00100214	0.0131457	-3.05645	down	6.27081	yes	1701	isogroup03568	gi|147818682|emb|CAN76185.1|	hypothetical protein VITISV_023086 [Vitis vinifera]	0.95	gi|172044488|sp|O23617.2|TPS5_ARATH	RecName: Full=Alpha,alpha-trehalose-phosphate synthase [UDP-forming]	0.85	UniRef90_A5AY88	Putative uncharacterized protein n=2 Tax=Vitis vinifera RepID=A5AY88_VITVI	0.95	GO:0005982;GO:0005992;GO:0003825;GO:0005985	29760.GSVIVG00030610001	SubName: Full=Chromosome chr1 scaffold_5, whole genome shotgun sequence;	0.9536	COG0380	KOG1050	_	K00697	E2.4.1.15, otsA
isotig08914	6	46	10.51	68.89	0.00404627	0.0340651	-2.62801	down	6.14566	yes	1692	isogroup03580	_	_	_	_	_	_	_	_	_	_	_	_	_	_	_	_	None	_
isotig08934	17	122	29.72	182.38	0.000941385	0.0126899	-2.56182	down	7.55103	yes	1695	isogroup03600	gi|470111668|ref|XP_004292067.1|	PREDICTED: receptor-like protein kinase HAIKU2-like [Fragaria vesca subsp. vesca]	0.83	gi|75273596|sp|Q9LJM4.1|IKU2_ARATH	RecName: Full=Receptor-like protein kinase HAIKU2; Flags: Precursor	0.73	UniRef90_UPI0002C337B9	PREDICTED: receptor-like protein kinase HAIKU2-like n=1 Tax=Fragaria vesca subsp. vesca RepID=UPI0002C337B9	0.83	GO:0016020;GO:0005524;GO:0009069;GO:0006468;GO:0005737;GO:0004674;GO:0004177;GO:0006508;GO:0009960;GO:0016491	29760.GSVIVG00012766001	SubName: Full=Chromosome undetermined scaffold_3469, whole genome shotgun sequence;	0.8039	_	KOG1187	_	None	_
isotig08939	12	67	21.14	100.93	0.00618818	0.043785	-2.19441	down	6.74968	yes	1682	isogroup03605	gi|449453167|ref|XP_004144330.1|	PREDICTED: uncharacterized protein LOC101218861 [Cucumis sativus]	0.61	_	_	_	UniRef90_UPI0002B41E8E	UPI0002B41E8E related cluster n=1 Tax=unknown RepID=UPI0002B41E8E	0.61	_	_	_	_	_	_	_	None	_
isotig08940	6	91	10.5	136.2	4.53207e-05	0.0014294	-3.60802	down	7.02251	yes	1693	isogroup03606	gi|462411108|gb|EMJ16157.1|	hypothetical protein PRUPE_ppa003232mg [Prunus persica]	0.77	gi|75301128|sp|Q8L746.1|NPR3_ARATH	RecName: Full=Regulatory protein NPR3; AltName: Full=BTB/POZ domain-containing protein NPR3	0.68	UniRef90_B9GT05	NPR1/NIM1-like regulatory protein n=1 Tax=Populus trichocarpa RepID=B9GT05_POPTR	0.75	_	_	_	_	_	_	_	None	_
isotig08951	1	168	1.77	254.14	3.58472e-10	1.63263e-07	-6.83392	down	7.80179	yes	1675	isogroup03617	gi|225439659|ref|XP_002270134.1|	PREDICTED: uncharacterized protein LOC100255128 [Vitis vinifera]	0.69	_	_	_	UniRef90_F6GXX8	Putative uncharacterized protein n=2 Tax=Vitis vinifera RepID=F6GXX8_VITVI	0.69	_	_	_	_	_	_	_	None	_
isotig08965	2	28	3.55	42.48	0.00141951	0.0166179	-3.40067	down	5.35582	yes	1670	isogroup03631	_	_	_	_	_	_	_	_	_	_	_	_	_	_	_	_	None	_
isotig08966	37	668	65.66	1013.54	2.97401e-07	3.132e-05	-3.90047	down	9.86453	yes	1670	isogroup03632	gi|462419224|gb|EMJ23487.1|	hypothetical protein PRUPE_ppa005909mg [Prunus persica]	0.86	_	_	_	UniRef90_B9RG46	Putative uncharacterized protein n=1 Tax=Ricinus communis RepID=B9RG46_RICCO	0.91	GO:0009507	29760.GSVIVG00006255001	SubName: Full=Chromosome chr1 scaffold_166, whole genome shotgun sequence;	0.952	_	_	NOG69588	None	_
isotig08973	4	55	7.14	83.9	0.000382127	0.00665391	-3.44331	down	6.31581	yes	1661	isogroup03639	gi|462402771|gb|EMJ08328.1|	hypothetical protein PRUPE_ppa003012mg [Prunus persica]	0.8	gi|728965|sp|P33363.2|BGLX_ECOLI	RecName: Full=Periplasmic beta-glucosidase; AltName: Full=Beta-D-glucoside glucohydrolase; AltName: Full=Cellobiase; AltName: Full=Gentiobiase; Flags: Precursor	0.62	UniRef90_B9HP72	Predicted protein n=1 Tax=Populus trichocarpa RepID=B9HP72_POPTR	0.79	GO:0004553;GO:0005975	59689.fgenesh2_kg.5__1071__AT3G47000.1	annotation not avaliable	0.8012	COG1472	_	_	K01188	E3.2.1.21
isotig08988	12	77	21.38	117.32	0.00274552	0.0268518	-2.39435	down	6.9162	yes	1663	isogroup03654	gi|462419047|gb|EMJ23310.1|	hypothetical protein PRUPE_ppa007664mg [Prunus persica]	0.92	gi|1703237|sp|P51635.2|AK1A1_RAT	RecName: Full=Alcohol dehydrogenase [NADP(+)]	0.65	UniRef90_UPI0002C3201C	PREDICTED: aldo-keto reductase family 4 member C9-like n=1 Tax=Fragaria vesca subsp. vesca RepID=UPI0002C3201C	0.9	GO:0006013;GO:0004032;GO:0006090;GO:0046486;GO:0006000;GO:0006012;GO:0055114	3694.grail3.0009001001	hypothetical protein	0.906	COG0656	KOG1577	_	None	_
isotig08989	25	136	44.85	208.6	0.0040101	0.0340651	-2.16792	down	7.76966	yes	1652	isogroup03655	gi|225452490|ref|XP_002278872.1|	PREDICTED: homeobox-leucine zipper protein HAT5-like [Vitis vinifera]	0.77	gi|399900|sp|Q02283.1|HAT5_ARATH	RecName: Full=Homeobox-leucine zipper protein HAT5; AltName: Full=HD-ZIP protein ATHB-1; AltName: Full=Homeodomain transcription factor ATHB-1; AltName: Full=Homeodom	0.75	UniRef90_F6HV02	Putative uncharacterized protein n=1 Tax=Vitis vinifera RepID=F6HV02_VITVI	0.77	GO:0043565;GO:0006351;GO:0009628	29760.GSVIVG00020757001	SubName: Full=Chromosome chr14 scaffold_21, whole genome shotgun sequence;	0.8042	_	KOG0483	_	K09338	HD-ZIP
isotig08994	88	605	157.96	928.51	0.000390262	0.00665391	-2.51275	down	9.86042	yes	1651	isogroup03660	gi|225447541|ref|XP_002268643.1|	PREDICTED: alpha-1,6-mannosyl-glycoprotein 2-beta-N-acetylglucosaminyltransferase-like [Vitis vinifera]	0.85	gi|1169978|sp|Q09326.1|MGAT2_RAT	RecName: Full=Alpha-1,6-mannosyl-glycoprotein 2-beta-N-acetylglucosaminyltransferase; AltName: Full=Beta-1,2-N-acetylglucosaminyltransferase II; AltName: Full=GlcNAc-	0.56	UniRef90_A5B7N3	Putative uncharacterized protein n=2 Tax=Vitis vinifera RepID=A5B7N3_VITVI	0.85	GO:0005795;GO:0008455;GO:0003827;GO:0016021;GO:0009312	29760.GSVIVG00029100001	SubName: Full=Chromosome chr12 scaffold_47, whole genome shotgun sequence;	0.8962	_	KOG2791	_	K00736	MGAT2
isotig08998	4	34	7.2	52.31	0.00666491	0.0464065	-2.7538	down	5.69773	yes	1647	isogroup03664	gi|508721947|gb|EOY13844.1|	Di-glucose binding protein with Kinesin motor domain [Theobroma cacao]	0.62	gi|75335017|sp|Q9LHP4.1|RCH2_ARATH	RecName: Full=Receptor-like protein kinase 2; Flags: Precursor	0.56	UniRef90_UPI00023B2BAA	UPI00023B2BAA related cluster n=1 Tax=unknown RepID=UPI00023B2BAA	0.61	_	_	_	_	_	_	_	None	_
isotig09013	8	141	14.44	217.58	5.37942e-06	0.000278592	-3.83642	down	7.63364	yes	1642	isogroup03679	gi|462415765|gb|EMJ20502.1|	hypothetical protein PRUPE_ppa018910mg [Prunus persica]	0.8	gi|75266129|sp|Q9SNC6.1|PUB13_ARATH	RecName: Full=U-box domain-containing protein 13; AltName: Full=Plant U-box protein 13	0.61	UniRef90_UPI0002C2E179	PREDICTED: U-box domain-containing protein 43-like n=1 Tax=Fragaria vesca subsp. vesca RepID=UPI0002C2E179	0.8	_	29760.GSVIVG00008662001	SubName: Full=Chromosome undetermined scaffold_203, whole genome shotgun sequence;	0.8263	_	KOG0167	_	None	_
isotig09025	4	37	7.26	57.41	0.00402553	0.0340651	-2.87486	down	5.80431	yes	1633	isogroup03691	gi|462415593|gb|EMJ20330.1|	hypothetical protein PRUPE_ppa015890mg [Prunus persica]	0.84	_	_	_	UniRef90_UPI0002C36BF7	PREDICTED: L-gulonolactone oxidase-like n=1 Tax=Fragaria vesca subsp. vesca RepID=UPI0002C36BF7	0.83	GO:0019852;GO:0003885;GO:0008762;GO:0016020;GO:0050660;GO:0055114;GO:0006040;GO:0005618;GO:0050105	3694.fgenesh4_pm.C_LG_II000827	hypothetical protein	0.8239	COG0277	KOG4730	_	None	_
isotig09029	2	26	3.62	40.2	0.00222798	0.0233177	-3.29483	down	5.25881	yes	1639	isogroup03695	_	_	_	_	_	_	_	_	_	_	_	_	_	_	_	_	None	_
isotig09052	20	108	36.5	168.51	0.00445825	0.0364163	-2.15477	down	7.44112	yes	1624	isogroup03718	gi|224114167|ref|XP_002332417.1|	predicted protein [Populus predicted protein [Populus trichocarpa]	0.6	_	_	_	UniRef90_B9NAY8	Predicted protein n=1 Tax=Populus trichocarpa RepID=B9NAY8_POPTR	0.6	_	_	_	_	_	_	_	None	_
isotig09063	13	192	23.71	299.38	8.95667e-06	0.000419222	-3.59605	down	8.09289	yes	1625	isogroup03729	gi|508710993|gb|EOY02890.1|	Uncharacterized protein TCM_017290 [Theobroma cacao]	0.72	_	_	_	UniRef90_B9RH20	Putative uncharacterized protein n=1 Tax=Ricinus communis RepID=B9RH20_RICCO	0.68	_	_	_	_	_	_	_	None	_
isotig09078	1	41	1.84	64.65	3.23096e-05	0.00112054	-4.80638	down	5.82502	yes	1607	isogroup03744	_	_	_	_	_	_	_	_	_	_	_	_	_	_	_	_	None	_
isotig09114	2	26	3.7	41.1	0.00222798	0.0233177	-3.29483	down	5.25881	yes	1603	isogroup03780	gi|508781777|gb|EOY29033.1|	Calcineurin B-like protein 2 isoform 1 [Theobroma cacao]	0.97	gi|75326506|sp|Q75LU8.1|CNBL3_ORYSJ	RecName: Full=Calcineurin B-like protein 3	0.94	UniRef90_A4ZKJ1	Calcineurin B-like protein 3 n=6 Tax=Spermatophyta RepID=A4ZKJ1_POPTR	0.95	GO:0005509	3694.estExt_fgenesh4_pm.C_LG_VI0012	SubName: Full=Calcineurin B-like protein 3;	0.9653	COG5126	KOG0034	_	None	_
isotig09118	13	156	23.99	246.13	4.30365e-05	0.00139812	-3.29696	down	7.81967	yes	1606	isogroup03784	gi|508785077|gb|EOY32333.1|	Uncharacterized protein TCM_040140 [Theobroma cacao]	0.72	_	_	_	UniRef90_K7KK49	Uncharacterized protein n=2 Tax=Glycine max RepID=K7KK49_SOYBN	0.67	_	3694.eugene3.00101268	hypothetical protein	0.7747	_	_	NOG230867	None	_
isotig09159	14	87	26.23	139.35	0.00329509	0.0293104	-2.35136	down	7.09787	yes	1582	isogroup03825	gi|508708647|gb|EOY00544.1|	KNOTTED1-like homeobox gene 6 [Theobroma cacao]	0.86	gi|75146711|sp|Q84JS6.1|KNAT6_ARATH	RecName: Full=Homeobox protein knotted-1-like 6; AltName: Full=Protein KNAT6	0.77	UniRef90_D7TDJ7	Putative uncharacterized protein n=1 Tax=Vitis vinifera RepID=D7TDJ7_VITVI	0.83	GO:0005667;GO:0006355;GO:0043565;GO:0045449;GO:0003700	29760.GSVIVG00002753001	SubName: Full=Chromosome chr1 scaffold_135, whole genome shotgun sequence;	0.8391	_	KOG0773	_	None	_
isotig09161	4	70	7.48	111.98	6.97257e-05	0.00190816	-3.7897	down	6.63515	yes	1584	isogroup03827	gi|359493711|ref|XP_002281022.2|	PREDICTED: G-type lectin S-receptor-like serine/threonine-protein kinase At4g27290-like [Vitis vinifera]	0.73	gi|363548529|sp|O81832.4|Y4729_ARATH	RecName: Full=G-type lectin S-receptor-like serine/threonine-protein kinase At4g27290; Flags: Precursor	0.64	UniRef90_A5AQY5	Putative uncharacterized protein n=1 Tax=Vitis vinifera RepID=A5AQY5_VITVI	0.71	GO:0016301;GO:0009987	_	_	_	_	_	_	None	_
isotig09170	4	39	7.52	62.7	0.00291167	0.0270632	-2.95027	down	5.87114	yes	1576	isogroup03836	gi|462423579|gb|EMJ27842.1|	hypothetical protein PRUPE_ppa022034mg [Prunus persica]	0.69	_	_	_	UniRef90_UPI0002C318F5	PREDICTED: uncharacterized protein LOC101304967 n=1 Tax=Fragaria vesca subsp. vesca RepID=UPI0002C318F5	0.69	GO:0043229;GO:0044444	3702.AT3G22450.1-P	structural constituent of ribosome; structural constituent of ribosome; FUNCTIONS IN: struct [...]	0.8017	_	KOG1870	_	None	_
isotig09177	4	34	7.52	54.63	0.00666491	0.0464065	-2.7538	down	5.69773	yes	1577	isogroup03843	gi|508719858|gb|EOY11755.1|	Encodes alpha-helical IF-like protein isoform 1 [Theobroma cacao]	0.85	_	_	_	UniRef90_F6I4H3	Putative uncharacterized protein n=2 Tax=Vitis vinifera RepID=F6I4H3_VITVI	0.84	_	29760.GSVIVG00022525001	SubName: Full=Chromosome chr14 scaffold_27, whole genome shotgun sequence;	0.8423	_	_	NOG226424	None	_
isotig09179	3	27	5.64	43.44	0.00472911	0.0375369	-2.81364	down	5.36118	yes	1575	isogroup03845	_	_	_	_	_	_	_	_	_	_	_	_	_	_	_	_	None	_
isotig09195	4	35	7.57	56.63	0.00561969	0.0425514	-2.7953	down	5.73416	yes	1566	isogroup03861	gi|462399311|gb|EMJ04979.1|	hypothetical protein PRUPE_ppa002037mg [Prunus persica]	0.61	_	_	_	UniRef90_UPI0002C30375	PREDICTED: uncharacterized protein LOC101291748 n=1 Tax=Fragaria vesca subsp. vesca RepID=UPI0002C30375	0.53	_	_	_	_	_	_	_	None	_
isotig09200	13	76	24.62	123.05	0.00388671	0.0332201	-2.26214	down	6.91872	yes	1565	isogroup03866	gi|297740115|emb|CBI30297.3|	unnamed protein product [Vitis vinifera]	0.72	_	_	_	UniRef90_F6HKL1	Putative uncharacterized protein n=1 Tax=Vitis vinifera RepID=F6HKL1_VITVI	0.72	GO:0016192	_	_	_	_	_	_	None	_
isotig09201	3	39	5.68	63.14	0.000571838	0.00883367	-3.3397	down	5.83376	yes	1565	isogroup03867	_	_	_	_	_	_	_	_	_	_	_	_	_	_	_	_	None	_
isotig09211	7	49	13.29	79.54	0.00457449	0.0369309	-2.50378	down	6.25311	yes	1561	isogroup03877	gi|508786327|gb|EOY33583.1|	Transmembrane amino acid transporter family protein isoform 1 [Theobroma cacao]	0.9	gi|403399391|sp|F4HW02.1|GAT1_ARATH	RecName: Full=GABA transporter 1; Short=AtGAT1; AltName: Full=Bidirectional amino acid transporter 1	0.81	UniRef90_UPI0002C35E55	PREDICTED: GABA transporter 1-like n=1 Tax=Fragaria vesca subsp. vesca RepID=UPI0002C35E55	0.91	GO:0016021	29760.GSVIVG00022097001	SubName: Full=Chromosome chr6 scaffold_25, whole genome shotgun sequence;	0.9032	_	KOG1303	_	None	_
isotig09220	1	21	1.91	34.26	0.00229484	0.0233745	-3.8502	down	4.9135	yes	1553	isogroup03886	_	_	_	_	_	_	_	_	_	_	_	_	_	_	_	_	None	_
isotig09228	12	75	22.87	122.21	0.00299649	0.0275868	-2.35651	down	6.88442	yes	1555	isogroup03894	gi|462399753|gb|EMJ05421.1|	hypothetical protein PRUPE_ppa002926mg [Prunus persica]	0.91	gi|108861890|sp|Q84W89.2|RH37_ARATH	RecName: Full=DEAD-box ATP-dependent RNA helicase 37	0.87	UniRef90_F6HLF4	Putative uncharacterized protein n=1 Tax=Vitis vinifera RepID=F6HLF4_VITVI	0.9	GO:0005524;GO:0005730;GO:0005777;GO:0005886;GO:0003676;GO:0008026	29760.GSVIVG00024762001	SubName: Full=Chromosome chr6 scaffold_3, whole genome shotgun sequence;	0.9409	COG0513	KOG0335	_	K11594	DDX3X, bel
isotig09241	9	55	17.24	90.09	0.00620187	0.0438031	-2.31709	down	6.44666	yes	1547	isogroup03907	gi|508702242|gb|EOX94138.1|	MAC/Perforin domain-containing protein [Theobroma cacao]	0.82	gi|75207745|sp|Q9STW5.1|MACP2_ARATH	RecName: Full=MACPF domain-containing protein At4g24290	0.77	UniRef90_I1KNZ2	Uncharacterized protein n=2 Tax=Glycine max RepID=I1KNZ2_SOYBN	0.83	GO:0005886	3694.eugene3.01170045	hypothetical protein	0.8322	_	_	NOG228050	None	_
isotig09247	23	143	44.12	234.52	0.00152749	0.0176252	-2.35935	down	7.80938	yes	1545	isogroup03913	gi|508780332|gb|EOY27588.1|	Remorin family protein isoform 1 [Theobroma cacao]	0.78	_	_	_	UniRef90_L7TRU7	Remorin-3 protein n=5 Tax=Dimocarpus longan RepID=L7TRU7_9ROSI	0.75	_	_	_	_	_	_	_	None	_
isotig09260	58	368	111.9	607.07	0.000805259	0.0111873	-2.39547	down	9.16254	yes	1536	isogroup03926	gi|355320018|emb|CBY88798.1|	myb transcription factor [Humulus lupulus]	0.9	gi|122232932|sp|Q2V9B0.1|MY1R1_SOLTU	RecName: Full=Transcription factor MYB1R1; AltName: Full=Myb-related protein R1; Short=StMYB1R-1	0.73	UniRef90_G7ZLA3	Myb transcription factor n=1 Tax=Humulus lupulus RepID=G7ZLA3_HUMLU	0.9	GO:0003677;GO:0000785;GO:0009753;GO:0009739;GO:0009723;GO:0009737;GO:0009751;GO:0046686;GO:0003682;GO:0009651;GO:0008270	3694.fgenesh4_pm.C_LG_III000185	hypothetical protein	0.9639	_	KOG0724	_	None	_
isotig09263	9	106	17.32	174.41	8.30948e-05	0.00220229	-3.26022	down	7.26934	yes	1540	isogroup03929	gi|462403695|gb|EMJ09252.1|	hypothetical protein PRUPE_ppa002195mg [Prunus persica]	0.91	gi|75253259|sp|Q653H7.1|ARFR_ORYSJ	RecName: Full=Auxin response factor 18; AltName: Full=OsARF10	0.71	UniRef90_UPI0002C2EA8C	PREDICTED: auxin response factor 18-like n=1 Tax=Fragaria vesca subsp. vesca RepID=UPI0002C2EA8C	0.92	GO:0005634;GO:0003677;GO:0006355;GO:0009734;GO:0046983	3694.fgenesh4_pg.C_LG_VIII000301	hypothetical protein	0.804	_	_	NOG246441	None	_
isotig09265	5	71	9.63	116.9	0.000132902	0.00305991	-3.50374	down	6.67567	yes	1539	isogroup03931	gi|462395279|gb|EMJ01078.1|	hypothetical protein PRUPE_ppa006387mg [Prunus persica]	0.85	gi|5902708|sp|O81360.1|ABA2_PRUAR	RecName: Full=Zeaxanthin epoxidase, chloroplastic; AltName: Full=PA-ZE; Flags: Precursor	0.54	UniRef90_UPI0002C33543	PREDICTED: FAD-dependent urate hydroxylase-like n=1 Tax=Fragaria vesca subsp. vesca RepID=UPI0002C33543	0.86	_	3694.fgenesh4_pg.C_scaffold_4047000001	hypothetical protein	0.7932	COG0654	KOG2614	_	None	_
isotig09269	1	36	1.93	59.35	8.43945e-05	0.00220229	-4.62008	down	5.64615	yes	1537	isogroup03935	gi|470128664|ref|XP_004300256.1|	PREDICTED: protein CUP-SHAPED COTYLEDON 1-like [Fragaria vesca subsp. vesca]	0.8	gi|75139797|sp|Q7GCL7.1|NAC74_ORYSJ	RecName: Full=NAC domain-containing protein 74; Short=ONAC074	0.68	UniRef90_UPI0002C2EE10	PREDICTED: protein CUP-SHAPED COTYLEDON 1-like n=1 Tax=Fragaria vesca subsp. vesca RepID=UPI0002C2EE10	0.8	_	29760.GSVIVG00015787001	SubName: Full=Chromosome chr2 scaffold_11, whole genome shotgun sequence;	0.7766	_	_	NOG244538	None	_
isotig09297	1	85	1.95	141.88	1.31616e-07	1.66926e-05	-5.85327	down	6.83961	yes	1518	isogroup03963	gi|225449700|ref|XP_002265392.1|	PREDICTED: cyanidin-3-O-glucoside 2-O-glucuronosyltransferase-like [Vitis vinifera]	0.77	gi|378405177|sp|Q8GVE3.2|FLRT_CITMA	RecName: Full=Flavanone 7-O-glucoside 2''-O-beta-L-rhamnosyltransferase; AltName: Full=1,2 rhamnosyltransferase	0.67	UniRef90_F6HIX7	Putative uncharacterized protein n=2 Tax=Vitis vinifera RepID=F6HIX7_VITVI	0.78	GO:0016758	29760.GSVIVG00034967001	SubName: Full=Chromosome chr13 scaffold_74, whole genome shotgun sequence;	0.7728	COG1819	KOG1192	_	None	_
isotig09308	14	109	27.3	181.7	0.000794419	0.011101	-2.67569	down	7.37395	yes	1520	isogroup03974	gi|470121351|ref|XP_004296737.1|	PREDICTED: inositol transporter 1-like [Fragaria vesca subsp. vesca]	0.92	gi|75331205|sp|Q8VZR6.1|INT1_ARATH	RecName: Full=Inositol transporter 1	0.88	UniRef90_UPI0002C30ACC	PREDICTED: inositol transporter 1-like n=1 Tax=Fragaria vesca subsp. vesca RepID=UPI0002C30ACC	0.92	GO:0009705;GO:0008643;GO:0055085;GO:0016021;GO:0015798;GO:0006812;GO:0005366	3694.gw1.64.282.1	hypothetical protein	0.8924	COG0477	KOG0254	_	K08150	SLC2A13, ITR
isotig09319	85	397	166.6	665.3	0.00497696	0.0390834	-1.95521	down	9.35107	yes	1512	isogroup03985	gi|470102566|ref|XP_004287723.1|	PREDICTED: WUSCHEL-related homeobox 13-like [Fragaria vesca subsp. vesca]	0.82	gi|75286325|sp|Q5QMM3.1|WOX8_ORYSJ	RecName: Full=WUSCHEL-related homeobox 8; AltName: Full=OsWOX8; AltName: Full=Protein WOX13	0.77	UniRef90_UPI0002C2F2C2	PREDICTED: WUSCHEL-related homeobox 13-like n=1 Tax=Fragaria vesca subsp. vesca RepID=UPI0002C2F2C2	0.82	GO:0005667;GO:0006355;GO:0043565;GO:0045449;GO:0003700	29760.GSVIVG00002895001	SubName: Full=Chromosome chr18 scaffold_137, whole genome shotgun sequence;	0.7836	_	_	NOG290572	None	_
isotig09344	1	17	1.97	28.7	0.00547934	0.0416155	-3.5497	down	4.63083	yes	1501	isogroup04010	gi|462399155|gb|EMJ04823.1|	hypothetical protein PRUPE_ppa003925mg [Prunus persica]	0.77	_	_	_	UniRef90_D7TBG8	Putative uncharacterized protein n=1 Tax=Vitis vinifera RepID=D7TBG8_VITVI	0.76	_	29760.GSVIVG00016666001	SubName: Full=Chromosome chr11 scaffold_13, whole genome shotgun sequence;	0.7672	_	KOG2634	_	K15463	K15463, RIT1
isotig09347	2	32	3.93	53.7	0.000747106	0.0106042	-3.59157	down	5.53188	yes	1510	isogroup04013	gi|462407205|gb|EMJ12539.1|	hypothetical protein PRUPE_ppa001152mg [Prunus persica]	0.79	gi|264664587|sp|C0LGH3.2|Y5614_ARATH	RecName: Full=Probable LRR receptor-like serine/threonine-protein kinase At1g56140; Flags: Precursor	0.78	UniRef90_F6I3J1	Putative uncharacterized protein n=1 Tax=Vitis vinifera RepID=F6I3J1_VITVI	0.78	GO:0000166;GO:0004672	29760.GSVIVG00035234001	SubName: Full=Chromosome chr10 scaffold_76, whole genome shotgun sequence;	0.8304	COG0515	KOG1187	_	None	_
isotig09352	8	58	15.84	98.17	0.0028476	0.0268518	-2.55884	down	6.48649	yes	1497	isogroup04018	gi|255586130|ref|XP_002533727.1|	amino acid transporter, putative [Ricinus communis]	0.77	gi|75262385|sp|Q9FF99.1|AAP7_ARATH	RecName: Full=Probable amino acid permease 7; AltName: Full=Amino acid transporter AAP7	0.68	UniRef90_B9T658	Amino acid transporter, putative n=1 Tax=Ricinus communis RepID=B9T658_RICCO	0.77	GO:0016020	_	_	_	_	_	_	None	_
isotig09376	215	961	424.48	1622.27	0.0056206	0.0425514	-1.89355	down	10.6377	yes	1501	isogroup04042	gi|470127617|ref|XP_004299764.1|	PREDICTED: uncharacterized protein LOC101305665 [Fragaria vesca subsp. vesca]	0.73	_	_	_	UniRef90_UPI0002C350DB	PREDICTED: uncharacterized protein LOC101305665 n=1 Tax=Fragaria vesca subsp. vesca RepID=UPI0002C350DB	0.73	_	_	_	_	_	_	_	None	_
isotig09380	1	28	1.98	47.39	0.000385253	0.00665391	-4.26061	down	5.30268	yes	1497	isogroup04046	gi|462397643|gb|EMJ03311.1|	hypothetical protein PRUPE_ppa006842mg [Prunus persica]	0.82	gi|292630778|sp|Q9FFN2.2|GLYT3_ARATH	RecName: Full=Probable glycosyltransferase At5g03795	0.73	UniRef90_UPI0002B436C9	UPI0002B436C9 related cluster n=2 Tax=unknown RepID=UPI0002B436C9	0.71	GO:0016757	29760.GSVIVG00021719001	SubName: Full=Chromosome chr8 scaffold_23, whole genome shotgun sequence;	0.8293	_	KOG1021	_	None	_
isotig09489	23	137	46.62	237.44	0.00206611	0.0220143	-2.29763	down	7.75788	yes	1462	isogroup04155	gi|224085497|ref|XP_002307595.1|	f-box family protein [Populus unknown [Populus trichocarpa]	0.92	gi|143013636|sp|Q9M1W7.2|SKI30_ARATH	RecName: Full=F-box/kelch-repeat protein SKIP30; AltName: Full=SKP1-interacting partner 30	0.84	UniRef90_A9PAC1	F-box family protein n=3 Tax=Malpighiales RepID=A9PAC1_POPTR	0.92	_	3694.eugene3.00051189	SubName: Full=Putative uncharacterized protein;	0.9246	_	KOG1072	_	None	_
isotig09503	2	48	4.06	83.3	4.92269e-05	0.00151601	-4.17246	down	6.0752	yes	1460	isogroup04169	gi|508784105|gb|EOY31361.1|	Pentatricopeptide repeat-containing protein isoform 2 [Theobroma cacao]	0.67	gi|122215618|sp|Q3EDF8.1|PPR28_ARATH	RecName: Full=Pentatricopeptide repeat-containing protein At1g09900	0.48	UniRef90_A5BBL9	Putative uncharacterized protein n=2 Tax=Vitis vinifera RepID=A5BBL9_VITVI	0.69	_	_	_	_	_	_	_	None	_
isotig09516	19	108	38.7	188.08	0.00351448	0.0308438	-2.22792	down	7.4283	yes	1455	isogroup04182	gi|462407244|gb|EMJ12578.1|	hypothetical protein PRUPE_ppa002674mg [Prunus persica]	0.84	gi|205828971|sp|Q8GY87.2|UBC26_ARATH	RecName: Full=Probable ubiquitin-conjugating enzyme E2 26; AltName: Full=Ubiquitin carrier protein 26	0.73	UniRef90_B9T0E4	Ubiquitin conjugating enzyme, putative n=1 Tax=Ricinus communis RepID=B9T0E4_RICCO	0.88	GO:0016567;GO:0004842	3694.gw1.XI.3857.1	hypothetical protein	0.8778	COG5078	KOG0895	_	None	_
isotig09543	34	195	69.58	341.23	0.00227667	0.0233745	-2.24674	down	8.27356	yes	1448	isogroup04209	gi|147797925|emb|CAN69469.1|	hypothetical protein VITISV_042556 [Vitis vinifera]	0.63	_	_	_	UniRef90_A5AXI3	Putative uncharacterized protein n=2 Tax=Vitis vinifera RepID=A5AXI3_VITVI	0.63	_	_	_	_	_	_	_	None	_
isotig09555	21	281	43.1	493.08	6.39058e-06	0.000320753	-3.46245	down	8.65027	yes	1444	isogroup04221	gi|462420356|gb|EMJ24619.1|	hypothetical protein PRUPE_ppa011320mg [Prunus persica]	0.97	gi|6685428|sp|Q9ZTN2.1|ERD2_PETHY	RecName: Full=ER lumen protein retaining receptor; AltName: Full=HDEL receptor; AltName: Full=PGP169-12	0.97	UniRef90_Q9ZTN2	ER lumen protein retaining receptor n=7 Tax=core eudicotyledons RepID=ERD2_PETHY	0.97	GO:0010204;GO:0046923;GO:0005794;GO:0016021;GO:0005789;GO:0015031;GO:0006621;GO:0016192	29760.GSVIVG00031683001	RecName: Full=ER lumen protein retaining receptor;; Required for the retention of luminal en [...]	0.9626	COG5196	KOG3106	_	K10949	KDELR
isotig09556	3	71	6.16	124.67	2.61012e-05	0.000956097	-4.19952	down	6.63222	yes	1443	isogroup04222	gi|224130632|ref|XP_002320889.1|	predicted protein [Populus predicted protein [Populus trichocarpa]	0.81	gi|75182677|sp|Q9M276.1|ATB12_ARATH	RecName: Full=Homeobox-leucine zipper protein ATHB-12; AltName: Full=HD-ZIP protein ATHB-12; AltName: Full=Homeodomain transcription factor ATHB-12	0.92	UniRef90_B9I924	Predicted protein n=1 Tax=Populus trichocarpa RepID=B9I924_POPTR	0.81	GO:0005667;GO:0006355;GO:0000976;GO:0045449;GO:0003700	3694.eugene3.00140486	hypothetical protein	0.8166	_	KOG0483	_	None	_
isotig09566	3	33	6.17	58.03	0.00171843	0.019396	-3.10052	down	5.61713	yes	1441	isogroup04232	gi|462418865|gb|EMJ23128.1|	hypothetical protein PRUPE_ppa000066mg [Prunus persica]	0.73	_	_	_	UniRef90_UPI0002C36C34	PREDICTED: uncharacterized protein LOC101310370 n=1 Tax=Fragaria vesca subsp. vesca RepID=UPI0002C36C34	0.71	_	_	_	_	_	_	_	None	_
isotig09580	1	60	2.06	105.58	2.14312e-06	0.000142012	-5.3527	down	6.3526	yes	1440	isogroup04246	gi|470103349|ref|XP_004288102.1|	PREDICTED: laccase-15-like [Fragaria vesca subsp. vesca]	0.88	gi|75327825|sp|Q84J37.1|LAC15_ARATH	RecName: Full=Laccase-15; AltName: Full=Benzenediol:oxygen oxidoreductase 15; AltName: Full=Diphenol oxidase 15; AltName: Full=Protein TRANSPARENT TESTA 10; AltNam	0.86	UniRef90_UPI0002C331A1	PREDICTED: laccase-15-like n=1 Tax=Fragaria vesca subsp. vesca RepID=UPI0002C331A1	0.88	GO:0046274;GO:0048046;GO:0052716;GO:0009809;GO:0005507;GO:0055114;GO:0046688	_	_	_	_	_	_	None	_
isotig09597	1	22	2.06	38.82	0.00174368	0.0195501	-3.91648	down	4.97612	yes	1436	isogroup04263	_	_	_	_	_	_	_	_	_	_	_	_	_	_	_	_	None	_
isotig09618	1	39	2.09	69.54	4.69243e-05	0.00146421	-4.73472	down	5.75615	yes	1421	isogroup04284	_	_	_	_	_	_	_	_	_	_	_	_	_	_	_	_	None	_
isotig09636	15	81	31.33	144.64	0.00697431	0.04828	-2.1506	down	7.02929	yes	1419	isogroup04302	gi|225449603|ref|XP_002284071.1|	PREDICTED: ras-related protein RABE1c [Vitis vinifera]	0.97	gi|114088|sp|P28186.1|RAE1C_ARATH	RecName: Full=Ras-related protein RABE1c; Short=AtRABE1c; AltName: Full=Ras-related protein Ara-3; AltName: Full=Ras-related protein Rab8A; Short=AtRab8A	0.96	UniRef90_D7TIU0	Putative uncharacterized protein n=1 Tax=Vitis vinifera RepID=D7TIU0_VITVI	0.97	GO:0007264;GO:0005525;GO:0015031	29760.GSVIVG00018533001	SubName: Full=Chromosome chr13 scaffold_17, whole genome shotgun sequence;	0.965	COG1100	KOG0078	_	K07901	RAB8A, MEL
isotig09653	15	305	31.44	546.55	4.23339e-07	4.16107e-05	-4.05985	down	8.72735	yes	1414	isogroup04319	gi|255562922|ref|XP_002522466.1|	NAC domain-containing protein, putative [Ricinus communis]	0.76	gi|50400809|sp|O49255.1|NAC29_ARATH	RecName: Full=NAC transcription factor 29; Short=AtNAC029; AltName: Full=Protein NAC-LIKE, ACTIVATED BY AP3/PI; Short=AtNAP	0.89	UniRef90_B9S8Z7	NAC domain-containing protein, putative n=1 Tax=Ricinus communis RepID=B9S8Z7_RICCO	0.76	_	39946.BGIOSIBCE025279	Os07g0566500	0.8553	_	KOG4197	_	None	_
isotig09655	4	34	8.39	60.97	0.00666491	0.0464065	-2.7538	down	5.69773	yes	1413	isogroup04321	gi|255539595|ref|XP_002510862.1|	conserved hypothetical protein [Ricinus communis]	0.62	gi|75180423|sp|Q9LT89.1|TCP19_ARATH	RecName: Full=Transcription factor TCP19	0.71	UniRef90_B9R9I7	Putative uncharacterized protein n=1 Tax=Ricinus communis RepID=B9R9I7_RICCO	0.62	_	3694.eugene3.00121156	hypothetical protein	0.7568	_	_	NOG265675	None	_
isotig09669	1	24	2.11	43.31	0.00102803	0.0132232	-4.04053	down	5.09357	yes	1404	isogroup04335	gi|508728100|gb|EOY19997.1|	Seven in absentia of 2 isoform 1 [Theobroma cacao]	0.8	gi|46577554|sp|Q9M2P4.1|SINA2_ARATH	RecName: Full=E3 ubiquitin-protein ligase SINAT2; AltName: Full=Seven in absentia homolog 2	0.76	UniRef90_UPI0002C2DD07	PREDICTED: E3 ubiquitin-protein ligase SINAT2-like n=1 Tax=Fragaria vesca subsp. vesca RepID=UPI0002C2DD07	0.79	GO:0044267;GO:0046872;GO:0016874	29760.GSVIVG00024729001	SubName: Full=Chromosome chr6 scaffold_3, whole genome shotgun sequence;	0.7727	_	KOG3002	_	K04506	SIAH1
isotig09683	12	105	25.29	189.23	0.000350498	0.00623548	-2.84045	down	7.29974	yes	1406	isogroup04349	gi|508707641|gb|EOX99537.1|	C2H2 and C2HC zinc fingers superfamily protein [Theobroma cacao]	0.82	gi|75339114|sp|Q9ZWA6.1|MGP_ARATH	RecName: Full=Zinc finger protein MAGPIE	0.87	UniRef90_I1KEW9	Uncharacterized protein n=4 Tax=Glycine max RepID=I1KEW9_SOYBN	0.76	GO:0005488	3694.eugene3.00640208	hypothetical protein	0.779	_	KOG1721	_	None	_
isotig09688	6	42	12.66	75.74	0.00613111	0.0435392	-2.49757	down	6.03359	yes	1405	isogroup04354	_	_	_	_	_	_	_	_	_	_	_	_	_	_	_	_	None	_
isotig09711	3	28	6.37	50.82	0.00383276	0.0328065	-2.86559	down	5.40719	yes	1396	isogroup04377	gi|508715527|gb|EOY07424.1|	Glucose-1-phosphate adenylyltransferase family protein isoform 1 [Theobroma cacao]	0.91	gi|75097412|sp|O22287.1|GMPP1_ARATH	RecName: Full=Mannose-1-phosphate guanylyltransferase 1; AltName: Full=GDP-mannose pyrophosphorylase 1; AltName: Full=Protein CYTOKINESIS DEFECTIVE 1; AltName: Ful	0.9	UniRef90_B9HC41	Predicted protein n=5 Tax=core eudicotyledons RepID=B9HC41_POPTR	0.91	GO:0006000;GO:0060359;GO:0042742;GO:0009753;GO:0009408;GO:0010193;GO:0006013;GO:0004475;GO:0008928;GO:0019853;GO:0009651;GO:0030244	3694.estExt_fgenesh4_pg.C_LG_VI0713	hypothetical protein	0.9114	COG1208	KOG1322	_	K00966	GMPP
isotig09714	42	218	89.35	396.54	0.00337454	0.0299044	-2.10435	down	8.4593	yes	1393	isogroup04380	gi|462402992|gb|EMJ08549.1|	hypothetical protein PRUPE_ppa011092mg [Prunus persica]	0.81	gi|75216986|sp|Q9ZVI6.1|LOR8_ARATH	RecName: Full=Protein LURP-one-related 8	0.7	UniRef90_UPI0002C364C7	PREDICTED: protein LURP-one-related 8-like n=1 Tax=Fragaria vesca subsp. vesca RepID=UPI0002C364C7	0.84	_	_	_	_	_	_	_	None	_
isotig09733	1	17	2.13	30.94	0.00547934	0.0416155	-3.5497	down	4.63083	yes	1392	isogroup04399	_	_	_	_	_	_	_	_	_	_	_	_	_	_	_	_	None	_
isotig09735	3	84	6.38	152.79	7.25586e-06	0.000356595	-4.44124	down	6.86122	yes	1393	isogroup04401	gi|470117373|ref|XP_004294833.1|	PREDICTED: probable carboxylesterase 12-like [Fragaria vesca subsp. vesca]	0.75	gi|75337419|sp|Q9SMN0.1|CXE12_ARATH	RecName: Full=Probable carboxylesterase 12; AltName: Full=AtCXE12	0.67	UniRef90_UPI0002C3166A	PREDICTED: probable carboxylesterase 12-like n=1 Tax=Fragaria vesca subsp. vesca RepID=UPI0002C3166A	0.75	_	_	_	_	_	_	_	None	_
isotig09737	11	88	23.42	160.19	0.000736227	0.0105514	-2.70945	down	7.06296	yes	1392	isogroup04403	gi|462399531|gb|EMJ05199.1|	hypothetical protein PRUPE_ppa001125mg [Prunus persica]	0.91	gi|4033763|sp|O00410.4|IPO5_HUMAN	RecName: Full=Importin-5; Short=Imp5; AltName: Full=Importin subunit beta-3; AltName: Full=Karyopherin beta-3; AltName: Full=Ran-binding protein 5; Short=RanBP5	0.55	UniRef90_F6GUN0	Putative uncharacterized protein n=3 Tax=Vitis vinifera RepID=F6GUN0_VITVI	0.89	GO:0006886;GO:0005643;GO:0005618;GO:0008565	_	_	_	_	_	_	None	_
isotig09750	1	31	2.14	56.63	0.000195424	0.004051	-4.4061	down	5.44142	yes	1387	isogroup04416	gi|108862902|gb|ABA99182.2|	EXS family protein, putative, expressed [Oryza sativa Japonica Group]	0.91	_	_	_	UniRef90_Q2QMQ9	EXS family protein, putative, expressed n=9 Tax=Poaceae RepID=Q2QMQ9_ORYSJ	0.91	_	_	_	_	_	_	_	None	_
isotig09762	6	65	12.89	119.43	0.000444113	0.00734686	-3.12432	down	6.58278	yes	1379	isogroup04428	gi|462412360|gb|EMJ17409.1|	hypothetical protein PRUPE_ppa016180mg [Prunus persica]	0.94	_	_	_	UniRef90_UPI0002C369D0	PREDICTED: uncharacterized protein LOC101292234 n=1 Tax=Fragaria vesca subsp. vesca RepID=UPI0002C369D0	0.94	GO:0031225	3694.fgenesh4_pg.C_scaffold_88000076	hypothetical protein	0.92	_	KOG0267	NOG255521	None	_
isotig09765	7	65	14.97	118.83	0.000792096	0.011101	-2.90946	down	6.60544	yes	1386	isogroup04431	_	_	_	_	_	_	_	_	_	_	_	_	_	_	_	_	None	_
isotig09768	14	86	30.02	157.68	0.00355584	0.030986	-2.33473	down	7.08396	yes	1382	isogroup04434	gi|470120898|ref|XP_004296524.1|	PREDICTED: 3-hydroxybutyryl-CoA dehydrogenase-like [Fragaria vesca subsp. vesca]	0.91	gi|3287857|sp|Q45223.1|HBD_BRAJA	RecName: Full=3-hydroxybutyryl-CoA dehydrogenase; AltName: Full=Beta-hydroxybutyryl-CoA dehydrogenase; Short=BHBD	0.7	UniRef90_UPI0002C30D03	PREDICTED: 3-hydroxybutyryl-CoA dehydrogenase-like n=1 Tax=Fragaria vesca subsp. vesca RepID=UPI0002C30D03	0.91	GO:0055114;GO:0018874;GO:0006574;GO:0008691;GO:0070403;GO:0006552;GO:0006554;GO:0006568;GO:0006633;GO:0003857;GO:0006550	3694.estExt_Genewise1_v1.C_1070040	3-hydroxybutyryl-CoA dehydrogenase (EC:1.1.1.35)	0.8976	COG1250	KOG2304	_	K00074	E1.1.1.157, paaH
isotig09785	5	54	10.73	99.08	0.000773646	0.0109153	-3.11062	down	6.31927	yes	1381	isogroup04451	gi|147791289|emb|CAN65607.1|	hypothetical protein VITISV_042269 [Vitis vinifera]	0.83	gi|334302808|sp|Q9SLN1.2|FPP7_ARATH	RecName: Full=Filament-like plant protein 7; Short=AtFPP7	0.75	UniRef90_F6H4H9	Putative uncharacterized protein n=3 Tax=Vitis vinifera RepID=F6H4H9_VITVI	0.83	_	3694.estExt_Genewise1_v1.C_LG_VII2917	hypothetical protein	0.8261	_	_	NOG287679	None	_
isotig09794	2	24	4.31	44.2	0.00356754	0.030986	-3.1806	down	5.15463	yes	1376	isogroup04460	gi|462402993|gb|EMJ08550.1|	hypothetical protein PRUPE_ppa011283mg [Prunus persica]	0.7	_	_	_	UniRef90_D7SK66	Putative uncharacterized protein n=1 Tax=Vitis vinifera RepID=D7SK66_VITVI	0.74	_	_	_	_	_	_	_	None	_
isotig09796	3	65	6.47	119.87	4.68449e-05	0.00146421	-4.07265	down	6.51273	yes	1374	isogroup04462	gi|462400634|gb|EMJ06191.1|	hypothetical protein PRUPE_ppa003496mg [Prunus persica]	0.81	_	_	_	UniRef90_I1NCC0	Uncharacterized protein n=1 Tax=Glycine max RepID=I1NCC0_SOYBN	0.81	_	29760.GSVIVG00032834001	SubName: Full=Putative uncharacterized protein (Chromosome undetermined scaffold_62, whole g [...]	0.774	_	_	NOG68536	None	_
isotig09798	45	266	96.5	487.7	0.00152747	0.0176252	-2.29211	down	8.71233	yes	1382	isogroup04464	gi|462403222|gb|EMJ08779.1|	hypothetical protein PRUPE_ppa018485mg [Prunus persica]	0.84	_	_	_	UniRef90_B9HC97	Predicted protein n=1 Tax=Populus trichocarpa RepID=B9HC97_POPTR	0.86	_	3694.grail3.0013005801	hypothetical protein	0.9306	_	_	NOG283737	None	_
isotig09817	5	47	10.81	86.86	0.00196944	0.0214225	-2.9114	down	6.14189	yes	1371	isogroup04483	gi|462416899|gb|EMJ21636.1|	hypothetical protein PRUPE_ppa000033mg [Prunus persica]	0.82	gi|75122353|sp|Q6EVK6.1|BRM_ARATH	RecName: Full=ATP-dependent helicase BRM; Short=AtBRM; AltName: Full=Protein BRAHMA	0.62	UniRef90_A5B1Q9	Putative uncharacterized protein n=1 Tax=Vitis vinifera RepID=A5B1Q9_VITVI	0.78	GO:0044424;GO:0010468;GO:0016818;GO:0003676	3694.gw1.XIV.1327.1	annotation not avaliable	0.7916	_	KOG0386	_	K11647	SMARCA2_4
isotig09823	2	76	4.33	140.67	1.53159e-06	0.000108826	-4.83242	down	6.70384	yes	1369	isogroup04489	gi|359490660|ref|XP_003634130.1|	PREDICTED: probable receptor-like protein kinase At5g39020-like [Vitis vinifera]	0.84	gi|75333905|sp|Q9FID6.1|Y5392_ARATH	RecName: Full=Probable receptor-like protein kinase At5g39020; Flags: Precursor	0.71	UniRef90_F6HWE1	Putative uncharacterized protein n=2 Tax=Vitis vinifera RepID=F6HWE1_VITVI	0.84	_	29760.GSVIVG00005232001	SubName: Full=Chromosome undetermined scaffold_977, whole genome shotgun sequence;	0.8553	COG0515	KOG1187	_	None	_
isotig09842	4	51	8.68	94.6	0.000572185	0.00883367	-3.33493	down	6.217	yes	1366	isogroup04508	gi|462403066|gb|EMJ08623.1|	hypothetical protein PRUPE_ppa004913mg [Prunus persica]	0.81	gi|75264276|sp|Q9LVL5.1|WNK4_ARATH	RecName: Full=Probable serine/threonine-protein kinase WNK4; Short=AtWNK4; AltName: Full=Protein kinase with no lysine 4	0.67	UniRef90_D7SJK3	Putative uncharacterized protein n=1 Tax=Vitis vinifera RepID=D7SJK3_VITVI	0.73	GO:0016310;GO:0004672	_	_	_	_	_	_	None	_
isotig09875	23	235	50.27	439.13	4.51918e-05	0.0014294	-3.07492	down	8.42938	yes	1356	isogroup04541	gi|462415299|gb|EMJ20036.1|	hypothetical protein PRUPE_ppa010273mg [Prunus persica]	0.74	_	_	_	UniRef90_UPI0002C3656E	PREDICTED: probable VAMP-like protein At1g33475-like n=1 Tax=Fragaria vesca subsp. vesca RepID=UPI0002C3656E	0.66	_	3694.grail3.0031018101	hypothetical protein	0.7604	_	KOG0859	_	None	_
isotig09888	3	34	6.64	64.34	0.00141891	0.0166179	-3.14324	down	5.65561	yes	1339	isogroup04554	gi|255568657|ref|XP_002525302.1|	conserved hypothetical protein [Ricinus communis]	0.76	gi|75213370|sp|Q9SY57.1|P2A10_ARATH	RecName: Full=Protein PHLOEM PROTEIN 2-LIKE A10; Short=AtPP2-A10	0.71	UniRef90_B9SH33	Putative uncharacterized protein n=1 Tax=Ricinus communis RepID=B9SH33_RICCO	0.76	_	_	_	_	_	_	_	None	_
isotig09902	10	72	21.95	135.14	0.00181213	0.0201452	-2.55552	down	6.79634	yes	1350	isogroup04568	gi|508777701|gb|EOY24957.1|	Uncharacterized protein isoform 1 [Theobroma cacao]	0.69	_	_	_	UniRef90_I1K6B1	Uncharacterized protein n=1 Tax=Glycine max RepID=I1K6B1_SOYBN	0.67	_	_	_	_	_	_	_	None	_
isotig09907	3	49	6.6	92.11	0.000132862	0.00305991	-3.66696	down	6.13433	yes	1348	isogroup04573	_	_	_	_	_	_	_	_	_	_	_	_	_	_	_	_	None	_
isotig09908	7	47	15.39	88.35	0.00591026	0.043461	-2.44399	down	6.20222	yes	1348	isogroup04574	gi|462415171|gb|EMJ19908.1|	hypothetical protein PRUPE_ppa008924mg [Prunus persica]	0.69	_	_	_	UniRef90_B9HNU3	Predicted protein n=1 Tax=Populus trichocarpa RepID=B9HNU3_POPTR	0.73	_	_	_	_	_	_	_	None	_
isotig09949	1	19	2.21	35.95	0.00304285	0.0275868	-3.70776	down	4.77925	yes	1339	isogroup04615	gi|508717952|gb|EOY09849.1|	Late embryogenesis abundant hydroxyproline-rich glycoprotein family [Theobroma cacao]	0.82	_	_	_	UniRef90_F6HE80	Putative uncharacterized protein n=2 Tax=Vitis vinifera RepID=F6HE80_VITVI	0.79	_	29760.GSVIVG00013865001	SubName: Full=Chromosome chr16 scaffold_10, whole genome shotgun sequence;	0.7831	_	_	NOG247596;NOG220026	None	_
isotig09974	19	104	42.27	197.84	0.00451044	0.0366901	-2.17361	down	7.38362	yes	1332	isogroup04640	gi|460413922|ref|XP_004252324.1|	PREDICTED: cytochrome c1-1, heme protein, mitochondrial-like isoform 1 [Solanum lycopersicum]	0.87	gi|117765|sp|P25076.1|CY11_SOLTU	RecName: Full=Cytochrome c1-1, heme protein, mitochondrial; AltName: Full=Complex III subunit 4-1; AltName: Full=Complex III subunit IV-1; AltName: Full=Cytochrome b-	0.94	UniRef90_M1BST6	Uncharacterized protein n=5 Tax=Solanum RepID=M1BST6_SOLTU	0.92	GO:0009055;GO:0020037;GO:0005506;GO:0006118	29760.GSVIVG00034552001	SubName: Full=Chromosome chr9 scaffold_7, whole genome shotgun sequence;	0.9352	COG2857	KOG3052	_	K00413	CYC1, CYT1, petC
isotig09983	4	43	8.91	81.86	0.00182225	0.0202196	-3.0902	down	5.99603	yes	1331	isogroup04649	gi|462396368|gb|EMJ02167.1|	hypothetical protein PRUPE_ppa004510mg [Prunus persica]	0.72	gi|75333532|sp|Q9C8N5.1|STOP1_ARATH	RecName: Full=Protein SENSITIVE TO PROTON RHIZOTOXICITY 1; AltName: Full=Zinc finger protein STOP1	0.59	UniRef90_UPI0002C2FA92	PREDICTED: protein SENSITIVE TO PROTON RHIZOTOXICITY 1-like isoform 2 n=1 Tax=Fragaria vesca subsp. vesca RepID=UPI0002C2FA92	0.68	_	_	_	_	_	_	_	None	_
isotig10028	6	52	13.46	99.74	0.00184089	0.0203689	-2.8039	down	6.29874	yes	1321	isogroup04694	_	_	_	_	_	_	_	_	_	_	_	_	_	_	_	_	None	_
isotig10038	6	77	13.35	146.48	0.000140031	0.00316412	-3.3678	down	6.80263	yes	1332	isogroup04704	gi|462406499|gb|EMJ11963.1|	hypothetical protein PRUPE_ppa020509mg [Prunus persica]	0.86	_	_	_	_	_	_	_	_	_	_	_	_	_	None	_
isotig10083	13	85	29.45	164.66	0.00200654	0.021457	-2.42306	down	7.05339	yes	1308	isogroup04749	gi|449451397|ref|XP_004143448.1|	PREDICTED: mitochondrial uncoupling protein 5-like [Cucumis sativus]	0.91	gi|75313179|sp|Q9SB52.1|PUMP4_ARATH	RecName: Full=Mitochondrial uncoupling protein 4; Short=AtPUMP4; AltName: Full=Mitochondrial dicarboxylate carrier 2	0.8	UniRef90_UPI0002B41C1C	UPI0002B41C1C related cluster n=1 Tax=unknown RepID=UPI0002B41C1C	0.91	GO:0005310;GO:0055085;GO:0006835;GO:0016021;GO:0031966;GO:0006839	3694.eugene3.00020959	hypothetical protein	0.8934	_	KOG0759	_	K15104	SLC25A11, OGC
isotig10156	3	42	6.89	82.5	0.000343491	0.00612931	-3.4459	down	5.93079	yes	1290	isogroup04822	_	_	_	_	_	_	_	_	_	_	_	_	_	_	_	_	None	_
isotig10168	2	29	4.62	57.23	0.00114105	0.0144072	-3.45082	down	5.40193	yes	1284	isogroup04834	gi|470115474|ref|XP_004293924.1|	PREDICTED: GDSL esterase/lipase At5g45920-like [Fragaria vesca subsp. vesca]	0.79	gi|75127073|sp|Q6NMR9.1|GDL84_ARATH	RecName: Full=GDSL esterase/lipase At5g45920	0.71	UniRef90_UPI0002C36180	PREDICTED: GDSL esterase/lipase At5g45920-like n=1 Tax=Fragaria vesca subsp. vesca RepID=UPI0002C36180	0.79	GO:0016787	3694.estExt_Genewise1_v1.C_LG_XI3387	hypothetical protein	0.7595	_	KOG3035	_	None	_
isotig10200	11	94	25.41	185.64	0.000492871	0.00797025	-2.80432	down	7.14557	yes	1283	isogroup04866	_	_	_	_	_	_	_	_	_	_	_	_	_	_	_	_	None	_
isotig10207	1	27	2.32	53.49	0.000488131	0.00790866	-4.20866	down	5.25323	yes	1279	isogroup04873	_	_	_	_	_	_	_	_	_	_	_	_	_	_	_	_	None	_
isotig10222	6	115	13.91	228.01	7.54907e-06	0.000365714	-3.94482	down	7.33516	yes	1278	isogroup04888	gi|255574752|ref|XP_002528284.1|	phospholipase C, putative [Ricinus communis]	0.9	_	_	_	UniRef90_B9SQL5	Phospholipase C, putative n=1 Tax=Ricinus communis RepID=B9SQL5_RICCO	0.9	GO:0008081;GO:0006629	29760.GSVIVG00036087001	SubName: Full=Chromosome chr3 scaffold_8, whole genome shotgun sequence;	0.8868	_	KOG4306	_	None	_
isotig10228	4	89	9.16	174.28	1.1065e-05	0.000496242	-4.13496	down	6.95815	yes	1294	isogroup04894	_	_	_	_	_	_	_	_	_	_	_	_	_	_	_	_	None	_
isotig10254	1	50	2.33	99.76	8.22534e-06	0.000388072	-5.09097	down	6.0993	yes	1270	isogroup04920	gi|470102832|ref|XP_004287855.1|	PREDICTED: bifunctional epoxide hydrolase 2-like [Fragaria vesca subsp. vesca]	0.86	gi|67460595|sp|Q6Q2C2.1|HYES_PIG	RecName: Full=Bifunctional epoxide hydrolase 2; Includes: RecName: Full=Cytosolic epoxide hydrolase 2; Short=CEH; AltName: Full=Epoxide hydratase; AltName: Full=Solub	0.57	UniRef90_UPI0002C366E5	PREDICTED: bifunctional epoxide hydrolase 2-like n=1 Tax=Fragaria vesca subsp. vesca RepID=UPI0002C366E5	0.86	GO:0008152;GO:0003824	3694.estExt_fgenesh4_pm.C_LG_VII0441	hypothetical protein	0.8409	COG0596	KOG4178	_	None	_
isotig10265	1	35	2.33	69.72	0.000103439	0.00252601	-4.57975	down	5.6075	yes	1272	isogroup04931	gi|462414503|gb|EMJ19240.1|	hypothetical protein PRUPE_ppa006060mg [Prunus persica]	0.89	gi|75335460|sp|Q9LTC0.1|Y5707_ARATH	RecName: Full=Probable receptor-like protein kinase At5g47070	0.65	UniRef90_UPI0002C32B27	PREDICTED: probable receptor-like protein kinase At5g15080-like isoform 1 n=2 Tax=Fragaria vesca subsp. vesca RepID=UPI0002C32B27	0.86	_	29760.GSVIVG00018160001	SubName: Full=Chromosome chr13 scaffold_17, whole genome shotgun sequence;	0.8589	COG0515	KOG1187	_	None	_
isotig10274	1	61	2.33	121.7	1.86519e-06	0.000128655	-5.37644	down	6.37563	yes	1270	isogroup04940	gi|462413563|gb|EMJ18612.1|	hypothetical protein PRUPE_ppa024154mg [Prunus persica]	0.8	gi|75213423|sp|Q9SYF0.1|GLIP2_ARATH	RecName: Full=GDSL esterase/lipase 2; AltName: Full=Extracellular lipase 2; Flags: Precursor	0.69	UniRef90_UPI0002C31CFB	PREDICTED: GDSL esterase/lipase 5-like n=1 Tax=Fragaria vesca subsp. vesca RepID=UPI0002C31CFB	0.74	_	29760.GSVIVG00034013001	SubName: Full=Chromosome chr9 scaffold_7, whole genome shotgun sequence;	0.7712	COG3240	_	_	None	_
isotig10279	1	17	2.34	33.97	0.00547934	0.0416155	-3.5497	down	4.63083	yes	1268	isogroup04945	gi|470104506|ref|XP_004288639.1|	PREDICTED: uncharacterized protein At5g08430-like [Fragaria vesca subsp. vesca]	0.64	gi|73622094|sp|Q9FT92.2|Y5843_ARATH	RecName: Full=Uncharacterized protein At5g08430	0.8	UniRef90_UPI0002C36C0A	PREDICTED: uncharacterized protein At5g08430-like n=1 Tax=Fragaria vesca subsp. vesca RepID=UPI0002C36C0A	0.64	_	_	_	_	_	_	_	None	_
isotig10287	115	688	268.77	1374.83	0.000919819	0.0124479	-2.31296	down	10.0771	yes	1268	isogroup04953	gi|255580742|ref|XP_002531192.1|	Ethylene-responsive transcription factor, putative [Ricinus communis]	0.74	gi|57012880|sp|Q9SXS8.1|ERF3_TOBAC	RecName: Full=Ethylene-responsive transcription factor 3; AltName: Full=Ethylene-responsive element-binding factor 3 homolog; AltName: Full=Ethylene-responsive elem	0.73	UniRef90_B9SYX3	Ethylene-responsive transcription factor, putative n=1 Tax=Ricinus communis RepID=B9SYX3_RICCO	0.74	GO:0006351	3694.estExt_Genewise1_v1.C_LG_I4397	SubName: Full=Putative uncharacterized protein;	0.7797	_	_	NOG285662	K09286	EREBP
isotig10296	6	48	14.05	96.07	0.0030926	0.0279516	-2.68905	down	6.19855	yes	1266	isogroup04962	gi|462407513|gb|EMJ12847.1|	hypothetical protein PRUPE_ppa008862mg [Prunus persica]	0.75	gi|75164073|sp|Q942D4.1|BURP3_ORYSJ	RecName: Full=BURP domain-containing protein 3; Short=OsBURP03; Flags: Precursor	0.65	UniRef90_UPI0002C2E159	PREDICTED: dehydration-responsive protein RD22-like n=1 Tax=Fragaria vesca subsp. vesca RepID=UPI0002C2E159	0.74	GO:1901700;GO:0006950;GO:0009628	29760.GSVIVG00032499001	SubName: Full=Chromosome chr4 scaffold_6, whole genome shotgun sequence;	0.7633	_	_	NOG253937	None	_
isotig10300	22	141	51.62	282.88	0.00134499	0.0162876	-2.40256	down	7.78234	yes	1263	isogroup04966	gi|462396589|gb|EMJ02388.1|	hypothetical protein PRUPE_ppa002942mg [Prunus persica]	0.8	_	_	_	UniRef90_UPI0002B4864A	UPI0002B4864A related cluster n=2 Tax=unknown RepID=UPI0002B4864A	0.65	GO:0005829;GO:0050665;GO:0016926;GO:0010228	_	_	_	_	_	_	None	_
isotig10301	1	19	2.35	38.18	0.00304285	0.0275868	-3.70776	down	4.77925	yes	1261	isogroup04967	_	_	_	_	_	_	_	_	_	_	_	_	_	_	_	_	None	_
isotig10304	3	38	7.02	76.06	0.000681598	0.0100619	-3.30249	down	5.79988	yes	1266	isogroup04970	_	_	_	_	_	_	_	_	_	_	_	_	_	_	_	_	None	_
isotig10309	6	57	14.07	114.26	0.0011219	0.0142903	-2.93569	down	6.41479	yes	1264	isogroup04975	gi|255566253|ref|XP_002524114.1|	amino acid transporter, putative [Ricinus communis]	0.85	gi|82183465|sp|Q6DIV6.1|VIAAT_XENTR	RecName: Full=Vesicular inhibitory amino acid transporter; AltName: Full=GABA and glycine transporter; AltName: Full=Solute carrier family 32 member 1; AltName: Fu	0.55	UniRef90_B9SDP5	Amino acid transporter, putative n=1 Tax=Ricinus communis RepID=B9SDP5_RICCO	0.85	GO:0015175;GO:0015801;GO:0016021;GO:0015804;GO:0009624;GO:0015173	3694.gw1.XVI.2040.1	aromatic and neutral amino acid transporter	0.8482	COG0814	KOG1304	_	K14209	SLC36A, PAT
isotig10313	39	465	91.29	930.68	8.99394e-06	0.000419303	-3.30262	down	9.38848	yes	1266	isogroup04979	gi|224120122|ref|XP_002318247.1|	predicted protein [Populus predicted protein [Populus trichocarpa]	0.94	gi|75333946|sp|Q9FJ95.1|DHSO_ARATH	RecName: Full=Sorbitol dehydrogenase; AltName: Full=L-iditol 2-dehydrogenase	0.93	UniRef90_B9I4E5	Predicted protein n=2 Tax=Malpighiales RepID=B9I4E5_POPTR	0.94	GO:0003939;GO:0006013;GO:0009506;GO:0006000;GO:0000166;GO:0005829;GO:0008270;GO:0055114	3694.estExt_fgenesh4_pg.C_LG_XII1187	L-iditol 2-dehydrogenase (EC:1.1.1.14)	0.948	COG1063	KOG0024	_	K00008	E1.1.1.14, gutB
isotig10332	55	254	129.46	511.2	0.00655095	0.0458755	-1.93739	down	8.71179	yes	1259	isogroup04998	gi|462395757|gb|EMJ01556.1|	hypothetical protein PRUPE_ppa010538mg [Prunus persica]	0.96	gi|75181414|sp|Q9M060.1|IF62_ARATH	RecName: Full=Eukaryotic translation initiation factor 6-2; Short=AteIF-6;2	0.96	UniRef90_Q9M060	Eukaryotic translation initiation factor 6-2 n=9 Tax=rosids RepID=IF62_ARATH	0.96	GO:0005840;GO:0043022;GO:0003743;GO:0006446;GO:0005730;GO:0043023;GO:0042256;GO:0042273	29760.GSVIVG00019318001	SubName: Full=Putative uncharacterized protein (Chromosome chr7 scaffold_20, whole genome sh [...]	0.9549	COG1976	KOG3185	_	K03264	EIF6
isotig10346	1	30	2.36	60.62	0.000243817	0.00466854	-4.35921	down	5.39667	yes	1254	isogroup05012	_	_	_	_	_	_	_	_	_	_	_	_	_	_	_	_	None	_
isotig10352	8	69	18.89	139.31	0.000974726	0.0130236	-2.8083	down	6.7026	yes	1255	isogroup05018	gi|470123469|ref|XP_004297748.1|	PREDICTED: serine/threonine-protein kinase sepA-like [Fragaria vesca subsp. vesca]	0.82	_	_	_	UniRef90_UPI0002C2E282	PREDICTED: serine/threonine-protein kinase sepA-like n=1 Tax=Fragaria vesca subsp. vesca RepID=UPI0002C2E282	0.82	_	_	_	_	_	_	_	None	_
isotig10361	3	73	7.1	147.62	2.08449e-05	0.000803484	-4.23945	down	6.66992	yes	1253	isogroup05027	gi|462406876|gb|EMJ12340.1|	hypothetical protein PRUPE_ppa026639mg [Prunus persica]	0.89	gi|374095514|sp|P93733.4|PLDB1_ARATH	RecName: Full=Phospholipase D beta 1; Short=AtPLDbeta1; Short=PLD beta 1; Short=PLDbeta	0.87	UniRef90_F6HUI8	Phospholipase D n=1 Tax=Vitis vinifera RepID=F6HUI8_VITVI	0.9	GO:0009395;GO:0046470;GO:0070290;GO:0005546;GO:0009816;GO:0004630;GO:0005509;GO:0005886;GO:0009793;GO:0009507;GO:0022626	_	_	_	_	_	_	K01115	E3.1.4.4, PLD
isotig10388	3	43	7.08	86.75	0.000343491	0.00612931	-3.47963	down	5.96172	yes	1256	isogroup05054	gi|508781013|gb|EOY28269.1|	TSJT1-like protein [Theobroma cacao]	0.85	gi|136452|sp|P24805.1|TSJT1_TOBAC	RecName: Full=Stem-specific protein TSJT1	0.8	UniRef90_I1MEH7	Uncharacterized protein n=1 Tax=Glycine max RepID=I1MEH7_SOYBN	0.82	_	_	_	_	_	_	_	None	_
isotig10399	2	74	4.75	150.12	1.92464e-06	0.000130467	-4.79409	down	6.66705	yes	1249	isogroup05065	gi|462397880|gb|EMJ03548.1|	hypothetical protein PRUPE_ppa008352mg [Prunus persica]	0.89	_	_	_	UniRef90_UPI0002C2EDDC	PREDICTED: UDP-sugar transporter UST74c-like n=1 Tax=Fragaria vesca subsp. vesca RepID=UPI0002C2EDDC	0.87	GO:0016021	3694.gw1.XVIII.126.1	hypothetical protein	0.8795	_	KOG1444	_	K15281	SLC35D
isotig10409	3	36	7.18	73.62	0.000977184	0.0130236	-3.22506	down	5.72958	yes	1239	isogroup05075	_	_	_	_	_	_	_	_	_	_	_	_	_	_	_	_	None	_
isotig10413	6	44	14.3	89.69	0.00532896	0.0415159	-2.56426	down	6.09073	yes	1243	isogroup05079	gi|462415366|gb|EMJ20103.1|	hypothetical protein PRUPE_ppa000532mg [Prunus persica]	0.74	gi|238685488|sp|A3FEW8.2|BGAL_ENTAG	RecName: Full=Beta-galactosidase; Short=Beta-gal; Short=Bga; AltName: Full=Lactase; AltName: Full=Transglycosylating beta-galactosidase	0.59	UniRef90_G7LG20	Beta Galactosidase-like protein n=1 Tax=Medicago truncatula RepID=G7LG20_MEDTR	0.71	GO:0004553;GO:0005975	_	_	_	_	_	_	K01190	lacZ
isotig10445	18	130	43.51	268.68	0.000832756	0.0115151	-2.57184	down	7.64072	yes	1226	isogroup05111	gi|225449579|ref|XP_002283925.1|	PREDICTED: cellular nucleic acid-binding protein [Vitis vinifera]	0.77	gi|1730843|sp|P53849.1|GIS2_YEAST	RecName: Full=Zinc finger protein GIS2	0.47	UniRef90_F6HN80	Putative uncharacterized protein n=2 Tax=Vitis vinifera RepID=F6HN80_VITVI	0.77	GO:0046872	29760.GSVIVG00018520001	SubName: Full=Chromosome chr13 scaffold_17, whole genome shotgun sequence;	0.8365	COG5082	KOG4400	_	K09250	CNBP
isotig10455	48	249	115.09	510.46	0.00335207	0.0297276	-2.10427	down	8.65056	yes	1236	isogroup05121	gi|224091795|ref|XP_002309354.1|	predicted protein [Populus predicted protein [Populus trichocarpa]	0.57	_	_	_	UniRef90_B9HB36	Predicted protein n=1 Tax=Populus trichocarpa RepID=B9HB36_POPTR	0.57	_	_	_	_	_	_	_	None	_
isotig10488	17	149	41.06	307.7	0.000247451	0.00469207	-2.84966	down	7.80039	yes	1227	isogroup05154	gi|449443041|ref|XP_004139289.1|	PREDICTED: synaptotagmin-5-like [Cucumis sativus]	0.9	gi|75301121|sp|Q8L706.1|SYT5_ARATH	RecName: Full=Synaptotagmin-5; AltName: Full=NTMC2T2.1; AltName: Full=Synaptotagmin E	0.84	UniRef90_UPI0002B4AED2	UPI0002B4AED2 related cluster n=1 Tax=unknown RepID=UPI0002B4AED2	0.9	GO:0012505;GO:0005886	3694.estExt_fgenesh4_pm.C_1520033	plant synaptotagmin	0.8828	COG5038	KOG1012	_	None	_
isotig10499	1	69	2.42	142.49	7.41895e-07	6.4343e-05	-5.55348	down	6.54756	yes	1227	isogroup05165	gi|356499538|ref|XP_003518596.1|	PREDICTED: trans-2,3-enoyl-CoA reductase-like [Glycine max]	0.82	gi|401056|sp|P31213.1|S5A2_HUMAN	RecName: Full=3-oxo-5-alpha-steroid 4-dehydrogenase 2; AltName: Full=5 alpha-SR2; AltName: Full=SR type 2; AltName: Full=Steroid 5-alpha-reductase 2; Short=S5AR 2; Al	0.62	UniRef90_I1JDE1	Uncharacterized protein n=2 Tax=Glycine max RepID=I1JDE1_SOYBN	0.82	GO:0016627;GO:0016021;GO:0009941;GO:0006629	3694.estExt_fgenesh4_pg.C_LG_X2215	hypothetical protein	0.8042	_	KOG1638	_	None	_
isotig10502	3	26	7.26	53.78	0.00585897	0.0431646	-2.75975	down	5.31361	yes	1225	isogroup05168	gi|462411898|gb|EMJ16947.1|	hypothetical protein PRUPE_ppa009265mg [Prunus persica]	0.78	gi|81672139|sp|Q55403.1|Y575_SYNY3	RecName: Full=Thylakoid membrane protein slr0575	0.5	UniRef90_UPI0002B43BC1	UPI0002B43BC1 related cluster n=2 Tax=unknown RepID=UPI0002B43BC1	0.89	GO:0009535	29760.GSVIVG00038180001	SubName: Full=Chromosome chr14 scaffold_9, whole genome shotgun sequence;	0.8772	_	_	NOG09668	None	_
isotig10521	21	217	51.05	451.06	4.96336e-05	0.00151665	-3.08999	down	8.31335	yes	1219	isogroup05187	gi|225429894|ref|XP_002283626.1|	PREDICTED: ribosomal RNA small subunit methyltransferase H-like [Vitis vinifera]	0.88	gi|263456105|sp|B0TGB2.1|RSMH_HELMI	RecName: Full=Ribosomal RNA small subunit methyltransferase H; AltName: Full=16S rRNA m(4)C1402 methyltransferase; AltName: Full=rRNA (cytosine-N(4)-)-methyltransf	0.63	UniRef90_F6H2X5	Putative uncharacterized protein n=1 Tax=Vitis vinifera RepID=F6H2X5_VITVI	0.88	GO:0008168;GO:0032259	3694.gw1.V.5360.1	hypothetical protein	0.848	COG0275	KOG2782	_	None	_
isotig10553	2	112	4.89	233.96	6.43493e-08	1.05417e-05	-5.39019	down	7.24246	yes	1213	isogroup05219	gi|225437358|ref|XP_002268147.1|	PREDICTED: beta-glucosidase 11-like isoform 1 [Vitis vinifera]	0.76	gi|269969443|sp|Q9STP4.2|BGL09_ARATH	RecName: Full=Beta-glucosidase 9; Short=AtBGLU9; Flags: Precursor	0.7	UniRef90_F6HZ47	Putative uncharacterized protein n=1 Tax=Vitis vinifera RepID=F6HZ47_VITVI	0.76	GO:0004553;GO:0005975	29760.GSVIVG00028000001	SubName: Full=Chromosome chr7 scaffold_42, whole genome shotgun sequence;	0.7587	COG2723	KOG0626	_	None	_
isotig10595	1	38	2.46	79.91	5.68506e-05	0.00167917	-4.69751	down	5.72042	yes	1205	isogroup05261	gi|508714095|gb|EOY05992.1|	2-oxoglutarate (2OG) and Fe(II)-dependent oxygenase superfamily protein, putative [Theobroma cacao]	0.76	gi|25777663|sp|O04847.2|DV4H_CATRO	RecName: Full=Deacetoxyvindoline 4-hydroxylase	0.71	UniRef90_A5AWF3	Putative uncharacterized protein n=5 Tax=Vitis vinifera RepID=A5AWF3_VITVI	0.75	GO:0016491	29760.GSVIVG00020207001	SubName: Full=Chromosome chr5 scaffold_2, whole genome shotgun sequence;	0.7689	COG3491	KOG0143	_	None	_
isotig10605	2	39	4.94	82.35	0.000191901	0.004051	-3.87478	down	5.79544	yes	1200	isogroup05271	gi|462402151|gb|EMJ07708.1|	hypothetical protein PRUPE_ppa019257mg [Prunus persica]	0.75	gi|259016235|sp|O49561.2|G2OX8_ARATH	RecName: Full=Gibberellin 2-beta-dioxygenase 8; AltName: Full=GA 2-oxidase 8; AltName: Full=Gibberellin 2-beta-hydroxylase 8; AltName: Full=Gibberellin 2-oxidase	0.55	UniRef90_A9PHC3	20G-Fe(II) oxidoreductase n=1 Tax=Populus trichocarpa RepID=A9PHC3_POPTR	0.78	GO:0016491	3694.estExt_Genewise1_v1.C_LG_I2124	SubName: Full=Putative uncharacterized protein;	0.7879	COG3491	KOG0143	_	None	_
isotig10609	1	19	2.46	39.99	0.00304285	0.0275868	-3.70776	down	4.77925	yes	1204	isogroup05275	gi|255570092|ref|XP_002526008.1|	fyve finger-containing phosphoinositide kinase, fyv1, putative [Ricinus communis]	0.74	gi|75207523|sp|Q9SSJ8.1|FAB1C_ARATH	RecName: Full=Putative 1-phosphatidylinositol-3-phosphate 5-kinase FAB1C; Short=Phosphatidylinositol 3-phosphate 5-kinase; AltName: Full=Phosphatidylinositol 3-pho	0.73	UniRef90_B9SJ39	Fyve finger-containing phosphoinositide kinase, fyv1, putative n=1 Tax=Ricinus communis RepID=B9SJ39_RICCO	0.74	GO:0016307;GO:0016310;GO:0046488	3694.fgenesh4_pg.C_LG_VIII001149	hypothetical protein	0.785	COG0459	_	_	None	_
isotig10643	4	47	9.94	99.82	0.0010052	0.0131457	-3.21775	down	6.11081	yes	1193	isogroup05309	gi|255568812|ref|XP_002525377.1|	carbonic anhydrase, putative [Ricinus communis]	0.92	gi|115473|sp|P27141.1|CAHC_TOBAC	RecName: Full=Carbonic anhydrase, chloroplastic; AltName: Full=Carbonate dehydratase; Flags: Precursor	0.87	UniRef90_B9SHA8	Carbonic anhydrase n=1 Tax=Ricinus communis RepID=B9SHA8_RICCO	0.92	GO:0006807;GO:0015976;GO:0006730;GO:0004089;GO:0008270	3694.estExt_fgenesh4_kg.C_LG_X0015	RecName: Full=Carbonic anhydrase; EC=4.2.1.1;	0.898	COG0288	KOG1578	_	K01673	cynT, can
isotig10659	3	35	7.46	74.4	0.00117558	0.0146065	-3.18473	down	5.69308	yes	1192	isogroup05325	gi|449462441|ref|XP_004148949.1|	PREDICTED: GPN-loop GTPase 3-like [Cucumis sativus]	0.93	gi|74853941|sp|Q54NK8.1|GPN3_DICDI	RecName: Full=GPN-loop GTPase 3 homolog; AltName: Full=ATP-binding domain 1 family member C homolog	0.66	UniRef90_UPI0002B49032	UPI0002B49032 related cluster n=1 Tax=unknown RepID=UPI0002B49032	0.93	GO:0000166	39946.BGIOSIBCE012749	Putative uncharacterized protein	0.8983	_	KOG1534	_	K06883	K06883
isotig10667	129	926	319.91	1963.47	0.000254437	0.00480943	-2.57599	down	10.4645	yes	1195	isogroup05333	_	_	_	_	_	_	_	_	_	_	_	_	_	_	_	_	None	_
isotig10700	3	26	7.52	55.74	0.00585897	0.0431646	-2.75975	down	5.31361	yes	1182	isogroup05366	gi|462406257|gb|EMJ11721.1|	hypothetical protein PRUPE_ppa007822mg [Prunus persica]	0.84	gi|84028320|sp|Q9GKX6.1|GALM_PIG	RecName: Full=Aldose 1-epimerase; AltName: Full=Galactose mutarotase	0.58	UniRef90_UPI0002C301DE	PREDICTED: aldose 1-epimerase-like n=1 Tax=Fragaria vesca subsp. vesca RepID=UPI0002C301DE	0.82	GO:0030246;GO:0004034;GO:0006094;GO:0006096	29760.GSVIVG00000116001	SubName: Full=Chromosome chr17 scaffold_101, whole genome shotgun sequence;	0.7771	COG2017	KOG1604	_	K01785	E5.1.3.3, galM
isotig10710	2	25	5.04	53.82	0.00281198	0.0268518	-3.23884	down	5.20768	yes	1177	isogroup05376	gi|462398981|gb|EMJ04649.1|	hypothetical protein PRUPE_ppa022087mg [Prunus persica]	0.73	gi|229554283|sp|B5X3B2.1|APMAP_SALSA	RecName: Full=Adipocyte plasma membrane-associated protein	0.59	UniRef90_UPI0002C30CCD	PREDICTED: adipocyte plasma membrane-associated protein-like n=1 Tax=Fragaria vesca subsp. vesca RepID=UPI0002C30CCD	0.73	_	_	_	_	_	_	_	None	_
isotig10713	29	261	72.59	558.56	0.000104472	0.00254071	-2.89464	down	8.60011	yes	1184	isogroup05379	gi|462419189|gb|EMJ23452.1|	hypothetical protein PRUPE_ppa004751mg [Prunus persica]	0.93	gi|118595576|sp|Q70DU8.2|AL3H1_ARATH	RecName: Full=Aldehyde dehydrogenase family 3 member H1; Short=AtALDH4	0.88	UniRef90_UPI000233C0E8	UPI000233C0E8 related cluster n=1 Tax=unknown RepID=UPI000233C0E8	0.92	GO:0006558;GO:0006094;GO:0006096;GO:0006547;GO:0055114;GO:0004030;GO:0006081;GO:0006570	3694.estExt_fgenesh4_pm.C_LG_V0365	hypothetical protein	0.9147	COG1012	KOG2456	_	K00128	E1.2.1.3
isotig10717	1	21	2.52	45.25	0.00229484	0.0233745	-3.8502	down	4.9135	yes	1176	isogroup05383	gi|508780587|gb|EOY27843.1|	2-oxoglutarate and Fe(II)-dependent oxygenase superfamily protein isoform 1 [Theobroma cacao]	0.86	gi|75220747|sp|Q39224.1|SRG1_ARATH	RecName: Full=Protein SRG1; Short=AtSRG1; AltName: Full=Protein SENESCENCE-RELATED GENE 1	0.73	UniRef90_B9S1A0	Flavonol synthase/flavanone 3-hydroxylase, putative n=1 Tax=Ricinus communis RepID=B9S1A0_RICCO	0.84	GO:0051555;GO:0010260;GO:0045431;GO:0055114	29760.GSVIVG00007247001	SubName: Full=Chromosome undetermined scaffold_186, whole genome shotgun sequence;	0.8606	COG3491	KOG0143	_	None	_
isotig10737	1	17	2.52	36.57	0.00547934	0.0416155	-3.5497	down	4.63083	yes	1178	isogroup05403	gi|508703003|gb|EOX94899.1|	BRI1 suppressor 1 (BSU1)-like 1 [Theobroma cacao]	0.87	gi|332278164|sp|Q8L7U5.2|BSL1_ARATH	RecName: Full=Serine/threonine-protein phosphatase BSL1; AltName: Full=BSU1-like protein 1	0.84	UniRef90_D7TP64	Serine/threonine-protein phosphatase n=2 Tax=rosids RepID=D7TP64_VITVI	0.88	GO:0004721;GO:0005506;GO:0006470;GO:0030145	_	_	_	_	_	_	K01090	E3.1.3.16
isotig10751	2	30	5.04	64.69	0.000921321	0.0124479	-3.49928	down	5.44659	yes	1175	isogroup05417	gi|462396479|gb|EMJ02278.1|	hypothetical protein PRUPE_ppa007342mg [Prunus persica]	0.76	gi|313471276|sp|D4N501.1|DIOX2_PAPSO	RecName: Full=Probable 2-oxoglutarate/Fe(II)-dependent dioxygenase	0.55	UniRef90_B9S9D4	Leucoanthocyanidin dioxygenase, putative n=1 Tax=Ricinus communis RepID=B9S9D4_RICCO	0.77	GO:0016706;GO:0044710	29760.GSVIVG00031238001	SubName: Full=Chromosome undetermined scaffold_55, whole genome shotgun sequence;	0.7566	COG3491	KOG0143	_	None	_
isotig10781	4	55	10.14	119.21	0.000382127	0.00665391	-3.44331	down	6.31581	yes	1169	isogroup05447	gi|359491164|ref|XP_003634232.1|	PREDICTED: LOW QUALITY PROTEIN: uncharacterized protein in hydrogenase 1 5'region-like [Vitis vinifera]	0.94	gi|3024909|sp|P73577.1|Y889_SYNY3	RecName: Full=Uncharacterized protein slr0889	0.51	UniRef90_K7KMV1	Uncharacterized protein n=5 Tax=Glycine max RepID=K7KMV1_SOYBN	0.92	GO:0005524;GO:0004672;GO:0006468	3702.AT4G24810.2-P	ABC1 family protein; similar to ABC1 family protein, contains InterPro domain ABC1 protein ( [...]	0.884	COG0661	KOG1235	_	K08869	ADCK, ABC1
isotig10789	3	28	7.61	60.74	0.00383276	0.0328065	-2.86559	down	5.40719	yes	1168	isogroup05455	gi|462415514|gb|EMJ20251.1|	hypothetical protein PRUPE_ppa004737mg [Prunus persica]	0.93	gi|75334077|sp|Q9FMP5.1|CDPKH_ARATH	RecName: Full=Calcium-dependent protein kinase 17	0.68	UniRef90_UPI0002C3333C	PREDICTED: calcium-dependent protein kinase 4-like n=1 Tax=Fragaria vesca subsp. vesca RepID=UPI0002C3333C	0.91	GO:0005524;GO:0004683;GO:0009069;GO:0006468	3694.gw1.XV.3174.1	hypothetical protein	0.9355	COG0515	KOG0032	_	None	_
isotig10792	3	69	7.63	150.07	3.2849e-05	0.0011296	-4.15846	down	6.59349	yes	1165	isogroup05458	gi|224128027|ref|XP_002329236.1|	predicted protein [Populus predicted protein [Populus trichocarpa]	0.9	gi|75337194|sp|Q9SG92.1|MES17_ARATH	RecName: Full=Methylesterase 17; Short=AtMES17; AltName: Full=Methyl indole-3-acetic acid esterase	0.8	UniRef90_B9N1T8	Predicted protein n=1 Tax=Populus trichocarpa RepID=B9N1T8_POPTR	0.9	GO:0080030;GO:0033473;GO:0048367	3694.eugene3.01250082	methyl indole-3-acetate methyltransferase (EC:3.1.1.1)	0.8968	_	_	NOG244317	None	_
isotig10829	5	67	12.8	146.6	0.000206665	0.00423197	-3.42042	down	6.59947	yes	1158	isogroup05495	gi|255567051|ref|XP_002524508.1|	CBL-interacting serine/threonine-protein kinase, putative [Ricinus communis]	0.88	gi|75322924|sp|Q69Q47.1|CIPKO_ORYSJ	RecName: Full=CBL-interacting protein kinase 24; AltName: Full=OsCIPK24	0.82	UniRef90_B9SET9	CBL-interacting serine/threonine-protein kinase, putative n=1 Tax=Ricinus communis RepID=B9SET9_RICCO	0.88	GO:0009705;GO:0007165;GO:0005524;GO:0004683;GO:0009069;GO:0009651;GO:0006468	29760.GSVIVG00016914001	SubName: Full=Chromosome chr11 scaffold_13, whole genome shotgun sequence;	0.86	_	KOG0583	_	None	_
isotig10834	37	184	93.72	398.49	0.00501416	0.0393493	-2.04188	down	8.22733	yes	1170	isogroup05500	gi|449482590|ref|XP_004156337.1|	PREDICTED: auxin response factor 18-like [Cucumis sativus]	0.87	gi|75253259|sp|Q653H7.1|ARFR_ORYSJ	RecName: Full=Auxin response factor 18; AltName: Full=OsARF10	0.77	UniRef90_UPI0002B4C6A3	UPI0002B4C6A3 related cluster n=2 Tax=unknown RepID=UPI0002B4C6A3	0.87	GO:0005634;GO:0003677;GO:0006355;GO:0009734;GO:0046983	_	_	_	_	_	_	None	_
isotig10879	7	86	17.99	188.99	0.000121544	0.00289446	-3.31189	down	6.96551	yes	1153	isogroup05545	_	_	_	_	_	_	_	_	_	_	_	_	_	_	_	_	None	_
isotig10882	1	16	2.57	35.16	0.00744743	0.0499625	-3.46366	down	4.5503	yes	1153	isogroup05548	_	_	_	_	_	_	_	_	_	_	_	_	_	_	_	_	None	_
isotig10887	9	77	23.21	169.81	0.000727483	0.0104388	-2.80048	down	6.86048	yes	1149	isogroup05553	gi|462407773|gb|EMJ13107.1|	hypothetical protein PRUPE_ppa010440mg [Prunus persica]	0.88	_	_	_	UniRef90_I1MJA3	Uncharacterized protein n=2 Tax=Glycine max RepID=I1MJA3_SOYBN	0.77	_	3694.eugene3.00070801	hypothetical protein	0.8	_	_	NOG254598	None	_
isotig10900	9	261	23.29	577.58	5.74468e-08	9.82008e-06	-4.558	down	8.47992	yes	1145	isogroup05566	gi|356561871|ref|XP_003549200.1|	PREDICTED: pentatricopeptide repeat-containing protein At5g10690-like [Glycine max]	0.68	_	_	_	UniRef90_K7MMQ6	Uncharacterized protein n=2 Tax=Glycine max RepID=K7MMQ6_SOYBN	0.68	_	_	_	_	_	_	_	None	_
isotig10903	5	37	12.9	81.59	0.00745943	0.0499625	-2.56852	down	5.84248	yes	1149	isogroup05569	gi|462423090|gb|EMJ27353.1|	hypothetical protein PRUPE_ppa014954mg, partial [Prunus persica]	0.71	_	_	_	_	_	_	_	_	_	_	_	_	_	None	_
isotig10978	10	72	26.27	161.73	0.00181213	0.0201452	-2.55552	down	6.79634	yes	1128	isogroup05644	_	_	_	_	_	_	_	_	_	_	_	_	_	_	_	_	None	_
isotig10980	11	91	28.45	201.2	0.00062591	0.00938069	-2.75767	down	7.10487	yes	1146	isogroup05646	_	_	_	_	_	_	_	_	_	_	_	_	_	_	_	_	None	_
isotig10983	9	70	23.5	156.27	0.00142017	0.0166179	-2.66349	down	6.74137	yes	1135	isogroup05649	gi|255561981|ref|XP_002521999.1|	conserved hypothetical protein [Ricinus communis]	0.94	_	_	_	UniRef90_B9S7N0	Putative uncharacterized protein n=1 Tax=Ricinus communis RepID=B9S7N0_RICCO	0.94	_	_	_	_	_	_	_	None	_
isotig10984	3	65	7.84	145.24	4.68449e-05	0.00146421	-4.07265	down	6.51273	yes	1134	isogroup05650	gi|462413397|gb|EMJ18446.1|	hypothetical protein PRUPE_ppa003835mg [Prunus persica]	0.9	gi|30173130|sp|Q9S9N8.2|NRAM6_ARATH	RecName: Full=Metal transporter Nramp6; Short=AtNramp6	0.83	UniRef90_I3SUT6	Uncharacterized protein n=1 Tax=Lotus japonicus RepID=I3SUT6_LOTJA	0.89	GO:0034755;GO:0055071;GO:0005381;GO:0005886	29760.GSVIVG00033760001	SubName: Full=Chromosome undetermined scaffold_69, whole genome shotgun sequence;	0.8784	COG1914	KOG1291	_	K03322	mntH
isotig10999	1	31	2.59	68.66	0.000195424	0.004051	-4.4061	down	5.44142	yes	1144	isogroup05665	_	_	_	_	_	_	_	_	_	_	_	_	_	_	_	_	None	_
isotig11001	1	16	2.62	35.88	0.00744743	0.0499625	-3.46366	down	4.5503	yes	1130	isogroup05667	gi|462395370|gb|EMJ01169.1|	hypothetical protein PRUPE_ppa025987mg, partial [Prunus persica]	0.84	_	_	_	UniRef90_D7U297	Putative uncharacterized protein n=2 Tax=Vitis vinifera RepID=D7U297_VITVI	0.89	_	3702.AT3G62860.1-P	esterase/lipase/thioesterase family protein; esterase/lipase/thioesterase family protein; FU [...]	0.8864	COG2267	KOG1455	_	None	_
isotig11032	9	74	23.73	166.82	0.000964113	0.0129518	-2.74335	down	6.81065	yes	1124	isogroup05698	gi|462423971|gb|EMJ28234.1|	hypothetical protein PRUPE_ppa000503mg [Prunus persica]	0.9	gi|302393776|sp|Q9LRZ0.2|TPR2_ARATH	RecName: Full=Topless-related protein 2	0.89	UniRef90_Q9LRZ0	Topless-related protein 2 n=4 Tax=Brassicaceae RepID=TPR2_ARATH	0.89	_	_	_	_	_	_	_	None	_
isotig11051	1	21	2.64	47.42	0.00229484	0.0233745	-3.8502	down	4.9135	yes	1122	isogroup05717	gi|470147829|ref|XP_004309480.1|	PREDICTED: beta-glucosidase 42-like [Fragaria vesca subsp. vesca]	0.89	gi|75309126|sp|Q9FIW4.1|BGL42_ARATH	RecName: Full=Beta-glucosidase 42; Short=AtBGLU42	0.82	UniRef90_UPI0002C3534C	PREDICTED: beta-glucosidase 42-like n=1 Tax=Fragaria vesca subsp. vesca RepID=UPI0002C3534C	0.89	GO:0008422;GO:0030245	3694.gw1.X.1458.1	annotation not avaliable	0.8782	COG2723	KOG0626	_	None	_
isotig11056	3	27	7.95	61.19	0.00472911	0.0375369	-2.81364	down	5.36118	yes	1118	isogroup05722	gi|470123610|ref|XP_004297815.1|	PREDICTED: CASP-like protein At3g23200-like [Fragaria vesca subsp. vesca]	0.93	gi|75154211|sp|Q8L7R5.1|CSPLG_ARATH	RecName: Full=CASP-like protein At3g23200	0.84	UniRef90_UPI0002C335C8	PREDICTED: CASP-like protein At3g23200-like n=1 Tax=Fragaria vesca subsp. vesca RepID=UPI0002C335C8	0.93	GO:0016021;GO:0005886	29760.GSVIVG00020212001	SubName: Full=Chromosome chr5 scaffold_2, whole genome shotgun sequence;	0.9024	_	_	NOG270221;NOG237770	None	_
isotig11088	5	38	13.31	86.51	0.00638213	0.044888	-2.60671	down	5.87543	yes	1113	isogroup05754	gi|508723735|gb|EOY15632.1|	Branched-chain-amino-acid aminotransferase [Theobroma cacao]	0.83	gi|26391680|sp|Q9M439.1|BCAT2_ARATH	RecName: Full=Branched-chain-amino-acid aminotransferase 2, chloroplastic; Short=Atbcat-2; Flags: Precursor	0.82	UniRef90_UPI0002C33356	PREDICTED: branched-chain-amino-acid aminotransferase 2, chloroplastic-like n=1 Tax=Fragaria vesca subsp. vesca RepID=UPI0002C33356	0.82	GO:0052654;GO:0052656;GO:0009081;GO:0005739;GO:0052655	3702.AT1G10070.2-P	ATBCAT-2 (ARABIDOPSIS THALIANA BRANCHED-CHAIN AMINO ACID TRANSAMINASE 2); branched-chain-ami [...]	0.8237	COG0115	KOG0975	_	K00826	E2.6.1.42, ilvE
isotig11089	1	21	2.67	47.89	0.00229484	0.0233745	-3.8502	down	4.9135	yes	1111	isogroup05755	gi|211905343|gb|ACJ11251.1|	Ted2 [Gossypium hirsutum]	0.96	gi|12230939|sp|P43903.2|QOR_PSEAE	RecName: Full=Quinone oxidoreductase; AltName: Full=NADPH:quinone reductase	0.65	UniRef90_B6VC74	Ted2 n=1 Tax=Gossypium hirsutum RepID=B6VC74_GOSHI	0.96	GO:0000166;GO:0008270;GO:0055114;GO:0016491	_	_	_	_	_	_	K00344	E1.6.5.5, qor
isotig11104	1	16	2.67	36.52	0.00744743	0.0499625	-3.46366	down	4.5503	yes	1110	isogroup05770	gi|449463701|ref|XP_004149570.1|	PREDICTED: actin-related protein 8-like [Cucumis sativus]	0.76	gi|75309169|sp|Q9FKT0.1|ARP8_ARATH	RecName: Full=Actin-related protein 8; AltName: Full=F-box protein ARP8	0.74	UniRef90_UPI0002C3379E	PREDICTED: actin-related protein 8-like n=1 Tax=Fragaria vesca subsp. vesca RepID=UPI0002C3379E	0.74	_	_	_	_	_	_	_	None	_
isotig11105	15	86	39.98	195.96	0.00476756	0.0376426	-2.23673	down	7.10015	yes	1112	isogroup05771	gi|508778218|gb|EOY25474.1|	Dynamin-like 3 isoform 1 [Theobroma cacao]	0.94	gi|59799374|sp|Q9LQ55.2|DRP2B_ARATH	RecName: Full=Dynamin-2B; AltName: Full=Dynamin-like protein 3; AltName: Full=Dynamin-related protein 2B	0.91	UniRef90_I1KNS5	Uncharacterized protein n=2 Tax=Glycine max RepID=I1KNS5_SOYBN	0.94	GO:0006184;GO:0005525;GO:0003924;GO:0005543	3694.eugene3.00860064	hypothetical protein	0.9426	COG0699	_	_	None	_
isotig11120	11	91	29.39	207.92	0.00062591	0.00938069	-2.75767	down	7.10487	yes	1109	isogroup05786	gi|470147829|ref|XP_004309480.1|	PREDICTED: beta-glucosidase 42-like [Fragaria vesca subsp. vesca]	0.91	gi|75309126|sp|Q9FIW4.1|BGL42_ARATH	RecName: Full=Beta-glucosidase 42; Short=AtBGLU42	0.84	UniRef90_UPI0002C3534C	PREDICTED: beta-glucosidase 42-like n=1 Tax=Fragaria vesca subsp. vesca RepID=UPI0002C3534C	0.91	GO:0008422;GO:0030245	3694.gw1.X.1458.1	annotation not avaliable	0.9041	COG2723	KOG0626	_	None	_
isotig11129	1	18	2.68	41.24	0.00406644	0.0340651	-3.63089	down	4.707	yes	1106	isogroup05795	gi|255582018|ref|XP_002531806.1|	ATP binding protein, putative [Ricinus communis]	0.81	gi|264664524|sp|C0LGD7.2|Y1684_ARATH	RecName: Full=Probable LRR receptor-like serine/threonine-protein kinase At1g06840; Flags: Precursor	0.78	UniRef90_B9T0N7	ATP binding protein, putative n=1 Tax=Ricinus communis RepID=B9T0N7_RICCO	0.81	GO:0032440;GO:0004709;GO:0005524;GO:0009069;GO:0007178;GO:0055114;GO:0016021;GO:0005886;GO:0000186;GO:0009507	3694.gw1.XVI.470.1	annotation not avaliable	0.9017	COG0515	KOG1187	_	None	_
isotig11142	2	32	5.36	73.31	0.000747106	0.0106042	-3.59157	down	5.53188	yes	1106	isogroup05808	gi|462401368|gb|EMJ06925.1|	hypothetical protein PRUPE_ppa010064mg [Prunus persica]	0.85	gi|73920131|sp|Q9ASX2.1|TRNH1_ARATH	RecName: Full=Tropinone reductase homolog At1g07440	0.8	UniRef90_B9S3D8	Tropinone reductase, putative n=1 Tax=Ricinus communis RepID=B9S3D8_RICCO	0.84	GO:0046686;GO:0009821;GO:0050356;GO:0000166;GO:0080167;GO:0055114	3694.estExt_Genewise1_v1.C_LG_I1127	SubName: Full=Putative uncharacterized protein;	0.8452	COG1028	KOG0725	_	K08081	E1.1.1.206
isotig11228	15	148	40.52	341.85	0.000136944	0.00311223	-3.01801	down	7.77168	yes	1097	isogroup05894	gi|508710007|gb|EOY01904.1|	RING/U-box superfamily protein, putative [Theobroma cacao]	0.73	gi|302595801|sp|P0CH30.1|RING1_GOSHI	RecName: Full=E3 ubiquitin-protein ligase RING1; AltName: Full=RING finger protein 1	0.58	UniRef90_F6HPQ9	Putative uncharacterized protein n=1 Tax=Vitis vinifera RepID=F6HPQ9_VITVI	0.7	GO:0046872	29760.GSVIVG00036948001	SubName: Full=Chromosome chr1 scaffold_84, whole genome shotgun sequence;	0.7987	COG5540	KOG0800	_	None	_
isotig11275	8	84	21.97	197.26	0.000254949	0.00481141	-3.09108	down	6.95274	yes	1079	isogroup05941	gi|508700654|gb|EOX92550.1|	Golgi nucleotide sugar transporter 1 [Theobroma cacao]	0.94	gi|26006780|sp|Q941R4.2|GONS1_ARATH	RecName: Full=GDP-mannose transporter GONST1; AltName: Full=Protein GOLGI NUCLEOTIDE SUGAR TRANSPORTER 1	0.93	UniRef90_F6I0E3	Putative uncharacterized protein n=1 Tax=Vitis vinifera RepID=F6I0E3_VITVI	0.94	GO:0015784;GO:0005794;GO:0005458	3694.gw1.V.2448.1	hypothetical protein	0.94	COG5070	KOG1444	_	K15356	VRG4, GONST1
isotig11281	2	41	5.49	96.19	0.00013422	0.00306213	-3.94645	down	5.86254	yes	1080	isogroup05947	gi|147780936|emb|CAN72644.1|	hypothetical protein VITISV_032858 [Vitis vinifera]	0.61	_	_	_	UniRef90_D7T0G2	Putative uncharacterized protein (Fragment) n=3 Tax=Vitis vinifera RepID=D7T0G2_VITVI	0.61	_	_	_	_	_	_	_	None	_
isotig11282	1	31	2.74	72.6	0.000195424	0.004051	-4.4061	down	5.44142	yes	1082	isogroup05948	gi|462397816|gb|EMJ03484.1|	hypothetical protein PRUPE_ppa009067mg [Prunus persica]	0.85	gi|25777663|sp|O04847.2|DV4H_CATRO	RecName: Full=Deacetoxyvindoline 4-hydroxylase	0.51	UniRef90_F6I0A4	Putative uncharacterized protein n=2 Tax=Vitis vinifera RepID=F6I0A4_VITVI	0.85	GO:0016702;GO:0005634;GO:0016706;GO:0055114	3694.estExt_fgenesh4_pg.C_LG_I3206	SubName: Full=Putative uncharacterized protein;	0.8293	COG3491	KOG0143	_	None	_
isotig11296	13	109	35.67	255.73	0.000390942	0.00665391	-2.78083	down	7.36054	yes	1080	isogroup05962	_	_	_	_	_	_	_	_	_	_	_	_	_	_	_	_	None	_
isotig11301	3	25	8.24	58.71	0.00728936	0.0498712	-2.70376	down	5.26438	yes	1079	isogroup05967	gi|508720275|gb|EOY12172.1|	Beta-(1,2)-xylosyltransferase, putative [Theobroma cacao]	0.98	gi|17369167|sp|Q9LDH0.1|XYLT_ARATH	RecName: Full=Beta-(1,2)-xylosyltransferase	0.98	UniRef90_F6HEL9	Putative uncharacterized protein n=2 Tax=Vitis vinifera RepID=F6HEL9_VITVI	0.96	GO:0006499;GO:0006487;GO:0005576;GO:0050513;GO:0031204;GO:0000139;GO:0005797	59689.scaffold_801965.1	annotation not avaliable	0.9362	_	KOG4698	_	K03714	E2.4.2.38
isotig11324	1	16	2.76	37.78	0.00744743	0.0499625	-3.46366	down	4.5503	yes	1073	isogroup05990	gi|462398796|gb|EMJ04464.1|	hypothetical protein PRUPE_ppa019788mg, partial [Prunus persica]	0.82	gi|223635617|sp|P0C8Q6.1|PP368_ARATH	RecName: Full=Putative pentatricopeptide repeat-containing protein At5g08310, mitochondrial; Flags: Precursor	0.68	UniRef90_B9H5Q4	Predicted protein n=1 Tax=Populus trichocarpa RepID=B9H5Q4_POPTR	0.75	_	_	_	_	_	_	_	None	_
isotig11328	18	110	49.58	259.04	0.00241246	0.0243701	-2.33139	down	7.43738	yes	1076	isogroup05994	gi|307136134|gb|ADN33979.1|	GTPase activating protein [Cucumis melo subsp. melo]	0.84	gi|209572800|sp|Q8RXE7.2|AGD14_ARATH	RecName: Full=Probable ADP-ribosylation factor GTPase-activating protein AGD14; Short=ARF GAP AGD14; AltName: Full=Protein ARF-GAP DOMAIN 14; Short=AtAGD14; AltNa	0.8	UniRef90_E5GBY0	GTPase activating protein n=2 Tax=Cucumis melo subsp. melo RepID=E5GBY0_CUCME	0.84	GO:0032312;GO:0008060;GO:0008270	3694.estExt_Genewise1_v1.C_LG_XIII2287	hypothetical protein	0.8913	COG5347	_	_	None	_
isotig11351	19	108	52.57	255.51	0.00351448	0.0308438	-2.22792	down	7.4283	yes	1071	isogroup06017	_	_	_	_	_	_	_	_	_	_	_	_	_	_	_	_	None	_
isotig11354	18	98	49.85	232.07	0.00487764	0.0384057	-2.16517	down	7.29987	yes	1070	isogroup06020	gi|255564142|ref|XP_002523068.1|	conserved hypothetical protein [Ricinus communis]	0.9	_	_	_	UniRef90_B9SAP9	Putative uncharacterized protein n=1 Tax=Ricinus communis RepID=B9SAP9_RICCO	0.9	GO:0006950	29760.GSVIVG00027986001	SubName: Full=Chromosome chr7 scaffold_42, whole genome shotgun sequence;	0.8981	COG0589	_	NOG240178	None	_
isotig11357	1	82	2.77	194.36	1.81762e-07	2.16554e-05	-5.8016	down	6.7892	yes	1069	isogroup06023	gi|357442511|ref|XP_003591533.1|	Beta-glucosidase [Medicago Beta-glucosidase [Medicago truncatula]	0.84	gi|75303404|sp|Q8S3J3.1|HIUH_SOYBN	RecName: Full=Hydroxyisourate hydrolase; Short=HIU hydrolase; Short=HIUHase; Flags: Precursor	0.79	UniRef90_I1JBM1	Uncharacterized protein n=1 Tax=Glycine max RepID=I1JBM1_SOYBN	0.8	GO:0004553;GO:0019628;GO:0016021;GO:0005975;GO:0006144;GO:0033971;GO:0005778	_	_	_	_	_	_	None	_
isotig11361	2	60	5.54	142.08	9.78617e-06	0.000449136	-4.49276	down	6.37897	yes	1070	isogroup06027	_	_	_	_	_	_	_	_	_	_	_	_	_	_	_	_	None	_
isotig11362	29	178	79.87	419.17	0.00149133	0.0173302	-2.34317	down	8.12641	yes	1076	isogroup06028	_	_	_	_	_	_	_	_	_	_	_	_	_	_	_	_	None	_
isotig11372	9	88	24.97	208.78	0.000299252	0.00549794	-2.99249	down	7.02961	yes	1068	isogroup06038	gi|508717716|gb|EOY09613.1|	F-box family protein [Theobroma cacao]	0.8	gi|75099817|sp|O80582.2|FBK46_ARATH	RecName: Full=F-box/kelch-repeat protein At2g44130	0.56	UniRef90_B9H9Y4	F-box family protein n=1 Tax=Populus trichocarpa RepID=B9H9Y4_POPTR	0.8	_	3694.eugene3.00061170	f-box family protein	0.8012	_	KOG1072	_	None	_
isotig11376	3	27	8.32	64.06	0.00472911	0.0375369	-2.81364	down	5.36118	yes	1068	isogroup06042	_	_	_	_	_	_	_	_	_	_	_	_	_	_	_	_	None	_
isotig11381	7	46	19.44	109.24	0.00673261	0.0468226	-2.41315	down	6.17607	yes	1067	isogroup06047	gi|462398630|gb|EMJ04298.1|	hypothetical protein PRUPE_ppa023767mg [Prunus persica]	1	_	_	_	UniRef90_UPI0002C2E3A0	PREDICTED: UPF0548 protein At2g17695-like isoform 1 n=2 Tax=Fragaria vesca subsp. vesca RepID=UPI0002C2E3A0	0.88	_	_	_	_	_	_	_	None	_
isotig11384	1	27	2.78	64.18	0.000488131	0.00790866	-4.20866	down	5.25323	yes	1066	isogroup06050	gi|462422308|gb|EMJ26571.1|	hypothetical protein PRUPE_ppa000823mg [Prunus persica]	0.77	gi|12643935|sp|Q9XGW1.1|AGO10_ARATH	RecName: Full=Protein argonaute 10; AltName: Full=Protein PINHEAD; AltName: Full=Protein ZWILLE	0.9	UniRef90_UPI0002C37558	PREDICTED: protein argonaute 10-like n=1 Tax=Fragaria vesca subsp. vesca RepID=UPI0002C37558	0.77	_	_	_	_	_	_	_	None	_
isotig11401	2	46	5.57	109.55	6.80293e-05	0.00188358	-4.11142	down	6.01762	yes	1064	isogroup06067	gi|449509255|ref|XP_004163536.1|	PREDICTED: LOW QUALITY PROTEIN: squalene monooxygenase-like [Cucumis sativus]	0.9	gi|6685403|sp|O48651.1|ERG1_PANGI	RecName: Full=Squalene monooxygenase; AltName: Full=Squalene epoxidase; Short=SE	0.89	UniRef90_UPI0002B436C1	UPI0002B436C1 related cluster n=2 Tax=unknown RepID=UPI0002B436C1	0.9	GO:0006694;GO:0016114;GO:0016021;GO:0050660;GO:0004506;GO:0055114	29760.GSVIVG00038545001	SubName: Full=Chromosome chr3 scaffold_95, whole genome shotgun sequence;	0.9068	COG0654	KOG1298	_	K00511	SQLE, ERG1
isotig11423	4	45	11.17	107.47	0.00134785	0.0162888	-3.15538	down	6.05458	yes	1061	isogroup06089	gi|508704044|gb|EOX95940.1|	Plasma membrane intrinsic protein 1B [Theobroma cacao]	0.99	gi|1175011|sp|Q06611.1|PIP12_ARATH	RecName: Full=Aquaporin PIP1-2; Short=AtPIP1;2; AltName: Full=Plasma membrane intrinsic protein 1b; Short=PIP1b; AltName: Full=Transmembrane protein A; Short=AthH2;	0.94	UniRef90_D4NXL7	Aquaporin n=2 Tax=Magnoliophyta RepID=D4NXL7_9MAGN	0.96	GO:0006810;GO:0016021;GO:0005215	29760.GSVIVG00029248001	SubName: Full=Aquaporin PIP1;1 (Putative uncharacterized protein) (Chromosome chr13 scaffold [...]	0.9604	COG0580	_	_	K09872	PIP
isotig11510	3	148	8.49	358.18	7.35873e-08	1.11277e-05	-5.25635	down	7.64431	yes	1047	isogroup06176	gi|470134346|ref|XP_004303015.1|	PREDICTED: pleiotropic drug resistance protein 2-like isoform 2 [Fragaria vesca subsp. vesca]	0.94	gi|75326882|sp|Q7PC84.1|AB39G_ARATH	RecName: Full=ABC transporter G family member 39; Short=ABC transporter ABCG.39; Short=AtABCG39; AltName: Full=Probable pleiotropic drug resistance protein 11	0.92	UniRef90_B9T794	ATP-binding cassette transporter, putative n=1 Tax=Ricinus communis RepID=B9T794_RICCO	0.93	GO:0016020;GO:0015748;GO:0005524;GO:0015416;GO:0006200;GO:0015716	29760.GSVIVG00021655001	SubName: Full=Chromosome chr8 scaffold_23, whole genome shotgun sequence;	0.9554	COG1131	_	_	None	_
isotig11589	1	54	2.87	132.46	4.42441e-06	0.000240488	-5.20142	down	6.20608	yes	1033	isogroup06255	gi|462396598|gb|EMJ02397.1|	hypothetical protein PRUPE_ppa002535mg [Prunus persica]	0.73	gi|75267569|sp|Q9XIG1.1|U80B1_ARATH	RecName: Full=Sterol 3-beta-glucosyltransferase UGT80B1; AltName: Full=Protein TRANSPARENT TESTA 15; AltName: Full=UDP-glucose:sterol glucosyltransferase 80B1	0.65	UniRef90_UPI0002C320A0	PREDICTED: sterol 3-beta-glucosyltransferase-like n=1 Tax=Fragaria vesca subsp. vesca RepID=UPI0002C320A0	0.76	GO:0008152;GO:0016740	_	_	_	_	_	_	K05841	E2.4.1.173
isotig11601	47	280	135.23	688.81	0.00137408	0.0165699	-2.30361	down	8.7842	yes	1030	isogroup06267	gi|462404622|gb|EMJ10086.1|	hypothetical protein PRUPE_ppa026659mg [Prunus persica]	0.8	gi|75263010|sp|Q9FUT0.1|GSTU9_ARATH	RecName: Full=Glutathione S-transferase U9; Short=AtGSTU9; AltName: Full=GST class-tau member 9; AltName: Full=Glutathione S-transferase 14	0.72	UniRef90_E2GDJ9	Glutathione S-transferase n=1 Tax=Ziziphus jujuba RepID=E2GDJ9_ZIZJJ	1	_	29760.GSVIVG00000141001	SubName: Full=Chromosome chr17 scaffold_101, whole genome shotgun sequence;	0.75	COG0625	KOG0406	_	None	_
isotig11682	2	33	5.81	81.9	0.000608346	0.0092348	-3.6356	down	5.57267	yes	1021	isogroup06348	gi|167518313|ref|XP_001743497.1|	hypothetical protein [Monosiga brevicollis MX1]	0.77	_	_	_	UniRef90_A9URB2	Predicted protein n=1 Tax=Monosiga brevicollis RepID=A9URB2_MONBE	0.77	_	_	_	_	_	_	_	None	_
isotig11686	1	26	2.91	64.59	0.000621965	0.00934859	-4.15476	down	5.20199	yes	1020	isogroup06352	_	_	_	_	_	_	_	_	_	_	_	_	_	_	_	_	None	_
isotig11697	3	29	8.74	72.25	0.00311863	0.0279516	-2.91574	down	5.45175	yes	1017	isogroup06363	gi|462403950|gb|EMJ09507.1|	hypothetical protein PRUPE_ppa003097mg [Prunus persica]	0.75	gi|75162463|sp|Q8W4E7.1|S40A3_ARATH	RecName: Full=Solute carrier family 40 member 3, chloroplastic; AltName: Full=Ferroportin-3; AltName: Full=Iron-regulated transporter 3; Short=AtIREG3; AltName: Fu	0.7	UniRef90_UPI0002C340C8	PREDICTED: solute carrier family 40 member 3, chloroplastic-like n=1 Tax=Fragaria vesca subsp. vesca RepID=UPI0002C340C8	0.82	GO:0034755;GO:0016021;GO:0005381	_	_	_	_	_	_	None	_
isotig11731	57	400	166.59	999.55	0.000407218	0.00684804	-2.54067	down	9.26052	yes	1014	isogroup06397	gi|462415503|gb|EMJ20240.1|	hypothetical protein PRUPE_ppa004616mg [Prunus persica]	0.75	_	_	_	UniRef90_B9RIV6	Putative uncharacterized protein n=1 Tax=Ricinus communis RepID=B9RIV6_RICCO	0.72	_	_	_	_	_	_	_	None	_
isotig11807	4	35	11.84	88.6	0.00561969	0.0425514	-2.7953	down	5.73416	yes	1001	isogroup06473	gi|255538314|ref|XP_002510222.1|	Paramyosin, putative [Ricinus Paramyosin, putative [Ricinus communis]	0.85	gi|75219494|sp|O48724.1|WEB1_ARATH	RecName: Full=Protein WEAK CHLOROPLAST MOVEMENT UNDER BLUE LIGHT 1; Short=Protein WEB1	0.68	UniRef90_B9R7C9	Paramyosin, putative n=1 Tax=Ricinus communis RepID=B9R7C9_RICCO	0.85	GO:0009904;GO:0005829;GO:0009903;GO:0005886	_	_	_	_	_	_	None	_
isotig11834	1	16	2.96	40.5	0.00744743	0.0499625	-3.46366	down	4.5503	yes	1001	isogroup06500	gi|255570069|ref|XP_002525997.1|	conserved hypothetical protein [Ricinus communis]	0.92	gi|75268025|sp|Q9ZU97.2|VAC14_ARATH	RecName: Full=Protein VAC14 homolog	0.9	UniRef90_UPI0002C335E7	PREDICTED: protein VAC14 homolog n=1 Tax=Fragaria vesca subsp. vesca RepID=UPI0002C335E7	0.93	GO:0019209;GO:0042327	_	_	_	_	_	_	K15305	VAC14, TAX1BP2
isotig11850	22	123	65.33	312.29	0.00330354	0.0293413	-2.20593	down	7.61872	yes	998	isogroup06516	_	_	_	_	_	_	_	_	_	_	_	_	_	_	_	_	None	_
isotig11889	1	40	3	102.58	3.88701e-05	0.00128784	-4.771	down	5.791	yes	988	isogroup06555	gi|147797311|emb|CAN76008.1|	hypothetical protein VITISV_013342 [Vitis vinifera]	0.88	gi|229486152|sp|Q9SAK5.2|APL_ARATH	RecName: Full=Myb family transcription factor APL; Short=AtAPL; AltName: Full=Protein ALTERED PHLOEM DEVELOPMENT	0.95	UniRef90_A5ASR1	Putative uncharacterized protein n=2 Tax=Vitis vinifera RepID=A5ASR1_VITVI	0.88	GO:0010089;GO:0003677;GO:0000785;GO:0003682;GO:0010088	_	_	_	_	_	_	None	_
isotig11911	3	114	9.05	294.15	6.59577e-07	5.9199e-05	-4.88058	down	7.28144	yes	982	isogroup06577	gi|462408099|gb|EMJ13433.1|	hypothetical protein PRUPE_ppa013389mg [Prunus persica]	0.5	_	_	_	UniRef90_I1M3G0	Uncharacterized protein n=1 Tax=Glycine max RepID=I1M3G0_SOYBN	0.59	_	_	_	_	_	_	_	None	_
isotig11934	10	116	30.09	298.4	7.13339e-05	0.00194315	-3.24151	down	7.40016	yes	985	isogroup06600	gi|462419678|gb|EMJ23941.1|	hypothetical protein PRUPE_ppa004988mg [Prunus persica]	0.89	gi|28380196|sp|Q8W4T9.1|T13H_TAXCU	RecName: Full=Taxane 13-alpha-hydroxylase; AltName: Full=Cytochrome P450 725A2	0.54	UniRef90_UPI0002C32E9E	PREDICTED: cytochrome P450 716B1-like n=2 Tax=Fragaria vesca subsp. vesca RepID=UPI0002C32E9E	0.88	GO:0009055;GO:0016705;GO:0020037;GO:0005506;GO:0006118;GO:0004497;GO:0055114	29760.GSVIVG00017042001	SubName: Full=Chromosome chr11 scaffold_14, whole genome shotgun sequence;	0.8755	COG2124	KOG0157	_	None	_
isotig11943	1	18	3.02	46.54	0.00406644	0.0340651	-3.63089	down	4.707	yes	980	isogroup06609	_	_	_	_	_	_	_	_	_	_	_	_	_	_	_	_	None	_
isotig11948	31	324	93.46	835.16	2.96992e-05	0.00104881	-3.1108	down	8.88728	yes	983	isogroup06614	gi|462419678|gb|EMJ23941.1|	hypothetical protein PRUPE_ppa004988mg [Prunus persica]	0.91	gi|75319883|sp|Q50EK0.1|C16B2_PICSI	RecName: Full=Cytochrome P450 716B2; AltName: Full=Cytochrome P450 CYPA2	0.79	UniRef90_UPI0002C32E9E	PREDICTED: cytochrome P450 716B1-like n=2 Tax=Fragaria vesca subsp. vesca RepID=UPI0002C32E9E	0.91	GO:0009055;GO:0016705;GO:0020037;GO:0005506;GO:0006118;GO:0004497;GO:0055114	_	_	_	_	_	_	None	_
isotig11973	1	36	3.02	92.99	8.43945e-05	0.00220229	-4.62008	down	5.64615	yes	981	isogroup06639	gi|462407869|gb|EMJ13203.1|	hypothetical protein PRUPE_ppa011141mg [Prunus persica]	0.74	gi|75167241|sp|Q96262.1|PCAP1_ARATH	RecName: Full=Plasma membrane-associated cation-binding protein 1; Short=AtPCAP1; AltName: Full=Microtubule-destabilizing protein 25	0.68	UniRef90_B9GMZ5	Predicted protein n=1 Tax=Populus trichocarpa RepID=B9GMZ5_POPTR	0.75	GO:0043231;GO:0046872;GO:1901981;GO:0043168;GO:0006950;GO:0044444	3694.estExt_fgenesh4_pm.C_LG_I0233	hypothetical protein	0.776	_	_	NOG279048	None	_
isotig11988	1	28	3.03	72.62	0.000385253	0.00665391	-4.26061	down	5.30268	yes	977	isogroup06654	gi|462407205|gb|EMJ12539.1|	hypothetical protein PRUPE_ppa001152mg [Prunus persica]	0.84	gi|263711285|sp|C0LGH2.2|Y1561_ARATH	RecName: Full=Probable LRR receptor-like serine/threonine-protein kinase At1g56130; Flags: Precursor	0.68	UniRef90_B9GY42	Predicted protein n=1 Tax=Populus trichocarpa RepID=B9GY42_POPTR	0.81	GO:0004674;GO:0005524;GO:0009069;GO:0006468	_	_	_	_	_	_	None	_
isotig11998	3	31	9.12	80.56	0.00254733	0.0252062	-3.01108	down	5.53686	yes	975	isogroup06664	gi|470118125|ref|XP_004295189.1|	PREDICTED: ribosomal RNA small subunit methyltransferase B-like [Fragaria vesca subsp. vesca]	0.84	_	_	_	UniRef90_UPI0002C2E233	PREDICTED: ribosomal RNA small subunit methyltransferase B-like n=1 Tax=Fragaria vesca subsp. vesca RepID=UPI0002C2E233	0.84	GO:0031167;GO:0003723;GO:0006355;GO:0008649	3702.AT3G13180.1-P	NOL1/NOP2/sun family protein / antitermination NusB domain-containing protein; NOL1/NOP2/sun [...]	0.8727	COG0144	KOG1122	_	K03500	rsmB, sun
isotig12030	19	195	57.87	507.81	6.27743e-05	0.00178052	-3.07874	down	8.16101	yes	973	isogroup06696	gi|508708736|gb|EOY00633.1|	Octicosapeptide/Phox/Bem1p family protein isoform 1 [Theobroma cacao]	0.79	_	_	_	UniRef90_F6GZ12	Putative uncharacterized protein n=2 Tax=Vitis vinifera RepID=F6GZ12_VITVI	0.76	_	3694.estExt_fgenesh4_pg.C_LG_VIII1649	hypothetical protein	0.8511	_	_	NOG295237;NOG253081	None	_
isotig12053	2	83	6.12	217.04	7.94989e-07	6.69779e-05	-4.9591	down	6.82565	yes	969	isogroup06719	gi|255564146|ref|XP_002523070.1|	beta-glucosidase, putative [Ricinus communis]	0.76	gi|269969441|sp|B3H5Q1.2|BGL11_ARATH	RecName: Full=Beta-glucosidase 11; Short=AtBGLU11; Flags: Precursor	0.66	UniRef90_B9SAQ1	Beta-glucosidase, putative n=1 Tax=Ricinus communis RepID=B9SAQ1_RICCO	0.76	GO:0004553;GO:0005975	_	_	_	_	_	_	None	_
isotig12168	30	222	92.9	587.79	0.000402986	0.00682934	-2.61288	down	8.40339	yes	957	isogroup06834	gi|462417374|gb|EMJ22111.1|	hypothetical protein PRUPE_ppa000601mg [Prunus persica]	0.96	gi|68052989|sp|O14980.1|XPO1_HUMAN	RecName: Full=Exportin-1; Short=Exp1; AltName: Full=Chromosome region maintenance 1 protein homolog	0.69	UniRef90_I1LII4	Uncharacterized protein n=16 Tax=rosids RepID=I1LII4_SOYBN	0.96	GO:0006886;GO:0005643;GO:0008565	_	_	_	_	_	_	K14290	XPO1, CRM1
isotig12172	3	34	9.34	90.49	0.00141891	0.0166179	-3.14324	down	5.65561	yes	952	isogroup06838	gi|224099517|ref|XP_002311515.1|	predicted protein [Populus predicted protein [Populus trichocarpa]	0.97	gi|363548528|sp|O64780.4|Y1614_ARATH	RecName: Full=G-type lectin S-receptor-like serine/threonine-protein kinase At1g61400; Flags: Precursor	0.83	UniRef90_B9HJD8	Predicted protein (Fragment) n=1 Tax=Populus trichocarpa RepID=B9HJD8_POPTR	0.97	GO:0004709;GO:0005524;GO:0009069;GO:0007178;GO:0000186	39946.BGIOSIBCE029888	Os09g0408800	0.8333	_	KOG1187	_	None	_
isotig12214	3	27	9.37	72.09	0.00472911	0.0375369	-2.81364	down	5.36118	yes	949	isogroup06880	gi|462397471|gb|EMJ03139.1|	hypothetical protein PRUPE_ppa004340mg [Prunus persica]	0.91	gi|37154888|sp|Q9Y5A7.2|NUB1_HUMAN	RecName: Full=NEDD8 ultimate buster 1; AltName: Full=Negative regulator of ubiquitin-like proteins 1; AltName: Full=Renal carcinoma antigen NY-REN-18	0.56	UniRef90_UPI0002C337BB	PREDICTED: NEDD8 ultimate buster 1-like n=1 Tax=Fragaria vesca subsp. vesca RepID=UPI0002C337BB	0.91	_	3694.gw1.XVIII.3460.1	hypothetical protein	0.8387	_	KOG2561	_	None	_
isotig12234	5	70	15.63	187.1	0.000148152	0.00330957	-3.48336	down	6.657	yes	948	isogroup06900	gi|224059218|ref|XP_002299773.1|	predicted protein [Populus predicted protein [Populus trichocarpa]	0.67	_	_	_	UniRef90_B9GHM6	Predicted protein (Fragment) n=1 Tax=Populus trichocarpa RepID=B9GHM6_POPTR	0.67	_	_	_	_	_	_	_	None	_
isotig12242	4	94	12.5	251.25	7.66182e-06	0.000365714	-4.21358	down	7.03229	yes	948	isogroup06908	gi|508787429|gb|EOY34685.1|	No lysine kinase 4 isoform 1 [Theobroma cacao]	0.93	gi|209572796|sp|Q9SCU5.2|WNK5_ARATH	RecName: Full=Probable serine/threonine-protein kinase WNK5; Short=AtWNK5; AltName: Full=Protein kinase with no lysine 5	0.91	UniRef90_B9RX11	Kinase, putative n=1 Tax=Ricinus communis RepID=B9RX11_RICCO	0.91	GO:0005634;GO:0004709;GO:0005524;GO:0009069;GO:0007178;GO:0005737;GO:0000186	29760.GSVIVG00023951001	SubName: Full=Chromosome chr6 scaffold_3, whole genome shotgun sequence;	0.9453	COG0515	KOG0584	_	None	_
isotig12247	1	17	3.14	45.68	0.00547934	0.0416155	-3.5497	down	4.63083	yes	943	isogroup06913	gi|147846688|emb|CAN80644.1|	hypothetical protein VITISV_016915 [Vitis vinifera]	0.61	_	_	_	UniRef90_D7THZ7	Putative uncharacterized protein n=2 Tax=Vitis vinifera RepID=D7THZ7_VITVI	0.61	GO:0005488	_	_	_	_	_	_	None	_
isotig12271	7	59	21.95	158.2	0.00154494	0.0177955	-2.77035	down	6.48332	yes	945	isogroup06937	gi|508781602|gb|EOY28858.1|	Uncharacterized protein TCM_030338 [Theobroma cacao]	0.59	_	_	_	UniRef90_F6HIF9	Putative uncharacterized protein n=1 Tax=Vitis vinifera RepID=F6HIF9_VITVI	0.6	_	_	_	_	_	_	_	None	_
isotig12303	2	39	6.28	104.68	0.000191901	0.004051	-3.87478	down	5.79544	yes	944	isogroup06969	gi|255551569|ref|XP_002516830.1|	conserved hypothetical protein [Ricinus communis]	0.81	_	_	_	UniRef90_B9RSW1	Putative uncharacterized protein n=1 Tax=Ricinus communis RepID=B9RSW1_RICCO	0.81	_	3694.eugene3.00100249	hypothetical protein	0.827	_	_	NOG261019	None	_
isotig12313	2	32	6.33	86.53	0.000747106	0.0106042	-3.59157	down	5.53188	yes	937	isogroup06979	gi|224067580|ref|XP_002302509.1|	predicted protein [Populus predicted protein [Populus trichocarpa]	0.81	_	_	_	UniRef90_B9GP96	Predicted protein n=1 Tax=Populus trichocarpa RepID=B9GP96_POPTR	0.81	GO:0009507	3694.eugene3.00021302	hypothetical protein	0.8216	COG0406	KOG3734	_	None	_
isotig12317	29	284	91.82	768.82	5.52029e-05	0.00166526	-3.01636	down	8.70779	yes	936	isogroup06983	gi|225436496|ref|XP_002273361.1|	PREDICTED: methyltransferase-like protein 21D [Vitis vinifera]	0.78	_	_	_	UniRef90_D7TU89	Putative uncharacterized protein n=3 Tax=Vitis vinifera RepID=D7TU89_VITVI	0.78	_	59689.scaffold_100833.1	annotation not avaliable	0.8034	_	KOG2793	_	None	_
isotig12334	14	415	44.28	1122.25	1.92618e-08	4.13078e-06	-4.60181	down	9.14458	yes	937	isogroup07000	gi|462402948|gb|EMJ08505.1|	hypothetical protein PRUPE_ppa000263mg [Prunus persica]	0.91	gi|62899866|sp|Q7G193.2|ALDO1_ARATH	RecName: Full=Indole-3-acetaldehyde oxidase; Short=IAA oxidase; AltName: Full=Aldehyde oxidase 1; Short=AO-1; Short=AtAO-1; Short=AtAO1	0.89	UniRef90_UPI0002C2FA41	PREDICTED: abscisic-aldehyde oxidase-like n=1 Tax=Fragaria vesca subsp. vesca RepID=UPI0002C2FA41	0.88	GO:0051537;GO:0005506;GO:0050660;GO:0006118;GO:0009851;GO:0055114;GO:0005507;GO:0050302;GO:0005576;GO:0009834;GO:0009055;GO:0016614;GO:0009688;GO:0005618;GO:0008131;GO:0006568;GO:0048038	_	_	_	_	_	_	K11817	AAO1
isotig12339	10	98	31.66	265.3	0.00023159	0.00452252	-2.99886	down	7.18299	yes	936	isogroup07005	gi|356521741|ref|XP_003529510.1|	PREDICTED: uncharacterized protein LOC100795394 isoform 1 [Glycine max]	0.7	gi|387942476|sp|F4HWQ8.1|CVIF1_ARATH	RecName: Full=Cell wall / vacuolar inhibitor of fructosidase 1; Short=AtC/VIF1; Flags: Precursor	0.7	UniRef90_K7L3I5	Uncharacterized protein n=5 Tax=Glycine max RepID=K7L3I5_SOYBN	0.68	_	_	_	_	_	_	_	None	_
isotig12355	8	74	25.41	200.97	0.000592004	0.00910389	-2.90885	down	6.79095	yes	933	isogroup07021	gi|502108817|ref|XP_004493495.1|	PREDICTED: zinc-metallopeptidase, peroxisomal-like isoform X1 [Cicer arietinum]	0.75	gi|75097648|sp|O22941.1|PXM16_ARATH	RecName: Full=Zinc-metallopeptidase, peroxisomal; AltName: Full=Peroxisomal M16 protease	0.79	UniRef90_K7KEW2	Uncharacterized protein n=2 Tax=Glycine max RepID=K7KEW2_SOYBN	0.74	GO:0046872;GO:0006508;GO:0004222;GO:0005737	_	_	_	_	_	_	K01408	IDE, ide
isotig12396	1	17	3.21	46.62	0.00547934	0.0416155	-3.5497	down	4.63083	yes	924	isogroup07062	gi|224086916|ref|XP_002308003.1|	folylpolyglutamate synthase [Populus trichocarpa]	0.86	gi|363579869|sp|F4J2K2.1|FPGS2_ARATH	RecName: Full=Folylpolyglutamate synthase; AltName: Full=DHFS-FPGS homolog C; AltName: Full=Folylpoly-gamma-glutamate synthetase; Short=FPGS; AltName: Full=Tetrah	0.82	UniRef90_B9H9H1	Folylpolyglutamate synthase n=1 Tax=Populus trichocarpa RepID=B9H9H1_POPTR	0.86	GO:0006536;GO:0005759;GO:0004326;GO:0005524;GO:0046901;GO:0046656;GO:0006730	_	_	_	_	_	_	K01930	E6.3.2.17
isotig12422	15	107	48	292.79	0.00124941	0.0154371	-2.55104	down	7.36444	yes	926	isogroup07088	gi|462423052|gb|EMJ27315.1|	hypothetical protein PRUPE_ppa013299mg [Prunus persica]	0.76	gi|17380571|sp|Q38879.2|TRXH2_ARATH	RecName: Full=Thioredoxin H2; Short=AtTrxh2; AltName: Full=Thioredoxin 2; Short=AtTRX2	0.73	UniRef90_UPI0002C30BA6	PREDICTED: thioredoxin H2-like n=1 Tax=Fragaria vesca subsp. vesca RepID=UPI0002C30BA6	0.75	_	29760.GSVIVG00028970001	SubName: Full=Chromosome chr1 scaffold_46, whole genome shotgun sequence;	0.7664	COG0526	KOG0907	_	K03671	trxA
isotig12440	1	28	3.21	76.78	0.000385253	0.00665391	-4.26061	down	5.30268	yes	924	isogroup07106	gi|470127030|ref|XP_004299482.1|	PREDICTED: uncharacterized protein LOC101292702 [Fragaria vesca subsp. vesca]	0.77	gi|269969425|sp|Q6R0H1.2|LHY_ARATH	RecName: Full=Protein LHY; AltName: Full=MYB-related transcription factor LHY; AltName: Full=Protein LATE ELONGATED HYPOCOTYL	0.78	UniRef90_UPI0002C2EF28	PREDICTED: uncharacterized protein LOC101292702 n=1 Tax=Fragaria vesca subsp. vesca RepID=UPI0002C2EF28	0.77	GO:0005488	3694.eugene3.00120065	hypothetical protein	0.8252	_	KOG0724	_	None	_
isotig12526	1	24	3.24	66.46	0.00102803	0.0132232	-4.04053	down	5.09357	yes	915	isogroup07192	gi|462422236|gb|EMJ26499.1|	hypothetical protein PRUPE_ppa001242mg [Prunus persica]	0.86	gi|74582981|sp|O94702.1|YC52_SCHPO	RecName: Full=Uncharacterized zinc metalloprotease C1259.02c	0.48	UniRef90_A5B411	Putative uncharacterized protein n=1 Tax=Vitis vinifera RepID=A5B411_VITVI	0.85	GO:0042254;GO:0006508;GO:0015934;GO:0008233;GO:0006412;GO:0003735	29760.GSVIVG00002838001	SubName: Full=Chromosome chr1 scaffold_136, whole genome shotgun sequence;	0.8612	COG2234	KOG2194	_	None	_
isotig12542	6	47	19.5	130.58	0.00353459	0.030986	-2.65885	down	6.17235	yes	912	isogroup07208	gi|356536554|ref|XP_003536802.1|	PREDICTED: 2-isopropylmalate synthase 2, chloroplastic-like [Glycine max]	0.87	gi|75168891|sp|Q9C550.1|LEU12_ARATH	RecName: Full=2-isopropylmalate synthase 2, chloroplastic; AltName: Full=2-isopropylmalate synthase 1; AltName: Full=Methylthioalkylmalate synthase-like 3; Flags:	0.93	UniRef90_I1NJA3	Uncharacterized protein n=5 Tax=Glycine max RepID=I1NJA3_SOYBN	0.84	GO:0009099;GO:0009098;GO:0006090;GO:0003852;GO:0009097	_	_	_	_	_	_	K01649	leuA
isotig12546	2	82	6.51	228.32	8.84207e-07	7.29316e-05	-4.94167	down	6.80887	yes	910	isogroup07212	gi|147796332|emb|CAN77320.1|	hypothetical protein VITISV_009891 [Vitis vinifera]	0.91	gi|75333860|sp|Q9FHF1.1|AB7B_ARATH	RecName: Full=ABC transporter B family member 7; Short=ABC transporter ABCB.7; Short=AtABCB7; AltName: Full=Multidrug resistance protein 7; AltName: Full=P-glycopro	0.95	UniRef90_A5BVK9	Putative uncharacterized protein n=1 Tax=Vitis vinifera RepID=A5BVK9_VITVI	0.91	GO:0055085;GO:0005524;GO:0006200;GO:0042626;GO:0016021	_	_	_	_	_	_	K05658	ABCB1
isotig12571	3	29	9.77	80.75	0.00311863	0.0279516	-2.91574	down	5.45175	yes	910	isogroup07237	gi|255578981|ref|XP_002530343.1|	valacyclovir hydrolase, putative [Ricinus communis]	0.91	_	_	_	UniRef90_B9SWH4	Valacyclovir hydrolase, putative n=1 Tax=Ricinus communis RepID=B9SWH4_RICCO	0.91	GO:0016787	_	_	_	_	_	_	None	_
isotig12599	1	21	3.27	58.73	0.00229484	0.0233745	-3.8502	down	4.9135	yes	906	isogroup07265	gi|225463891|ref|XP_002264093.1|	PREDICTED: uncharacterized protein LOC100246114 [Vitis vinifera]	0.85	_	_	_	UniRef90_F6HW90	Putative uncharacterized protein n=1 Tax=Vitis vinifera RepID=F6HW90_VITVI	0.85	GO:0046872	29760.GSVIVG00002262001	SubName: Full=Chromosome undetermined scaffold_129, whole genome shotgun sequence;	0.8434	COG5184	KOG1426	_	None	_
isotig12618	3	32	9.86	89.89	0.00208845	0.0221125	-3.05649	down	5.57756	yes	902	isogroup07284	gi|462422165|gb|EMJ26428.1|	hypothetical protein PRUPE_ppa001963mg [Prunus persica]	0.69	_	_	_	UniRef90_F6HDP8	Putative uncharacterized protein n=2 Tax=Vitis vinifera RepID=F6HDP8_VITVI	0.69	_	3694.fgenesh4_pg.C_scaffold_70000095	hypothetical protein	0.7907	_	KOG0584	_	None	_
isotig12620	2	26	6.56	72.96	0.00222798	0.0233177	-3.29483	down	5.25881	yes	903	isogroup07286	_	_	_	_	_	_	_	_	_	_	_	_	_	_	_	_	None	_
isotig12630	16	206	52.57	578.68	1.57268e-05	0.00064186	-3.40254	down	8.20933	yes	902	isogroup07296	gi|326500898|dbj|BAJ95115.1|	predicted protein [Hordeum vulgare subsp. vulgare]	0.62	gi|5921926|sp|O48927.1|C78A3_SOYBN	RecName: Full=Cytochrome P450 78A3	0.53	UniRef90_M0V2A3	Uncharacterized protein n=3 Tax=Hordeum vulgare subsp. vulgare RepID=M0V2A3_HORVD	0.62	GO:0055114	_	_	_	_	_	_	None	_
isotig12682	1	56	3.31	158.37	3.81109e-06	0.000220352	-5.25363	down	6.25661	yes	896	isogroup07348	gi|508713857|gb|EOY05754.1|	Homocysteine S-methyltransferase 3 [Theobroma cacao]	0.89	gi|50400551|sp|Q8LAX0.2|HMT3_ARATH	RecName: Full=Homocysteine S-methyltransferase 3; AltName: Full=S-methylmethionine:homocysteine methyltransferase 3; Short=AtHMT-3; Short=SMM:Hcy S-methyltransferas	0.89	UniRef90_B9RTM3	5-methyltetrahydrofolate:homocysteine methyltransferase, putative n=1 Tax=Ricinus communis RepID=B9RTM3_RICCO	0.88	GO:0006555;GO:0008898;GO:0005886;GO:0032259;GO:0005737	_	_	_	_	_	_	K00547	E2.1.1.10, mmuM
isotig12728	6	58	19.96	164.94	0.000994699	0.0131457	-2.96066	down	6.43691	yes	891	isogroup07394	_	_	_	_	_	_	_	_	_	_	_	_	_	_	_	_	None	_
isotig12737	1	53	3.32	150.55	5.14799e-06	0.000272006	-5.17459	down	6.18012	yes	892	isogroup07403	gi|508782083|gb|EOY29339.1|	Chorismate mutase 2 [Theobroma cacao]	0.84	gi|75193886|sp|Q9S7H4.1|CM2_ARATH	RecName: Full=Chorismate mutase 2; Short=AtCM2; AltName: Full=CM-2	0.77	UniRef90_G7J9U8	Chorismate mutase n=1 Tax=Medicago truncatula RepID=G7J9U8_MEDTR	0.71	GO:0019752;GO:0016853	_	_	_	_	_	_	K01850	E5.4.99.5
isotig12779	6	86	20.02	245.4	6.51217e-05	0.00183758	-3.52675	down	6.9478	yes	888	isogroup07445	gi|462399513|gb|EMJ05181.1|	hypothetical protein PRUPE_ppa000212mg [Prunus persica]	0.89	gi|75326885|sp|Q7PC87.1|AB34G_ARATH	RecName: Full=ABC transporter G family member 34; Short=ABC transporter ABCG.34; Short=AtABCG34; AltName: Full=Pleiotropic drug resistance protein 6	0.86	UniRef90_UPI0002C2EBFB	PREDICTED: pleiotropic drug resistance protein 2-like isoform 1 n=2 Tax=Fragaria vesca subsp. vesca RepID=UPI0002C2EBFB	0.88	GO:0016020;GO:0005524;GO:0006200;GO:0016887	29760.GSVIVG00021655001	SubName: Full=Chromosome chr8 scaffold_23, whole genome shotgun sequence;	0.928	COG0842	_	_	None	_
isotig12863	27	134	90.93	385.84	0.0063612	0.0448478	-2.03652	down	7.77272	yes	880	isogroup07529	gi|255565087|ref|XP_002523536.1|	lipid binding protein, putative [Ricinus communis]	0.88	_	_	_	UniRef90_B9SC17	Lipid binding protein, putative n=1 Tax=Ricinus communis RepID=B9SC17_RICCO	0.88	GO:0005634;GO:0007165;GO:0005829;GO:0019344;GO:0005886;GO:0035091	29760.GSVIVG00005622001	SubName: Full=Chromosome undetermined scaffold_155, whole genome shotgun sequence;	0.7816	_	_	NOG253510	None	_
isotig13052	18	545	62.03	1605.75	7.99766e-09	2.24601e-06	-4.63728	down	9.53521	yes	860	isogroup07718	_	_	_	_	_	_	_	_	_	_	_	_	_	_	_	_	None	_
isotig13069	14	103	48.58	305.6	0.00119428	0.0148124	-2.59421	down	7.30379	yes	854	isogroup07735	gi|502180620|ref|XP_004516679.1|	PREDICTED: ultraviolet-B receptor UVR8-like [Cicer arietinum]	0.96	gi|1710046|sp|P52499.1|RCC1_CANAL	RecName: Full=Protein RCC1	0.55	UniRef90_B9RSM6	Ran GTPase binding protein, putative n=2 Tax=Malpighiales RepID=B9RSM6_RICCO	0.93	_	3694.eugene3.01230071	hypothetical protein	0.939	COG5184	KOG1426	_	None	_
isotig13089	3	93	10.41	275.93	3.35393e-06	0.000202993	-4.58763	down	7.0007	yes	854	isogroup07755	gi|470121484|ref|XP_004296796.1|	PREDICTED: CASP-like protein 7-like [Fragaria vesca subsp. vesca]	0.78	gi|341958560|sp|B9HMP5.1|CSPLD_POPTR	RecName: Full=CASP-like protein POPTRDRAFT_820933	0.78	UniRef90_UPI0002C35AC4	PREDICTED: CASP-like protein 7-like n=1 Tax=Fragaria vesca subsp. vesca RepID=UPI0002C35AC4	0.78	GO:0016021;GO:0005886	3694.estExt_fgenesh4_pg.C_LG_VIII1846	hypothetical protein	0.7784	_	_	NOG280911;NOG268265	None	_
isotig13114	1	19	3.48	56.57	0.00304285	0.0275868	-3.70776	down	4.77925	yes	851	isogroup07780	gi|255581254|ref|XP_002531439.1|	Protein kinase APK1B, chloroplast precursor, putative [Ricinus communis]	0.92	gi|75328961|sp|Q8GXZ3.1|Y5102_ARATH	RecName: Full=Serine/threonine-protein kinase At5g01020	0.8	UniRef90_B9SZM0	Protein kinase APK1B, chloroplast, putative n=1 Tax=Ricinus communis RepID=B9SZM0_RICCO	0.92	GO:0005524;GO:0004715;GO:0006468;GO:0005886	_	_	_	_	_	_	None	_
isotig13134	31	146	107.7	433.69	0.00736712	0.0499625	-1.96225	down	7.91051	yes	853	isogroup07800	gi|449454237|ref|XP_004144862.1|	PREDICTED: dnaJ homolog subfamily C member 17-like [Cucumis sativus]	0.86	gi|123528125|sp|Q2S030.1|DNAJ_SALRD	RecName: Full=Chaperone protein DnaJ	0.63	UniRef90_UPI0002B41720	UPI0002B41720 related cluster n=2 Tax=unknown RepID=UPI0002B41720	0.86	GO:0000166;GO:0003676	29760.GSVIVG00038614001	SubName: Full=Chromosome chr3 scaffold_95, whole genome shotgun sequence;	0.8641	COG2214;COG0484	KOG0691	_	K09537	DNAJC17
isotig13245	5	54	17.62	162.7	0.000773646	0.0109153	-3.11062	down	6.31927	yes	841	isogroup07911	gi|470127677|ref|XP_004299792.1|	PREDICTED: calcium-transporting ATPase 8, plasma membrane-type-like [Fragaria vesca subsp. vesca]	0.89	gi|12643246|sp|Q9LF79.1|ACA8_ARATH	RecName: Full=Calcium-transporting ATPase 8, plasma membrane-type; AltName: Full=Ca(2+)-ATPase isoform 8	0.86	UniRef90_UPI0002C34AD2	PREDICTED: calcium-transporting ATPase 8, plasma membrane-type-like n=1 Tax=Fragaria vesca subsp. vesca RepID=UPI0002C34AD2	0.89	GO:0070588;GO:0009555;GO:0005524;GO:0005388;GO:0016529;GO:0046872;GO:0007338;GO:0016021;GO:0005516;GO:0005886;GO:0048367;GO:0048281	29760.GSVIVG00025299001	SubName: Full=Chromosome chr9 scaffold_33, whole genome shotgun sequence;	0.8867	COG0474	KOG0204	_	None	_
isotig13246	8	60	28.09	180.13	0.00227848	0.0233745	-2.60752	down	6.52831	yes	844	isogroup07912	gi|508704433|gb|EOX96329.1|	RGPR-related, putative [Theobroma cacao]	0.75	_	_	_	UniRef90_A5AIF5	Putative uncharacterized protein n=1 Tax=Vitis vinifera RepID=A5AIF5_VITVI	0.71	_	_	_	_	_	_	_	None	_
isotig13303	32	207	114.26	631.94	0.000945226	0.0127271	-2.41965	down	8.33118	yes	830	isogroup07969	gi|257219554|gb|ACV50430.1|	copper chaperone [Jatropha curcas]	0.88	_	_	_	UniRef90_D3GC04	Copper chaperone n=2 Tax=Crotonoideae RepID=D3GC04_9ROSI	0.88	GO:0006827;GO:0006878;GO:0000302;GO:0007568;GO:0046872;GO:0046686;GO:0009651;GO:0009507	3694.gw1.X.3496.1	SubName: Full=Putative uncharacterized protein;	0.9846	_	KOG1603	_	K07213	ATOX1, ATX1, copZ
isotig13315	1	20	3.56	60.84	0.00304285	0.0275868	-3.78074	down	4.84798	yes	833	isogroup07981	gi|462404805|gb|EMJ10269.1|	hypothetical protein PRUPE_ppa000035mg [Prunus persica]	0.75	_	_	_	UniRef90_A5CBI0	Putative uncharacterized protein n=2 Tax=Vitis vinifera RepID=A5CBI0_VITVI	0.69	_	_	_	_	_	_	_	None	_
isotig13339	13	148	46.47	452.36	6.63567e-05	0.00186352	-3.22115	down	7.75119	yes	829	isogroup08005	gi|55168340|gb|AAV44205.1|	unknow protein [Oryza sativa Japonica Group]	0.92	_	_	_	UniRef90_M1DBW2	Uncharacterized protein n=12 Tax=Magnoliophyta RepID=M1DBW2_SOLTU	0.95	GO:0009507	29760.GSVIVG00001373001	SubName: Full=Chromosome undetermined scaffold_116, whole genome shotgun sequence;	0.8696	_	_	NOG280702	None	_
isotig13380	6	48	21.53	147.25	0.0030926	0.0279516	-2.68905	down	6.19855	yes	826	isogroup08046	gi|508715941|gb|EOY07838.1|	Auxin response factor 19 [Theobroma cacao]	0.86	gi|75261153|sp|Q6K223.1|ARFH_ORYSJ	RecName: Full=Auxin response factor 8	0.71	UniRef90_B9S0L2	Auxin response factor, putative n=1 Tax=Ricinus communis RepID=B9S0L2_RICCO	0.85	GO:0005634;GO:0003677;GO:0006355;GO:0009734;GO:0046983	_	_	_	_	_	_	None	_
isotig13397	22	140	77.43	421.3	0.0014152	0.0166179	-2.39231	down	7.77373	yes	842	isogroup08063	gi|508773378|gb|EOY20634.1|	BAH domain,TFIIS helical bundle-like domain isoform 1 [Theobroma cacao]	0.86	_	_	_	UniRef90_F6GSU6	Putative uncharacterized protein n=2 Tax=Vitis vinifera RepID=F6GSU6_VITVI	0.9	_	_	_	_	_	_	_	None	_
isotig13406	6	87	21.58	267.53	5.94081e-05	0.00171625	-3.54337	down	6.96306	yes	824	isogroup08072	_	_	_	_	_	_	_	_	_	_	_	_	_	_	_	_	None	_
isotig13407	1	19	3.6	58.43	0.00304285	0.0275868	-3.70776	down	4.77925	yes	824	isogroup08073	gi|470114608|ref|XP_004293503.1|	PREDICTED: RNA polymerase II C-terminal domain phosphatase-like 1-like [Fragaria vesca subsp. vesca]	0.71	_	_	_	UniRef90_UPI0002C3767E	PREDICTED: RNA polymerase II C-terminal domain phosphatase-like 1-like n=1 Tax=Fragaria vesca subsp. vesca RepID=UPI0002C3767E	0.71	_	_	_	_	_	_	_	None	_
isotig13411	8	51	28.81	157.02	0.00571617	0.0431088	-2.37421	down	6.32962	yes	823	isogroup08077	_	_	_	_	_	_	_	_	_	_	_	_	_	_	_	_	None	_
isotig13421	18	272	64.82	837.43	3.35596e-06	0.000202993	-3.63536	down	8.59008	yes	823	isogroup08087	_	_	_	_	_	_	_	_	_	_	_	_	_	_	_	_	None	_
isotig13430	1	19	3.61	58.57	0.00304285	0.0275868	-3.70776	down	4.77925	yes	822	isogroup08096	_	_	_	_	_	_	_	_	_	_	_	_	_	_	_	_	None	_
isotig13446	1	48	3.61	147.96	1.13841e-05	0.000504796	-5.0324	down	6.04275	yes	822	isogroup08112	_	_	_	_	_	_	_	_	_	_	_	_	_	_	_	_	None	_
isotig13455	2	23	7.23	71.07	0.00455058	0.0368135	-3.1199	down	5.0995	yes	820	isogroup08121	gi|462406071|gb|EMJ11535.1|	hypothetical protein PRUPE_ppa002021mg [Prunus persica]	0.8	gi|20141593|sp|Q39017.2|DGK1_ARATH	RecName: Full=Diacylglycerol kinase 1; Short=AtDGK1; Short=DAG kinase 1; AltName: Full=Diglyceride kinase 1; Short=DGK 1	0.7	UniRef90_B9RLR5	Diacylglycerol kinase, theta, putative n=1 Tax=Ricinus communis RepID=B9RLR5_RICCO	0.78	GO:0007165;GO:0016301	_	_	_	_	_	_	K00901	E2.7.1.107, DGK, dgkA
isotig13461	2	22	7.13	67.08	0.00583707	0.0431646	-3.05654	down	5.04213	yes	831	isogroup08127	_	_	_	_	_	_	_	_	_	_	_	_	_	_	_	_	None	_
isotig13522	15	82	54.48	254.63	0.00645693	0.0453061	-2.16824	down	7.04374	yes	816	isogroup08188	gi|357508939|ref|XP_003624758.1|	F-box protein SKIP24 [Medicago F-box protein SKIP24 [Medicago truncatula]	0.77	gi|238055474|sp|Q9CAZ0.2|SKI24_ARATH	RecName: Full=F-box protein SKIP24; AltName: Full=SKP1-interacting partner 24	0.7	UniRef90_I1N8G1	Uncharacterized protein n=2 Tax=Glycine max RepID=I1N8G1_SOYBN	0.79	_	_	_	_	_	_	_	None	_
isotig13569	13	108	47.68	338.68	0.00041894	0.00700908	-2.76757	down	7.34897	yes	808	isogroup08235	_	_	_	_	_	_	_	_	_	_	_	_	_	_	_	_	None	_
isotig13574	7	54	25.74	169.76	0.00278678	0.0268518	-2.64321	down	6.37287	yes	806	isogroup08240	_	_	_	_	_	_	_	_	_	_	_	_	_	_	_	_	None	_
isotig13576	14	113	51.28	353.92	0.000651587	0.00972844	-2.72755	down	7.41888	yes	809	isogroup08242	gi|296090698|emb|CBI41101.3|	unnamed protein product [Vitis vinifera]	0.77	_	_	_	UniRef90_F6HRY8	Putative uncharacterized protein n=2 Tax=Vitis vinifera RepID=F6HRY8_VITVI	0.75	_	_	_	_	_	_	_	None	_
isotig13583	1	17	3.66	53.25	0.00547934	0.0416155	-3.5497	down	4.63083	yes	809	isogroup08249	_	_	_	_	_	_	_	_	_	_	_	_	_	_	_	_	None	_
isotig13635	1	17	3.69	53.64	0.00547934	0.0416155	-3.5497	down	4.63083	yes	803	isogroup08301	gi|470122912|ref|XP_004297482.1|	PREDICTED: probable nucleoredoxin 1-like [Fragaria vesca subsp. vesca]	0.76	gi|75327653|sp|Q7Y0E8.1|NRX11_ORYSJ	RecName: Full=Probable nucleoredoxin 1-1; Short=OsNrx1-1	0.72	UniRef90_UPI0002C2ED50	PREDICTED: probable nucleoredoxin 1-like n=1 Tax=Fragaria vesca subsp. vesca RepID=UPI0002C2ED50	0.76	GO:0044763;GO:0042221;GO:0048868	_	_	_	_	_	_	None	_
isotig13640	2	137	7.34	430.16	1.21666e-08	2.87011e-06	-5.68022	down	7.52466	yes	807	isogroup08306	gi|508708134|gb|EOY00031.1|	Uncharacterized protein TCM_009397 [Theobroma cacao]	0.73	_	_	_	UniRef90_UPI0002C32041	PREDICTED: uncharacterized protein LOC101312640 n=1 Tax=Fragaria vesca subsp. vesca RepID=UPI0002C32041	0.64	_	3694.fgenesh4_pg.C_LG_X001082	hypothetical protein	0.7727	_	_	NOG297659	None	_
isotig13670	3	41	11.1	129.7	0.000405979	0.00684075	-3.41137	down	5.89918	yes	801	isogroup08336	_	_	_	_	_	_	_	_	_	_	_	_	_	_	_	_	None	_
isotig13671	23	236	84.78	743.77	4.36147e-05	0.00140941	-3.08104	down	8.43484	yes	804	isogroup08337	_	_	_	_	_	_	_	_	_	_	_	_	_	_	_	_	None	_
isotig13680	66	1666	245.1	5289.96	9.6689e-09	2.53433e-06	-4.38752	down	11.1552	yes	798	isogroup08346	gi|388514441|gb|AFK45282.1|	unknown [Lotus japonicus]	0.88	gi|73921138|sp|Q9FK81.1|Y5258_ARATH	RecName: Full=Uncharacterized protein At5g22580	0.78	UniRef90_I3SYE0	Uncharacterized protein n=1 Tax=Lotus japonicus RepID=I3SYE0_LOTJA	0.88	GO:0009507	3694.grail3.0001018301	SubName: Full=Putative uncharacterized protein;	0.819	_	_	NOG287381	None	_
isotig13682	8	55	29.63	174.2	0.00401293	0.0340651	-2.48258	down	6.42137	yes	800	isogroup08348	gi|255557627|ref|XP_002519843.1|	protein phosphatase 2c, putative [Ricinus communis]	1	gi|75135808|sp|Q6ZGY0.1|P2C26_ORYSJ	RecName: Full=Probable protein phosphatase 2C 26; Short=OsPP2C26	0.97	UniRef90_B9MTZ8	Predicted protein n=1 Tax=Populus trichocarpa RepID=B9MTZ8_POPTR	1	GO:0009826;GO:0010074;GO:0004721;GO:0006470;GO:0005886;GO:0009933;GO:0005543	_	_	_	_	_	_	None	_
isotig13830	1	32	3.76	102.9	0.000195424	0.004051	-4.45151	down	5.4848	yes	788	isogroup08496	gi|508706026|gb|EOX97922.1|	BEL1-like homeodomain protein 6 isoform 1 [Theobroma cacao]	0.71	gi|75219970|sp|O65685.1|BLH6_ARATH	RecName: Full=BEL1-like homeodomain protein 6; Short=BEL1-like protein 6	0.68	UniRef90_B9RH96	Bel1 homeotic protein, putative n=1 Tax=Ricinus communis RepID=B9RH96_RICCO	0.73	GO:0003677	3694.estExt_Genewise1_v1.C_LG_IV0687	hypothetical protein	0.755	_	KOG0773	_	None	_
isotig13868	1	64	3.82	208.98	1.24339e-06	9.16613e-05	-5.4454	down	6.44255	yes	776	isogroup08534	gi|508700091|gb|EOX91987.1|	MATE efflux family protein [Theobroma cacao]	0.86	gi|27151710|sp|Q9LYT3.1|TT12_ARATH	RecName: Full=Protein TRANSPARENT TESTA 12; AltName: Full=MATE efflux family protein TT12; AltName: Full=Protein DTX41	0.61	UniRef90_B9T6V3	Multidrug resistance pump, putative n=1 Tax=Ricinus communis RepID=B9T6V3_RICCO	0.85	GO:0016020;GO:0015238;GO:0015297;GO:0006855	_	_	_	_	_	_	K03327	TC.MATE, SLC47A, norM, mdtK, dinF
isotig13922	1	17	3.83	55.65	0.00547934	0.0416155	-3.5497	down	4.63083	yes	774	isogroup08588	gi|462402400|gb|EMJ07957.1|	hypothetical protein PRUPE_ppa025230mg, partial [Prunus persica]	0.77	gi|75116771|sp|Q680Z7.1|PPR24_ARATH	RecName: Full=Pentatricopeptide repeat-containing protein At1g09220, mitochondrial; Flags: Precursor	0.69	UniRef90_UPI0002B48AAE	UPI0002B48AAE related cluster n=1 Tax=unknown RepID=UPI0002B48AAE	0.75	_	3694.fgenesh4_pg.C_LG_XIII000263	hypothetical protein	0.7614	_	KOG4197	_	None	_
isotig13928	1	23	3.81	75	0.00133434	0.0161919	-3.97984	down	5.03607	yes	777	isogroup08594	gi|255544387|ref|XP_002513255.1|	alcohol dehydrogenase, putative [Ricinus communis]	0.82	gi|5902739|sp|Q64413.3|ADH1_GEOBU	RecName: Full=Alcohol dehydrogenase 1; AltName: Full=Alcohol dehydrogenase A subunit	0.49	UniRef90_B9RHN6	Alcohol dehydrogenase, putative n=2 Tax=Malpighiales RepID=B9RHN6_RICCO	0.82	GO:0004022;GO:0000166;GO:0008270;GO:0055114;GO:0050897	_	_	_	_	_	_	None	_
isotig13947	1	24	3.8	78.06	0.00102803	0.0132232	-4.04053	down	5.09357	yes	779	isogroup08613	_	_	_	_	_	_	_	_	_	_	_	_	_	_	_	_	None	_
isotig14111	6	45	23.27	149.24	0.00463965	0.0373293	-2.59649	down	6.11847	yes	764	isogroup08777	gi|449458339|ref|XP_004146905.1|	PREDICTED: uncharacterized Rho GTPase-activating protein At5g61530-like [Cucumis sativus]	0.84	gi|172046652|sp|Q3E875.2|RGAP1_ARATH	RecName: Full=Uncharacterized Rho GTPase-activating protein At5g61530	0.79	UniRef90_UPI0002B48363	UPI0002B48363 related cluster n=2 Tax=unknown RepID=UPI0002B48363	0.84	GO:0007165;GO:0005622	3694.gw1.86.332.1	hypothetical protein	0.8517	_	KOG4270	_	None	_
isotig14159	2	64	7.67	209.79	5.76672e-06	0.000295732	-4.58546	down	6.46737	yes	773	isogroup08825	_	_	_	_	_	_	_	_	_	_	_	_	_	_	_	_	None	_
isotig14265	1	21	3.94	70.67	0.00229484	0.0233745	-3.8502	down	4.9135	yes	753	isogroup08931	gi|255578725|ref|XP_002530221.1|	glucose-6-phosphate 1-dehydrogenase, putative [Ricinus communis]	0.99	gi|3023818|sp|Q43839.1|G6PDC_SOLTU	RecName: Full=Glucose-6-phosphate 1-dehydrogenase, chloroplastic; Short=G6PD; Flags: Precursor	0.96	UniRef90_B9SW52	Glucose-6-phosphate 1-dehydrogenase n=1 Tax=Ricinus communis RepID=B9SW52_RICCO	0.99	GO:0050661;GO:0006749;GO:0009051;GO:0004345	_	_	_	_	_	_	K00036	G6PD, zwf
isotig14315	3	33	11.82	111.19	0.00171843	0.019396	-3.10052	down	5.61713	yes	752	isogroup08981	gi|462422287|gb|EMJ26550.1|	hypothetical protein PRUPE_ppa000941mg [Prunus persica]	0.78	gi|75219581|sp|O49318.1|Y2317_ARATH	RecName: Full=Probable leucine-rich repeat receptor-like protein kinase At2g33170; Flags: Precursor	0.59	UniRef90_UPI0002C3646F	PREDICTED: receptor-like protein kinase HSL1-like n=1 Tax=Fragaria vesca subsp. vesca RepID=UPI0002C3646F	0.76	GO:0016020;GO:0000165;GO:0004674;GO:0000166;GO:0009069;GO:0006468;GO:0016491	29760.GSVIVG00032125001	SubName: Full=Chromosome chr4 scaffold_6, whole genome shotgun sequence;	0.8182	_	KOG1187	_	None	_
isotig14329	1	18	3.95	60.81	0.00406644	0.0340651	-3.63089	down	4.707	yes	750	isogroup08995	gi|224136948|ref|XP_002322456.1|	predicted protein [Populus predicted protein [Populus trichocarpa]	0.91	_	_	_	UniRef90_B9R9D6	ADP-ribosylation factor, putative n=1 Tax=Ricinus communis RepID=B9R9D6_RICCO	0.91	_	_	_	_	_	_	_	K07952	ARFRP1
isotig14349	6	60	23.55	201.37	0.000785052	0.0110629	-3.00935	down	6.48013	yes	755	isogroup09015	gi|388490982|gb|AFK33557.1|	unknown [Lotus japonicus]	0.79	_	_	_	UniRef90_I3S3Z3	Uncharacterized protein n=3 Tax=Papilionoideae RepID=I3S3Z3_LOTJA	0.79	_	_	_	_	_	_	_	None	_
isotig14355	2	27	7.91	91.34	0.00177411	0.0197971	-3.34872	down	5.30815	yes	749	isogroup09021	gi|462396383|gb|EMJ02182.1|	hypothetical protein PRUPE_ppa004758mg [Prunus persica]	0.94	gi|39931311|sp|P93033.2|FUM1_ARATH	RecName: Full=Fumarate hydratase 1, mitochondrial; Short=Fumarase 1; Flags: Precursor	0.93	UniRef90_UPI0002C37002	PREDICTED: kinesin-4-like n=1 Tax=Fragaria vesca subsp. vesca RepID=UPI0002C37002	0.94	GO:0019643;GO:0048868;GO:0004333;GO:0006979;GO:0042128;GO:0005829;GO:0045239;GO:0009651;GO:0005739;GO:0006106	29760.GSVIVG00028048001	SubName: Full=Chromosome chr7 scaffold_42, whole genome shotgun sequence;	0.9385	COG0114	KOG1317	_	K01679	E4.2.1.2B, fumC
isotig14357	1	40	3.96	135.5	3.88701e-05	0.00128784	-4.771	down	5.791	yes	748	isogroup09023	gi|359477491|ref|XP_003631984.1|	PREDICTED: uncharacterized protein LOC100854649 [Vitis vinifera]	0.79	_	_	_	UniRef90_D7T6S8	Putative uncharacterized protein n=1 Tax=Vitis vinifera RepID=D7T6S8_VITVI	0.79	_	29760.GSVIVG00019921001	SubName: Full=Chromosome chr5 scaffold_2, whole genome shotgun sequence;	0.7946	_	_	NOG275266	None	_
isotig14371	16	108	63.22	364.87	0.00157885	0.0181506	-2.47266	down	7.38916	yes	750	isogroup09037	gi|147818682|emb|CAN76185.1|	hypothetical protein VITISV_023086 [Vitis vinifera]	0.91	gi|172045841|sp|Q94AH8.2|TPS6_ARATH	RecName: Full=Alpha,alpha-trehalose-phosphate synthase [UDP-forming]	0.89	UniRef90_A5AY88	Putative uncharacterized protein n=2 Tax=Vitis vinifera RepID=A5AY88_VITVI	0.91	GO:0004805;GO:0005982;GO:0005992;GO:0003825;GO:0033828;GO:0005985	39946.BGIOSIBCE029841	Putative uncharacterized protein	0.8679	COG1877	_	_	K00697	E2.4.1.15, otsA
isotig14439	5	95	19.81	321.81	1.5656e-05	0.000641188	-3.92246	down	7.06322	yes	748	isogroup09105	_	_	_	_	_	_	_	_	_	_	_	_	_	_	_	_	None	_
isotig14485	3	27	12.03	92.58	0.00472911	0.0375369	-2.81364	down	5.36118	yes	739	isogroup09151	gi|460412550|ref|XP_004251661.1|	PREDICTED: graves disease carrier protein-like [Solanum lycopersicum]	0.87	_	_	_	UniRef90_UPI0002C2E9FB	PREDICTED: graves disease carrier protein-like n=1 Tax=Fragaria vesca subsp. vesca RepID=UPI0002C2E9FB	0.83	GO:0055085;GO:0016021;GO:0005743	_	_	_	_	_	_	K15084	SLC25A16, GDA, LEU5
isotig14519	1	25	4.02	85.95	0.000797167	0.011101	-4.09878	down	5.14882	yes	737	isogroup09185	gi|224103793|ref|XP_002313196.1|	predicted protein [Populus predicted protein [Populus trichocarpa]	0.89	gi|238691260|sp|B2J116.1|SYD_NOSP7	RecName: Full=Aspartate--tRNA ligase; AltName: Full=Aspartyl-tRNA synthetase; Short=AspRS	0.74	UniRef90_D7T3N6	Putative uncharacterized protein n=1 Tax=Vitis vinifera RepID=D7T3N6_VITVI	0.9	GO:0016020;GO:0006531;GO:0005524;GO:0004815;GO:0003676;GO:0006522;GO:0006422;GO:0005739;GO:0009507	29760.GSVIVG00038605001	SubName: Full=Chromosome chr3 scaffold_95, whole genome shotgun sequence;	0.9016	COG0173	KOG2411	_	K01876	DARS, aspS
isotig14522	5	42	20.08	144.2	0.00349079	0.0307038	-2.75012	down	6.00008	yes	738	isogroup09188	_	_	_	_	_	_	_	_	_	_	_	_	_	_	_	_	None	_
isotig14545	3	26	12.08	89.51	0.00585897	0.0431646	-2.75975	down	5.31361	yes	736	isogroup09211	gi|462411777|gb|EMJ16826.1|	hypothetical protein PRUPE_ppa008007mg [Prunus persica]	0.78	gi|2492613|sp|Q41452.1|FLS_SOLTU	RecName: Full=Flavonol synthase/flavanone 3-hydroxylase; Short=FLS	0.51	UniRef90_UPI0002C314EB	PREDICTED: naringenin,2-oxoglutarate 3-dioxygenase-like n=1 Tax=Fragaria vesca subsp. vesca RepID=UPI0002C314EB	0.79	GO:0016706;GO:0044710	_	_	_	_	_	_	None	_
isotig14547	1	25	4.03	86.19	0.000797167	0.011101	-4.09878	down	5.14882	yes	735	isogroup09213	gi|462416891|gb|EMJ21628.1|	hypothetical protein PRUPE_ppa009703mg [Prunus persica]	0.86	gi|29839387|sp|Q948P6.1|FRI3_SOYBN	RecName: Full=Ferritin-3, chloroplastic; AltName: Full=SFerH-3; Flags: Precursor	0.86	UniRef90_Q1L4E2	Ferritin n=1 Tax=Malus x domestica RepID=Q1L4E2_MALDO	0.85	GO:0006879;GO:0006979;GO:0006826;GO:0008199;GO:0055114;GO:0009737;GO:0016491	3694.estExt_fgenesh4_pg.C_LG_X1643	hypothetical protein	0.9045	COG1528	KOG2332	_	K00522	FTH1
isotig14593	1	16	4.04	55.23	0.00744743	0.0499625	-3.46366	down	4.5503	yes	734	isogroup09259	_	_	_	_	_	_	_	_	_	_	_	_	_	_	_	_	None	_
isotig14654	5	53	20.33	184.22	0.000879821	0.0120388	-3.08379	down	6.29524	yes	729	isogroup09320	_	_	_	_	_	_	_	_	_	_	_	_	_	_	_	_	None	_
isotig14658	1	165	4.06	572.72	4.28161e-10	1.76783e-07	-6.80796	down	7.77621	yes	730	isogroup09324	gi|508716264|gb|EOY08161.1|	Pleiotropic drug resistance 11 isoform 1 [Theobroma cacao]	0.83	gi|97180275|sp|Q2PCF1.1|PDR2_NICPL	RecName: Full=Pleiotropic drug resistance protein 2; AltName: Full=NpPDR2	0.75	UniRef90_B9MTQ1	Predicted protein n=1 Tax=Populus trichocarpa RepID=B9MTQ1_POPTR	0.81	GO:0016020;GO:0005524;GO:0006200;GO:0016887	_	_	_	_	_	_	None	_
isotig14687	3	31	12.25	108.19	0.00254733	0.0252062	-3.01108	down	5.53686	yes	726	isogroup09353	gi|502144764|ref|XP_004505742.1|	PREDICTED: LON peptidase N-terminal domain and RING finger protein 3-like isoform X1 [Cicer arietinum]	0.63	_	_	_	UniRef90_B9IBA6	Predicted protein n=1 Tax=Populus trichocarpa RepID=B9IBA6_POPTR	0.58	_	_	_	_	_	_	_	None	_
isotig14817	1	31	4.12	109.25	0.000195424	0.004051	-4.4061	down	5.44142	yes	719	isogroup09483	gi|462420306|gb|EMJ24569.1|	hypothetical protein PRUPE_ppa007488mg [Prunus persica]	0.84	gi|62900694|sp|Q8GYB8.2|OPR2_ARATH	RecName: Full=12-oxophytodienoate reductase 2; AltName: Full=12-oxophytodienoate-10,11-reductase 2; Short=AtOPR2; Short=OPDA-reductase 2	0.85	UniRef90_M4EQE1	Uncharacterized protein n=1 Tax=Brassica rapa subsp. pekinensis RepID=M4EQE1_BRARP	0.85	GO:0016629;GO:0010181;GO:0055114	3694.gw1.5570.1.1	hypothetical protein	0.803	COG1902	KOG0134	_	K05894	E1.3.1.42
isotig14892	1	66	4.14	233.89	9.57264e-07	7.78685e-05	-5.48961	down	6.48548	yes	715	isogroup09558	_	_	_	_	_	_	_	_	_	_	_	_	_	_	_	_	None	_
isotig14902	2	30	8.35	107.06	0.000921321	0.0124479	-3.49928	down	5.44659	yes	710	isogroup09568	gi|470144217|ref|XP_004307757.1|	PREDICTED: uncharacterized protein LOC101312772 [Fragaria vesca subsp. vesca]	0.81	_	_	_	UniRef90_UPI0002C319D9	PREDICTED: uncharacterized protein LOC101312772 n=1 Tax=Fragaria vesca subsp. vesca RepID=UPI0002C319D9	0.81	_	29760.GSVIVG00014117001	SubName: Full=Chromosome chr16 scaffold_10, whole genome shotgun sequence;	0.7763	_	_	NOG295206	None	_
isotig15024	1	21	4.21	75.58	0.00229484	0.0233745	-3.8502	down	4.9135	yes	704	isogroup09690	gi|502095048|ref|XP_004490362.1|	PREDICTED: sulfate transporter 1.3-like isoform X1 [Cicer arietinum]	0.88	gi|37089882|sp|Q9MAX3.1|SUT12_ARATH	RecName: Full=Sulfate transporter 1.2	0.87	UniRef90_I1LW07	Uncharacterized protein n=4 Tax=Papilionoideae RepID=I1LW07_SOYBN	0.84	GO:0055085;GO:0008272;GO:0016021;GO:0008271	_	_	_	_	_	_	None	_
isotig15025	1	22	4.2	78.96	0.00174368	0.0195501	-3.91648	down	4.97612	yes	706	isogroup09691	_	_	_	_	_	_	_	_	_	_	_	_	_	_	_	_	None	_
isotig15035	22	109	92.22	390.65	0.00652301	0.0457153	-2.03201	down	7.47711	yes	707	isogroup09701	gi|502078453|ref|XP_004485949.1|	PREDICTED: MACPF domain-containing protein CAD1-like [Cicer arietinum]	0.92	gi|75169350|sp|Q9C7N2.1|CAD1_ARATH	RecName: Full=MACPF domain-containing protein CAD1; AltName: Full=Protein CONSTITUTIVELY ACTIVATED CELL DEATH 1; Short=Protein CAD1	0.81	UniRef90_A5BZI8	Putative uncharacterized protein n=2 Tax=Vitis vinifera RepID=A5BZI8_VITVI	0.91	_	_	_	_	_	_	_	None	_
isotig15116	1	17	4.23	61.54	0.00547934	0.0416155	-3.5497	down	4.63083	yes	700	isogroup09782	_	_	_	_	_	_	_	_	_	_	_	_	_	_	_	_	None	_
isotig15152	3	43	12.76	156.32	0.000343491	0.00612931	-3.47963	down	5.96172	yes	697	isogroup09818	gi|508703238|gb|EOX95134.1|	Alpha/beta-Hydrolases superfamily protein [Theobroma cacao]	0.87	_	_	_	UniRef90_D8L7V8	Epoxide hydrolase 2 n=1 Tax=Prunus persica RepID=D8L7V8_PRUPE	0.84	GO:0004715;GO:0005829;GO:0006805;GO:0005777;GO:0004301;GO:0009636	3694.estExt_fgenesh4_pm.C_LG_II0863	hypothetical protein	0.8471	COG0596	KOG4178	_	None	_
isotig15271	5	39	21.51	143.43	0.00547185	0.0416155	-2.64392	down	5.90764	yes	689	isogroup09937	gi|508780332|gb|EOY27588.1|	Remorin family protein isoform 1 [Theobroma cacao]	0.94	_	_	_	UniRef90_B9T413	DNA binding protein, putative n=1 Tax=Ricinus communis RepID=B9T413_RICCO	0.93	_	_	_	_	_	_	_	None	_
isotig15399	12	189	51.69	696.07	4.12563e-06	0.000234995	-3.68678	down	8.0637	yes	688	isogroup10065	gi|357477231|ref|XP_003608901.1|	hypothetical protein MTR_4g104230 [Medicago truncatula]	0.89	_	_	_	UniRef90_G7JMN8	Putative uncharacterized protein n=1 Tax=Medicago truncatula RepID=G7JMN8_MEDTR	0.89	_	_	_	_	_	_	_	None	_
isotig15443	2	46	8.7	171.16	6.80293e-05	0.00188358	-4.11142	down	6.01762	yes	681	isogroup10109	gi|462417213|gb|EMJ21950.1|	hypothetical protein PRUPE_ppa025256mg [Prunus persica]	0.87	_	_	_	UniRef90_K4C1V5	Uncharacterized protein n=4 Tax=Solanum RepID=K4C1V5_SOLLC	0.79	GO:0016787	3702.AT2G40095.1-P	unknown protein; unknown protein; FUNCTIONS IN: molecular_function unknown; INVOLVED IN: bio [...]	0.7684	_	KOG1454	_	None	_
isotig15455	1	20	4.34	74.2	0.00304285	0.0275868	-3.78074	down	4.84798	yes	683	isogroup10121	gi|508776549|gb|EOY23805.1|	Uncharacterized protein TCM_015586 [Theobroma cacao]	0.81	_	_	_	UniRef90_B9GJI2	Predicted protein (Fragment) n=1 Tax=Populus trichocarpa RepID=B9GJI2_POPTR	0.76	GO:0009061	3694.gw1.I.5622.1	hypothetical protein	0.7593	_	_	NOG288479	None	_
isotig15528	6	46	26.34	172.68	0.00404627	0.0340651	-2.62801	down	6.14566	yes	675	isogroup10194	_	_	_	_	_	_	_	_	_	_	_	_	_	_	_	_	None	_
isotig15535	1	24	4.36	89.56	0.00102803	0.0132232	-4.04053	down	5.09357	yes	679	isogroup10201	_	_	_	_	_	_	_	_	_	_	_	_	_	_	_	_	None	_
isotig15573	4	37	17.59	139.1	0.00402553	0.0340651	-2.87486	down	5.80431	yes	674	isogroup10239	_	_	_	_	_	_	_	_	_	_	_	_	_	_	_	_	None	_
isotig15583	4	219	17.61	824.54	6.37684e-09	1.88037e-06	-5.43139	down	8.20172	yes	673	isogroup10249	gi|508785769|gb|EOY33025.1|	Beta glucosidase 11, putative isoform 1 [Theobroma cacao]	0.8	gi|269969446|sp|O65458.2|BGL03_ARATH	RecName: Full=Beta-glucosidase 3; Short=AtBGLU3; Flags: Precursor	0.72	UniRef90_F6HZ47	Putative uncharacterized protein n=1 Tax=Vitis vinifera RepID=F6HZ47_VITVI	0.79	GO:0004553;GO:0005975	29760.GSVIVG00027996001	SubName: Full=Chromosome chr7 scaffold_42, whole genome shotgun sequence;	0.8246	COG2723	_	_	None	_
isotig15613	2	25	8.83	94.41	0.00281198	0.0268518	-3.23884	down	5.20768	yes	671	isogroup10279	_	_	_	_	_	_	_	_	_	_	_	_	_	_	_	_	None	_
isotig15622	1	21	4.42	79.3	0.00229484	0.0233745	-3.8502	down	4.9135	yes	671	isogroup10288	gi|462422566|gb|EMJ26829.1|	hypothetical protein PRUPE_ppa005944mg [Prunus persica]	0.96	gi|75121086|sp|Q6EI05.1|GAIPB_CUCMA	RecName: Full=DELLA protein GAIP-B; AltName: Full=CmGAIP-B; Short=GAIP-B; AltName: Full=Gibberellic acid-insensitive phloem protein B	0.93	UniRef90_F6M9L2	GAI-like protein n=1 Tax=Juglans regia RepID=F6M9L2_9ROSI	0.94	GO:0006355	_	_	_	_	_	_	K14494	DELLA
isotig15644	5	80	22.22	303.91	5.79418e-05	0.00167917	-3.6753	down	6.83356	yes	667	isogroup10310	_	_	_	_	_	_	_	_	_	_	_	_	_	_	_	_	None	_
isotig15725	2	33	8.87	125.18	0.000608346	0.0092348	-3.6356	down	5.57267	yes	668	isogroup10391	gi|255572077|ref|XP_002526979.1|	protein with unknown function [Ricinus communis]	0.86	_	_	_	UniRef90_B9SLW0	Putative uncharacterized protein n=1 Tax=Ricinus communis RepID=B9SLW0_RICCO	0.86	GO:0006810;GO:0016021	_	_	_	_	_	_	None	_
isotig15957	13	106	58.73	409.43	0.000481756	0.0078921	-2.74067	down	7.32556	yes	656	isogroup10623	_	_	_	_	_	_	_	_	_	_	_	_	_	_	_	_	None	_
isotig16001	5	56	22.73	217.63	0.00068133	0.0100619	-3.16283	down	6.36613	yes	652	isogroup10667	_	_	_	_	_	_	_	_	_	_	_	_	_	_	_	_	K01537	E3.6.3.8
isotig16019	1	100	4.57	391.03	3.30299e-08	6.38669e-06	-6.08705	down	7.06809	yes	648	isogroup10685	_	_	_	_	_	_	_	_	_	_	_	_	_	_	_	_	None	_
isotig16023	11	108	49.69	417.16	0.000185485	0.00396339	-3.00408	down	7.32157	yes	656	isogroup10689	_	_	_	_	_	_	_	_	_	_	_	_	_	_	_	_	None	_
isotig16087	2	23	9.28	91.2	0.00455058	0.0368135	-3.1199	down	5.0995	yes	639	isogroup10753	gi|255541400|ref|XP_002511764.1|	Histone deacetylase complex subunit SAP18, putative [Ricinus communis]	0.94	gi|6831680|sp|O64644.1|SAP18_ARATH	RecName: Full=Histone deacetylase complex subunit SAP18; AltName: Full=18 kDa Sin3-associated polypeptide	0.81	UniRef90_B9RDH5	Histone deacetylase complex subunit SAP18, putative n=1 Tax=Ricinus communis RepID=B9RDH5_RICCO	0.94	GO:0005730;GO:0009651;GO:0009737	3694.gw1.II.2970.1	histone deacetylase complex protein	0.9143	_	KOG3391	_	K14324	SAP18
isotig16116	2	46	9.16	180.15	6.80293e-05	0.00188358	-4.11142	down	6.01762	yes	647	isogroup10782	gi|255587617|ref|XP_002534331.1|	conserved hypothetical protein [Ricinus communis]	0.78	gi|75216840|sp|Q9ZUS1.1|WTR13_ARATH	RecName: Full=WAT1-related protein At2g37460	0.72	UniRef90_F6HQY8	Putative uncharacterized protein n=2 Tax=Vitis vinifera RepID=F6HQY8_VITVI	0.78	GO:0016020	29760.GSVIVG00023132001	SubName: Full=Chromosome chr8 scaffold_29, whole genome shotgun sequence;	0.7897	_	_	NOG226809	None	_
isotig16161	3	27	13.83	106.4	0.00472911	0.0375369	-2.81364	down	5.36118	yes	643	isogroup10827	gi|462422934|gb|EMJ27197.1|	hypothetical protein PRUPE_ppa010329mg [Prunus persica]	0.92	_	_	_	UniRef90_I1K3I4	Uncharacterized protein n=3 Tax=Glycine max RepID=I1K3I4_SOYBN	0.89	GO:0008270;GO:0016874	3694.estExt_fgenesh4_pg.C_LG_X0515	hypothetical protein	0.8734	_	KOG1039	_	None	_
isotig16315	18	168	83.74	668.27	0.000136606	0.00311056	-2.94111	down	7.96199	yes	637	isogroup10981	gi|15226261|ref|NP_180972.1|	SecY protein transport family protein [Arabidopsis thaliana]	0.98	gi|74897245|sp|Q54XK2.1|SC61A_DICDI	RecName: Full=Protein transport protein Sec61 subunit alpha; AltName: Full=Secretory 61 complex subunit alpha	0.84	UniRef90_O80774	AT2G34250 protein n=53 Tax=Spermatophyta RepID=O80774_ARATH	0.98	GO:0006499;GO:0043090;GO:0009306;GO:0006098;GO:0005794;GO:0015450;GO:0009651;GO:0009941;GO:0005739;GO:0006888;GO:0005886	_	_	_	_	_	_	K10956	SEC61A
isotig16411	1	36	4.73	145.48	8.43945e-05	0.00220229	-4.62008	down	5.64615	yes	627	isogroup11077	gi|449464738|ref|XP_004150086.1|	PREDICTED: uncharacterized protein LOC101210872 [Cucumis sativus]	0.92	_	_	_	UniRef90_UPI0002B49909	UPI0002B49909 related cluster n=1 Tax=unknown RepID=UPI0002B49909	0.92	GO:0016042;GO:0004091;GO:0046486;GO:0004806	_	_	_	_	_	_	None	_
isotig16430	3	42	14.02	167.86	0.000343491	0.00612931	-3.4459	down	5.93079	yes	634	isogroup11096	_	_	_	_	_	_	_	_	_	_	_	_	_	_	_	_	None	_
isotig16458	8	104	37.69	418.95	5.6603e-05	0.00167917	-3.3983	down	7.22997	yes	629	isogroup11124	gi|462400576|gb|EMJ06133.1|	hypothetical protein PRUPE_ppa003166mg [Prunus persica]	0.76	gi|310947322|sp|Q9C9Z1.2|ZTP50_ARATH	RecName: Full=Putative zinc transporter At3g08650	0.7	UniRef90_UPI0002C31C09	PREDICTED: putative zinc transporter At3g08650-like n=1 Tax=Fragaria vesca subsp. vesca RepID=UPI0002C31C09	0.76	_	_	_	_	_	_	_	None	_
isotig16483	5	80	23.59	322.78	5.79418e-05	0.00167917	-3.6753	down	6.83356	yes	628	isogroup11149	_	_	_	_	_	_	_	_	_	_	_	_	_	_	_	_	None	_
isotig16505	2	22	9.29	87.37	0.00583707	0.0431646	-3.05654	down	5.04213	yes	638	isogroup11171	_	_	_	_	_	_	_	_	_	_	_	_	_	_	_	_	None	_
isotig16512	1	25	4.73	101.19	0.000797167	0.011101	-4.09878	down	5.14882	yes	626	isogroup11178	gi|297807017|ref|XP_002871392.1|	RPB15.9 [Arabidopsis lyrata subsp. lyrata]	0.83	_	_	_	UniRef90_O48890	15.9 kDa subunit of RNA polymerase II n=5 Tax=Brassicaceae RepID=O48890_ARATH	0.83	GO:0005665;GO:0003899;GO:0005730;GO:0000394;GO:0000166;GO:0006144;GO:0006206;GO:0006366	_	_	_	_	_	_	K03012	RPB4, POLR2D
isotig16610	1	22	4.81	90.49	0.00174368	0.0195501	-3.91648	down	4.97612	yes	616	isogroup11276	_	_	_	_	_	_	_	_	_	_	_	_	_	_	_	_	None	_
isotig16668	14	119	66.92	486.34	0.000443062	0.00734686	-2.80202	down	7.48373	yes	620	isogroup11334	gi|18252655|gb|AAL66379.1|AF461740_1	MADS-box transcription factor MADS4 [Pisum sativum]	0.89	gi|21542380|sp|P35631.2|AP1_ARATH	RecName: Full=Floral homeotic protein APETALA 1; AltName: Full=Agamous-like MADS-box protein AGL7	0.86	UniRef90_Q39400	MADS4 protein n=1 Tax=Betula pendula RepID=Q39400_BETPN	0.9	GO:0032440;GO:0003677;GO:0006355;GO:0055114;GO:0046983;GO:0005667;GO:0003700;GO:0045449	29760.GSVIVG00038079001	SubName: Full=Chromosome chr14 scaffold_9, whole genome shotgun sequence;	1	COG5068	KOG0014	_	K09264	K09264
isotig16686	1	20	4.8	82.13	0.00304285	0.0275868	-3.78074	down	4.84798	yes	617	isogroup11352	_	_	_	_	_	_	UniRef90_M1CLJ8	Uncharacterized protein n=1 Tax=Solanum tuberosum RepID=M1CLJ8_SOLTU	0.6	_	_	_	_	_	_	_	None	_
isotig16693	12	317	57.36	1295.53	5.18801e-08	8.99891e-06	-4.43204	down	8.76438	yes	620	isogroup11359	gi|147782638|emb|CAN70583.1|	hypothetical protein VITISV_024983 [Vitis vinifera]	0.63	gi|75337836|sp|Q9SY59.1|NFXL1_ARATH	RecName: Full=NF-X1-type zinc finger protein NFXL1; Short=AtNFXL1	0.44	UniRef90_A5BUV9	Putative uncharacterized protein n=1 Tax=Vitis vinifera RepID=A5BUV9_VITVI	0.63	_	_	_	_	_	_	_	K12236	NFX1
isotig16699	1	36	4.82	148.32	8.43945e-05	0.00220229	-4.62008	down	5.64615	yes	615	isogroup11365	_	_	_	_	_	_	_	_	_	_	_	_	_	_	_	_	None	_
isotig16707	4	40	19.34	165.34	0.00248498	0.0249045	-2.98655	down	5.90341	yes	613	isogroup11373	gi|462422450|gb|EMJ26713.1|	hypothetical protein PRUPE_ppa002350mg [Prunus persica]	0.9	gi|75158685|sp|Q8RWG1.1|Y4139_ARATH	RecName: Full=Uncharacterized aarF domain-containing protein kinase At4g31390, chloroplastic; Flags: Precursor	0.72	UniRef90_I1MWJ7	Uncharacterized protein n=2 Tax=Glycine max RepID=I1MWJ7_SOYBN	0.87	GO:0010287;GO:0005524;GO:0004672;GO:0006468	3694.estExt_fgenesh4_pg.C_1470045	hypothetical protein	0.859	COG0661	_	_	K08869	ADCK, ABC1
isotig16748	8	64	38.55	263.68	0.00147798	0.017192	-2.70022	down	6.60842	yes	615	isogroup11414	gi|508707894|gb|EOX99790.1|	Uncharacterized protein TCM_008722 [Theobroma cacao]	0.97	_	_	_	UniRef90_B9GZN7	Predicted protein n=5 Tax=rosids RepID=B9GZN7_POPTR	0.97	_	3694.eugene3.00031400	hypothetical protein	0.9722	_	KOG0267	NOG294473	None	_
isotig16751	9	66	43.65	273.71	0.00212207	0.0223854	-2.57894	down	6.66856	yes	611	isogroup11417	gi|414878922|tpg|DAA56053.1|	TPA: hypothetical protein ZEAMMB73_443551 [Zea mays]	0.87	gi|162416217|sp|Q9SB58.2|ZDH19_ARATH	RecName: Full=Probable S-acyltransferase At4g24630; AltName: Full=Probable palmitoyltransferase At4g24630; AltName: Full=Zinc finger DHHC domain-containing protei	0.92	UniRef90_M0SPA7	Uncharacterized protein n=1 Tax=Musa acuminata subsp. malaccensis RepID=M0SPA7_MUSAC	0.87	GO:0008270;GO:0005886	_	_	_	_	_	_	None	_
isotig16840	9	104	44.01	434.85	9.67155e-05	0.00241175	-3.23281	down	7.2446	yes	606	isogroup11506	_	_	_	_	_	_	_	_	_	_	_	_	_	_	_	_	None	_
isotig16909	1	33	4.87	137.53	0.000157376	0.00347613	-4.49553	down	5.52689	yes	608	isogroup11575	gi|297841835|ref|XP_002888799.1|	predicted protein [Arabidopsis lyrata subsp. lyrata]	0.65	gi|148872485|sp|Q941R6.2|MLP31_ARATH	RecName: Full=MLP-like protein 31	0.63	UniRef90_D7KYF1	Predicted protein n=1 Tax=Arabidopsis lyrata subsp. lyrata RepID=D7KYF1_ARALL	0.65	_	_	_	_	_	_	_	None	_
isotig16930	1	19	4.9	79.58	0.00304285	0.0275868	-3.70776	down	4.77925	yes	605	isogroup11596	_	_	_	_	_	_	UniRef90_B9RBQ4	Lipid binding protein, putative n=1 Tax=Ricinus communis RepID=B9RBQ4_RICCO	0.73	_	_	_	_	_	_	_	None	_
isotig17004	1	28	4.89	117.08	0.000385253	0.00665391	-4.26061	down	5.30268	yes	606	isogroup11670	gi|462395188|gb|EMJ00987.1|	hypothetical protein PRUPE_ppa003995mg [Prunus persica]	0.86	gi|6685403|sp|O48651.1|ERG1_PANGI	RecName: Full=Squalene monooxygenase; AltName: Full=Squalene epoxidase; Short=SE	0.9	UniRef90_UPI0002C31783	PREDICTED: squalene monooxygenase-like n=1 Tax=Fragaria vesca subsp. vesca RepID=UPI0002C31783	0.9	GO:0006694;GO:0009414;GO:0016114;GO:0016021;GO:0050660;GO:0004506;GO:0055114	_	_	_	_	_	_	K00511	SQLE, ERG1
isotig17046	55	488	271.2	2057.43	7.58539e-05	0.0020242	-2.8787	down	9.50225	yes	601	isogroup11712	_	_	_	_	_	_	_	_	_	_	_	_	_	_	_	_	None	_
isotig17136	2	31	9.98	132.24	0.000747106	0.0106042	-3.54616	down	5.48988	yes	594	isogroup11802	gi|317106767|dbj|BAJ53259.1|	JMS10C05.2 [Jatropha curcas]	0.82	gi|269969644|sp|Q94A08.2|RFS2_ARATH	RecName: Full=Probable galactinol--sucrose galactosyltransferase 2; AltName: Full=Protein SEED IMBIBITION 2; AltName: Full=Raffinose synthase 2	0.78	UniRef90_E6NUE9	JMS10C05.2 protein n=1 Tax=Jatropha curcas RepID=E6NUE9_9ROSI	0.82	GO:0008152;GO:0080167;GO:0003824	_	_	_	_	_	_	K06617	E2.4.1.82
isotig17183	9	55	44.9	234.62	0.00620187	0.0438031	-2.31709	down	6.44666	yes	594	isogroup11849	gi|462405458|gb|EMJ10922.1|	hypothetical protein PRUPE_ppa012679mg [Prunus persica]	0.91	gi|88909164|sp|Q8LCY2.2|ISAM2_ARATH	RecName: Full=Iron-sulfur assembly protein IscA-like 2, mitochondrial; Flags: Precursor	0.8	UniRef90_UPI0002B4CCE6	UPI0002B4CCE6 related cluster n=1 Tax=unknown RepID=UPI0002B4CCE6	0.85	GO:0016226;GO:0005198;GO:0051536	59689.scaffold_600324.1	annotation not avaliable	0.93	COG0316	KOG1119	_	None	_
isotig17205	1	21	5.01	90.04	0.00229484	0.0233745	-3.8502	down	4.9135	yes	591	isogroup11871	_	_	_	_	_	_	_	_	_	_	_	_	_	_	_	_	None	_
isotig17222	2	23	10.05	98.78	0.00455058	0.0368135	-3.1199	down	5.0995	yes	590	isogroup11888	_	_	_	_	_	_	_	_	_	_	_	_	_	_	_	_	None	_
isotig17225	1	30	5.03	129.06	0.000243817	0.00466854	-4.35921	down	5.39667	yes	589	isogroup11891	_	_	_	_	_	_	_	_	_	_	_	_	_	_	_	_	None	_
isotig17245	2	38	10.03	162.92	0.000230561	0.00450989	-3.83757	down	5.76066	yes	591	isogroup11911	gi|462403963|gb|EMJ09520.1|	hypothetical protein PRUPE_ppa002746mg [Prunus persica]	0.82	_	_	_	UniRef90_D7TUR2	Putative uncharacterized protein n=1 Tax=Vitis vinifera RepID=D7TUR2_VITVI	0.74	GO:0015630;GO:0000166;GO:0043234;GO:0044430	_	_	_	_	_	_	None	_
isotig17356	5	52	25.33	225.23	0.00100214	0.0131457	-3.05645	down	6.27081	yes	585	isogroup12022	gi|255550119|ref|XP_002516110.1|	protein with unknown function [Ricinus communis]	0.9	_	_	_	UniRef90_B9RQU1	Putative uncharacterized protein n=1 Tax=Ricinus communis RepID=B9RQU1_RICCO	0.9	GO:0055085;GO:0016021	_	_	_	_	_	_	None	_
isotig17374	2	32	10.2	139.56	0.000747106	0.0106042	-3.59157	down	5.53188	yes	581	isogroup12040	_	_	_	_	_	_	_	_	_	_	_	_	_	_	_	_	None	_
isotig17501	3	30	15.41	131.74	0.00254733	0.0252062	-2.9642	down	5.49495	yes	577	isogroup12167	gi|255544387|ref|XP_002513255.1|	alcohol dehydrogenase, putative [Ricinus communis]	0.92	gi|33112473|sp|Q59545.1|XYLD_MORMO	RecName: Full=D-xylulose reductase; AltName: Full=Xylitol dehydrogenase; Short=XDH	0.53	UniRef90_B9RHN6	Alcohol dehydrogenase, putative n=2 Tax=Malpighiales RepID=B9RHN6_RICCO	0.92	GO:0004022;GO:0000166;GO:0008270;GO:0005739;GO:0055114;GO:0050897	3702.AT5G63620.1-P	oxidoreductase, zinc-binding dehydrogenase family protein; oxidoreductase, zinc-binding dehy [...]	0.913	COG1062	KOG0022	_	None	_
isotig17535	1	21	5.14	92.38	0.00229484	0.0233745	-3.8502	down	4.9135	yes	576	isogroup12201	gi|508719462|gb|EOY11359.1|	Peroxisomal adenine nucleotide carrier 1 [Theobroma cacao]	0.86	gi|443286966|sp|B6ZJZ9.1|PNC1_SOYBN	RecName: Full=Peroxisomal adenine nucleotide carrier 1; Short=GmPNC1	0.83	UniRef90_B9HV91	Predicted protein n=1 Tax=Populus trichocarpa RepID=B9HV91_POPTR	0.86	GO:0055085;GO:0015867;GO:0015217;GO:0005777;GO:0006635;GO:0080024;GO:0090351;GO:0005347;GO:0016021;GO:0015866	_	_	_	_	_	_	None	_
isotig17591	1	19	5.14	83.58	0.00304285	0.0275868	-3.70776	down	4.77925	yes	576	isogroup12257	_	_	_	_	_	_	_	_	_	_	_	_	_	_	_	_	None	_
isotig17621	5	42	25.9	186.05	0.00349079	0.0307038	-2.75012	down	6.00008	yes	572	isogroup12287	gi|224111602|ref|XP_002315917.1|	predicted protein [Populus predicted protein [Populus trichocarpa]	0.87	gi|41017361|sp|Q8LFD1.1|LPP3_ARATH	RecName: Full=Putative lipid phosphate phosphatase 3, chloroplastic; Short=AtLPP3; AltName: Full=Phosphatidate phosphohydrolase 3; AltName: Full=Phosphatidic acid p	0.78	UniRef90_B9HWC7	Predicted protein n=1 Tax=Populus trichocarpa RepID=B9HWC7_POPTR	0.87	GO:0008152;GO:0006950;GO:0005886;GO:0016491	3694.fgenesh4_pg.C_LG_X001084	hypothetical protein	0.8716	COG0671	_	_	None	_
isotig17682	2	24	10.43	107.06	0.00356754	0.030986	-3.1806	down	5.15463	yes	568	isogroup12348	_	_	_	_	_	_	_	_	_	_	_	_	_	_	_	_	None	_
isotig17790	3	41	15.79	184.53	0.000405979	0.00684075	-3.41137	down	5.89918	yes	563	isogroup12456	gi|462404843|gb|EMJ10307.1|	hypothetical protein PRUPE_ppa005332mg [Prunus persica]	0.88	_	_	_	UniRef90_UPI0002C2E4CD	PREDICTED: probable serine/threonine-protein kinase abkB-like n=1 Tax=Fragaria vesca subsp. vesca RepID=UPI0002C2E4CD	0.88	GO:0005524;GO:0006508;GO:0008234;GO:0004672;GO:0006468;GO:0016556;GO:0005886;GO:0009507	_	_	_	_	_	_	K08869	ADCK, ABC1
isotig17863	1	106	5.3	480.48	2.10426e-08	4.43209e-06	-6.17089	down	7.15018	yes	559	isogroup12529	gi|3901014|emb|CAA10232.1|	metallothionein-like protein class II [Fagus sylvatica]	0.77	gi|1171035|sp|P43390.1|MT2_ACTDE	RecName: Full=Metallothionein-like protein type 2	0.78	UniRef90_Q9ZRV0	Metallothionein-like protein class II n=2 Tax=Fagaceae RepID=Q9ZRV0_FAGSY	0.77	GO:0005507	3694.gw1.I.1300.1	hypothetical protein	0.7963	_	KOG4738	_	None	_
isotig17885	7	76	37.11	344.49	0.000283332	0.00526283	-3.13415	down	6.8053	yes	559	isogroup12551	_	_	_	_	_	_	_	_	_	_	_	_	_	_	_	_	None	_
isotig17917	18	110	95.77	500.4	0.00241246	0.0243701	-2.33139	down	7.43738	yes	557	isogroup12583	gi|508703075|gb|EOX94971.1|	Zinc finger C-x8-C-x5-C-x3-H type family protein [Theobroma cacao]	0.9	gi|62901446|sp|Q84W91.2|C3H32_ARATH	RecName: Full=Zinc finger CCCH domain-containing protein 32; Short=AtC3H32; AltName: Full=Zinc finger CCCH domain-containing protein ZFN-like 1	0.85	UniRef90_UPI0002C2E35F	PREDICTED: zinc finger CCCH domain-containing protein 32-like n=1 Tax=Fragaria vesca subsp. vesca RepID=UPI0002C2E35F	0.9	GO:0008270;GO:0003676	_	_	_	_	_	_	None	_
isotig17930	2	30	10.58	135.74	0.000921321	0.0124479	-3.49928	down	5.44659	yes	560	isogroup12596	gi|307136062|gb|ADN33913.1|	WNK kinase [Cucumis melo subsp. melo]	0.9	gi|75262294|sp|Q9CAV6.1|WNK1_ARATH	RecName: Full=Serine/threonine-protein kinase WNK1; Short=AtWNK1; AltName: Full=Protein kinase with no lysine 1	0.9	UniRef90_E5GBS1	WNK kinase n=2 Tax=Cucumis melo subsp. melo RepID=E5GBS1_CUCME	0.9	GO:0004709;GO:0005524;GO:0009069;GO:0007178;GO:0000186	_	_	_	_	_	_	K12132	WNK1
isotig17942	1	22	5.33	100.26	0.00174368	0.0195501	-3.91648	down	4.97612	yes	556	isogroup12608	gi|462398169|gb|EMJ03837.1|	hypothetical protein PRUPE_ppa012088mg [Prunus persica]	0.87	gi|118636|sp|P27626.1|DIN1_RAPSA	RecName: Full=Senescence-associated protein DIN1	0.86	UniRef90_Q9M4Y8	OP1 n=2 Tax=Cucumis sativus RepID=Q9M4Y8_CUCSA	0.91	_	3694.estExt_fgenesh4_pg.C_570018	hypothetical protein	0.8649	COG0607	KOG1530	_	None	_
isotig17984	1	43	5.36	197.03	2.2545e-05	0.000841512	-4.87465	down	5.8907	yes	553	isogroup12650	gi|462400287|gb|EMJ05955.1|	hypothetical protein PRUPE_ppa013131mg [Prunus persica]	0.88	_	_	_	UniRef90_UPI0002C37459	PREDICTED: rho guanine nucleotide exchange factor 8-like n=1 Tax=Fragaria vesca subsp. vesca RepID=UPI0002C37459	0.85	GO:0005875;GO:0007017	29760.GSVIVG00016728001	SubName: Full=Chromosome chr11 scaffold_13, whole genome shotgun sequence;	0.807	_	KOG3430	_	None	_
isotig18037	1	16	5.39	73.71	0.00744743	0.0499625	-3.46366	down	4.5503	yes	550	isogroup12703	gi|449456355|ref|XP_004145915.1|	PREDICTED: DEAD-box ATP-dependent RNA helicase 10-like [Cucumis sativus]	0.92	gi|75327677|sp|Q7Y183.1|RH10_ORYSJ	RecName: Full=DEAD-box ATP-dependent RNA helicase 10	0.83	UniRef90_UPI0002B4AD77	UPI0002B4AD77 related cluster n=2 Tax=unknown RepID=UPI0002B4AD77	0.92	GO:0005524;GO:0008026;GO:0003676	29760.GSVIVG00035164001	SubName: Full=Chromosome chr1 scaffold_75, whole genome shotgun sequence;	0.9057	COG0513	KOG0330	_	K14777	DDX47, RRP3
isotig18069	3	34	16.19	156.92	0.00141891	0.0166179	-3.14324	down	5.65561	yes	549	isogroup12735	_	_	_	_	_	_	_	_	_	_	_	_	_	_	_	_	None	_
isotig18147	1	30	5.45	139.73	0.000243817	0.00466854	-4.35921	down	5.39667	yes	544	isogroup12813	gi|470126834|ref|XP_004299387.1|	PREDICTED: ABC transporter A family member 7-like [Fragaria vesca subsp. vesca]	0.84	gi|257050992|sp|Q9STT7.2|AB5A_ARATH	RecName: Full=ABC transporter A family member 5; Short=ABC transporter ABCA.5; Short=AtABCA5; AltName: Full=Putative ABC2 homolog 4	0.69	UniRef90_UPI0002C3550B	PREDICTED: ABC transporter A family member 7-like n=1 Tax=Fragaria vesca subsp. vesca RepID=UPI0002C3550B	0.84	GO:0005524;GO:0006200;GO:0005886;GO:0016887	_	_	_	_	_	_	None	_
isotig18165	9	80	49.12	373.31	0.000605395	0.0092348	-2.85543	down	6.90863	yes	543	isogroup12831	gi|449483318|ref|XP_004156554.1|	PREDICTED: LOW QUALITY PROTEIN: GTP-binding protein At3g49725, chloroplastic-like [Cucumis sativus]	0.93	gi|218551791|sp|Q0WTB4.2|Y3725_ARATH	RecName: Full=GTP-binding protein At3g49725, chloroplastic; Flags: Precursor	0.78	UniRef90_UPI0002B41FCF	UPI0002B41FCF related cluster n=2 Tax=unknown RepID=UPI0002B41FCF	0.93	GO:0005525	29760.GSVIVG00012459001	SubName: Full=Chromosome chr7 scaffold_382, whole genome shotgun sequence;	0.9274	COG2262	KOG0410	_	None	_
isotig18223	6	44	32.93	206.46	0.00532896	0.0415159	-2.56426	down	6.09073	yes	540	isogroup12889	_	_	_	_	_	_	_	_	_	_	_	_	_	_	_	_	None	_
isotig18267	5	67	27.59	316.14	0.000206665	0.00423197	-3.42042	down	6.59947	yes	537	isogroup12933	_	_	_	_	_	_	_	_	_	_	_	_	_	_	_	_	None	_
isotig18270	1	24	5.52	113.24	0.00102803	0.0132232	-4.04053	down	5.09357	yes	537	isogroup12936	gi|255572077|ref|XP_002526979.1|	protein with unknown function [Ricinus communis]	0.87	_	_	_	UniRef90_B9SLW0	Putative uncharacterized protein n=1 Tax=Ricinus communis RepID=B9SLW0_RICCO	0.87	GO:0006810;GO:0016021	_	_	_	_	_	_	None	_
isotig18562	1	26	5.67	125.97	0.000621965	0.00934859	-4.15476	down	5.20199	yes	523	isogroup13228	gi|255549442|ref|XP_002515774.1|	Pectinesterase-2 precursor, putative [Ricinus communis]	0.92	gi|75306364|sp|Q94CB1.1|PME25_ARATH	RecName: Full=Probable pectinesterase/pectinesterase inhibitor 25; Includes: RecName: Full=Pectinesterase inhibitor 25; AltName: Full=Pectin methylesterase inhibit	0.84	UniRef90_B9RPV5	Pectinesterase n=1 Tax=Ricinus communis RepID=B9RPV5_RICCO	0.92	GO:0005982;GO:0045330;GO:0005985;GO:0030599;GO:0005618;GO:0045490;GO:0004857;GO:0043086;GO:0042545	_	_	_	_	_	_	K01051	E3.1.1.11
isotig18775	3	63	17.36	311.78	5.9769e-05	0.00171625	-4.02776	down	6.47057	yes	512	isogroup13441	gi|449446089|ref|XP_004140804.1|	PREDICTED: glycoprotein 3-alpha-L-fucosyltransferase A-like [Cucumis sativus]	0.62	_	_	_	UniRef90_UPI0002B45AB3	UPI0002B45AB3 related cluster n=1 Tax=unknown RepID=UPI0002B45AB3	0.62	_	_	_	_	_	_	_	K00753	E2.4.1.214
isotig18839	1	16	5.86	80.12	0.00744743	0.0499625	-3.46366	down	4.5503	yes	506	isogroup13505	_	_	_	_	_	_	_	_	_	_	_	_	_	_	_	_	None	_
isotig18923	1	55	5.87	275.96	4.42441e-06	0.000240488	-5.22776	down	6.23157	yes	505	isogroup13589	gi|60460729|gb|AAX20980.1|	Mal d 1.06B05 [Malus domestica]	0.78	gi|60389902|sp|Q5ULZ4.2|FRAA_FRAAN	RecName: Full=Allergen Fra a 1; AltName: Allergen=Fra a 1	0.65	UniRef90_A0AU75	Mal d 1.03C02 n=18 Tax=Malus x domestica RepID=A0AU75_MALDO	0.76	GO:0050896	_	_	_	_	_	_	None	_
isotig19230	3	25	18.44	131.42	0.00728936	0.0498712	-2.70376	down	5.26438	yes	482	isogroup13896	_	_	_	_	_	_	_	_	_	_	_	_	_	_	_	_	None	_
isotig19380	77	959	478.38	5094.25	4.14965e-06	0.000234995	-3.36922	down	10.4249	yes	477	isogroup14046	gi|508774843|gb|EOY22099.1|	Uncharacterized protein isoform 1 [Theobroma cacao]	0.88	_	_	_	UniRef90_UPI0002C33510	PREDICTED: uncharacterized protein LOC101310125 n=1 Tax=Fragaria vesca subsp. vesca RepID=UPI0002C33510	0.86	_	_	_	_	_	_	_	None	_
isotig19424	1	17	6.36	92.44	0.00547934	0.0416155	-3.5497	down	4.63083	yes	466	isogroup14090	gi|224070634|ref|XP_002303182.1|	predicted protein [Populus predicted protein [Populus trichocarpa]	0.76	gi|29427920|sp|Q94F62.2|BAK1_ARATH	RecName: Full=BRASSINOSTEROID INSENSITIVE 1-associated receptor kinase 1; Short=AtBAK1; Short=BRI1-associated receptor kinase 1; AltName: Full=Protein ELONGATED; Al	0.76	UniRef90_B9GZS3	Predicted protein (Fragment) n=1 Tax=Populus trichocarpa RepID=B9GZS3_POPTR	0.76	GO:0016310;GO:0043069;GO:0046982;GO:0042742;GO:0016049;GO:0002229;GO:0010363;GO:0009863;GO:0010200;GO:0000166;GO:0030968;GO:0005886;GO:0050832;GO:0006612;GO:0033612;GO:0009069;GO:0009742;GO:0002679;GO:0005768;GO:0004674;GO:0043234	3694.fgenesh4_pg.C_LG_III000118	hypothetical protein	0.7647	_	KOG0619	_	K13416	BAK1
isotig19573	1	20	6.4	109.45	0.00304285	0.0275868	-3.78074	down	4.84798	yes	463	isogroup14239	gi|255554881|ref|XP_002518478.1|	pentatricopeptide repeat-containing protein, putative [Ricinus communis]	0.77	gi|122215618|sp|Q3EDF8.1|PPR28_ARATH	RecName: Full=Pentatricopeptide repeat-containing protein At1g09900	0.58	UniRef90_B9RXK9	Pentatricopeptide repeat-containing protein, putative n=1 Tax=Ricinus communis RepID=B9RXK9_RICCO	0.77	_	_	_	_	_	_	_	None	_
isotig19589	2	22	12.86	120.92	0.00583707	0.0431646	-3.05654	down	5.04213	yes	461	isogroup14255	_	_	_	_	_	_	_	_	_	_	_	_	_	_	_	_	None	_
isotig19643	8	78	51.99	433.42	0.000443706	0.00734686	-2.98453	down	6.85788	yes	456	isogroup14309	_	_	_	_	_	_	_	_	_	_	_	_	_	_	_	_	None	_
isotig19813	2	22	13.56	127.56	0.00583707	0.0431646	-3.05654	down	5.04213	yes	437	isogroup14479	gi|27525462|emb|CAD59438.1|	Rps16 protein [Clivia gardenii]	0.7	_	_	_	UniRef90_Q8HR55	Rps16 protein (Fragment) n=1 Tax=Clivia gardenii RepID=Q8HR55_CLIGA	0.7	_	_	_	_	_	_	_	_	_
isotig20100	25	711	199.16	4842.92	9.00933e-09	2.41511e-06	-4.55182	down	9.9213	yes	372	isogroup14766	gi|508715476|gb|EOY07373.1|	Proteasome inhibitor-related [Theobroma cacao]	0.81	_	_	_	UniRef90_UPI0002B4B521	UPI0002B4B521 related cluster n=1 Tax=unknown RepID=UPI0002B4B521	0.76	_	_	_	_	_	_	_	_	_
isotig20202	1	21	9.56	171.65	0.00229484	0.0233745	-3.8502	down	4.9135	yes	310	isogroup14868	_	_	_	_	_	_	_	_	_	_	_	_	_	_	_	_	_	_
isotig20205	5	42	48.27	346.65	0.00349079	0.0307038	-2.75012	down	6.00008	yes	307	isogroup14871	gi|470144669|ref|XP_004307971.1|	PREDICTED: cyclic nucleotide-gated ion channel 1-like [Fragaria vesca subsp. vesca]	0.81	gi|38502855|sp|O65717.1|CNGC1_ARATH	RecName: Full=Cyclic nucleotide-gated ion channel 1; Short=AtCNGC1; AltName: Full=Cyclic nucleotide- and calmodulin-regulated ion channel 1	0.75	UniRef90_UPI0002C3737F	PREDICTED: cyclic nucleotide-gated ion channel 1-like n=1 Tax=Fragaria vesca subsp. vesca RepID=UPI0002C3737F	0.81	GO:0006813;GO:0030551;GO:0005242;GO:0005622;GO:0005516;GO:0005221;GO:0006816;GO:0017071;GO:0008076	_	_	_	_	_	_	_	_
isotig20328	33	159	546.34	2250.74	0.00598968	0.0435392	-1.99553	down	8.02647	yes	179	isogroup14994	_	_	_	_	_	_	_	_	_	_	_	_	_	_	_	_	_	_
isotig20347	2	22	36.81	346.24	0.00583707	0.0431646	-3.05654	down	5.04213	yes	161	isogroup15013	_	_	_	_	_	_	_	_	_	_	_	_	_	_	_	_	_	_
