# Supplementary material for: De Novo Assembly and Characterization of the Fruit Transcriptome of Chinese Jujube (Ziziphus jujuba Mill.) Using 454 Pyrosequencing and the Development of Novel Tri-Nucleotide SSR Markers
Source: PLoS One. 2014 Sep 3;9(9):e106438. doi: 10.1371/journal.pone.0106438 (PMC4153635; doi:10.1371/journal.pone.0106438)
Supplement: Table S8 — List of KEGG enrichment pathway based on different genes. (XLS) [file pone.0106438.s009.xls]

## Sheet: diffgene.list.kegg_enrichment
##The most enriched pathway or disease terms:
##Statistic method: hypergeometric test
##FDR correction method: Benjamini and Hochberg (1995)
#Term	Database	Id	Sample number	Background number	P-Value	Corrected P-Value	Genes	Hyperlink
Flavonoid biosynthesis	KEGG PATHWAY	ko00941	6	55	6.58465e-07	5.13603e-05	isotig10819|isotig10392|isotig09417|isotig05846|isotig08747|isotig09848	http://www.genome.jp/kegg-bin/show_pathway?ko00941
Pentose and glucuronate interconversions	KEGG PATHWAY	ko00040	5	91	0.000165529	0.00645564	isotig13501|isotig04254|isotig09919|isotig03982|isotig03983	http://www.genome.jp/kegg-bin/show_pathway?ko00040
Systemic lupus erythematosus	KEGG PATHWAY	ko05322	4	65	0.000497974	0.0129473	isotig17032|isotig17412|isotig15692|isotig13946	http://www.genome.jp/kegg-bin/show_pathway?ko05322
Cysteine and methionine metabolism	KEGG PATHWAY	ko00270	6	190	0.000737192	0.0143752	isotig04398|isotig04399|isotig08536|isotig01536|isotig03458|isotig12682	http://www.genome.jp/kegg-bin/show_pathway?ko00270
Limonene and pinene degradation	KEGG PATHWAY	ko00903	3	42	0.00170387	0.0265803	isotig04616|isotig03982|isotig03983	http://www.genome.jp/kegg-bin/show_pathway?ko00903
Chloroalkane and chloroalkene degradation	KEGG PATHWAY	ko00625	3	68	0.00668873	0.0869535	isotig04616|isotig03982|isotig03983	http://www.genome.jp/kegg-bin/show_pathway?ko00625
Stilbenoid, diarylheptanoid and gingerol biosynthesis	KEGG PATHWAY	ko00945	2	27	0.0100587	0.108869	isotig08747|isotig10392	http://www.genome.jp/kegg-bin/show_pathway?ko00945
Tryptophan metabolism	KEGG PATHWAY	ko00380	3	82	0.0111661	0.108869	isotig12334|isotig03982|isotig03983	http://www.genome.jp/kegg-bin/show_pathway?ko00380
Gap junction	KEGG PATHWAY	ko04540	2	41	0.0223273	0.193503	isotig10561|isotig10613	http://www.genome.jp/kegg-bin/show_pathway?ko04540
GnRH signaling pathway	KEGG PATHWAY	ko04912	2	64	0.0505047	0.303308	isotig08093|isotig10361	http://www.genome.jp/kegg-bin/show_pathway?ko04912
Plant hormone signal transduction	KEGG PATHWAY	ko04075	5	356	0.0511003	0.303308	isotig12278|isotig04568|isotig08388|isotig02090|isotig08104	http://www.genome.jp/kegg-bin/show_pathway?ko04075
Histidine metabolism	KEGG PATHWAY	ko00340	2	68	0.0562526	0.303308	isotig03982|isotig03983	http://www.genome.jp/kegg-bin/show_pathway?ko00340
Lysine degradation	KEGG PATHWAY	ko00310	2	68	0.0562526	0.303308	isotig03982|isotig03983	http://www.genome.jp/kegg-bin/show_pathway?ko00310
Glyoxylate and dicarboxylate metabolism	KEGG PATHWAY	ko00630	2	68	0.0562526	0.303308	contig00340|contig00356	http://www.genome.jp/kegg-bin/show_pathway?ko00630
Ether lipid metabolism	KEGG PATHWAY	ko00565	2	72	0.062217	0.303308	isotig08093|isotig10361	http://www.genome.jp/kegg-bin/show_pathway?ko00565
Pathogenic Escherichia coli infection	KEGG PATHWAY	ko05130	2	72	0.062217	0.303308	isotig10561|isotig10613	http://www.genome.jp/kegg-bin/show_pathway?ko05130
Phagosome	KEGG PATHWAY	ko04145	3	166	0.0674155	0.309318	isotig09055|isotig10561|isotig10613	http://www.genome.jp/kegg-bin/show_pathway?ko04145
Diterpenoid biosynthesis	KEGG PATHWAY	ko00904	1	15	0.0811585	0.351687	isotig08851	http://www.genome.jp/kegg-bin/show_pathway?ko00904
Bisphenol degradation	KEGG PATHWAY	ko00363	1	17	0.0914733	0.375522	isotig04616	http://www.genome.jp/kegg-bin/show_pathway?ko00363
Ascorbate and aldarate metabolism	KEGG PATHWAY	ko00053	2	100	0.109044	0.379914	isotig03982|isotig03983	http://www.genome.jp/kegg-bin/show_pathway?ko00053
Fc gamma R-mediated phagocytosis	KEGG PATHWAY	ko04666	2	101	0.110854	0.379914	isotig08093|isotig10361	http://www.genome.jp/kegg-bin/show_pathway?ko04666
Glycosphingolipid biosynthesis - globo series	KEGG PATHWAY	ko00603	1	21	0.111759	0.379914	isotig09465	http://www.genome.jp/kegg-bin/show_pathway?ko00603
Glycolysis / Gluconeogenesis	KEGG PATHWAY	ko00010	4	327	0.113336	0.379914	isotig03416|isotig11574|isotig03982|isotig03983	http://www.genome.jp/kegg-bin/show_pathway?ko00010
Glycerophospholipid metabolism	KEGG PATHWAY	ko00564	3	212	0.11767	0.379914	isotig08093|isotig03960|isotig10361	http://www.genome.jp/kegg-bin/show_pathway?ko00564
Starch and sucrose metabolism	KEGG PATHWAY	ko00500	4	339	0.124683	0.379914	isotig03416|isotig04254|isotig09919|isotig09178	http://www.genome.jp/kegg-bin/show_pathway?ko00500
beta-Alanine metabolism	KEGG PATHWAY	ko00410	2	112	0.131254	0.379914	isotig03982|isotig03983	http://www.genome.jp/kegg-bin/show_pathway?ko00410
Methane metabolism	KEGG PATHWAY	ko00680	3	225	0.133841	0.379914	contig00340|isotig11574|contig00356	http://www.genome.jp/kegg-bin/show_pathway?ko00680
Polycyclic aromatic hydrocarbon degradation	KEGG PATHWAY	ko00624	1	26	0.136485	0.379914	isotig04616	http://www.genome.jp/kegg-bin/show_pathway?ko00624
Photosynthesis - antenna proteins	KEGG PATHWAY	ko00196	1	28	0.146183	0.379914	isotig11563	http://www.genome.jp/kegg-bin/show_pathway?ko00196
Pancreatic cancer	KEGG PATHWAY	ko05212	1	28	0.146183	0.379914	isotig07175	http://www.genome.jp/kegg-bin/show_pathway?ko05212
Fatty acid elongation	KEGG PATHWAY	ko00062	1	29	0.150991	0.379914	isotig04586	http://www.genome.jp/kegg-bin/show_pathway?ko00062
Pyruvate metabolism	KEGG PATHWAY	ko00620	3	246	0.161454	0.393544	isotig08345|isotig03982|isotig03983	http://www.genome.jp/kegg-bin/show_pathway?ko00620
Monoterpenoid biosynthesis	KEGG PATHWAY	ko00902	1	34	0.174633	0.412768	isotig08518	http://www.genome.jp/kegg-bin/show_pathway?ko00902
Propanoate metabolism	KEGG PATHWAY	ko00640	2	138	0.18226	0.418125	isotig03982|isotig03983	http://www.genome.jp/kegg-bin/show_pathway?ko00640
Phenylalanine metabolism	KEGG PATHWAY	ko00360	2	145	0.196464	0.431103	isotig08747|isotig10392	http://www.genome.jp/kegg-bin/show_pathway?ko00360
Glycerolipid metabolism	KEGG PATHWAY	ko00561	2	148	0.202593	0.431103	isotig03982|isotig03983	http://www.genome.jp/kegg-bin/show_pathway?ko00561
Glycine, serine and threonine metabolism	KEGG PATHWAY	ko00260	2	154	0.214916	0.431103	isotig11574|isotig05350	http://www.genome.jp/kegg-bin/show_pathway?ko00260
Glutamatergic synapse	KEGG PATHWAY	ko04724	2	154	0.214916	0.431103	isotig08093|isotig10361	http://www.genome.jp/kegg-bin/show_pathway?ko04724
Naphthalene degradation	KEGG PATHWAY	ko00626	1	43	0.215551	0.431103	isotig04616	http://www.genome.jp/kegg-bin/show_pathway?ko00626
Aminobenzoate degradation	KEGG PATHWAY	ko00627	1	45	0.224367	0.437516	isotig04616	http://www.genome.jp/kegg-bin/show_pathway?ko00627
Valine, leucine and isoleucine degradation	KEGG PATHWAY	ko00280	2	168	0.243904	0.456825	isotig03982|isotig03983	http://www.genome.jp/kegg-bin/show_pathway?ko00280
Fatty acid metabolism	KEGG PATHWAY	ko00071	2	169	0.245983	0.456825	isotig03982|isotig03983	http://www.genome.jp/kegg-bin/show_pathway?ko00071
Endocytosis	KEGG PATHWAY	ko04144	2	174	0.256386	0.461885	isotig08093|isotig10361	http://www.genome.jp/kegg-bin/show_pathway?ko04144
Phenylpropanoid biosynthesis	KEGG PATHWAY	ko00940	2	176	0.26055	0.461885	isotig08747|isotig10392	http://www.genome.jp/kegg-bin/show_pathway?ko00940
Rheumatoid arthritis	KEGG PATHWAY	ko05323	1	55	0.266993	0.462787	isotig09055	http://www.genome.jp/kegg-bin/show_pathway?ko05323
Sulfur metabolism	KEGG PATHWAY	ko00920	1	75	0.345389	0.584006	isotig03458	http://www.genome.jp/kegg-bin/show_pathway?ko00920
ABC transporters	KEGG PATHWAY	ko02010	1	80	0.36365	0.584006	isotig12546	http://www.genome.jp/kegg-bin/show_pathway?ko02010
Metabolism of xenobiotics by cytochrome P450	KEGG PATHWAY	ko00980	1	81	0.367241	0.584006	isotig11511	http://www.genome.jp/kegg-bin/show_pathway?ko00980
Bile secretion	KEGG PATHWAY	ko04976	1	82	0.370812	0.584006	isotig12546	http://www.genome.jp/kegg-bin/show_pathway?ko04976
Drug metabolism - cytochrome P450	KEGG PATHWAY	ko00982	1	83	0.374363	0.584006	isotig11511	http://www.genome.jp/kegg-bin/show_pathway?ko00982
Antigen processing and presentation	KEGG PATHWAY	ko04612	1	86	0.384896	0.588665	isotig09055	http://www.genome.jp/kegg-bin/show_pathway?ko04612
Transcriptional misregulation in cancer	KEGG PATHWAY	ko05202	1	90	0.398668	0.598002	isotig17412	http://www.genome.jp/kegg-bin/show_pathway?ko05202
Photosynthesis	KEGG PATHWAY	ko00195	1	95	0.415453	0.607754	isotig13723	http://www.genome.jp/kegg-bin/show_pathway?ko00195
Arginine and proline metabolism	KEGG PATHWAY	ko00330	2	257	0.425039	0.607754	isotig03982|isotig03983	http://www.genome.jp/kegg-bin/show_pathway?ko00330
Vibrio cholerae infection	KEGG PATHWAY	ko05110	1	99	0.428545	0.607754	isotig09555	http://www.genome.jp/kegg-bin/show_pathway?ko05110
Phenylalanine, tyrosine and tryptophan biosynthesis	KEGG PATHWAY	ko00400	1	112	0.469116	0.653412	isotig12737	http://www.genome.jp/kegg-bin/show_pathway?ko00400
Mismatch repair	KEGG PATHWAY	ko03430	1	117	0.483947	0.662244	isotig11092	http://www.genome.jp/kegg-bin/show_pathway?ko03430
Circadian rhythm - plant	KEGG PATHWAY	ko04712	1	120	0.492648	0.662526	isotig05846	http://www.genome.jp/kegg-bin/show_pathway?ko04712
Fanconi anemia pathway	KEGG PATHWAY	ko03460	1	131	0.523321	0.663568	isotig07175	http://www.genome.jp/kegg-bin/show_pathway?ko03460
Homologous recombination	KEGG PATHWAY	ko03440	1	133	0.528697	0.663568	isotig07175	http://www.genome.jp/kegg-bin/show_pathway?ko03440
alpha-Linolenic acid metabolism	KEGG PATHWAY	ko00592	1	134	0.531362	0.663568	isotig12844	http://www.genome.jp/kegg-bin/show_pathway?ko00592
Base excision repair	KEGG PATHWAY	ko03410	1	134	0.531362	0.663568	isotig11092	http://www.genome.jp/kegg-bin/show_pathway?ko03410
Galactose metabolism	KEGG PATHWAY	ko00052	1	136	0.536648	0.663568	isotig09178	http://www.genome.jp/kegg-bin/show_pathway?ko00052
Pentose phosphate pathway	KEGG PATHWAY	ko00030	1	139	0.544466	0.663568	isotig03416	http://www.genome.jp/kegg-bin/show_pathway?ko00030
Ubiquitin mediated proteolysis	KEGG PATHWAY	ko04120	2	334	0.562599	0.675118	HMTIGON02F4XEO|isotig00985	http://www.genome.jp/kegg-bin/show_pathway?ko04120
Fructose and mannose metabolism	KEGG PATHWAY	ko00051	1	158	0.591025	0.698484	isotig10313	http://www.genome.jp/kegg-bin/show_pathway?ko00051
Pathways in cancer	KEGG PATHWAY	ko05200	1	162	0.600208	0.698749	isotig07175	http://www.genome.jp/kegg-bin/show_pathway?ko05200
DNA replication	KEGG PATHWAY	ko03030	1	172	0.622278	0.708268	isotig11092	http://www.genome.jp/kegg-bin/show_pathway?ko03030
Glutathione metabolism	KEGG PATHWAY	ko00480	1	174	0.626545	0.708268	isotig11511	http://www.genome.jp/kegg-bin/show_pathway?ko00480
Alanine, aspartate and glutamate metabolism	KEGG PATHWAY	ko00250	1	179	0.637004	0.709804	isotig05350	http://www.genome.jp/kegg-bin/show_pathway?ko00250
Nucleotide excision repair	KEGG PATHWAY	ko03420	1	192	0.662855	0.726304	isotig11092	http://www.genome.jp/kegg-bin/show_pathway?ko03420
Carbon fixation in photosynthetic organisms	KEGG PATHWAY	ko00710	1	196	0.670435	0.726304	isotig08345	http://www.genome.jp/kegg-bin/show_pathway?ko00710
HTLV-I infection	KEGG PATHWAY	ko05166	1	222	0.715743	0.758162	isotig11092	http://www.genome.jp/kegg-bin/show_pathway?ko05166
Protein processing in endoplasmic reticulum	KEGG PATHWAY	ko04141	2	447	0.719282	0.758162	HMTIGON02F4XEO|isotig00985	http://www.genome.jp/kegg-bin/show_pathway?ko04141
Lysosome	KEGG PATHWAY	ko04142	1	233	0.732997	0.762317	isotig09055	http://www.genome.jp/kegg-bin/show_pathway?ko04142
Amino sugar and nucleotide sugar metabolism	KEGG PATHWAY	ko00520	1	281	0.796901	0.817872	isotig03416	http://www.genome.jp/kegg-bin/show_pathway?ko00520
Ribosome biogenesis in eukaryotes	KEGG PATHWAY	ko03008	1	298	0.815679	0.826272	isotig05416	http://www.genome.jp/kegg-bin/show_pathway?ko03008
Cell cycle	KEGG PATHWAY	ko04110	1	319	0.836511	0.836511	isotig11092	http://www.genome.jp/kegg-bin/show_pathway?ko04110
--------------------
#Term	Database	Id	Sample number	Background number	P-Value	Corrected P-Value	Genes	Hyperlink
--------------------
