# Supplementary material for: De Novo Assembly and Characterization of the Fruit Transcriptome of Chinese Jujube (Ziziphus jujuba Mill.) Using 454 Pyrosequencing and the Development of Novel Tri-Nucleotide SSR Markers
Source: PLoS One. 2014 Sep 3;9(9):e106438. doi: 10.1371/journal.pone.0106438 (PMC4153635; doi:10.1371/journal.pone.0106438)
Supplement: Table S9 — Results of microsatellite search for all Isotigs. (TXT) [file pone.0106438.s010.txt]

RESULTS OF MICROSATELLITE SEARCH
================================

Total number of sequences examined:              20689
Total size of examined sequences (bp):           21682461
Total number of identified SSRs:                 4589
Number of SSR containing sequences:              3542
Number of sequences containing more than 1 SSR:  801
Number of SSRs present in compound formation:    480


Distribution to different repeat type classes
---------------------------------------------

Unit size	Number of SSRs
2	1998
3	1818
4	457
5	171
6	145

Frequency of identified SSR motifs
----------------------------------

Repeats	4	5	6	7	8	9	10	11	12	13	14	15	16	17	18	19	20	21	22	23	24	25	26	27	28	29	30	31	32	33	34	35	total
AC	-	-	26	12	22	7	4		6	14	2													1				1					95
AG	-	-	76	80	47	36	41	31	35	11	17	8	17	8	5	3	2	8	2	4													431
AT	-	-	137	57	41	24	27	11	3																							1	301
CA	-	-	34	4	5	5	3	4		3			1	1	2					1													63
CG	-	-	2																														2
CT	-	-	67	59	28	35	20	22	23	16	11	3	5	1	2	2	1	1		1													297
GA	-	-	39	28	53	16	24	18	9	8	6	5	3	1	1							1	1		2								215
GT	-	-	13	6	2	2	2		3		1	2	1	4	2																		38
TA	-	-	48	36	31	19	14	7	1			1																					157
TC	-	-	72	55	37	50	25	25	19	11	18	5	3	1	1	1	3	1															327
TG	-	-	15	10	7	8	7	13	2	5	1	3	1																				72
AAC	-	13	24	3	7		1																										48
AAG	-	47	15	16	24	2	7	1	1		1																						114
AAT	-	64	32	7	5	1																											109
ACA	-	7	6	2	2	10																											27
ACC	-	13	5	4	2	4																											28
ACT	-	3	1						1																								5
AGA	-	38	15	12	6	3		1	1																								76
AGC	-	10	2	2																													14
AGG	-	13	3	3																													19
AGT	-	7	1			2																											10
ATA	-	5	6	3																													14
ATC	-	8	5	4	2																												19
ATG	-	18	8																														26
ATT	-	21	8	9	4	3																											45
CAA	-	10	6	4	1	2	1			1																							25
CAC	-	19	6	2	1		5																										33
CAG	-	14	9	4	3		2																										32
CAT	-	9	10	6	1	1	2																										29
CCA	-	18	16	3	1	1																											39
CCG	-	3	2																														5
CCT	-	5			1																												6
CGA	-	2		1																													3
CGC	-	2																															2
CGG	-	4	5		1																												10
CGT	-	2	2	2																													6
CTA	-	1	1																														2
CTC	-	11	4	1																													16
CTG	-	4		3	1																												8
CTT	-	38	29	11	5	7	1		2																								93
GAA	-	67	28	21	8	5		1																									130
GAC	-	5			1																												6
GAG	-	10	7	1			1	1																									20
GAT	-	20	10	11	6		1		1																								49
GCA	-	7	3	5																													15
GCC	-	2	1																														3
GCT	-	12	2	2	1		1																										18
GGA	-	5	3	1	2		1																										12
GGC	-	3	3	1																													7
GGT	-	19	6	3		4					1																						33
GTA	-	2																															2
GTC	-	5		1																													6
GTG	-	15	1	3		1	2																										22
GTT	-	21	3	3	2	2																											31
TAA	-	6	2	1	2		1																										12
TAC	-	1	2	3																													6
TAG	-			1															1														2
TAT	-	38	7	4	1	1																											51
TCA	-	35	8	3		2		1	1																								50
TCC	-	14	7	1	1	1																											24
TCG	-	6		2																													8
TCT	-	43	34	11	6	4	7	2			5		1																				113
TGA	-	18	5	6	1	1																											31
TGC	-	13	7		2																												22
TGG	-	17	16	5	3	1		1																									43
TGT	-	9	10	7	5	2	3																										36
TTA	-	26	17	6	5	1	1																										56
TTC	-	51	34	5	4	5	7	2						1																			109
TTG	-	13	12	8	2	1	2																										38
AAAC	3																																3
AAAG	16	4																															20
AAAT	46	17	4	1																													68
AACA	3		1																														4
AACC	1																																1
AAGA	6																																6
AAGC	1																																1
AATA	7	5																															12
AATC		1																															1
AATG	1																																1
AATT	2																																2
ACAA	1		1																														2
ACAT		1																															1
AGAA	5	2																															7
AGAT	1	2																															3
AGCG	1																																1
AGCT	2																																2
AGGA	3																																3
AGTT		1																															1
ATAA	11	1	3																														15
ATAC	3		2																														5
ATCC		2																															2
ATCG		1																															1
ATGA	1																																1
ATTA	4																																4
ATTT	15	4	2																														21
CATA	1	1				1																											3
CCTC	1																																1
CTAG	1	1																															2
CTCA	2																																2
CTCC	3																																3
CTGC	1																																1
CTTC	1																																1
CTTT	6	2						1																									9
GAAA		1	2																														3
GAAT	2																																2
GAGC	1	1	1																														3
GATT		1																															1
GCTA		76																															76
GCTC		1																															1
GGAA		2																															2
GTAC																1																	1
GTAT	1																																1
GTTG	1																																1
GTTT	1	2																															3
TAAA	5	1																															6
TAAC	1																																1
TACA	3																																3
TAGA	4	1																															5
TATG	1	1							1																								3
TATT	2	1																															3
TCAT		3																															3
TCCG			1																														1
TCTA		1																															1
TCTG	2																																2
TCTT	3	3	1																														7
TGAA	2																																2
TGGA					1																												1
TGGC	4																																4
TGGT	1																																1
TGTT	3																																3
TTAA	2																																2
TTAT	20	7																															27
TTCG		9																															9
TTCT	1	2																															3
TTGA	1																																1
TTGT	2	1																															3
TTTA	32	18	1																														51
TTTC	2																																2
TTTG	6		3																														9
AAAAC	5	2																															7
AAAAG	19	3																															22
AAAAT	32	14																															46
AAAGA	1	2																															3
AAATA	1																																1
AACAA	1																																1
AATTA	1																																1
ACAAA	1																																1
AGAGC	1																																1
AGCCA		1																															1
ATAAA	2		1																														3
ATAAT		1																															1
ATGCG	1																																1
ATTGG	1																																1
ATTTT	7	1																															8
CAAAA	1																																1
CAGAG	1																																1
CAGTT	1																																1
CATAT		1																															1
CCAAG	1																																1
CCCAG	1																																1
CTCCA	1																																1
CTTCT	1																																1
CTTTT	3	1																															4
GAAAA	1																																1
GGCAG	2																																2
GTTTT	2																																2
TAAAA	3																																3
TAAGC		2																															2
TATTT	6	3																															9
TCATT	1																																1
TCTCA		1																															1
TCTTT	4																																4
TTATT	3	1																															4
TTCTC		1																															1
TTGTT	1																																1
TTTAT	2	1																															3
TTTCT	2																																2
TTTGA	2																																2
TTTTA	5	1																															6
TTTTC	5		2																														7
TTTTG	1	9																															10
AAAAAT	3	1																															4
AAAATA	3																																3
AAAATC	1																																1
AAATAA	1																																1
AAGACG		1																															1
ACAAAA	3																																3
ACAGAC	1																																1
ACAGCA	1																																1
ACCAGC	1																																1
ACTGAT	1																																1
AGACAG	1																																1
AGAGAA	1																																1
AGAGAC	1																																1
ATAAAA	4		2																														6
ATCACC	1																																1
ATCATG	1																																1
ATCTCA			1																														1
ATGAAG	1																																1
ATGGAA	1																																1
ATTTTT	1	1																															2
CAATCT	1																																1
CACCGC				1																													1
CACCTT	1																																1
CAGATT	2																																2
CATGGT		1																															1
CCAGCA	2																																2
CCCACA	1																																1
CGGCGA	1																																1
CGGTTC	2																																2
CTCCGG	1																																1
CTCTGC	3																																3
CTGAGC	1																																1
CTGGTG			1																														1
CTGTTG		2																															2
CTTCCG	1																																1
CTTCTA	1																																1
CTTCTC	1																																1
CTTTCT	3																																3
CTTTTT	1																																1
GAAAAA	1																																1
GAAAGA	1																																1
GAAATT	1																																1
GAAGAT	1	1																															2
GAGAAG		1																															1
GAGACA		1																															1
GAGACT			1																														1
GAGCCG	1																																1
GATGAA	1																																1
GATTGA	1																																1
GATTTA	1																																1
GATTTG	1																																1
GCATTT	1																																1
GCCACC		1																															1
GGAATT	1																																1
GGAGAC			2																														2
GGAGGT	1	1																															2
GGCGGT	1																																1
GGGTTT	1																																1
GGTGGA		1																															1
GTATCA			1																														1
GTCTCG	5																																5
GTGCCT	2																																2
GTTATT	1																																1
GTTGGA			4																														4
TAGTGG		1																															1
TCAAGG	1																																1
TCACCT	1																																1
TCACGA	2																																2
TCAGCC	1																																1
TCATCC	5																																5
TCCAAT	1																																1
TCCTCG		1																															1
TCCTCT	1																																1
TCGTAC	1																																1
TCTCTT	1																																1
TCTGAG	1																																1
TCTTCC	3																																3
TCTTTC	1																																1
TGAGCC	1																																1
TGATGG	2																																2
TGATTC	1																																1
TGCTGA	1																																1
TGCTGT	2																																2
TGGTGC	3																																3
TGTCTC	1																																1
TTATTT	1																																1
TTCTCT		1																															1
TTCTTT	1																																1
TTGCAG	1																																1
TTGGGA	2																																2
TTGGGC	1																																1
TTGGGT	1																																1
TTGGTG	1																																1
TTGTGG		1																															1
TTTATT	1																																1
TTTCAG	1																																1
TTTTAT	2																																2
TTTTGG	2																																2
TTTTTA	1																																1

Frequency of classified repeat types (considering sequence complementary)
-------------------------------------------------------------------------

Repeats	4	5	6	7	8	9	10	11	12	13	14	15	16	17	18	19	20	21	22	23	24	25	26	27	28	29	30	31	32	33	34	35	total
AC/GT	-	-	88	32	36	22	16	17	11	22	4	5	3	5	4					1				1				1					268
AG/CT	-	-	254	222	165	137	110	96	86	46	52	21	28	11	9	6	6	10	2	5		1	1		2								1270
AT/AT	-	-	185	93	72	43	41	18	4			1																				1	458
CG/CG	-	-	2																														2
AAC/GTT	-	73	61	27	19	17	7			1																							205
AAG/CTT	-	284	155	76	53	26	22	7	4		6		1	1																			635
AAT/ATT	-	160	72	30	17	6	2																										287
ACC/GGT	-	101	50	20	7	11	7	1			1																						198
ACG/CGT	-	20	2	6	1																												29
ACT/AGT	-	14	5	4		2			1										1														27
AGC/CTG	-	60	23	16	7		3																										109
AGG/CCT	-	58	24	7	4	1	2	1																									97
ATC/ATG	-	108	46	30	10	4	3	1	2																								204
CCG/CGG	-	14	11	1	1																												27
AAAC/GTTT	19	3	5																														27
AAAG/CTTT	39	14	3					1																									57
AAAT/ATTT	138	54	10	1																													203
AACC/GGTT	3																																3
AACG/CGTT		9																															9
AACT/AGTT	1	1																															2
AAGC/CTTG	1																																1
AAGG/CCTT	4	2																															6
AATC/ATTG	1	2																															3
AATG/ATTC	6	3																															9
AATT/AATT	8																																8
ACAG/CTGT	2																																2
ACAT/ATGT	9	3	2			1			1																								16
ACGG/CCGT			1																														1
ACGT/ACGT																1																	1
ACTC/AGTG	2																																2
AGAT/ATCT	5	4																															9
AGCC/CTGG	4																																4
AGCG/CGCT	2	2	1																														5
AGCT/AGCT	3	77																															80
AGGC/CCTG	1																																1
AGGG/CCCT	4																																4
ATCC/ATGG		2			1																												3
ATCG/ATCG		1																															1
AAAAC/GTTTT	12	11																															23
AAAAG/CTTTT	35	6	2																														43
AAAAT/ATTTT	61	21	1																														83
AAATC/ATTTG	2																																2
AAATG/ATTTC	1																																1
AAATT/AATTT	1																																1
AACTG/AGTTC	1																																1
AAGAG/CTCTT	1	1																															2
AAGCC/CTTGG	1	1																															2
AAGCT/AGCTT		2																															2
AATAT/ATATT		1																															1
AATCC/ATTGG	1																																1
ACTCC/AGTGG	1																																1
AGAGC/CTCTG	2																																2
AGATG/ATCTC		1																															1
AGCCC/CTGGG	1																																1
AGGGC/CCCTG	2																																2
ATATC/ATATG		1																															1
ATCGC/ATGCG	1																																1
AAAAAC/GTTTTT	3																																3
AAAAAG/CTTTTT	3																																3
AAAAAT/ATTTTT	17	2	2																														21
AAAACC/GGTTTT	2																																2
AAAATC/ATTTTG	1																																1
AAACCC/GGGTTT	2																																2
AAACTG/AGTTTC	1																																1
AAAGAG/CTCTTT	7	1																															8
AAATCC/ATTTGG	1																																1
AAATCT/AGATTT	1																																1
AAATGC/ATTTGC	1																																1
AAATGG/ATTTCC	1																																1
AAATTG/AATTTC	1																																1
AACAAT/ATTGTT	1																																1
AACACC/GGTGTT	1																																1
AACAGC/CTGTTG	3	2																															5
AACCAC/GGTTGT		1																															1
AACCGG/CCGGTT	2																																2
AACTCC/AGTTGG			4																														4
AACTGC/AGTTGC	1																																1
AAGACG/CGTCTT		1																															1
AAGAGG/CCTCTT	4																																4
AAGATG/ATCTTC	3	1																															4
AAGCCC/CTTGGG	1																																1
AAGCGG/CCGCTT	1																																1
AAGGAG/CCTTCT	1	1																															2
AAGGTC/ACCTTG	1																																1
AAGGTG/ACCTTC	2																																2
AAGTAG/ACTTCT	1																																1
AATCAG/ATTCTG	1																																1
AATCCC/ATTGGG	2																																2
AATCTC/AGATTG	2		1																														3
AATCTG/AGATTC	2																																2
AATTCC/AATTGG	2																																2
ACACAG/CTGTGT	1																																1
ACACCC/GGGTGT	1																																1
ACAGAG/CTCTGT	3	1																															4
ACAGGC/CCTGTG	2																																2
ACCACT/AGTGGT		1																															1
ACCAGC/CTGGTG	6		1																														7
ACCATC/ATGGTG	3																																3
ACCATG/ATGGTC		1																															1
ACCGAG/CGGTCT	5																																5
ACCGCC/CGGTGG	1	1		1																													3
ACCTCC/AGGTGG	1	2																															3
ACGAGG/CCTCGT		1																															1
ACGAGT/ACTCGT	1																																1
ACGATC/ATCGTG	2																																2
ACGGAG/CCGTCT			2																														2
ACGGCG/CCGTCG	1																																1
ACTCAG/AGTCTG	1																																1
ACTGAG/AGTCTC			1																														1
ACTGAT/AGTATC	1		1																														2
AGAGGC/CCTCTG	3																																3
AGCATC/ATGCTG	1																																1
AGCCGG/CCGGCT	2																																2
AGCCTC/AGGCTG	1																																1
AGCCTG/AGGCTC	2																																2
AGGATG/ATCCTC	5																																5
ATCATG/ATCATG	1																																1
