# Supplementary material for: De Novo Assembly and Characterization of the Fruit Transcriptome of Chinese Jujube (Ziziphus jujuba Mill.) Using 454 Pyrosequencing and the Development of Novel Tri-Nucleotide SSR Markers
Source: PLoS One. 2014 Sep 3;9(9):e106438. doi: 10.1371/journal.pone.0106438 (PMC4153635; doi:10.1371/journal.pone.0106438)
Supplement: Table S10 — Results of microsatellite search for all Singletons. (TXT) [file pone.0106438.s011.txt]

RESULTS OF MICROSATELLITE SEARCH
================================

Total number of sequences examined:              76790
Total size of examined sequences (bp):           24462600
Total number of identified SSRs:                 7340
Number of SSR containing sequences:              6351
Number of sequences containing more than 1 SSR:  827
Number of SSRs present in compound formation:    816


Distribution to different repeat type classes
---------------------------------------------

Unit size	Number of SSRs
2	4282
3	2004
4	693
5	185
6	176

Frequency of identified SSR motifs
----------------------------------

Repeats	4	5	6	7	8	9	10	11	12	13	14	15	16	17	18	19	20	21	22	23	24	25	26	27	28	29	30	31	32	33	34	35	36	37	38	39	40	41	42	43	44	45	46	47	48	49	50	51	52	53	54	55	56	57	58	59	60	61	62	63	64	65	66	67	68	69	70	71	72	73	74	75	76	77	78	79	80	81	82	83	84	85	86	87	88	89	90	91	92	93	94	95	96	97	98	99	100	101	102	103	104	105	106	107	108	109	110	111	112	113	114	115	116	117	118	119	120	121	122	123	124	125	126	127	128	129	130	131	132	133	134	135	136	137	138	139	140	141	142	143	144	145	146	147	total
AC	-	-	34	14	14	14	5	7	3	5	2	6	2	3	7	1	1	4	4	1					1			1								1																																																																																																													130
AG	-	-	102	107	78	57	83	46	58	52	53	44	40	32	19	17	9	6	4	2		1	1										1																																																																																																																812
AT	-	-	112	84	90	83	75	42	15	6	2	3	1	1			1		1		1		1																				1							1																																																																																															520
CA	-	-	8	6	17	8	6	4	4	2	5		2		1													1									1																																																																																																												65
CG	-	-	3																																																																																																																																														3
CT	-	-	126	111	78	68	57	60	58	40	23	11	11	4	4	6			1							1																																																																																																																							659
GA	-	-	81	48	60	40	49	32	33	32	34	19	16	17	4	3	5	3	1																																																																																																																														477
GC	-	-	2																																																																																																																																														2
GT	-	-	13	8	7	10	10	5	6	10	2	4	1	1	3	1		1																																																																																																																															82
TA	-	-	101	95	83	108	56	35	22	15	19	14	10	10	5	7	7	2	3	1	4		1	1		1	1		1		1						3	2	2	2		1			1							1																																																											1																																		616
TC	-	-	172	133	110	78	79	57	44	32	16	4	5			2	1	1	1																																																																																																																														735
TG	-	-	35	20	19	14	18	22	9	10	5	7	6	5	2	2		1	1						1	1					1	1		1																																																																																																															181
AAC	-	13	8	2	3		2								1																																																																																																																																		29
AAG	-	50	14	8	4	1																																																																																																																																											77
AAT	-	52	45	20	9	5																																																																																																																																											131
ACA	-	12	2	2	2																																																																																																																																												18
ACC	-	12	9	5	2	1																																																																																																																																											29
ACG	-	1	1	2																																																																																																																																													4
ACT	-	2	1	3				1	2																																							1																																																																																																	10
AGA	-	45	32	9	4	6																																																																																																																																											96
AGC	-	4	1	3																																																																																																																																													8
AGG	-	4	6	1	1																																																																																																																																												12
AGT	-	2	5																		1																																																																																																																												8
ATA	-	16	6	4	4					1																																																																																																																																							31
ATC	-	32	8	6	3	1																																																																																																																																											50
ATG	-	10	6	2	1		1	1																																																																																																																																									21
ATT	-	31	17	10	1	3																																																																																																																																											62
CAA	-	12	6	4	3	1																																																																																																																																											26
CAC	-	16	6	5		1	3																																																																																																																																										31
CAG	-	10	4	1		1																																																																																																																																											16
CAT	-	24	11	6		1																																																																																																																																											42
CCA	-	13	9	1	5																																																																																																																																												28
CCT	-	11	1	1																																																																																																																																													13
CGA	-	2	4	1																																																																																																																																													7
CGC	-	1	2	1																																																																																																																																													4
CGG	-		2																																																																																																																																														2
CGT	-	3	3																																																																																																																																														6
CTA	-	3		1	1			1																																																																																																																																									6
CTC	-	4	2	1																																																																																																																																													7
CTG	-	9	1	4	2		1																																																																																																																																										17
CTT	-	60	25	15	10	7	4	9		1																																																																																																																																							131
GAA	-	71	25	17	8	8																																																																																																																																											129
GAC	-		3	1																																																																																																																																													4
GAG	-	10	1	3		1	1	1																																																																																																																																									17
GAT	-	19	8	3	2				1																																																																																																																																								33
GCA	-	5	2	1		2																																																																																																																																											10
GCC	-	1																																																																																																																																															1
GCG	-	3																																																																																																																																															3
GCT	-	6	6	4																																																																																																																																													16
GGA	-	8	9		3	1																																																																																																																																											21
GGC	-	3																																																																																																																																															3
GGT	-	16	2	4	6	5																																																																																																																																											33
GTA	-	1	3					1																																																																																																																																									5
GTC	-	6	2																																																																																																																																														8
GTG	-	3	11	2																																																																																																																																													16
GTT	-	7	7	3		3																																																																																																																																											20
TAA	-	16	9	3	7		1	1	1																																																																																																																																								38
TAC	-	11	10	1	3	3		5	1	4	3	2	1	2		2	1	1				1	1			2																																																																																																																							54
TAG	-	3	2	2								1				1																																																																																																																																	9
TAT	-	29	11	8	2	3																																																																																																																																											53
TCA	-	38	7	4																																																																																																																																													49
TCC	-	13	4	3																																																																																																																																													20
TCG	-	3		3	2																																																																																																																																												8
TCT	-	56	29	19	18	13	3	6	5	1	1																																																																																																																																						151
TGA	-	9	8	6	3		2																																																																																																																																										28
TGC	-	16	7	4		1	2																																																																																																																																										30
TGG	-	12	8	7			1																																																																																																																																										28
TGT	-	6	4	2	1		1																																																																																																																																										14
TTA	-	53	33	21	9	6	1																																																																																																																																										123
TTC	-	53	35	16	10	6	4	1		2		2																																																																																																																																					129
TTG	-	16	6	3	3		1																																																																																																																																										29
AAAC	3	3	4																																																																																																																																														10
AAAG	4	1																																																																																																																																															5
AAAT	86	31	4	3																																																																																																																																													124
AACA			1																																																																																																																																														1
AAGA	7																																																																																																																																																7
AAGC	1																																																																																																																																																1
AATA	22	4	2																																																																																																																																														28
AATC	1	4																																																																																																																																															5
AATT			1																																																																																																																																														1
ACAA	7																																																																																																																																																7
ACAT			1																																																																																																																																														1
ACCA	1																																																																																																																																																1
ACCT	1																																																																																																																																																1
ACGA	1	3	1		2																																																																																																																																												7
ACGT			1																																																																																																																																														1
ACTA	1	1	2		2		4			1		1																																																																																																																																					12
AGAA	4																																																																																																																																																4
AGAC		1																																																																																																																																															1
AGAT	1																																																																																																																																																1
AGTA			1																																																																																																																																														1
ATAA	6	2																																																																																																																																															8
ATAC	2		1																																																																																																																																														3
ATCA	1																																																																																																																																																1
ATCC	1																																																																																																																																																1
ATCT	2																																																																																																																																																2
ATGC	1																																																																																																																																																1
ATTA	3																																																																																																																																																3
ATTT	35	7	3																																																																																																																																														45
CAAA	4		1																																																																																																																																														5
CACG	1																																																																																																																																																1
CAGA	1																																																																																																																																																1
CATA	1			2																																																																																																																																													3
CATG	1																																																																																																																																																1
CCAT	1	3																																																																																																																																															4
CCTC	1																																																																																																																																																1
CCTT	1																																																																																																																																																1
CGGT	1																																																																																																																																																1
CGTA	1																																																																																																																																																1
CGTT	1																																																																																																																																																1
CTAC	1																																																																																																																																																1
CTCC		1																																																																																																																																															1
CTTA			1																																																																																																																																														1
CTTC	1																																																																																																																																																1
CTTT	3																																																																																																																																																3
GAAA	6																																																																																																																																																6
GAAC	1																																																																																																																																																1
GATA	1																																																																																																																																																1
GCGT	2																																																																																																																																																2
GCTA		4																																																																																																																																															4
GGTA	1																																																																																																																																																1
GGTG	1																																																																																																																																																1
GTAC	2		1																																																																																																																																														3
GTCT	2																																																																																																																																																2
GTGA	1																																																																																																																																																1
GTGC	3																																																																																																																																																3
GTTC	1																																																																																																																																																1
GTTT	1	3																																																																																																																																															4
TAAA	11	4																																																																																																																																															15
TAAC	1	1							1																																																																																																																																								3
TAAT	2		1																																																																																																																																														3
TACA	2		1																																																																																																																																														3
TACG	1			1						1																																																																																																																																						1	4
TACT	1	1																																																																																																																																															2
TAGA		2																																																																																																																																															2
TAGT	1																																																																																																																																																1
TATC						1																																																																																																																																											1
TATG			1	1																																																																																																																																													2
TATT	12	3	3																																																																																																																																														18
TCGC		3																																																																																																																																															3
TCTA	1	3																																																																																																																																															4
TCTG		1																																																																																																																																															1
TCTT	6		1	1																																																																																																																																													8
TGAT		1																																																																																																																																															1
TGCA	6																																																																																																																																																6
TGCT	1																																																																																																																																																1
TGGT	1																																																																																																																																																1
TGTA	1	1																																																																																																																																															2
TGTT	3																																																																																																																																																3
TTAA	5																																																																																																																																																5
TTAC	1	2																																																																																																																																															3
TTAT	30	19	1																																																																																																																																														50
TTCT	4																																																																																																																																																4
TTGG	3																																																																																																																																																3
TTGT	3	1																																																																																																																																															4
TTTA	100	35	14	9	3	2	1																																																																																																																																										164
TTTC	20	7									1																																																																																																																																						28
TTTG	5	2	1																																																																																																																																														8
AAAAC	1	2																																																																																																																																															3
AAAAG	6																																																																																																																																																6
AAAAT	23	1	1																																																																																																																																														25
AAATA	5	1																																																																																																																																															6
AAATC	1																																																																																																																																																1
AACAC	1																																																																																																																																																1
AACCG	1																																																																																																																																																1
AACGG	1																																																																																																																																																1
AACTA	1		1																																																																																																																																														2
AAGAA	2																																																																																																																																																2
AATAA	2	1																																																																																																																																															3
AATTT	1																																																																																																																																																1
ACCAT	1																																																																																																																																																1
ACGTA					1																																																																																																																																												1
AGTTT	1																																																																																																																																																1
ATAAA	3																																																																																																																																																3
ATAGA	1																																																																																																																																																1
ATGAT	2																																																																																																																																																2
ATTTT	9																																																																																																																																																9
CAAAA	3	1																																																																																																																																															4
CGTAA													1																																																																																																																																				1
CTCCA	1																																																																																																																																																1
CTTTT	3																																																																																																																																																3
GAAAA	1																																																																																																																																																1
GAGAA	2																																																																																																																																																2
GAGAG		2																																																																																																																																															2
GGATG		3																																																																																																																																															3
GGGTT	1																																																																																																																																																1
GTGGA	1																																																																																																																																																1
GTTAC		1							1																																																																																																																																								2
TAAAA	1																																																																																																																																																1
TACGT												1																																																																																																																																					1
TACTC	1																																																																																																																																																1
TATCA	1																																																																																																																																																1
TATTT	2	2																																																																																																																																															4
TCCAA	3																																																																																																																																																3
TCCTC		1																																																																																																																																															1
TCGGT	1																																																																																																																																																1
TCTCT		1																																																																																																																																															1
TCTTT				1																																																																																																																																													1
TTATA	1																																																																																																																																																1
TTATT	1																																																																																																																																																1
TTCTT	2		1																																																																																																																																														3
TTTAC	1																																																																																																																																																1
TTTAT	2																																																																																																																																																2
TTTCC	1																																																																																																																																																1
TTTTA	35	15	6	2																																																																																																																																													58
TTTTC	5	1		2																																																																																																																																													8
TTTTG		1	3																																																																																																																																														4
AAAAAC	2																																																																																																																																																2
AAAAAT	2																																																																																																																																																2
AAAACA		2																																																																																																																																															2
AAAATA	2																																																																																																																																																2
AAAATT	2	1																																																																																																																																															3
AAACCC	1																																																																																																																																																1
AAATAA	1																																																																																																																																																1
AAATTT	1																																																																																																																																																1
AACACA	1																																																																																																																																																1
AACCGT	1																																																																																																																																																1
AAGCGA		1																																																																																																																																															1
AATAAA	3																																																																																																																																																3
ACAGAG	1																																																																																																																																																1
ACCAAC	1																																																																																																																																																1
ACCCAA		2																																																																																																																																															2
ACCCAC	3																																																																																																																																																3
ACCGTA							1																																																																																																																																										1
ACCTCC	2																																																																																																																																																2
ACTGGT	1																																																																																																																																																1
AGAAGG		1																																																																																																																																															1
AGACAA	1																																																																																																																																																1
AGACGA	1																																																																																																																																																1
AGGGGT	1																																																																																																																																																1
ATAAAA	2																																																																																																																																																2
ATTTTT	3	1																																																																																																																																															4
CAATCT	2																																																																																																																																																2
CAATGC		1																																																																																																																																															1
CACACG		1																																																																																																																																															1
CATGGT	1																																																																																																																																																1
CCAAAG		3																																																																																																																																															3
CCACCT	1																																																																																																																																																1
CCCATC	1																																																																																																																																																1
CCGGCT	1																																																																																																																																																1
CCTTCT	2																																																																																																																																																2
CCTTTT				1																																																																																																																																													1
CGAGGA		1																																																																																																																																															1
CGGCAT	2																																																																																																																																																2
CGTAAC								1																																																																																																																																									1
CGTTAC			1																																																																																																																																														1
CTATCT					1																																																																																																																																												1
CTCCTG	1																																																																																																																																																1
CTCTGT	1																																																																																																																																																1
CTCTTT	1																																																																																																																																																1
CTTCCA			1																																																																																																																																														1
GAAGAT		1																																																																																																																																															1
GACAGA	1																																																																																																																																																1
GACGGC		1																																																																																																																																															1
GAGCAA	1																																																																																																																																																1
GAGCAG			2																																																																																																																																														2
GAGGAA	4	1																																																																																																																																															5
GATGGT		2																																																																																																																																															2
GCATCT	3																																																																																																																																																3
GGAATA	3																																																																																																																																																3
GGCAAG		2																																																																																																																																															2
GGCACC	1																																																																																																																																																1
GGCATT		1																																																																																																																																															1
GGCTCA	3	1																																																																																																																																															4
GGGAAT	1																																																																																																																																																1
GGGAGA	2																																																																																																																																																2
GGTGGA	3																																																																																																																																																3
GTCATG		1																																																																																																																																															1
GTGGAA			1																																																																																																																																														1
GTGGGT	2																																																																																																																																																2
GTTAAC														1																																																																																																																																			1
GTTACG			1		1																																																																																																																																												2
GTTTTT	1		2																																																																																																																																														3
TAAAAA	1																																																																																																																																																1
TATTTT	1																																																																																																																																																1
TCAAGC	3																																																																																																																																																3
TCATCT	1																																																																																																																																																1
TCCTCT			2																																																																																																																																														2
TCGCCG		1																																																																																																																																															1
TCGCTT		2																																																																																																																																															2
TCGTCA		1																																																																																																																																															1
TCTCCA		1																																																																																																																																															1
TCTCTG	3																																																																																																																																																3
TCTGTA		1																																																																																																																																															1
TCTTCC	2																																																																																																																																																2
TGAAGA	2																																																																																																																																																2
TGATGC	1																																																																																																																																																1
TGGAAG	1	2																																																																																																																																															3
TGGCTT	2																																																																																																																																																2
TGTTGG	2																																																																																																																																																2
TTCTTT	2																																																																																																																																																2
TTGGCT	1																																																																																																																																																1
TTGTAA	1																																																																																																																																																1
TTTATT	2	1																																																																																																																																															3
TTTCTT	1																																																																																																																																																1
TTTTAC	1																																																																																																																																																1
TTTTAG			1																																																																																																																																														1
TTTTCG	1																																																																																																																																																1
TTTTCT	2	1			1																																																																																																																																												4
TTTTTA	12	4		1																																																																																																																																													17
TTTTTC	1			1																																																																																																																																													2
TTTTTG	4	1																																																																																																																																															5

Frequency of classified repeat types (considering sequence complementary)
-------------------------------------------------------------------------

Repeats	4	5	6	7	8	9	10	11	12	13	14	15	16	17	18	19	20	21	22	23	24	25	26	27	28	29	30	31	32	33	34	35	36	37	38	39	40	41	42	43	44	45	46	47	48	49	50	51	52	53	54	55	56	57	58	59	60	61	62	63	64	65	66	67	68	69	70	71	72	73	74	75	76	77	78	79	80	81	82	83	84	85	86	87	88	89	90	91	92	93	94	95	96	97	98	99	100	101	102	103	104	105	106	107	108	109	110	111	112	113	114	115	116	117	118	119	120	121	122	123	124	125	126	127	128	129	130	131	132	133	134	135	136	137	138	139	140	141	142	143	144	145	146	147	total
AC/GT	-	-	90	48	57	46	39	38	22	27	14	17	11	9	13	4	1	6	5	1					2	1		2			1	1		1		1	1																																																																																																												458
AG/CT	-	-	481	399	326	243	268	195	193	156	126	78	72	53	27	28	15	10	7	2		1	1			1							1																																																																																																																2683
AT/AT	-	-	213	179	173	191	131	77	37	21	21	17	11	11	5	7	8	2	4	1	5		2	1		1	1		1		1						3	2	2	2		1	1		1					1		1																																																											1																																		1136
CG/CG	-	-	5																																																																																																																																														5
AAC/GTT	-	66	33	16	12	4	4								1																																																																																																																																		136
AAG/CTT	-	335	160	84	54	41	11	16	5	4	1	2																																																																																																																																					713
AAT/ATT	-	197	121	66	32	17	2	1	1	1																																																																																																																																							438
ACC/GGT	-	72	45	24	13	7	4																																																																																																																																										165
ACG/CGT	-	15	13	7	2																																																																																																																																												37
ACT/AGT	-	22	21	7	4	3		8	3	4	3	3	1	2		3	1	1			1	1	1			2																						1																																																																																																	92
AGC/CTG	-	50	21	17	2	4	3																																																																																																																																										97
AGG/CCT	-	50	23	9	4	2	1	1																																																																																																																																									90
ATC/ATG	-	132	48	27	9	2	3	1	1																																																																																																																																								223
CCG/CGG	-	8	4	1																																																																																																																																													13
AAAC/GTTT	26	9	7																																																																																																																																														42
AAAG/CTTT	54	8	1	1							1																																																																																																																																						65
AAAT/ATTT	302	105	27	12	3	2	1																																																																																																																																										452
AACC/GGTT	5																																																																																																																																																5
AACG/CGTT	4	3	1		2																																																																																																																																												10
AACT/AGTT	3	2	2		2		4		1	1		1																																																																																																																																					16
AAGC/CTTG	2																																																																																																																																																2
AAGG/CCTT	2																																																																																																																																																2
AAGT/ACTT	2	3	2																																																																																																																																														7
AATC/ATTG	2	5																																																																																																																																															7
AATT/AATT	10		2																																																																																																																																														12
ACAG/CTGT	3	2																																																																																																																																															5
ACAT/ATGT	6	1	4	3																																																																																																																																													14
ACCC/GGGT	1																																																																																																																																																1
ACCG/CGGT	1																																																																																																																																																1
ACCT/AGGT	3																																																																																																																																																3
ACGC/CGTG	6																																																																																																																																																6
ACGT/ACGT	4		2	1						1																																																																																																																																						1	9
ACTC/AGTG	1																																																																																																																																																1
AGAT/ATCT	5	5				1																																																																																																																																											11
AGCG/CGCT		3																																																																																																																																															3
AGCT/AGCT		4																																																																																																																																															4
AGGG/CCCT	1	1																																																																																																																																															2
ATCC/ATGG	2	3																																																																																																																																															5
ATGC/ATGC	8																																																																																																																																																8
AAAAC/GTTTT	4	4	3																																																																																																																																														11
AAAAG/CTTTT	19	1	1	3																																																																																																																																													24
AAAAT/ATTTT	83	20	7	2																																																																																																																																													112
AAACT/AGTTT	2		1																																																																																																																																														3
AAAGG/CCTTT	1																																																																																																																																																1
AAAGT/ACTTT	1																																																																																																																																																1
AAATC/ATTTG	1																																																																																																																																																1
AAATT/AATTT	1																																																																																																																																																1
AACAC/GTGTT	1																																																																																																																																																1
AACCC/GGGTT	1																																																																																																																																																1
AACCG/CGGTT	2																																																																																																																																																2
AACGG/CCGTT	1																																																																																																																																																1
AACGT/ACGTT		1			1				1			1	1																																																																																																																																				5
AAGAG/CTCTT	2	1																																																																																																																																															3
AATAG/ATTCT	1																																																																																																																																																1
AATAT/ATATT	1																																																																																																																																																1
AATCC/ATTGG	3																																																																																																																																																3
ACCAT/ATGGT	1																																																																																																																																																1
ACTCC/AGTGG	2																																																																																																																																																2
ACTCT/AGAGT	1																																																																																																																																																1
AGAGG/CCTCT		3																																																																																																																																															3
ATATC/ATATG	3																																																																																																																																																3
ATCCC/ATGGG		3																																																																																																																																															3
AAAAAC/GTTTTT	7	3	2																																																																																																																																														12
AAAAAG/CTTTTT	6	1		1	1																																																																																																																																												9
AAAAAT/ATTTTT	29	6		1																																																																																																																																													36
AAAACG/CGTTTT	1																																																																																																																																																1
AAAACT/AGTTTT			1																																																																																																																																														1
AAAAGG/CCTTTT				1																																																																																																																																													1
AAAAGT/ACTTTT	1																																																																																																																																																1
AAAATT/AATTTT	2	1																																																																																																																																															3
AAACAC/GTGTTT	1																																																																																																																																																1
AAACCC/GGGTTT	1	2																																																																																																																																															3
AAAGAC/CTTTGT	1																																																																																																																																																1
AAAGAG/CTCTTT	1																																																																																																																																																1
AAAGCC/CTTTGG	3	3																																																																																																																																															6
AAAGCG/CGCTTT		3																																																																																																																																															3
AAATTT/AAATTT	1																																																																																																																																																1
AACACC/GGTGTT	3																																																																																																																																																3
AACCGT/ACGGTT	1		1		1		1	1																																																																																																																																									5
AACGGT/ACCGTT			1																																																																																																																																														1
AACGTT/AACGTT														1																																																																																																																																			1
AAGACG/CGTCTT	1																																																																																																																																																1
AAGAGC/CTCTTG	1																																																																																																																																																1
AAGAGG/CCTCTT	6	1	2																																																																																																																																														9
AAGATG/ATCTTC	3	1																																																																																																																																															4
AAGCTC/AGCTTG	3																																																																																																																																																3
AAGGAG/CCTTCT	2	1																																																																																																																																															3
AAGGGC/CCCTTG		2																																																																																																																																															2
AAGTGG/ACTTCC	1	2	2																																																																																																																																														5
AATAGG/ATTCCT	3																																																																																																																																																3
AATCTC/AGATTG	2																																																																																																																																																2
AATGCC/ATTGGC		2																																																																																																																																															2
AATGGG/ATTCCC	1																																																																																																																																																1
AATTAC/AATTGT	1																																																																																																																																																1
ACACCC/GGGTGT	5																																																																																																																																																5
ACACGC/CGTGTG		1																																																																																																																																															1
ACAGAG/CTCTGT	6																																																																																																																																																6
ACAGAT/ATCTGT		1																																																																																																																																															1
ACCAGT/ACTGGT	1																																																																																																																																																1
ACCATC/ATGGTG		2																																																																																																																																															2
ACCATG/ATGGTC	1	1																																																																																																																																															2
ACCCCT/AGGGGT	1																																																																																																																																																1
ACCGGC/CCGGTG	1																																																																																																																																																1
ACCTCC/AGGTGG	6																																																																																																																																																6
ACGAGG/CCTCGT		1																																																																																																																																															1
ACGATG/ATCGTC		1																																																																																																																																															1
ACGGCG/CCGTCG		2																																																																																																																																															2
AGAGAT/ATCTCT					1																																																																																																																																												1
AGAGGG/CCCTCT	2																																																																																																																																																2
AGATGC/ATCTGC	3																																																																																																																																																3
AGATGG/ATCTCC		1																																																																																																																																															1
AGCAGG/CCTGCT	1		2																																																																																																																																														3
AGCATC/ATGCTG	1																																																																																																																																																1
AGCCGG/CCGGCT	1																																																																																																																																																1
AGCCTG/AGGCTC	3	1																																																																																																																																															4
ATCCCC/ATGGGG	1																																																																																																																																																1
ATCGGC/ATGCCG	2																																																																																																																																																2
