# Supplementary material for: De Novo Assembly and Characterization of the Fruit Transcriptome of Chinese Jujube (Ziziphus jujuba Mill.) Using 454 Pyrosequencing and the Development of Novel Tri-Nucleotide SSR Markers
Source: PLoS One. 2014 Sep 3;9(9):e106438. doi: 10.1371/journal.pone.0106438 (PMC4153635; doi:10.1371/journal.pone.0106438)
Supplement: Table S12 — List of contigs containing tri-nucletide core repeat type SSRs. (TXT) [file pone.0106438.s013.txt]

ID	SSR nr.	SSR type	SSR	size	start	end
contig00047__length=462__numreads=29__gene=isogroup00001__status=ig_thresh	1	p3	(ATT)5	15	274	288
contig00060__length=1556__numreads=130__gene=isogroup00001__status=ig_thresh	1	p3	(AAG)6	18	372	389
contig00069__length=1679__numreads=52__gene=isogroup00001__status=ig_thresh	1	p3	(ACC)5	15	1026	1040
contig00069__length=1679__numreads=52__gene=isogroup00001__status=ig_thresh	2	p3	(TTG)7	21	1230	1250
contig00085__length=602__numreads=6__gene=isogroup00001__status=ig_thresh	1	p3	(AGT)5	15	148	162
contig00090__length=703__numreads=37__gene=isogroup00001__status=ig_thresh	1	p3	(GTG)5	15	5	19
contig00090__length=703__numreads=37__gene=isogroup00001__status=ig_thresh	2	p3	(CTT)6	18	124	141
contig00094__length=1650__numreads=186__gene=isogroup00001__status=ig_thresh	1	p3	(GAA)5	15	1565	1579
contig00108__length=632__numreads=30__gene=isogroup00001__status=ig_thresh	1	p3	(GAT)5	15	548	562
contig00204__length=983__numreads=130__gene=isogroup00001__status=ig_thresh	1	p3	(CTT)6	18	957	974
contig00226__length=1137__numreads=1082__gene=isogroup00001__status=ig_thresh	1	p3	(GAA)5	15	29	43
contig00226__length=1137__numreads=1082__gene=isogroup00001__status=ig_thresh	2	p3	(ATC)5	15	383	397
contig00245__length=1221__numreads=31__gene=isogroup00001__status=ig_thresh	1	p3	(CCT)5	15	1015	1029
contig00273__length=947__numreads=478__gene=isogroup00001__status=ig_thresh	1	p3	(GAA)5	15	58	72
contig00307__length=1865__numreads=42__gene=isogroup00001__status=ig_thresh	2	p3	(TTC)5	15	1682	1696
contig00312__length=220__numreads=263__gene=isogroup00001__status=ig_thresh	1	p3	(TCT)11	33	120	152
contig00313__length=148__numreads=108__gene=isogroup00001__status=ig_thresh	1	p3	(TCT)9	27	120	146
contig00331__length=865__numreads=30__gene=isogroup00001__status=ig_thresh	1	p3	(ATT)7	21	77	97
contig00334__length=1695__numreads=1073__gene=isogroup00001__status=ig_thresh	1	p3	(TGC)5	15	1436	1450
contig00355__length=1439__numreads=86__gene=isogroup00001__status=ig_thresh	1	p3	(CGA)7	21	1090	1110
contig00357__length=354__numreads=62__gene=isogroup00001__status=ig_thresh	1	p3	(AAG)7	21	1	21
contig00359__length=811__numreads=52__gene=isogroup00001__status=ig_thresh	1	p3	(GGT)5	15	661	675
contig00390__length=625__numreads=334__gene=isogroup00001__status=ig_thresh	1	p3	(TGT)6	18	342	359
contig00457__length=1989__numreads=122__gene=isogroup00001__status=ig_thresh	2	p3	(TTG)6	18	1896	1913
contig00468__length=1170__numreads=46__gene=isogroup00001__status=ig_thresh	1	p3	(AAG)8	24	525	548
contig00497__length=590__numreads=42__gene=isogroup00001__status=ig_thresh	1	p3	(CCA)5	15	446	460
contig00500__length=15__numreads=19__gene=isogroup00001__status=ig_thresh	1	p3	(GTA)5	15	1	15
contig00591__length=419__numreads=61__gene=isogroup00001__status=ig_thresh	1	p3	(AAT)5	15	181	195
contig00592__length=541__numreads=1087__gene=isogroup00001__status=ig_thresh	1	p3	(TGC)5	15	146	160
contig00599__length=377__numreads=10__gene=isogroup00001__status=ig_thresh	1	p3	(AGA)5	15	131	145
contig00645__length=2089__numreads=377__gene=isogroup00001__status=ig_thresh	2	p3	(TTG)5	15	1179	1193
contig00677__length=257__numreads=7__gene=isogroup00001__status=ig_thresh	1	p3	(AAC)5	15	99	113
contig00740__length=1026__numreads=73__gene=isogroup00001__status=ig_thresh	1	p3	(GGT)14	42	839	880
contig00749__length=108__numreads=6__gene=isogroup00001__status=ig_thresh	1	p3	(CTT)5	15	36	50
contig00793__length=185__numreads=13__gene=isogroup00001__status=ig_thresh	1	p3	(GAA)8	24	132	155
contig00794__length=155__numreads=27__gene=isogroup00001__status=ig_thresh	1	p3	(GAA)5	15	132	146
contig00802__length=83__numreads=92__gene=isogroup00001__status=ig_thresh	1	p3	(TTC)5	15	1	15
contig00863__length=28__numreads=54__gene=isogroup00001__status=ig_thresh	1	p3	(CTT)5	15	14	28
contig00865__length=18__numreads=134__gene=isogroup00001__status=ig_thresh	1	p3	(CTT)5	15	2	16
contig00926__length=23__numreads=47__gene=isogroup00001__status=ig_thresh	1	p3	(CTT)6	18	2	19
contig00928__length=136__numreads=3__gene=isogroup00001__status=ig_thresh	1	p3	(TTC)6	18	78	95
contig00956__length=673__numreads=22__gene=isogroup00001__status=ig_thresh	1	p3	(ATA)6	18	190	207
contig00978__length=20__numreads=84__gene=isogroup00001__status=ig_thresh	1	p3	(CTT)5	15	2	16
contig00980__length=20__numreads=122__gene=isogroup00001__status=ig_thresh	1	p3	(CTT)5	15	2	16
contig01572__length=4450__numreads=451__gene=isogroup00003__status=none	1	p3	(CAT)6	18	86	103
contig01572__length=4450__numreads=451__gene=isogroup00003__status=none	3	p3	(GTT)5	15	3361	3375
contig01594__length=583__numreads=14__gene=isogroup00003__status=none	1	p3	(TCT)6	18	486	503
contig01666__length=218__numreads=138__gene=isogroup00005__status=none	1	p3	(CTT)6	18	129	146
contig01683__length=1054__numreads=409__gene=isogroup00006__status=isotig	1	p3	(GCT)7	21	483	503
contig01684__length=239__numreads=4__gene=isogroup00006__status=icl_thresh	1	p3	(AAG)5	15	46	60
contig01689__length=2347__numreads=370__gene=isogroup00006__status=none	1	p3	(ATC)8	24	818	841
contig01949__length=838__numreads=162__gene=isogroup00017__status=isotig	2	p3	(ATA)5	15	704	718
contig02047__length=404__numreads=19__gene=isogroup00023__status=icl_thresh	1	p3	(TAT)5	15	88	102
contig02127__length=76__numreads=181__gene=isogroup00028__status=isotig	1	p3	(ACT)12	36	18	53
contig02177__length=1047__numreads=268__gene=isogroup00032__status=icl_thresh	1	p3	(AAC)6	18	381	398
contig02346__length=540__numreads=25__gene=isogroup00045__status=isotig	1	p3	(TTG)7	21	163	183
contig02515__length=308__numreads=884__gene=isogroup00061__status=icl_thresh	1	p3	(ACA)9	27	186	212
contig02588__length=975__numreads=42__gene=isogroup00068__status=isotig	1	p3	(TGA)5	15	533	547
contig02592__length=440__numreads=6__gene=isogroup00068__status=isotig	1	p3	(AAT)5	15	107	121
contig02612__length=320__numreads=72__gene=isogroup00070__status=none	1	p3	(TTC)5	15	302	316
contig02709__length=371__numreads=21__gene=isogroup00080__status=isotig	1	p3	(CCA)7	21	117	137
contig02828__length=1572__numreads=144__gene=isogroup00093__status=isotig	1	p3	(GAA)7	21	60	80
contig03018__length=835__numreads=173__gene=isogroup00115__status=isotig	1	p3	(ATT)5	15	405	419
contig03044__length=198__numreads=428__gene=isogroup00118__status=isotig	1	p3	(TCT)5	15	12	26
contig03107__length=531__numreads=74__gene=isogroup00126__status=isotig	1	p3	(TAT)6	18	59	76
contig03113__length=468__numreads=32__gene=isogroup00126__status=none	1	p3	(TAT)5	15	59	73
contig03182__length=771__numreads=43__gene=isogroup00135__status=isotig	1	p3	(CTT)8	24	235	258
contig03197__length=280__numreads=1288__gene=isogroup00137__status=isotig	1	p3	(ATT)6	18	244	261
contig03214__length=110__numreads=26__gene=isogroup00139__status=isotig	1	p3	(CTT)7	21	39	59
contig03230__length=1395__numreads=45__gene=isogroup00142__status=icl_thresh	1	p3	(TCT)5	15	544	558
contig03261__length=328__numreads=5__gene=isogroup00146__status=none	1	p3	(TGG)5	15	172	186
contig03264__length=92__numreads=5__gene=isogroup00146__status=none	1	p3	(AAT)5	15	46	60
contig03281__length=307__numreads=31__gene=isogroup00149__status=isotig	1	p3	(AAG)5	15	201	215
contig03290__length=758__numreads=36__gene=isogroup00150__status=isotig	1	p3	(GGT)9	27	592	618
contig03378__length=765__numreads=137__gene=isogroup00163__status=isotig	1	p3	(TGT)8	24	608	631
contig03407__length=309__numreads=18__gene=isogroup00167__status=isotig	1	p3	(AGA)5	15	262	276
contig03435__length=158__numreads=98__gene=isogroup00171__status=isotig	1	p3	(ATA)5	15	142	156
contig03436__length=1047__numreads=104__gene=isogroup00171__status=isotig	1	p3	(TCT)5	15	866	880
contig03456__length=193__numreads=33__gene=isogroup00174__status=isotig	1	p3	(AAT)5	15	44	58
contig03515__length=285__numreads=33__gene=isogroup00182__status=isotig	1	p3	(GAT)6	18	183	200
contig03652__length=228__numreads=53__gene=isogroup00202__status=isotig	1	p3	(CTT)9	27	202	228
contig03653__length=140__numreads=18__gene=isogroup00202__status=isotig	1	p3	(CTT)11	33	1	33
contig03657__length=444__numreads=32__gene=isogroup00203__status=isotig	1	p3	(TTC)7	21	143	163
contig03660__length=174__numreads=19__gene=isogroup00203__status=isotig	1	p3	(AGA)7	21	10	30
contig03679__length=142__numreads=10__gene=isogroup00206__status=isotig	1	p3	(GGT)6	18	9	26
contig03680__length=614__numreads=16__gene=isogroup00206__status=isotig	2	p3	(TGC)5	15	508	522
contig03683__length=150__numreads=8__gene=isogroup00206__status=isotig	1	p3	(CAC)5	15	115	129
contig03720__length=694__numreads=381__gene=isogroup00212__status=isotig	1	p3	(GCC)6	18	170	187
contig03758__length=667__numreads=57__gene=isogroup00218__status=icl_thresh	1	p3	(GAA)5	15	467	481
contig03779__length=387__numreads=60__gene=isogroup00221__status=none	1	p3	(GGT)5	15	297	311
contig03785__length=400__numreads=16__gene=isogroup00222__status=none	1	p3	(AAG)8	24	370	393
contig03787__length=401__numreads=19__gene=isogroup00222__status=none	1	p3	(AAG)7	21	374	394
contig03793__length=932__numreads=158__gene=isogroup00223__status=none	1	p3	(GCC)7	21	97	117
contig03852__length=109__numreads=22__gene=isogroup00233__status=none	1	p3	(ATT)6	18	18	35
contig03860__length=245__numreads=104__gene=isogroup00235__status=isotig	1	p3	(CTT)5	15	37	51
contig03921__length=161__numreads=7__gene=isogroup00245__status=isotig	1	p3	(CAT)7	21	76	96
contig03940__length=403__numreads=72__gene=isogroup00248__status=isotig	1	p3	(CTG)7	21	244	264
contig03968__length=1241__numreads=53__gene=isogroup00253__status=isotig	1	p3	(GGT)5	15	49	63
contig03968__length=1241__numreads=53__gene=isogroup00253__status=isotig	2	p3	(CCG)6	18	469	486
contig03969__length=1261__numreads=99__gene=isogroup00253__status=isotig	1	p3	(AAC)7	21	112	132
contig03988__length=910__numreads=16__gene=isogroup00256__status=isotig	1	p3	(TTC)6	18	381	398
contig04026__length=416__numreads=24__gene=isogroup00262__status=isotig	2	p3	(TCT)6	18	266	283
contig04090__length=482__numreads=9__gene=isogroup00273__status=isotig	1	p3	(TGG)7	21	131	151
contig04137__length=644__numreads=169__gene=isogroup00281__status=isotig	1	p3	(CCA)6	18	567	584
contig04172__length=1123__numreads=61__gene=isogroup00287__status=isotig	2	p3	(GTG)6	18	376	393
contig04193__length=1540__numreads=540__gene=isogroup00290__status=isotig	1	p3	(TCA)5	15	277	291
contig04257__length=1223__numreads=968__gene=isogroup00301__status=none	1	p3	(AGC)5	15	341	355
contig04280__length=253__numreads=27__gene=isogroup00306__status=icl_thresh	1	p3	(ATT)5	15	124	138
contig04284__length=998__numreads=40__gene=isogroup00306__status=none	1	p3	(TTG)8	24	624	647
contig04330__length=396__numreads=13__gene=isogroup00316__status=icl_thresh	1	p3	(TGC)6	18	233	250
contig04331__length=23__numreads=47__gene=isogroup00316__status=icl_thresh	1	p3	(GAA)7	21	1	21
contig04332__length=20__numreads=19__gene=isogroup00316__status=icl_thresh	1	p3	(TCT)6	18	1	18
contig04362__length=211__numreads=5__gene=isogroup00322__status=isotig	1	p3	(ATA)6	18	10	27
contig04429__length=850__numreads=27__gene=isogroup00335__status=isotig	1	p3	(CAT)5	15	223	237
contig04450__length=445__numreads=33__gene=isogroup00340__status=isotig	1	p3	(ACA)9	27	184	210
contig04489__length=656__numreads=89__gene=isogroup00347__status=isotig	1	p3	(TTA)6	18	524	541
contig04544__length=373__numreads=14__gene=isogroup00358__status=isotig	1	p3	(TTA)5	15	34	48
contig04562__length=1351__numreads=181__gene=isogroup00362__status=isotig	1	p3	(TGG)5	15	694	708
contig04605__length=474__numreads=17__gene=isogroup00371__status=isotig	1	p3	(CTT)5	15	203	217
contig04619__length=458__numreads=142__gene=isogroup00373__status=isotig	1	p3	(AAC)5	15	348	362
contig04620__length=291__numreads=36__gene=isogroup00374__status=isotig	1	p3	(TCT)5	15	50	64
contig04663__length=148__numreads=3__gene=isogroup00382__status=isotig	1	p3	(TCT)6	18	88	105
contig04675__length=152__numreads=7__gene=isogroup00385__status=isotig	1	p3	(GAA)7	21	131	151
contig04749__length=150__numreads=5__gene=isogroup00399__status=isotig	1	p3	(AAT)6	18	62	79
contig04751__length=430__numreads=20__gene=isogroup00400__status=isotig	1	p3	(TCA)5	15	210	224
contig04784__length=152__numreads=5__gene=isogroup00406__status=isotig	1	p3	(TTG)6	18	2	19
contig04899__length=274__numreads=2__gene=isogroup00429__status=none	1	p3	(CAA)7	21	111	131
contig04911__length=669__numreads=141__gene=isogroup00432__status=isotig	1	p3	(TGC)6	18	527	544
contig04938__length=463__numreads=212__gene=isogroup00437__status=isotig	1	p3	(TTC)8	24	55	78
contig04955__length=1764__numreads=521__gene=isogroup00441__status=isotig	2	p3	(GAT)6	18	1386	1403
contig04957__length=153__numreads=96__gene=isogroup00441__status=isotig	1	p3	(AAC)8	24	59	82
contig04963__length=258__numreads=7__gene=isogroup00442__status=isotig	1	p3	(TTC)5	15	82	96
contig05013__length=292__numreads=4__gene=isogroup00452__status=isotig	1	p3	(CTC)5	15	162	176
contig05025__length=1117__numreads=74__gene=isogroup00455__status=isotig	1	p3	(AAG)5	15	856	870
contig05028__length=1504__numreads=24__gene=isogroup00455__status=isotig	1	p3	(GCT)5	15	849	863
contig05124__length=123__numreads=88__gene=isogroup00474__status=isotig	1	p3	(ATT)5	15	93	107
contig05255__length=618__numreads=16__gene=isogroup00501__status=isotig	1	p3	(CAG)6	18	149	166
contig05310__length=141__numreads=6__gene=isogroup00512__status=isotig	1	p3	(AAT)5	15	73	87
contig05333__length=207__numreads=5__gene=isogroup00516__status=isotig	1	p3	(AAT)5	15	127	141
contig05341__length=642__numreads=48__gene=isogroup00518__status=isotig	1	p3	(GAA)5	15	140	154
contig05345__length=280__numreads=7__gene=isogroup00519__status=isotig	1	p3	(GAA)6	18	142	159
contig05425__length=458__numreads=14__gene=isogroup00535__status=isotig	1	p3	(GGT)5	15	171	185
contig05429__length=22__numreads=3__gene=isogroup00535__status=icl_thresh	1	p3	(CCA)6	18	1	18
contig05478__length=201__numreads=12__gene=isogroup00545__status=isotig	1	p3	(CAG)5	15	143	157
contig05500__length=742__numreads=75__gene=isogroup00550__status=isotig	1	p3	(GAT)8	24	440	463
contig05632__length=236__numreads=39__gene=isogroup00576__status=isotig	1	p3	(AAT)6	18	134	151
contig05694__length=1074__numreads=353__gene=isogroup00591__status=icl_thresh	1	p3	(GGT)5	15	380	394
contig05791__length=340__numreads=30__gene=isogroup00615__status=icl_thresh	1	p3	(AAC)6	18	187	204
contig05792__length=345__numreads=30__gene=isogroup00615__status=none	1	p3	(AAC)5	15	194	208
contig05909__length=118__numreads=10__gene=isogroup00644__status=isotig	1	p3	(TTA)5	15	74	88
contig05918__length=1044__numreads=56__gene=isogroup00647__status=isotig	1	p3	(GTG)5	15	76	90
contig05936__length=789__numreads=318__gene=isogroup00651__status=isotig	2	p3	(ACA)10	30	407	436
contig05980__length=371__numreads=14__gene=isogroup00662__status=isotig	1	p3	(AAG)5	15	303	317
contig05994__length=387__numreads=46__gene=isogroup00666__status=isotig	1	p3	(AAG)6	18	206	223
contig06013__length=401__numreads=85__gene=isogroup00670__status=isotig	1	p3	(CAT)7	21	282	302
contig06059__length=425__numreads=27__gene=isogroup00682__status=isotig	1	p3	(TTC)9	27	137	163
contig06074__length=1380__numreads=217__gene=isogroup00686__status=isotig	1	p3	(AAT)5	15	40	54
contig06163__length=186__numreads=9__gene=isogroup00708__status=isotig	1	p3	(CTT)5	15	85	99
contig06165__length=165__numreads=16__gene=isogroup00708__status=isotig	1	p3	(CTT)5	15	64	78
contig06208__length=965__numreads=149__gene=isogroup00719__status=isotig	1	p3	(ACC)5	15	717	731
contig06314__length=215__numreads=13__gene=isogroup00746__status=isotig	1	p3	(TTC)5	15	25	39
contig06335__length=389__numreads=25__gene=isogroup00751__status=isotig	1	p3	(AAT)5	15	318	332
contig06378__length=1010__numreads=275__gene=isogroup00762__status=isotig	1	p3	(TCA)5	15	265	279
contig06394__length=693__numreads=46__gene=isogroup00766__status=isotig	1	p3	(CCA)8	24	207	230
contig06398__length=153__numreads=19__gene=isogroup00767__status=isotig	1	p3	(ACC)6	18	54	71
contig06399__length=306__numreads=29__gene=isogroup00767__status=isotig	1	p3	(CAC)5	15	287	301
contig06420__length=880__numreads=24__gene=isogroup00772__status=isotig	1	p3	(CAA)5	15	189	203
contig06468__length=169__numreads=7__gene=isogroup00784__status=isotig	1	p3	(GAA)5	15	154	168
contig06476__length=1064__numreads=17__gene=isogroup00787__status=icl_thresh	1	p3	(AAG)5	15	15	29
contig06478__length=1415__numreads=50__gene=isogroup00787__status=none	1	p3	(GAA)8	24	9	32
contig06482__length=1767__numreads=71__gene=isogroup00789__status=icl_thresh	1	p3	(CTT)10	30	1736	1765
contig06488__length=1353__numreads=65__gene=isogroup00791__status=icl_thresh	1	p3	(TGA)7	21	438	458
contig06532__length=605__numreads=18__gene=isogroup00805__status=none	1	p3	(AAG)6	18	550	567
contig06555__length=291__numreads=4__gene=isogroup00813__status=none	1	p3	(AAG)5	15	120	134
contig06569__length=3714__numreads=119__gene=isogroup00818__status=isotig	1	p3	(TTA)6	18	3665	3682
contig06575__length=2690__numreads=450__gene=isogroup00820__status=isotig	1	p3	(CCA)5	15	2197	2211
contig06575__length=2690__numreads=450__gene=isogroup00820__status=isotig	2	p3	(TCG)5	15	2591	2605
contig06587__length=2874__numreads=320__gene=isogroup00824__status=isotig	1	p3	(TCA)5	15	496	510
contig06609__length=435__numreads=12__gene=isogroup00831__status=isotig	1	p3	(GGC)6	18	191	208
contig06630__length=557__numreads=79__gene=isogroup00838__status=isotig	1	p3	(GGA)8	24	410	433
contig06632__length=2477__numreads=542__gene=isogroup00839__status=isotig	1	p3	(GCT)7	21	1166	1186
contig06637__length=1103__numreads=15__gene=isogroup00840__status=isotig	1	p3	(TCA)6	18	147	164
contig06661__length=390__numreads=14__gene=isogroup00848__status=isotig	1	p3	(AAG)5	15	50	64
contig06677__length=2236__numreads=108__gene=isogroup00854__status=isotig	1	p3	(ATG)5	15	1679	1693
contig06677__length=2236__numreads=108__gene=isogroup00854__status=isotig	2	p3	(TAT)7	21	2205	2225
contig06682__length=106__numreads=6__gene=isogroup00855__status=isotig	1	p3	(ATT)5	15	7	21
contig06719__length=1708__numreads=172__gene=isogroup00868__status=isotig	1	p3	(GAA)5	15	684	698
contig06720__length=906__numreads=105__gene=isogroup00868__status=isotig	1	p3	(ATT)7	21	531	551
contig06726__length=1127__numreads=26__gene=isogroup00870__status=isotig	1	p3	(ATG)5	15	1019	1033
contig06756__length=564__numreads=93__gene=isogroup00880__status=isotig	1	p3	(AGA)12	36	231	266
contig06788__length=2030__numreads=65__gene=isogroup00891__status=isotig	1	p3	(CAT)6	18	754	771
contig06809__length=1855__numreads=694__gene=isogroup00898__status=isotig	1	p3	(CAC)5	15	502	516
contig06821__length=1319__numreads=89__gene=isogroup00902__status=isotig	1	p3	(CAC)10	30	778	807
contig06822__length=1366__numreads=50__gene=isogroup00902__status=isotig	1	p3	(ATG)6	18	892	909
contig06840__length=1900__numreads=51__gene=isogroup00908__status=isotig	1	p3	(AGA)5	15	1152	1166
contig06846__length=252__numreads=8__gene=isogroup00910__status=isotig	1	p3	(AAG)5	15	94	108
contig06942__length=1339__numreads=525__gene=isogroup00942__status=isotig	1	p3	(AAT)5	15	244	258
contig06968__length=1373__numreads=144__gene=isogroup00951__status=isotig	1	p3	(CTT)5	15	140	154
contig06975__length=1225__numreads=27__gene=isogroup00953__status=isotig	1	p3	(ATC)5	15	802	816
contig06986__length=1604__numreads=88__gene=isogroup00957__status=isotig	1	p3	(GAT)8	24	1580	1603
contig07001__length=1306__numreads=29__gene=isogroup00962__status=isotig	1	p3	(TCT)8	24	808	831
contig07002__length=1021__numreads=38__gene=isogroup00962__status=isotig	1	p3	(GGA)6	18	716	733
contig07005__length=1155__numreads=46__gene=isogroup00963__status=isotig	1	p3	(AAT)5	15	1110	1124
contig07019__length=1133__numreads=116__gene=isogroup00968__status=isotig	1	p3	(TTG)5	15	945	959
contig07025__length=1482__numreads=31__gene=isogroup00970__status=isotig	1	p3	(GAT)7	21	1442	1462
contig07032__length=2454__numreads=332__gene=isogroup00972__status=isotig	1	p3	(TTG)5	15	8	22
contig07032__length=2454__numreads=332__gene=isogroup00972__status=isotig	2	p3	(TGA)11	33	1575	1607
contig07033__length=167__numreads=158__gene=isogroup00972__status=isotig	1	p3	(GTT)9	27	7	33
contig07056__length=2127__numreads=130__gene=isogroup00980__status=isotig	1	p3	(TCA)6	18	132	149
contig07119__length=1428__numreads=50__gene=isogroup01001__status=isotig	1	p3	(CGG)5	15	1245	1259
contig07184__length=1095__numreads=76__gene=isogroup01023__status=isotig	1	p3	(ATG)5	15	634	648
contig07188__length=130__numreads=128__gene=isogroup01024__status=isotig	1	p3	(TTC)6	18	28	45
contig07204__length=537__numreads=36__gene=isogroup01029__status=isotig	1	p3	(TTC)10	30	501	530
contig07205__length=525__numreads=10__gene=isogroup01030__status=isotig	1	p3	(AAT)5	15	389	403
contig07211__length=1419__numreads=159__gene=isogroup01032__status=isotig	1	p3	(GCA)6	18	623	640
contig07226__length=1052__numreads=55__gene=isogroup01037__status=isotig	1	p3	(AAG)6	18	145	162
contig07239__length=962__numreads=52__gene=isogroup01041__status=isotig	1	p3	(AAT)5	15	924	938
contig07242__length=2085__numreads=111__gene=isogroup01042__status=isotig	1	p3	(TGC)5	15	279	293
contig07274__length=1030__numreads=28__gene=isogroup01053__status=isotig	1	p3	(GCT)5	15	367	381
contig07300__length=1182__numreads=39__gene=isogroup01061__status=isotig	1	p3	(GAA)5	15	279	293
contig07329__length=1359__numreads=56__gene=isogroup01071__status=isotig	1	p3	(GAG)5	15	316	330
contig07347__length=962__numreads=31__gene=isogroup01077__status=isotig	1	p3	(TTC)5	15	768	782
contig07367__length=1653__numreads=28__gene=isogroup01084__status=isotig	1	p3	(TCT)5	15	520	534
contig07421__length=1148__numreads=248__gene=isogroup01102__status=isotig	1	p3	(GAG)5	15	691	705
contig07452__length=415__numreads=39__gene=isogroup01112__status=isotig	1	p3	(TTA)6	18	11	28
contig07466__length=890__numreads=250__gene=isogroup01117__status=isotig	1	p3	(ACC)5	15	710	724
contig07506__length=1342__numreads=63__gene=isogroup01130__status=isotig	1	p3	(TTG)5	15	69	83
contig07511__length=780__numreads=181__gene=isogroup01132__status=isotig	1	p3	(ATC)7	21	111	131
contig07534__length=1208__numreads=40__gene=isogroup01139__status=isotig	1	p3	(ACA)7	21	982	1002
contig07539__length=365__numreads=27__gene=isogroup01141__status=isotig	1	p3	(AGG)6	18	72	89
contig07551__length=1269__numreads=101__gene=isogroup01145__status=isotig	1	p3	(GGA)5	15	673	687
contig07560__length=713__numreads=20__gene=isogroup01148__status=isotig	1	p3	(AAG)5	15	696	710
contig07572__length=476__numreads=220__gene=isogroup01152__status=isotig	1	p3	(GAA)5	15	150	164
contig07596__length=1317__numreads=298__gene=isogroup01160__status=isotig	1	p3	(GTC)7	21	128	148
contig07605__length=889__numreads=62__gene=isogroup01163__status=isotig	1	p3	(CAA)5	15	178	192
contig07619__length=1121__numreads=44__gene=isogroup01168__status=isotig	1	p3	(ATC)6	18	289	306
contig07645__length=660__numreads=87__gene=isogroup01176__status=isotig	1	p3	(CCA)6	18	473	490
contig07646__length=739__numreads=14__gene=isogroup01177__status=isotig	1	p3	(ATA)7	21	310	330
contig07649__length=705__numreads=498__gene=isogroup01178__status=isotig	2	p3	(GAA)5	15	433	447
contig07658__length=808__numreads=22__gene=isogroup01181__status=isotig	2	p3	(ATT)6	18	672	689
contig07668__length=964__numreads=386__gene=isogroup01184__status=isotig	1	p3	(TCC)6	18	571	588
contig07671__length=1189__numreads=39__gene=isogroup01185__status=isotig	1	p3	(TGA)6	18	448	465
contig07695__length=1273__numreads=491__gene=isogroup01193__status=isotig	1	p3	(TCG)7	21	184	204
contig07712__length=689__numreads=87__gene=isogroup01199__status=isotig	1	p3	(AAT)6	18	175	192
contig07715__length=1022__numreads=41__gene=isogroup01200__status=isotig	1	p3	(AGA)5	15	45	59
contig07715__length=1022__numreads=41__gene=isogroup01200__status=isotig	2	p3	(GAT)5	15	161	175
contig07715__length=1022__numreads=41__gene=isogroup01200__status=isotig	3	p3	(GAT)7	21	404	424
contig07726__length=165__numreads=16__gene=isogroup01203__status=isotig	1	p3	(TTG)6	18	5	22
contig07772__length=1035__numreads=28__gene=isogroup01219__status=isotig	1	p3	(CCT)5	15	185	199
contig07781__length=972__numreads=120__gene=isogroup01222__status=isotig	1	p3	(TTA)6	18	15	32
contig07783__length=327__numreads=82__gene=isogroup01222__status=isotig	1	p3	(GAA)6	18	94	111
contig07799__length=761__numreads=50__gene=isogroup01228__status=isotig	1	p3	(GAA)5	15	279	293
contig07830__length=657__numreads=25__gene=isogroup01238__status=isotig	1	p3	(CAT)5	15	606	620
contig07835__length=766__numreads=18__gene=isogroup01240__status=isotig	1	p3	(TCT)6	18	4	21
contig07871__length=885__numreads=691__gene=isogroup01252__status=isotig	1	p3	(TTA)5	15	32	46
contig07907__length=319__numreads=55__gene=isogroup01264__status=isotig	1	p3	(TGT)6	18	112	129
contig07909__length=881__numreads=100__gene=isogroup01264__status=isotig	1	p3	(GAA)6	18	850	867
contig07919__length=807__numreads=43__gene=isogroup01268__status=isotig	1	p3	(AAT)5	15	16	30
contig07943__length=939__numreads=19__gene=isogroup01276__status=isotig	1	p3	(TTC)5	15	47	61
contig07982__length=432__numreads=44__gene=isogroup01289__status=isotig	2	p3	(ATT)5	15	411	425
contig08160__length=925__numreads=26__gene=isogroup01348__status=isotig	1	p3	(ATT)6	18	899	916
contig08181__length=1193__numreads=24__gene=isogroup01355__status=isotig	1	p3	(CAA)5	15	101	115
contig08181__length=1193__numreads=24__gene=isogroup01355__status=isotig	2	p3	(TCT)7	21	304	324
contig08182__length=125__numreads=10__gene=isogroup01355__status=isotig	1	p3	(CAA)5	15	77	91
contig08193__length=888__numreads=35__gene=isogroup01359__status=isotig	1	p3	(AAT)7	21	765	785
contig08199__length=678__numreads=63__gene=isogroup01361__status=isotig	1	p3	(CTT)6	18	522	539
contig08213__length=1783__numreads=66__gene=isogroup01366__status=isotig	1	p3	(AAT)5	15	94	108
contig08252__length=818__numreads=24__gene=isogroup01379__status=isotig	1	p3	(TTA)7	21	19	39
contig08264__length=946__numreads=20__gene=isogroup01383__status=isotig	1	p3	(AAT)6	18	244	261
contig08277__length=804__numreads=33__gene=isogroup01387__status=isotig	1	p3	(TCT)9	27	761	787
contig08332__length=328__numreads=5__gene=isogroup01405__status=isotig	1	p3	(TTA)8	24	21	44
contig08355__length=1214__numreads=26__gene=isogroup01413__status=isotig	1	p3	(CTG)7	21	456	476
contig08355__length=1214__numreads=26__gene=isogroup01413__status=isotig	2	p3	(AGA)5	15	1036	1050
contig08356__length=408__numreads=11__gene=isogroup01413__status=isotig	1	p3	(TAA)8	24	135	158
contig08410__length=271__numreads=7__gene=isogroup01431__status=isotig	1	p3	(CGC)5	15	205	219
contig08428__length=417__numreads=60__gene=isogroup01437__status=isotig	1	p3	(TCT)5	15	313	327
contig08459__length=273__numreads=16__gene=isogroup01448__status=isotig	1	p3	(CAA)5	15	29	43
contig08471__length=1092__numreads=126__gene=isogroup01452__status=isotig	1	p3	(TCC)5	15	544	558
contig08505__length=1015__numreads=44__gene=isogroup01463__status=isotig	1	p3	(GAA)5	15	723	737
contig08517__length=1329__numreads=56__gene=isogroup01467__status=isotig	1	p3	(AGA)6	18	10	27
contig08518__length=208__numreads=6__gene=isogroup01467__status=isotig	1	p3	(TTA)7	21	33	53
contig08594__length=1214__numreads=21__gene=isogroup01493__status=isotig	1	p3	(AAT)5	15	88	102
contig08620__length=210__numreads=3__gene=isogroup01501__status=isotig	1	p3	(ATC)5	15	52	66
contig08754__length=889__numreads=25__gene=isogroup01546__status=isotig	2	p3	(CCA)9	27	610	636
contig08784__length=193__numreads=25__gene=isogroup01556__status=isotig	1	p3	(AGA)10	30	54	83
contig08841__length=717__numreads=19__gene=isogroup01575__status=isotig	1	p3	(GAA)6	18	616	633
contig08845__length=783__numreads=37__gene=isogroup01576__status=isotig	1	p3	(TCG)5	15	571	585
contig08883__length=1395__numreads=38__gene=isogroup01589__status=isotig	1	p3	(CTC)5	15	995	1009
contig08996__length=1084__numreads=110__gene=isogroup01627__status=isotig	1	p3	(GCT)5	15	1046	1060
contig09027__length=1227__numreads=38__gene=isogroup01637__status=isotig	1	p3	(TTC)5	15	372	386
contig09068__length=617__numreads=83__gene=isogroup01651__status=isotig	1	p3	(TTC)5	15	426	440
contig09080__length=735__numreads=47__gene=isogroup01655__status=isotig	1	p3	(GGA)5	15	432	446
contig09083__length=1198__numreads=9__gene=isogroup01656__status=isotig	1	p3	(TAT)5	15	27	41
contig09140__length=573__numreads=334__gene=isogroup01675__status=isotig	1	p3	(TCT)5	15	137	151
contig09216__length=399__numreads=13__gene=isogroup01700__status=isotig	1	p3	(GTG)5	15	257	271
contig09312__length=669__numreads=45__gene=isogroup01732__status=isotig	1	p3	(AGA)5	15	97	111
contig09320__length=464__numreads=20__gene=isogroup01735__status=isotig	1	p3	(AAT)5	15	14	28
contig09380__length=384__numreads=8__gene=isogroup01755__status=isotig	1	p3	(AGC)6	18	54	71
contig09431__length=467__numreads=108__gene=isogroup01772__status=isotig	1	p3	(CAT)5	15	49	63
contig09453__length=209__numreads=7__gene=isogroup01779__status=isotig	1	p3	(TGC)5	15	174	188
contig09467__length=327__numreads=13__gene=isogroup01784__status=isotig	2	p3	(TTG)10	30	287	316
contig09468__length=488__numreads=31__gene=isogroup01784__status=isotig	1	p3	(GTT)7	21	1	21
contig09469__length=327__numreads=8__gene=isogroup01784__status=isotig	2	p3	(TTG)13	39	275	313
contig09500__length=488__numreads=5__gene=isogroup01795__status=isotig	1	p3	(TTC)5	15	9	23
contig09510__length=274__numreads=10__gene=isogroup01798__status=isotig	1	p3	(TGG)6	18	79	96
contig09511__length=358__numreads=14__gene=isogroup01798__status=isotig	1	p3	(GTG)11	33	142	174
contig09515__length=349__numreads=3__gene=isogroup01800__status=isotig	1	p3	(ATT)5	15	265	279
contig09569__length=482__numreads=19__gene=isogroup01818__status=isotig	1	p3	(CAT)8	24	206	229
contig09730__length=228__numreads=6__gene=isogroup01871__status=isotig	1	p3	(ATT)5	15	88	102
contig09731__length=632__numreads=29__gene=isogroup01872__status=isotig	1	p3	(TAT)5	15	251	265
contig09791__length=463__numreads=23__gene=isogroup01892__status=isotig	1	p3	(GAA)6	18	248	265
contig09806__length=630__numreads=16__gene=isogroup01897__status=isotig	1	p3	(TTC)8	24	391	414
contig09812__length=333__numreads=12__gene=isogroup01899__status=isotig	1	p3	(CTT)9	27	12	38
contig09826__length=146__numreads=7__gene=isogroup01903__status=isotig	1	p3	(CAT)5	15	54	68
contig09828__length=347__numreads=21__gene=isogroup01904__status=isotig	1	p3	(TTC)5	15	283	297
contig09839__length=455__numreads=160__gene=isogroup01908__status=isotig	1	p3	(GAA)5	15	195	209
contig10053__length=170__numreads=6__gene=isogroup01979__status=isotig	1	p3	(GAA)6	18	139	156
contig10093__length=246__numreads=16__gene=isogroup01992__status=isotig	1	p3	(TTC)5	15	64	78
contig10200__length=217__numreads=5__gene=isogroup02028__status=isotig	1	p3	(GGA)6	18	192	209
contig10353__length=306__numreads=4__gene=isogroup02079__status=isotig	1	p3	(ACA)5	15	65	79
contig10464__length=359__numreads=5__gene=isogroup02116__status=isotig	1	p3	(AAT)5	15	220	234
contig10536__length=397__numreads=17__gene=isogroup02140__status=isotig	1	p3	(CAC)7	21	164	184
contig10649__length=183__numreads=4__gene=isogroup02178__status=isotig	1	p3	(AGA)5	15	16	30
contig10670__length=268__numreads=9__gene=isogroup02185__status=isotig	1	p3	(ACA)6	18	251	268
contig10763__length=715__numreads=20__gene=isogroup02216__status=isotig	1	p3	(GAT)5	15	32	46
contig10794__length=152__numreads=17__gene=isogroup02226__status=isotig	1	p3	(TTC)10	30	71	100
contig10830__length=188__numreads=7__gene=isogroup02238__status=isotig	1	p3	(TTC)7	21	26	46
contig10895__length=404__numreads=14__gene=isogroup02260__status=isotig	1	p3	(TTC)5	15	41	55
contig10916__length=478__numreads=15__gene=isogroup02267__status=isotig	1	p3	(TTG)7	21	25	45
contig10980__length=172__numreads=32__gene=isogroup02288__status=isotig	1	p3	(TTC)9	27	80	106
contig11038__length=132__numreads=14__gene=isogroup02307__status=isotig	1	p3	(TTA)5	15	104	118
contig11055__length=324__numreads=9__gene=isogroup02313__status=isotig	1	p3	(TGG)6	18	239	256
contig11162__length=483__numreads=268__gene=isogroup02349__status=isotig	1	p3	(ATC)6	18	326	343
contig11184__length=261__numreads=4__gene=isogroup02356__status=isotig	1	p3	(AAT)6	18	82	99
contig11231__length=417__numreads=8__gene=isogroup02372__status=isotig	1	p3	(TCA)5	15	43	57
contig11307__length=517__numreads=36__gene=isogroup02397__status=isotig	1	p3	(TTC)6	18	458	475
contig11308__length=176__numreads=8__gene=isogroup02397__status=isotig	1	p3	(TTC)6	18	151	168
contig11435__length=345__numreads=3__gene=isogroup02440__status=isotig	1	p3	(GAA)6	18	128	145
contig11497__length=267__numreads=6__gene=isogroup02460__status=isotig	1	p3	(AAT)6	18	103	120
contig11532__length=294__numreads=5__gene=isogroup02472__status=isotig	1	p3	(TTC)5	15	280	294
contig11540__length=185__numreads=4__gene=isogroup02475__status=isotig	1	p3	(CAC)5	15	18	32
contig11652__length=206__numreads=15__gene=isogroup02512__status=isotig	1	p3	(AAT)5	15	172	186
contig11654__length=114__numreads=1__gene=isogroup02513__status=isotig	1	p3	(ATG)6	18	27	44
contig11878__length=145__numreads=3__gene=isogroup02587__status=isotig	1	p3	(ATT)7	21	73	93
contig11907__length=308__numreads=6__gene=isogroup02597__status=isotig	1	p3	(GGT)5	15	224	238
contig11939__length=964__numreads=86__gene=isogroup02608__status=cyclic	1	p3	(ATT)6	18	748	765
contig11951__length=665__numreads=19__gene=isogroup02614__status=isotig	2	p3	(ACC)7	21	142	162
contig11963__length=126__numreads=3__gene=isogroup02620__status=isotig	1	p3	(TTC)5	15	65	79
contig11969__length=4116__numreads=274__gene=isogroup02624__status=isotig	1	p3	(TCA)6	18	401	418
contig11988__length=3335__numreads=375__gene=isogroup02643__status=isotig	2	p3	(GCT)8	24	2438	2461
contig11999__length=3143__numreads=282__gene=isogroup02654__status=isotig	2	p3	(TGC)5	15	1135	1149
contig12006__length=3056__numreads=84__gene=isogroup02661__status=isotig	1	p3	(GCG)5	15	613	627
contig12013__length=2991__numreads=72__gene=isogroup02668__status=isotig	1	p3	(TTA)6	18	2621	2638
contig12020__length=2926__numreads=163__gene=isogroup02675__status=isotig	1	p3	(ATT)9	27	2609	2635
contig12025__length=2891__numreads=132__gene=isogroup02680__status=isotig	1	p3	(ATT)5	15	352	366
contig12030__length=2877__numreads=109__gene=isogroup02685__status=isotig	1	p3	(TGG)5	15	2784	2798
contig12037__length=2835__numreads=225__gene=isogroup02692__status=isotig	1	p3	(GAA)5	15	2399	2413
contig12058__length=2705__numreads=62__gene=isogroup02713__status=isotig	1	p3	(TCA)10	30	1744	1773
contig12069__length=2676__numreads=164__gene=isogroup02724__status=isotig	1	p3	(GGT)5	15	501	515
contig12069__length=2676__numreads=164__gene=isogroup02724__status=isotig	2	p3	(AGG)5	15	1709	1723
contig12071__length=2665__numreads=205__gene=isogroup02726__status=isotig	1	p3	(GGT)5	15	366	380
contig12071__length=2665__numreads=205__gene=isogroup02726__status=isotig	2	p3	(AAG)7	21	1350	1370
contig12087__length=2594__numreads=277__gene=isogroup02742__status=isotig	1	p3	(TTC)5	15	395	409
contig12096__length=2507__numreads=84__gene=isogroup02751__status=isotig	1	p3	(AGA)8	24	1749	1772
contig12097__length=2524__numreads=150__gene=isogroup02752__status=isotig	3	p3	(GCT)5	15	2253	2267
contig12098__length=2522__numreads=65__gene=isogroup02753__status=isotig	1	p3	(GCT)8	24	868	891
contig12101__length=2500__numreads=104__gene=isogroup02756__status=isotig	2	p3	(GAT)5	15	1219	1233
contig12127__length=2437__numreads=121__gene=isogroup02782__status=isotig	1	p3	(AAG)8	24	2354	2377
contig12128__length=2429__numreads=45__gene=isogroup02783__status=isotig	1	p3	(TTA)6	18	189	206
contig12132__length=2422__numreads=40__gene=isogroup02787__status=isotig	1	p3	(AGA)5	15	2319	2333
contig12137__length=2412__numreads=111__gene=isogroup02792__status=isotig	1	p3	(AAC)10	30	2376	2405
contig12142__length=2399__numreads=176__gene=isogroup02797__status=isotig	1	p3	(GTC)5	15	1566	1580
contig12146__length=2400__numreads=287__gene=isogroup02801__status=isotig	2	p3	(ATA)5	15	480	494
contig12150__length=2388__numreads=37__gene=isogroup02805__status=isotig	1	p3	(AAG)7	21	136	156
contig12156__length=2381__numreads=222__gene=isogroup02811__status=isotig	1	p3	(TCT)6	18	1631	1648
contig12168__length=2329__numreads=36__gene=isogroup02823__status=isotig	1	p3	(CTT)5	15	1701	1715
contig12170__length=2332__numreads=87__gene=isogroup02825__status=isotig	1	p3	(GCT)5	15	905	919
contig12172__length=2329__numreads=53__gene=isogroup02827__status=isotig	1	p3	(AAG)5	15	1794	1808
contig12172__length=2329__numreads=53__gene=isogroup02827__status=isotig	2	p3	(GAT)5	15	2067	2081
contig12177__length=2318__numreads=85__gene=isogroup02832__status=isotig	1	p3	(TGA)5	15	910	924
contig12182__length=2310__numreads=89__gene=isogroup02837__status=isotig	1	p3	(AAT)9	27	246	272
contig12183__length=2312__numreads=1179__gene=isogroup02838__status=isotig	1	p3	(TTC)7	21	297	317
contig12184__length=2307__numreads=100__gene=isogroup02839__status=isotig	1	p3	(TGA)6	18	961	978
contig12184__length=2307__numreads=100__gene=isogroup02839__status=isotig	2	p3	(AAG)6	18	1388	1405
contig12185__length=2306__numreads=504__gene=isogroup02840__status=isotig	1	p3	(GAC)5	15	87	101
contig12197__length=2267__numreads=64__gene=isogroup02852__status=isotig	1	p3	(GAA)6	18	1947	1964
contig12221__length=2220__numreads=48__gene=isogroup02876__status=isotig	1	p3	(CGA)5	15	357	371
contig12225__length=2212__numreads=101__gene=isogroup02880__status=isotig	1	p3	(GGT)5	15	1873	1887
contig12227__length=2213__numreads=101__gene=isogroup02882__status=isotig	1	p3	(GAA)7	21	2135	2155
contig12228__length=2210__numreads=231__gene=isogroup02883__status=isotig	1	p3	(AAG)6	18	1694	1711
contig12232__length=2207__numreads=181__gene=isogroup02887__status=isotig	1	p3	(GTG)5	15	956	970
contig12234__length=2204__numreads=26__gene=isogroup02889__status=isotig	1	p3	(TCT)5	15	607	621
contig12236__length=2193__numreads=82__gene=isogroup02891__status=isotig	2	p3	(TCC)5	15	1674	1688
contig12240__length=2190__numreads=130__gene=isogroup02895__status=isotig	1	p3	(TGG)5	15	2038	2052
contig12242__length=2193__numreads=477__gene=isogroup02897__status=isotig	1	p3	(AGA)5	15	964	978
contig12246__length=2176__numreads=139__gene=isogroup02901__status=isotig	1	p3	(TCC)6	18	1700	1717
contig12251__length=2158__numreads=184__gene=isogroup02906__status=isotig	1	p3	(AGG)7	21	368	388
contig12277__length=2130__numreads=41__gene=isogroup02932__status=isotig	1	p3	(TTC)17	51	170	220
contig12281__length=2135__numreads=68__gene=isogroup02936__status=isotig	1	p3	(ATA)5	15	398	412
contig12287__length=2119__numreads=39__gene=isogroup02942__status=isotig	1	p3	(ACT)5	15	578	592
contig12287__length=2119__numreads=39__gene=isogroup02942__status=isotig	2	p3	(TGA)5	15	1078	1092
contig12289__length=2117__numreads=94__gene=isogroup02944__status=isotig	1	p3	(CTT)6	18	2082	2099
contig12293__length=2113__numreads=161__gene=isogroup02948__status=isotig	1	p3	(TCT)9	27	840	866
contig12298__length=2104__numreads=92__gene=isogroup02953__status=isotig	1	p3	(GAA)5	15	1921	1935
contig12307__length=2096__numreads=37__gene=isogroup02962__status=isotig	2	p3	(TCC)5	15	865	879
contig12307__length=2096__numreads=37__gene=isogroup02962__status=isotig	4	p3	(TGC)6	18	1492	1509
contig12327__length=2080__numreads=85__gene=isogroup02982__status=isotig	1	p3	(GCT)5	15	705	719
contig12329__length=2069__numreads=88__gene=isogroup02984__status=isotig	1	p3	(TTC)6	18	1614	1631
contig12329__length=2069__numreads=88__gene=isogroup02984__status=isotig	2	p3	(TTC)6	18	1787	1804
contig12333__length=2069__numreads=202__gene=isogroup02988__status=isotig	1	p3	(TAC)6	18	1784	1801
contig12337__length=2059__numreads=150__gene=isogroup02992__status=isotig	1	p3	(TCC)5	15	1741	1755
contig12346__length=2042__numreads=90__gene=isogroup03001__status=isotig	1	p3	(TTC)5	15	248	262
contig12346__length=2042__numreads=90__gene=isogroup03001__status=isotig	2	p3	(TTC)5	15	623	637
contig12346__length=2042__numreads=90__gene=isogroup03001__status=isotig	3	p3	(CTT)5	15	1951	1965
contig12348__length=2055__numreads=164__gene=isogroup03003__status=isotig	1	p3	(GAT)5	15	2002	2016
contig12351__length=2037__numreads=65__gene=isogroup03006__status=isotig	1	p3	(GAA)7	21	1973	1993
contig12358__length=2026__numreads=290__gene=isogroup03013__status=isotig	1	p3	(GCT)10	30	577	606
contig12364__length=2017__numreads=69__gene=isogroup03019__status=isotig	2	p3	(AGC)7	21	398	418
contig12368__length=2016__numreads=56__gene=isogroup03023__status=isotig	1	p3	(GAA)7	21	1519	1539
contig12376__length=2019__numreads=249__gene=isogroup03031__status=isotig	1	p3	(CCA)6	18	505	522
contig12378__length=2012__numreads=59__gene=isogroup03033__status=isotig	2	p3	(ACA)6	18	1317	1334
contig12382__length=2008__numreads=122__gene=isogroup03037__status=isotig	1	p3	(TTC)5	15	1817	1831
contig12395__length=1992__numreads=63__gene=isogroup03050__status=isotig	1	p3	(AAG)5	15	1788	1802
contig12399__length=1992__numreads=92__gene=isogroup03054__status=isotig	1	p3	(TTG)8	24	1782	1805
contig12402__length=1987__numreads=55__gene=isogroup03057__status=isotig	1	p3	(TTA)9	27	1031	1057
contig12405__length=1981__numreads=153__gene=isogroup03060__status=isotig	1	p3	(TCT)6	18	337	354
contig12423__length=1969__numreads=82__gene=isogroup03078__status=isotig	1	p3	(TCT)6	18	1583	1600
contig12424__length=1965__numreads=1101__gene=isogroup03079__status=isotig	1	p3	(TCT)6	18	189	206
contig12431__length=1960__numreads=279__gene=isogroup03086__status=isotig	1	p3	(AGA)5	15	1711	1725
contig12433__length=1961__numreads=98__gene=isogroup03088__status=isotig	1	p3	(CCA)5	15	503	517
contig12435__length=1956__numreads=203__gene=isogroup03090__status=isotig	1	p3	(AAC)8	24	60	83
contig12439__length=1953__numreads=90__gene=isogroup03094__status=isotig	1	p3	(ATT)8	24	37	60
contig12439__length=1953__numreads=90__gene=isogroup03094__status=isotig	2	p3	(GTT)7	21	1002	1022
contig12444__length=1935__numreads=18__gene=isogroup03099__status=isotig	1	p3	(GGT)5	15	1830	1844
contig12447__length=1939__numreads=24__gene=isogroup03102__status=isotig	1	p3	(CTT)7	21	564	584
contig12461__length=1935__numreads=124__gene=isogroup03116__status=isotig	1	p3	(AAT)6	18	684	701
contig12473__length=1935__numreads=98__gene=isogroup03128__status=isotig	1	p3	(TCT)6	18	233	250
contig12489__length=1909__numreads=64__gene=isogroup03144__status=isotig	1	p3	(GAA)5	15	1819	1833
contig12492__length=1905__numreads=50__gene=isogroup03147__status=isotig	1	p3	(TTC)6	18	179	196
contig12506__length=1895__numreads=78__gene=isogroup03161__status=isotig	2	p3	(TCT)5	15	272	286
contig12513__length=1888__numreads=97__gene=isogroup03168__status=isotig	1	p3	(TTG)8	24	1126	1149
contig12513__length=1888__numreads=97__gene=isogroup03168__status=isotig	2	p3	(GAA)6	18	1636	1653
contig12527__length=1874__numreads=47__gene=isogroup03182__status=isotig	1	p3	(ATT)5	15	202	216
contig12533__length=1880__numreads=44__gene=isogroup03188__status=isotig	1	p3	(ATC)6	18	1836	1853
contig12535__length=1869__numreads=28__gene=isogroup03190__status=isotig	1	p3	(ATT)6	18	299	316
contig12537__length=1885__numreads=665__gene=isogroup03192__status=isotig	1	p3	(TCC)5	15	307	321
contig12549__length=1866__numreads=258__gene=isogroup03204__status=isotig	1	p3	(GAT)5	15	1398	1412
contig12572__length=1842__numreads=166__gene=isogroup03227__status=isotig	1	p3	(GAT)5	15	866	880
contig12577__length=1833__numreads=29__gene=isogroup03232__status=isotig	2	p3	(GGT)5	15	546	560
contig12587__length=1822__numreads=108__gene=isogroup03242__status=isotig	1	p3	(TCC)5	15	104	118
contig12587__length=1822__numreads=108__gene=isogroup03242__status=isotig	2	p3	(ACA)6	18	553	570
contig12591__length=1824__numreads=100__gene=isogroup03246__status=isotig	1	p3	(GTA)5	15	1615	1629
contig12597__length=1821__numreads=268__gene=isogroup03252__status=isotig	1	p3	(CTC)5	15	1263	1277
contig12601__length=1812__numreads=145__gene=isogroup03256__status=isotig	1	p3	(AAC)5	15	1734	1748
contig12615__length=1803__numreads=37__gene=isogroup03270__status=isotig	2	p3	(AAT)5	15	1711	1725
contig12621__length=1798__numreads=38__gene=isogroup03276__status=isotig	1	p3	(GGT)6	18	1685	1702
contig12623__length=1791__numreads=20__gene=isogroup03278__status=isotig	1	p3	(GAA)5	15	1590	1604
contig12626__length=1802__numreads=83__gene=isogroup03281__status=isotig	1	p3	(AGA)7	21	388	408
contig12629__length=1797__numreads=49__gene=isogroup03284__status=isotig	1	p3	(TGC)10	30	1766	1795
contig12630__length=1805__numreads=293__gene=isogroup03285__status=isotig	1	p3	(TTA)5	15	188	202
contig12639__length=1797__numreads=85__gene=isogroup03294__status=isotig	1	p3	(AAT)6	18	1656	1673
contig12644__length=1791__numreads=162__gene=isogroup03299__status=isotig	1	p3	(AAT)5	15	24	38
contig12644__length=1791__numreads=162__gene=isogroup03299__status=isotig	2	p3	(GAA)6	18	1706	1723
contig12647__length=1785__numreads=40__gene=isogroup03302__status=isotig	1	p3	(ATC)7	21	221	241
contig12659__length=1781__numreads=154__gene=isogroup03314__status=isotig	1	p3	(CTT)5	15	51	65
contig12659__length=1781__numreads=154__gene=isogroup03314__status=isotig	2	p3	(TCT)7	21	203	223
contig12670__length=1774__numreads=110__gene=isogroup03325__status=isotig	1	p3	(TTA)5	15	247	261
contig12673__length=1779__numreads=164__gene=isogroup03328__status=isotig	2	p3	(TCC)7	21	1505	1525
contig12683__length=1766__numreads=29__gene=isogroup03338__status=isotig	1	p3	(CTT)7	21	1745	1765
contig12694__length=1763__numreads=24__gene=isogroup03349__status=isotig	1	p3	(GTT)5	15	553	567
contig12694__length=1763__numreads=24__gene=isogroup03349__status=isotig	2	p3	(TAT)6	18	741	758
contig12696__length=1758__numreads=71__gene=isogroup03351__status=isotig	1	p3	(CTT)9	27	39	65
contig12704__length=1754__numreads=52__gene=isogroup03359__status=isotig	1	p3	(GTT)8	24	27	50
contig12709__length=1755__numreads=182__gene=isogroup03364__status=isotig	1	p3	(TCT)6	18	394	411
contig12715__length=1751__numreads=276__gene=isogroup03370__status=isotig	1	p3	(ATA)6	18	25	42
contig12723__length=1744__numreads=138__gene=isogroup03378__status=isotig	1	p3	(ACA)7	21	163	183
contig12730__length=1744__numreads=61__gene=isogroup03385__status=isotig	1	p3	(TCA)5	15	765	779
contig12730__length=1744__numreads=61__gene=isogroup03385__status=isotig	2	p3	(TCA)5	15	1065	1079
contig12737__length=1738__numreads=39__gene=isogroup03392__status=isotig	1	p3	(GGT)5	15	573	587
contig12743__length=1737__numreads=59__gene=isogroup03398__status=isotig	1	p3	(TTA)8	24	164	187
contig12747__length=1736__numreads=49__gene=isogroup03402__status=isotig	1	p3	(GAA)6	18	1452	1469
contig12749__length=1734__numreads=40__gene=isogroup03404__status=isotig	1	p3	(AGA)7	21	1449	1469
contig12755__length=1731__numreads=237__gene=isogroup03410__status=isotig	1	p3	(AAC)7	21	267	287
contig12756__length=1728__numreads=27__gene=isogroup03411__status=isotig	1	p3	(TCA)6	18	226	243
contig12780__length=1710__numreads=239__gene=isogroup03435__status=isotig	1	p3	(AGC)5	15	1305	1319
contig12794__length=1709__numreads=40__gene=isogroup03449__status=isotig	1	p3	(CGA)5	15	1626	1640
contig12800__length=1692__numreads=280__gene=isogroup03455__status=isotig	1	p3	(CAA)5	15	1510	1524
contig12816__length=1697__numreads=48__gene=isogroup03471__status=isotig	1	p3	(GGC)6	18	1438	1455
contig12818__length=1696__numreads=23__gene=isogroup03473__status=isotig	1	p3	(TGG)5	15	683	697
contig12818__length=1696__numreads=23__gene=isogroup03473__status=isotig	2	p3	(TTC)9	27	1059	1085
contig12823__length=1696__numreads=57__gene=isogroup03478__status=isotig	1	p3	(CGA)7	21	1581	1601
contig12825__length=1694__numreads=173__gene=isogroup03480__status=isotig	1	p3	(TGC)7	21	1527	1547
contig12850__length=1681__numreads=59__gene=isogroup03505__status=isotig	1	p3	(AAG)5	15	125	139
contig12886__length=1659__numreads=11__gene=isogroup03541__status=isotig	1	p3	(TGC)7	21	1413	1433
contig12891__length=1656__numreads=76__gene=isogroup03546__status=isotig	1	p3	(TCT)6	18	508	525
contig12898__length=1652__numreads=155__gene=isogroup03553__status=isotig	1	p3	(GGA)5	15	1365	1379
contig12908__length=1647__numreads=1607__gene=isogroup03563__status=isotig	1	p3	(TTC)5	15	1501	1515
contig12912__length=1647__numreads=75__gene=isogroup03567__status=isotig	1	p3	(TTA)7	21	996	1016
contig12926__length=1637__numreads=46__gene=isogroup03581__status=isotig	1	p3	(TTC)5	15	871	885
contig12945__length=1629__numreads=1278__gene=isogroup03600__status=isotig	1	p3	(CTA)5	15	183	197
contig12949__length=1629__numreads=194__gene=isogroup03604__status=isotig	1	p3	(GAA)5	15	1169	1183
contig12952__length=1628__numreads=89__gene=isogroup03607__status=isotig	1	p3	(GAA)6	18	259	276
contig12955__length=1627__numreads=38__gene=isogroup03610__status=isotig	1	p3	(AAC)6	18	676	693
contig12963__length=1619__numreads=26__gene=isogroup03618__status=isotig	1	p3	(CAC)5	15	1030	1044
contig12971__length=1618__numreads=54__gene=isogroup03626__status=isotig	2	p3	(CGT)5	15	778	792
contig12979__length=1619__numreads=37__gene=isogroup03634__status=isotig	1	p3	(AGA)8	24	1430	1453
contig12993__length=1611__numreads=42__gene=isogroup03648__status=isotig	1	p3	(CCA)6	18	125	142
contig13019__length=1601__numreads=39__gene=isogroup03674__status=isotig	1	p3	(AAG)7	21	173	193
contig13024__length=1606__numreads=170__gene=isogroup03679__status=isotig	1	p3	(ACC)8	24	410	433
contig13025__length=1600__numreads=67__gene=isogroup03680__status=isotig	1	p3	(AGA)7	21	760	780
contig13029__length=1597__numreads=67__gene=isogroup03684__status=isotig	1	p3	(TTG)6	18	1561	1578
contig13035__length=1606__numreads=55__gene=isogroup03690__status=isotig	1	p3	(TGG)7	21	646	666
contig13036__length=1594__numreads=101__gene=isogroup03691__status=isotig	1	p3	(AAG)8	24	1390	1413
contig13043__length=1594__numreads=40__gene=isogroup03698__status=isotig	1	p3	(TCT)7	21	1089	1109
contig13043__length=1594__numreads=40__gene=isogroup03698__status=isotig	2	p3	(ACA)5	15	1327	1341
contig13047__length=1592__numreads=76__gene=isogroup03702__status=isotig	1	p3	(TTC)5	15	1095	1109
contig13049__length=1590__numreads=218__gene=isogroup03704__status=isotig	1	p3	(ATC)6	18	53	70
contig13055__length=1589__numreads=42__gene=isogroup03710__status=isotig	1	p3	(AAG)6	18	1215	1232
contig13127__length=1556__numreads=76__gene=isogroup03782__status=isotig	1	p3	(TGA)6	18	288	305
contig13142__length=1547__numreads=172__gene=isogroup03797__status=isotig	1	p3	(AAG)6	18	819	836
contig13161__length=1538__numreads=415__gene=isogroup03816__status=isotig	2	p3	(TTA)6	18	353	370
contig13161__length=1538__numreads=415__gene=isogroup03816__status=isotig	3	p3	(GAA)11	33	1391	1423
contig13185__length=1527__numreads=35__gene=isogroup03840__status=isotig	1	p3	(TGG)6	18	1275	1292
contig13188__length=1528__numreads=37__gene=isogroup03843__status=isotig	1	p3	(AGA)5	15	398	412
contig13201__length=1519__numreads=275__gene=isogroup03856__status=isotig	1	p3	(TTC)5	15	27	41
contig13204__length=1514__numreads=19__gene=isogroup03859__status=isotig	1	p3	(ATG)5	15	1141	1155
contig13223__length=1510__numreads=28__gene=isogroup03878__status=isotig	1	p3	(ATC)8	24	1042	1065
contig13224__length=1513__numreads=42__gene=isogroup03879__status=isotig	2	p3	(TGT)9	27	1487	1513
contig13228__length=1512__numreads=21__gene=isogroup03883__status=isotig	2	p3	(GGC)5	15	808	822
contig13228__length=1512__numreads=21__gene=isogroup03883__status=isotig	3	p3	(TCT)7	21	1138	1158
contig13233__length=1513__numreads=34__gene=isogroup03888__status=isotig	1	p3	(CTT)5	15	87	101
contig13236__length=1511__numreads=24__gene=isogroup03891__status=isotig	1	p3	(TGC)6	18	417	434
contig13247__length=1512__numreads=162__gene=isogroup03902__status=isotig	1	p3	(TTC)5	15	32	46
contig13252__length=1496__numreads=17__gene=isogroup03907__status=isotig	1	p3	(ATT)5	15	1287	1301
contig13256__length=1503__numreads=69__gene=isogroup03911__status=isotig	1	p3	(CGG)8	24	1477	1500
contig13260__length=1504__numreads=35__gene=isogroup03915__status=isotig	1	p3	(GAA)6	18	144	161
contig13262__length=1506__numreads=57__gene=isogroup03917__status=isotig	1	p3	(AGA)8	24	939	962
contig13264__length=1501__numreads=25__gene=isogroup03919__status=isotig	1	p3	(TAT)5	15	1437	1451
contig13273__length=1503__numreads=37__gene=isogroup03928__status=isotig	1	p3	(GAA)5	15	894	908
contig13275__length=1500__numreads=352__gene=isogroup03930__status=isotig	1	p3	(ACT)5	15	1328	1342
contig13301__length=1491__numreads=10__gene=isogroup03956__status=isotig	1	p3	(TCT)8	24	1449	1472
contig13308__length=1490__numreads=40__gene=isogroup03963__status=isotig	1	p3	(AGA)7	21	1287	1307
contig13360__length=1465__numreads=22__gene=isogroup04015__status=isotig	2	p3	(TTG)6	18	1165	1182
contig13360__length=1465__numreads=22__gene=isogroup04015__status=isotig	3	p3	(TCT)9	27	1437	1463
contig13365__length=1476__numreads=51__gene=isogroup04020__status=isotig	1	p3	(GAA)7	21	120	140
contig13372__length=1473__numreads=63__gene=isogroup04027__status=isotig	1	p3	(TTG)6	18	1411	1428
contig13375__length=1478__numreads=69__gene=isogroup04030__status=isotig	1	p3	(GAA)5	15	404	418
contig13387__length=1468__numreads=78__gene=isogroup04042__status=isotig	2	p3	(AAT)5	15	1087	1101
contig13403__length=1459__numreads=45__gene=isogroup04058__status=isotig	1	p3	(TTA)5	15	1368	1382
contig13411__length=1457__numreads=21__gene=isogroup04066__status=isotig	1	p3	(TTA)5	15	350	364
contig13420__length=1454__numreads=75__gene=isogroup04075__status=isotig	2	p3	(TTC)6	18	1366	1383
contig13437__length=1449__numreads=36__gene=isogroup04092__status=isotig	1	p3	(CTC)6	18	630	647
contig13437__length=1449__numreads=36__gene=isogroup04092__status=isotig	2	p3	(TTG)7	21	1036	1056
contig13456__length=1444__numreads=230__gene=isogroup04111__status=isotig	2	p3	(ACA)7	21	1075	1095
contig13465__length=1437__numreads=72__gene=isogroup04120__status=isotig	1	p3	(TGG)8	24	1219	1242
contig13467__length=1445__numreads=98__gene=isogroup04122__status=isotig	1	p3	(TTA)5	15	324	338
contig13471__length=1439__numreads=54__gene=isogroup04126__status=isotig	1	p3	(CTT)6	18	481	498
contig13481__length=1442__numreads=83__gene=isogroup04136__status=isotig	1	p3	(AGA)7	21	1390	1410
contig13482__length=1442__numreads=23__gene=isogroup04137__status=isotig	1	p3	(TTG)6	18	23	40
contig13495__length=1440__numreads=59__gene=isogroup04150__status=isotig	1	p3	(TTA)6	18	1207	1224
contig13524__length=1427__numreads=83__gene=isogroup04179__status=isotig	1	p3	(GTT)5	15	1164	1178
contig13536__length=1421__numreads=39__gene=isogroup04191__status=isotig	1	p3	(CTT)10	30	59	88
contig13545__length=1418__numreads=20__gene=isogroup04200__status=isotig	1	p3	(GCT)5	15	784	798
contig13551__length=1420__numreads=71__gene=isogroup04206__status=isotig	1	p3	(CCA)5	15	757	771
contig13558__length=1420__numreads=52__gene=isogroup04213__status=isotig	1	p3	(TCT)8	24	1141	1164
contig13560__length=1415__numreads=22__gene=isogroup04215__status=isotig	1	p3	(ACC)6	18	972	989
contig13563__length=1414__numreads=40__gene=isogroup04218__status=isotig	1	p3	(ATT)5	15	41	55
contig13566__length=1414__numreads=37__gene=isogroup04221__status=isotig	1	p3	(TGG)5	15	740	754
contig13573__length=1409__numreads=20__gene=isogroup04228__status=isotig	1	p3	(TCA)7	21	325	345
contig13587__length=1403__numreads=116__gene=isogroup04242__status=isotig	1	p3	(AAC)6	18	1380	1397
contig13590__length=1394__numreads=18__gene=isogroup04245__status=isotig	1	p3	(GAA)6	18	1071	1088
contig13600__length=1397__numreads=19__gene=isogroup04255__status=isotig	1	p3	(AAT)5	15	157	171
contig13630__length=1385__numreads=63__gene=isogroup04285__status=isotig	1	p3	(TCC)5	15	1285	1299
contig13634__length=1391__numreads=254__gene=isogroup04289__status=isotig	1	p3	(TAT)6	18	301	318
contig13637__length=1390__numreads=34__gene=isogroup04292__status=isotig	1	p3	(ATG)6	18	565	582
contig13650__length=1389__numreads=50__gene=isogroup04305__status=isotig	1	p3	(GAA)6	18	1108	1125
contig13660__length=1387__numreads=21__gene=isogroup04315__status=isotig	1	p3	(AAT)6	18	1335	1352
contig13663__length=1380__numreads=17__gene=isogroup04318__status=isotig	1	p3	(GTC)5	15	371	385
contig13678__length=1379__numreads=142__gene=isogroup04333__status=isotig	1	p3	(TGG)11	33	571	603
contig13704__length=1373__numreads=18__gene=isogroup04359__status=isotig	1	p3	(CAC)6	18	604	621
contig13714__length=1369__numreads=45__gene=isogroup04369__status=isotig	1	p3	(AAT)5	15	301	315
contig13717__length=1370__numreads=32__gene=isogroup04372__status=isotig	1	p3	(ACC)9	27	672	698
contig13722__length=1370__numreads=22__gene=isogroup04377__status=isotig	1	p3	(ATA)6	18	158	175
contig13733__length=1370__numreads=59__gene=isogroup04388__status=isotig	1	p3	(TTC)5	15	7	21
contig13736__length=1368__numreads=51__gene=isogroup04391__status=isotig	1	p3	(AGC)5	15	417	431
contig13749__length=1363__numreads=185__gene=isogroup04404__status=isotig	2	p3	(TCA)6	18	304	321
contig13754__length=1363__numreads=16__gene=isogroup04409__status=isotig	1	p3	(CAA)5	15	890	904
contig13757__length=1361__numreads=49__gene=isogroup04412__status=isotig	1	p3	(GTG)5	15	116	130
contig13757__length=1361__numreads=49__gene=isogroup04412__status=isotig	2	p3	(CTT)5	15	353	367
contig13761__length=1362__numreads=59__gene=isogroup04416__status=isotig	1	p3	(CTT)7	21	315	335
contig13761__length=1362__numreads=59__gene=isogroup04416__status=isotig	2	p3	(GTT)5	15	936	950
contig13771__length=1356__numreads=54__gene=isogroup04426__status=isotig	1	p3	(AAG)7	21	203	223
contig13772__length=1357__numreads=63__gene=isogroup04427__status=isotig	1	p3	(AAG)6	18	249	266
contig13772__length=1357__numreads=63__gene=isogroup04427__status=isotig	2	p3	(AAG)5	15	375	389
contig13778__length=1354__numreads=73__gene=isogroup04433__status=isotig	1	p3	(AAC)5	15	100	114
contig13779__length=1354__numreads=34__gene=isogroup04434__status=isotig	1	p3	(CCA)6	18	658	675
contig13804__length=1361__numreads=304__gene=isogroup04459__status=isotig	1	p3	(ATT)5	15	87	101
contig13821__length=1345__numreads=15__gene=isogroup04476__status=isotig	1	p3	(AAC)5	15	57	71
contig13835__length=1341__numreads=14__gene=isogroup04490__status=isotig	1	p3	(CAG)5	15	452	466
contig13862__length=1336__numreads=28__gene=isogroup04517__status=isotig	1	p3	(CAC)5	15	497	511
contig13869__length=1304__numreads=15__gene=isogroup04524__status=isotig	1	p3	(CAT)7	21	326	346
contig13872__length=1334__numreads=92__gene=isogroup04527__status=isotig	1	p3	(TGC)5	15	26	40
contig13884__length=1332__numreads=22__gene=isogroup04539__status=isotig	1	p3	(ACA)5	15	211	225
contig13888__length=1331__numreads=64__gene=isogroup04543__status=isotig	1	p3	(GAA)6	18	1015	1032
contig13897__length=1330__numreads=62__gene=isogroup04552__status=isotig	1	p3	(GAG)6	18	1246	1263
contig13904__length=1335__numreads=133__gene=isogroup04559__status=isotig	1	p3	(TCC)10	30	498	527
contig13909__length=1326__numreads=267__gene=isogroup04564__status=isotig	1	p3	(CAC)5	15	387	401
contig13909__length=1326__numreads=267__gene=isogroup04564__status=isotig	2	p3	(TTC)5	15	1265	1279
contig13921__length=1313__numreads=23__gene=isogroup04576__status=isotig	1	p3	(AAG)5	15	423	437
contig13922__length=1314__numreads=28__gene=isogroup04577__status=isotig	1	p3	(TTG)6	18	134	151
contig13922__length=1314__numreads=28__gene=isogroup04577__status=isotig	2	p3	(TAC)7	21	849	869
contig13940__length=1317__numreads=67__gene=isogroup04595__status=isotig	1	p3	(CAT)5	15	1286	1300
contig13950__length=1313__numreads=25__gene=isogroup04605__status=isotig	1	p3	(GAA)5	15	15	29
contig13951__length=1314__numreads=35__gene=isogroup04606__status=isotig	1	p3	(AAG)6	18	661	678
contig13976__length=1309__numreads=16__gene=isogroup04631__status=isotig	1	p3	(ACA)5	15	120	134
contig13977__length=1306__numreads=17__gene=isogroup04632__status=isotig	1	p3	(GCT)6	18	60	77
contig13985__length=1307__numreads=75__gene=isogroup04640__status=isotig	1	p3	(CAC)5	15	783	797
contig13986__length=1304__numreads=96__gene=isogroup04641__status=isotig	1	p3	(TAA)6	18	14	31
contig13986__length=1304__numreads=96__gene=isogroup04641__status=isotig	2	p3	(ACC)6	18	392	409
contig13995__length=1307__numreads=27__gene=isogroup04650__status=isotig	1	p3	(CTT)6	18	294	311
contig14019__length=1296__numreads=81__gene=isogroup04674__status=isotig	1	p3	(GCT)6	18	824	841
contig14021__length=1295__numreads=39__gene=isogroup04676__status=isotig	2	p3	(GCT)5	15	1219	1233
contig14026__length=1300__numreads=27__gene=isogroup04681__status=isotig	1	p3	(TGG)6	18	206	223
contig14042__length=1295__numreads=22__gene=isogroup04697__status=isotig	1	p3	(CAT)7	21	415	435
contig14044__length=1299__numreads=18__gene=isogroup04699__status=isotig	1	p3	(AGA)5	15	368	382
contig14052__length=1294__numreads=40__gene=isogroup04707__status=isotig	1	p3	(ATC)6	18	819	836
contig14078__length=1288__numreads=25__gene=isogroup04733__status=isotig	1	p3	(TCA)5	15	1022	1036
contig14098__length=1282__numreads=51__gene=isogroup04753__status=isotig	1	p3	(AAC)5	15	301	315
contig14100__length=1286__numreads=54__gene=isogroup04755__status=isotig	1	p3	(TTG)5	15	1136	1150
contig14108__length=1285__numreads=44__gene=isogroup04763__status=isotig	1	p3	(CAA)6	18	202	219
contig14134__length=1274__numreads=24__gene=isogroup04789__status=isotig	1	p3	(ATA)5	15	181	195
contig14134__length=1274__numreads=24__gene=isogroup04789__status=isotig	2	p3	(ATT)6	18	711	728
contig14134__length=1274__numreads=24__gene=isogroup04789__status=isotig	3	p3	(TTC)10	30	930	959
contig14146__length=1275__numreads=227__gene=isogroup04801__status=isotig	1	p3	(AAG)6	18	64	81
contig14151__length=1271__numreads=23__gene=isogroup04806__status=isotig	1	p3	(TTA)8	24	1190	1213
contig14161__length=1266__numreads=16__gene=isogroup04816__status=isotig	1	p3	(AAT)6	18	20	37
contig14187__length=1270__numreads=60__gene=isogroup04842__status=isotig	1	p3	(ATT)7	21	16	36
contig14198__length=1269__numreads=17__gene=isogroup04853__status=isotig	1	p3	(TCT)5	15	743	757
contig14198__length=1269__numreads=17__gene=isogroup04853__status=isotig	2	p3	(TAT)6	18	1092	1109
contig14200__length=1268__numreads=64__gene=isogroup04855__status=isotig	1	p3	(TCT)5	15	629	643
contig14224__length=1268__numreads=500__gene=isogroup04879__status=isotig	1	p3	(ATT)8	24	30	53
contig14225__length=1264__numreads=26__gene=isogroup04880__status=isotig	1	p3	(TTG)6	18	1047	1064
contig14241__length=1256__numreads=33__gene=isogroup04896__status=isotig	1	p3	(TGG)7	21	854	874
contig14244__length=1261__numreads=28__gene=isogroup04899__status=isotig	1	p3	(CCT)5	15	263	277
contig14255__length=1258__numreads=48__gene=isogroup04910__status=isotig	1	p3	(AAC)6	18	510	527
contig14265__length=1256__numreads=18__gene=isogroup04920__status=isotig	1	p3	(TCA)5	15	40	54
contig14265__length=1256__numreads=18__gene=isogroup04920__status=isotig	2	p3	(GTG)5	15	546	560
contig14290__length=1250__numreads=338__gene=isogroup04945__status=isotig	1	p3	(GAA)5	15	1065	1079
contig14292__length=1249__numreads=98__gene=isogroup04947__status=isotig	1	p3	(AAG)13	39	222	260
contig14301__length=1249__numreads=24__gene=isogroup04956__status=isotig	1	p3	(TCT)6	18	1220	1237
contig14302__length=1249__numreads=27__gene=isogroup04957__status=isotig	1	p3	(CTT)9	27	934	960
contig14333__length=1234__numreads=518__gene=isogroup04988__status=isotig	1	p3	(CTT)5	15	567	581
contig14336__length=1240__numreads=51__gene=isogroup04991__status=isotig	1	p3	(TTG)7	21	624	644
contig14351__length=1237__numreads=18__gene=isogroup05006__status=isotig	1	p3	(TTA)6	18	842	859
contig14366__length=1236__numreads=157__gene=isogroup05021__status=isotig	2	p3	(GAA)7	21	679	699
contig14368__length=1224__numreads=13__gene=isogroup05023__status=isotig	1	p3	(GTT)6	18	24	41
contig14379__length=1234__numreads=23__gene=isogroup05034__status=isotig	1	p3	(CAG)5	15	271	285
contig14379__length=1234__numreads=23__gene=isogroup05034__status=isotig	2	p3	(CAG)8	24	805	828
contig14417__length=1226__numreads=18__gene=isogroup05072__status=isotig	1	p3	(TAT)5	15	267	281
contig14446__length=1217__numreads=27__gene=isogroup05101__status=isotig	1	p3	(ACC)6	18	226	243
contig14477__length=1213__numreads=65__gene=isogroup05132__status=isotig	1	p3	(AAG)11	33	48	80
contig14505__length=1209__numreads=74__gene=isogroup05160__status=isotig	2	p3	(ATG)6	18	1050	1067
contig14509__length=1203__numreads=41__gene=isogroup05164__status=isotig	1	p3	(AGA)7	21	955	975
contig14519__length=1206__numreads=37__gene=isogroup05174__status=isotig	1	p3	(TCT)5	15	1091	1105
contig14520__length=1204__numreads=37__gene=isogroup05175__status=isotig	1	p3	(TCT)6	18	613	630
contig14536__length=1202__numreads=31__gene=isogroup05191__status=isotig	1	p3	(GAA)5	15	977	991
contig14549__length=1200__numreads=34__gene=isogroup05204__status=isotig	1	p3	(CTT)5	15	716	730
contig14583__length=1192__numreads=18__gene=isogroup05238__status=isotig	1	p3	(AGA)6	18	360	377
contig14583__length=1192__numreads=18__gene=isogroup05238__status=isotig	2	p3	(TCT)6	18	1003	1020
contig14603__length=1185__numreads=25__gene=isogroup05258__status=isotig	1	p3	(CGC)5	15	938	952
contig14612__length=1185__numreads=24__gene=isogroup05267__status=isotig	1	p3	(TGG)7	21	1119	1139
contig14623__length=1183__numreads=13__gene=isogroup05278__status=isotig	1	p3	(TTC)6	18	217	234
contig14624__length=1200__numreads=95__gene=isogroup05279__status=isotig	1	p3	(TGT)5	15	444	458
contig14624__length=1200__numreads=95__gene=isogroup05279__status=isotig	2	p3	(AAG)7	21	972	992
contig14633__length=1182__numreads=23__gene=isogroup05288__status=isotig	1	p3	(TGG)7	21	71	91
contig14633__length=1182__numreads=23__gene=isogroup05288__status=isotig	3	p3	(CCA)5	15	783	797
contig14643__length=1170__numreads=13__gene=isogroup05298__status=isotig	1	p3	(AGA)7	21	434	454
contig14649__length=1176__numreads=22__gene=isogroup05304__status=isotig	1	p3	(TTC)8	24	701	724
contig14673__length=1176__numreads=37__gene=isogroup05328__status=isotig	1	p3	(AAT)6	18	684	701
contig14705__length=1167__numreads=26__gene=isogroup05360__status=isotig	2	p3	(GAA)5	15	234	248
contig14707__length=1182__numreads=36__gene=isogroup05362__status=isotig	1	p3	(ATT)5	15	202	216
contig14710__length=1171__numreads=14__gene=isogroup05365__status=isotig	1	p3	(TCC)5	15	702	716
contig14714__length=1169__numreads=32__gene=isogroup05369__status=isotig	1	p3	(AAT)6	18	256	273
contig14725__length=1165__numreads=19__gene=isogroup05380__status=isotig	1	p3	(TCC)5	15	1102	1116
contig14739__length=1166__numreads=100__gene=isogroup05394__status=isotig	1	p3	(TTG)6	18	1059	1076
contig14750__length=1161__numreads=16__gene=isogroup05405__status=isotig	1	p3	(GTG)7	21	640	660
contig14752__length=1163__numreads=39__gene=isogroup05407__status=isotig	1	p3	(AGA)6	18	44	61
contig14755__length=1153__numreads=21__gene=isogroup05410__status=isotig	1	p3	(TCT)6	18	503	520
contig14776__length=1157__numreads=17__gene=isogroup05431__status=isotig	1	p3	(CCA)7	21	384	404
contig14779__length=1150__numreads=111__gene=isogroup05434__status=isotig	1	p3	(CCT)8	24	151	174
contig14782__length=1157__numreads=154__gene=isogroup05437__status=isotig	1	p3	(GAA)8	24	125	148
contig14792__length=1157__numreads=13__gene=isogroup05447__status=isotig	1	p3	(AAT)5	15	1118	1132
contig14864__length=1139__numreads=17__gene=isogroup05519__status=isotig	1	p3	(TCT)9	27	699	725
contig14876__length=1135__numreads=19__gene=isogroup05531__status=isotig	1	p3	(GCT)5	15	332	346
contig14885__length=1138__numreads=28__gene=isogroup05540__status=isotig	1	p3	(CAA)6	18	78	95
contig14907__length=1135__numreads=18__gene=isogroup05562__status=isotig	1	p3	(CCT)5	15	581	595
contig14911__length=1131__numreads=36__gene=isogroup05566__status=isotig	1	p3	(CAT)6	18	931	948
contig14924__length=1132__numreads=30__gene=isogroup05579__status=isotig	1	p3	(TCG)5	15	246	260
contig14926__length=1130__numreads=35__gene=isogroup05581__status=isotig	1	p3	(AAT)5	15	70	84
contig14931__length=1130__numreads=16__gene=isogroup05586__status=isotig	1	p3	(GCT)6	18	210	227
contig14932__length=1130__numreads=11__gene=isogroup05587__status=isotig	1	p3	(TGC)8	24	159	182
contig14938__length=1130__numreads=34__gene=isogroup05593__status=isotig	1	p3	(TTA)5	15	130	144
contig14946__length=1128__numreads=36__gene=isogroup05601__status=isotig	1	p3	(ACC)9	27	531	557
contig14946__length=1128__numreads=36__gene=isogroup05601__status=isotig	2	p3	(AGA)5	15	753	767
contig14956__length=1126__numreads=16__gene=isogroup05611__status=isotig	1	p3	(TTC)5	15	1070	1084
contig14960__length=1130__numreads=30__gene=isogroup05615__status=isotig	1	p3	(AAG)6	18	321	338
contig14960__length=1130__numreads=30__gene=isogroup05615__status=isotig	2	p3	(AGG)5	15	766	780
contig14964__length=1121__numreads=34__gene=isogroup05619__status=isotig	1	p3	(TTA)5	15	995	1009
contig14994__length=1125__numreads=89__gene=isogroup05649__status=isotig	1	p3	(CAT)7	21	249	269
contig14994__length=1125__numreads=89__gene=isogroup05649__status=isotig	2	p3	(GTT)9	27	807	833
contig15008__length=1116__numreads=24__gene=isogroup05663__status=isotig	2	p3	(ATT)7	21	758	778
contig15015__length=1115__numreads=71__gene=isogroup05670__status=isotig	1	p3	(AAG)12	36	490	525
contig15029__length=1113__numreads=30__gene=isogroup05684__status=isotig	1	p3	(ATA)5	15	218	232
contig15040__length=1112__numreads=21__gene=isogroup05695__status=isotig	1	p3	(TGA)7	21	597	617
contig15044__length=1112__numreads=15__gene=isogroup05699__status=isotig	1	p3	(ATG)5	15	585	599
contig15044__length=1112__numreads=15__gene=isogroup05699__status=isotig	2	p3	(TTC)5	15	919	933
contig15044__length=1112__numreads=15__gene=isogroup05699__status=isotig	3	p3	(GGC)5	15	1055	1069
contig15061__length=1102__numreads=37__gene=isogroup05716__status=isotig	1	p3	(ACC)5	15	997	1011
contig15081__length=1105__numreads=59__gene=isogroup05736__status=isotig	1	p3	(TCT)17	51	419	469
contig15097__length=1100__numreads=14__gene=isogroup05752__status=isotig	1	p3	(CAT)5	15	194	208
contig15108__length=1099__numreads=28__gene=isogroup05763__status=isotig	1	p3	(TTA)5	15	1038	1052
contig15114__length=1102__numreads=11__gene=isogroup05769__status=isotig	1	p3	(AAG)5	15	636	650
contig15171__length=1091__numreads=18__gene=isogroup05826__status=isotig	1	p3	(TGT)5	15	734	748
contig15178__length=1089__numreads=59__gene=isogroup05833__status=isotig	1	p3	(TAA)6	18	211	228
contig15188__length=1085__numreads=42__gene=isogroup05843__status=isotig	1	p3	(TGG)5	15	477	491
contig15205__length=1081__numreads=14__gene=isogroup05860__status=isotig	1	p3	(TCT)5	15	1048	1062
contig15209__length=1082__numreads=281__gene=isogroup05864__status=isotig	1	p3	(TAA)5	15	353	367
contig15209__length=1082__numreads=281__gene=isogroup05864__status=isotig	2	p3	(CAG)6	18	594	611
contig15213__length=1081__numreads=119__gene=isogroup05868__status=isotig	1	p3	(TTC)7	21	1039	1059
contig15219__length=1082__numreads=31__gene=isogroup05874__status=isotig	1	p3	(TTC)5	15	64	78
contig15234__length=1074__numreads=15__gene=isogroup05889__status=isotig	1	p3	(TGT)8	24	857	880
contig15272__length=1075__numreads=17__gene=isogroup05927__status=isotig	1	p3	(TGT)5	15	820	834
contig15278__length=1075__numreads=86__gene=isogroup05933__status=isotig	1	p3	(AAG)5	15	82	96
contig15283__length=1072__numreads=54__gene=isogroup05938__status=isotig	1	p3	(TGA)5	15	836	850
contig15287__length=1072__numreads=114__gene=isogroup05942__status=isotig	1	p3	(ATC)5	15	83	97
contig15323__length=1063__numreads=58__gene=isogroup05978__status=isotig	1	p3	(TCA)5	15	460	474
contig15325__length=1065__numreads=27__gene=isogroup05980__status=isotig	1	p3	(GTT)5	15	176	190
contig15326__length=1067__numreads=12__gene=isogroup05981__status=isotig	1	p3	(TGT)9	27	913	939
contig15335__length=1064__numreads=15__gene=isogroup05990__status=isotig	1	p3	(GTG)5	15	94	108
contig15342__length=1056__numreads=15__gene=isogroup05997__status=isotig	1	p3	(TCA)5	15	213	227
contig15343__length=1064__numreads=17__gene=isogroup05998__status=isotig	1	p3	(CAG)5	15	180	194
contig15368__length=1058__numreads=115__gene=isogroup06023__status=isotig	1	p3	(TTG)5	15	972	986
contig15377__length=1064__numreads=95__gene=isogroup06032__status=isotig	1	p3	(AAG)6	18	24	41
contig15387__length=1056__numreads=31__gene=isogroup06042__status=isotig	1	p3	(TTA)6	18	980	997
contig15389__length=1053__numreads=12__gene=isogroup06044__status=isotig	1	p3	(ATT)7	21	467	487
contig15417__length=1050__numreads=45__gene=isogroup06072__status=isotig	1	p3	(CAG)5	15	549	563
contig15443__length=1046__numreads=47__gene=isogroup06098__status=isotig	2	p3	(CTT)6	18	564	581
contig15449__length=1048__numreads=55__gene=isogroup06104__status=isotig	2	p3	(CTT)5	15	206	220
contig15475__length=1044__numreads=28__gene=isogroup06130__status=isotig	1	p3	(TCT)11	33	188	220
contig15486__length=1042__numreads=21__gene=isogroup06141__status=isotig	1	p3	(TGA)6	18	257	274
contig15521__length=1033__numreads=12__gene=isogroup06176__status=isotig	1	p3	(TTC)5	15	128	142
contig15537__length=1031__numreads=11__gene=isogroup06192__status=isotig	1	p3	(ATT)7	21	868	888
contig15548__length=1028__numreads=35__gene=isogroup06203__status=isotig	1	p3	(TTC)6	18	952	969
contig15560__length=1031__numreads=24__gene=isogroup06215__status=isotig	1	p3	(GAA)5	15	254	268
contig15590__length=1034__numreads=99__gene=isogroup06245__status=isotig	1	p3	(CTT)6	18	336	353
contig15594__length=1023__numreads=8__gene=isogroup06249__status=isotig	1	p3	(AAC)5	15	241	255
contig15597__length=1022__numreads=20__gene=isogroup06252__status=isotig	1	p3	(TTC)6	18	490	507
contig15621__length=1021__numreads=12__gene=isogroup06276__status=isotig	1	p3	(ATT)7	21	313	333
contig15630__length=1021__numreads=42__gene=isogroup06285__status=isotig	1	p3	(AGA)5	15	766	780
contig15631__length=1021__numreads=15__gene=isogroup06286__status=isotig	1	p3	(GAC)5	15	522	536
contig15655__length=1016__numreads=9__gene=isogroup06310__status=isotig	1	p3	(ATC)5	15	902	916
contig15657__length=1014__numreads=50__gene=isogroup06312__status=isotig	2	p3	(AGA)8	24	777	800
contig15662__length=1015__numreads=331__gene=isogroup06317__status=isotig	1	p3	(TTC)6	18	705	722
contig15676__length=1014__numreads=61__gene=isogroup06331__status=isotig	2	p3	(GCC)5	15	306	320
contig15682__length=1012__numreads=35__gene=isogroup06337__status=isotig	1	p3	(TCA)5	15	534	548
contig15685__length=1012__numreads=25__gene=isogroup06340__status=isotig	1	p3	(AGG)5	15	130	144
contig15695__length=1009__numreads=18__gene=isogroup06350__status=isotig	1	p3	(AGA)5	15	214	228
contig15697__length=1011__numreads=14__gene=isogroup06352__status=isotig	1	p3	(CTT)6	18	1	18
contig15713__length=1006__numreads=24__gene=isogroup06368__status=isotig	2	p3	(TCG)5	15	176	190
contig15725__length=1001__numreads=14__gene=isogroup06380__status=isotig	1	p3	(TTC)9	27	316	342
contig15767__length=997__numreads=61__gene=isogroup06422__status=isotig	1	p3	(GAT)6	18	350	367
contig15806__length=997__numreads=19__gene=isogroup06461__status=isotig	1	p3	(TGT)6	18	725	742
contig15825__length=992__numreads=54__gene=isogroup06480__status=isotig	2	p3	(CTT)6	18	518	535
contig15835__length=987__numreads=28__gene=isogroup06490__status=isotig	1	p3	(TAT)6	18	623	640
contig15893__length=982__numreads=10__gene=isogroup06548__status=isotig	1	p3	(CAG)6	18	740	757
contig15898__length=972__numreads=8__gene=isogroup06553__status=isotig	1	p3	(TTA)5	15	66	80
contig15912__length=979__numreads=19__gene=isogroup06567__status=isotig	1	p3	(TTC)5	15	170	184
contig15914__length=977__numreads=200__gene=isogroup06569__status=isotig	1	p3	(CTT)5	15	435	449
contig15931__length=978__numreads=69__gene=isogroup06586__status=isotig	1	p3	(GAT)5	15	582	596
contig15955__length=976__numreads=25__gene=isogroup06610__status=isotig	1	p3	(ACT)6	18	539	556
contig15958__length=975__numreads=32__gene=isogroup06613__status=isotig	2	p3	(GAT)5	15	812	826
contig15990__length=968__numreads=25__gene=isogroup06645__status=isotig	1	p3	(TAT)5	15	17	31
contig15997__length=968__numreads=12__gene=isogroup06652__status=isotig	1	p3	(TGG)6	18	649	666
contig16000__length=970__numreads=38__gene=isogroup06655__status=isotig	1	p3	(TTG)6	18	325	342
contig16029__length=966__numreads=22__gene=isogroup06684__status=isotig	1	p3	(AAG)5	15	656	670
contig16034__length=966__numreads=37__gene=isogroup06689__status=isotig	1	p3	(ATT)8	24	460	483
contig16036__length=964__numreads=28__gene=isogroup06691__status=isotig	1	p3	(CAA)9	27	77	103
contig16037__length=965__numreads=116__gene=isogroup06692__status=isotig	1	p3	(TTC)5	15	869	883
contig16043__length=963__numreads=70__gene=isogroup06698__status=isotig	1	p3	(TCT)9	27	215	241
contig16116__length=955__numreads=10__gene=isogroup06771__status=isotig	1	p3	(TTA)5	15	433	447
contig16121__length=954__numreads=54__gene=isogroup06776__status=isotig	1	p3	(TCC)7	21	203	223
contig16129__length=954__numreads=18__gene=isogroup06784__status=isotig	1	p3	(GAG)10	30	255	284
contig16135__length=952__numreads=9__gene=isogroup06790__status=isotig	1	p3	(AAT)7	21	795	815
contig16136__length=952__numreads=12__gene=isogroup06791__status=isotig	1	p3	(GAA)7	21	286	306
contig16157__length=951__numreads=11__gene=isogroup06812__status=isotig	1	p3	(AAG)6	18	359	376
contig16163__length=948__numreads=31__gene=isogroup06818__status=isotig	2	p3	(GCT)5	15	390	404
contig16195__length=947__numreads=76__gene=isogroup06850__status=isotig	1	p3	(CAC)6	18	236	253
contig16206__length=945__numreads=13__gene=isogroup06861__status=isotig	1	p3	(AAT)8	24	71	94
contig16215__length=942__numreads=16__gene=isogroup06870__status=isotig	1	p3	(TGA)8	24	793	816
contig16217__length=954__numreads=212__gene=isogroup06872__status=isotig	1	p3	(TTC)6	18	821	838
contig16218__length=944__numreads=17__gene=isogroup06873__status=isotig	1	p3	(CAG)5	15	221	235
contig16218__length=944__numreads=17__gene=isogroup06873__status=isotig	2	p3	(GGT)6	18	733	750
contig16220__length=946__numreads=19__gene=isogroup06875__status=isotig	1	p3	(AAT)5	15	168	182
contig16229__length=943__numreads=39__gene=isogroup06884__status=isotig	1	p3	(ACC)8	24	810	833
contig16248__length=940__numreads=44__gene=isogroup06903__status=isotig	1	p3	(AAG)7	21	164	184
contig16272__length=935__numreads=35__gene=isogroup06927__status=isotig	1	p3	(AAC)5	15	432	446
contig16274__length=934__numreads=21__gene=isogroup06929__status=isotig	1	p3	(CAC)5	15	385	399
contig16274__length=934__numreads=21__gene=isogroup06929__status=isotig	2	p3	(CAC)5	15	595	609
contig16280__length=945__numreads=26__gene=isogroup06935__status=isotig	2	p3	(CTC)7	21	841	861
contig16292__length=934__numreads=11__gene=isogroup06947__status=isotig	1	p3	(TTA)10	30	131	160
contig16294__length=931__numreads=15__gene=isogroup06949__status=isotig	1	p3	(TTA)8	24	402	425
contig16316__length=931__numreads=8__gene=isogroup06971__status=isotig	1	p3	(ATT)6	18	607	624
contig16316__length=931__numreads=8__gene=isogroup06971__status=isotig	2	p3	(TTC)9	27	729	755
contig16317__length=931__numreads=22__gene=isogroup06972__status=isotig	1	p3	(TCT)6	18	736	753
contig16328__length=931__numreads=27__gene=isogroup06983__status=isotig	1	p3	(TGT)6	18	514	531
contig16333__length=929__numreads=15__gene=isogroup06988__status=isotig	1	p3	(AAT)6	18	124	141
contig16343__length=924__numreads=21__gene=isogroup06998__status=isotig	1	p3	(ACC)6	18	427	444
contig16371__length=924__numreads=41__gene=isogroup07026__status=isotig	1	p3	(AGG)5	15	568	582
contig16384__length=924__numreads=40__gene=isogroup07039__status=isotig	1	p3	(AAT)7	21	285	305
contig16385__length=921__numreads=42__gene=isogroup07040__status=isotig	1	p3	(CTT)5	15	673	687
contig16438__length=916__numreads=22__gene=isogroup07093__status=isotig	1	p3	(CTT)6	18	839	856
contig16451__length=915__numreads=20__gene=isogroup07106__status=isotig	1	p3	(TTG)9	27	477	503
contig16458__length=918__numreads=8__gene=isogroup07113__status=isotig	1	p3	(GCA)7	21	76	96
contig16464__length=915__numreads=10__gene=isogroup07119__status=isotig	1	p3	(CCA)5	15	55	69
contig16464__length=915__numreads=10__gene=isogroup07119__status=isotig	2	p3	(ATG)5	15	332	346
contig16477__length=909__numreads=11__gene=isogroup07132__status=isotig	1	p3	(GTG)5	15	257	271
contig16485__length=913__numreads=29__gene=isogroup07140__status=isotig	1	p3	(CCA)7	21	562	582
contig16485__length=913__numreads=29__gene=isogroup07140__status=isotig	2	p3	(AAC)5	15	879	893
contig16512__length=911__numreads=57__gene=isogroup07167__status=isotig	1	p3	(CAG)5	15	207	221
contig16565__length=902__numreads=14__gene=isogroup07220__status=isotig	1	p3	(GCC)5	15	346	360
contig16599__length=898__numreads=49__gene=isogroup07254__status=isotig	1	p3	(GGT)5	15	788	802
contig16612__length=896__numreads=57__gene=isogroup07267__status=isotig	1	p3	(AAG)8	24	658	681
contig16618__length=898__numreads=54__gene=isogroup07273__status=isotig	2	p3	(AGT)5	15	589	603
contig16629__length=896__numreads=7__gene=isogroup07284__status=isotig	1	p3	(GAA)5	15	9	23
contig16629__length=896__numreads=7__gene=isogroup07284__status=isotig	2	p3	(GAT)5	15	417	431
contig16650__length=893__numreads=25__gene=isogroup07305__status=isotig	1	p3	(TCT)5	15	50	64
contig16708__length=890__numreads=9__gene=isogroup07363__status=isotig	1	p3	(GTG)6	18	814	831
contig16718__length=884__numreads=15__gene=isogroup07373__status=isotig	1	p3	(GAA)5	15	682	696
contig16729__length=888__numreads=37__gene=isogroup07384__status=isotig	1	p3	(TCA)7	21	430	450
contig16734__length=882__numreads=19__gene=isogroup07389__status=isotig	1	p3	(GAA)7	21	74	94
contig16736__length=885__numreads=13__gene=isogroup07391__status=isotig	1	p3	(CAT)6	18	488	505
contig16736__length=885__numreads=13__gene=isogroup07391__status=isotig	2	p3	(GGC)6	18	836	853
contig16756__length=885__numreads=19__gene=isogroup07411__status=isotig	1	p3	(TCC)8	24	410	433
contig16767__length=884__numreads=23__gene=isogroup07422__status=isotig	1	p3	(TCT)5	15	94	108
contig16774__length=883__numreads=11__gene=isogroup07429__status=isotig	1	p3	(CTT)5	15	340	354
contig16795__length=881__numreads=13__gene=isogroup07450__status=isotig	1	p3	(TCT)5	15	236	250
contig16797__length=878__numreads=47__gene=isogroup07452__status=isotig	1	p3	(AGG)5	15	406	420
contig16798__length=881__numreads=160__gene=isogroup07453__status=isotig	1	p3	(CTC)5	15	708	722
contig16802__length=886__numreads=77__gene=isogroup07457__status=isotig	1	p3	(TAT)6	18	92	109
contig16811__length=879__numreads=35__gene=isogroup07466__status=isotig	1	p3	(ACC)7	21	693	713
contig16817__length=882__numreads=68__gene=isogroup07472__status=isotig	1	p3	(CCG)5	15	1	15
contig16827__length=879__numreads=18__gene=isogroup07482__status=isotig	1	p3	(TTA)5	15	865	879
contig16838__length=875__numreads=9__gene=isogroup07493__status=isotig	1	p3	(TTG)5	15	47	61
contig16844__length=877__numreads=28__gene=isogroup07499__status=isotig	1	p3	(TTC)5	15	354	368
contig16875__length=873__numreads=10__gene=isogroup07530__status=isotig	1	p3	(TCG)5	15	626	640
contig16885__length=870__numreads=16__gene=isogroup07540__status=isotig	1	p3	(TTA)5	15	750	764
contig16896__length=870__numreads=30__gene=isogroup07551__status=isotig	2	p3	(GAT)7	21	811	831
contig16918__length=868__numreads=18__gene=isogroup07573__status=isotig	1	p3	(ACC)7	21	49	69
contig16921__length=871__numreads=46__gene=isogroup07576__status=isotig	1	p3	(CTT)5	15	1	15
contig16942__length=866__numreads=52__gene=isogroup07597__status=isotig	1	p3	(GGT)9	27	418	444
contig16942__length=866__numreads=52__gene=isogroup07597__status=isotig	2	p3	(TAT)6	18	554	571
contig16988__length=853__numreads=55__gene=isogroup07643__status=isotig	1	p3	(CAG)6	18	74	91
contig17013__length=858__numreads=24__gene=isogroup07668__status=isotig	1	p3	(GAA)7	21	18	38
contig17036__length=857__numreads=12__gene=isogroup07691__status=isotig	1	p3	(CTC)5	15	546	560
contig17039__length=856__numreads=13__gene=isogroup07694__status=isotig	1	p3	(TCT)6	18	768	785
contig17068__length=852__numreads=9__gene=isogroup07723__status=isotig	1	p3	(TCC)5	15	387	401
contig17099__length=852__numreads=27__gene=isogroup07754__status=isotig	1	p3	(GAG)5	15	78	92
contig17106__length=846__numreads=30__gene=isogroup07761__status=isotig	1	p3	(TAG)7	21	607	627
contig17110__length=845__numreads=9__gene=isogroup07765__status=isotig	1	p3	(TCA)9	27	106	132
contig17122__length=851__numreads=121__gene=isogroup07777__status=isotig	1	p3	(CGT)5	15	83	97
contig17136__length=847__numreads=171__gene=isogroup07791__status=isotig	1	p3	(TCT)5	15	683	697
contig17150__length=845__numreads=609__gene=isogroup07805__status=isotig	1	p3	(TGG)5	15	571	585
contig17153__length=846__numreads=12__gene=isogroup07808__status=isotig	1	p3	(TCA)5	15	148	162
contig17161__length=844__numreads=61__gene=isogroup07816__status=isotig	1	p3	(ATT)8	24	737	760
contig17242__length=841__numreads=12__gene=isogroup07897__status=isotig	1	p3	(AAC)6	18	738	755
contig17252__length=830__numreads=24__gene=isogroup07907__status=isotig	1	p3	(GAA)6	18	797	814
contig17262__length=833__numreads=8__gene=isogroup07917__status=isotig	1	p3	(CAA)5	15	217	231
contig17267__length=836__numreads=19__gene=isogroup07922__status=isotig	1	p3	(GCA)5	15	490	504
contig17279__length=834__numreads=11__gene=isogroup07934__status=isotig	1	p3	(ATC)5	15	94	108
contig17291__length=832__numreads=32__gene=isogroup07946__status=isotig	1	p3	(ACC)5	15	363	377
contig17336__length=830__numreads=15__gene=isogroup07991__status=isotig	1	p3	(TTC)5	15	699	713
contig17364__length=825__numreads=20__gene=isogroup08019__status=isotig	1	p3	(TGC)5	15	84	98
contig17364__length=825__numreads=20__gene=isogroup08019__status=isotig	2	p3	(GGT)9	27	433	459
contig17375__length=825__numreads=10__gene=isogroup08030__status=isotig	1	p3	(GGT)9	27	598	624
contig17401__length=820__numreads=15__gene=isogroup08056__status=isotig	1	p3	(AAT)6	18	117	134
contig17406__length=823__numreads=190__gene=isogroup08061__status=isotig	1	p3	(TCT)10	30	716	745
contig17414__length=821__numreads=30__gene=isogroup08069__status=isotig	1	p3	(CTT)8	24	389	412
contig17430__length=820__numreads=28__gene=isogroup08085__status=isotig	1	p3	(GTC)5	15	253	267
contig17440__length=818__numreads=21__gene=isogroup08095__status=isotig	1	p3	(CAC)6	18	530	547
contig17485__length=814__numreads=32__gene=isogroup08140__status=isotig	2	p3	(CTC)7	21	323	343
contig17499__length=815__numreads=13__gene=isogroup08154__status=isotig	1	p3	(AGA)5	15	438	452
contig17504__length=813__numreads=17__gene=isogroup08159__status=isotig	1	p3	(TTG)6	18	257	274
contig17504__length=813__numreads=17__gene=isogroup08159__status=isotig	2	p3	(AAG)8	24	378	401
contig17569__length=806__numreads=24__gene=isogroup08224__status=isotig	1	p3	(TTC)8	24	251	274
contig17576__length=806__numreads=9__gene=isogroup08231__status=isotig	1	p3	(GAA)5	15	352	366
contig17582__length=803__numreads=137__gene=isogroup08237__status=isotig	1	p3	(ATT)6	18	638	655
contig17598__length=805__numreads=13__gene=isogroup08253__status=isotig	1	p3	(TAA)8	24	778	801
contig17655__length=801__numreads=8__gene=isogroup08310__status=isotig	1	p3	(TTG)5	15	518	532
contig17659__length=800__numreads=8__gene=isogroup08314__status=isotig	1	p3	(AGG)5	15	184	198
contig17662__length=800__numreads=9__gene=isogroup08317__status=isotig	1	p3	(TGG)6	18	518	535
contig17670__length=791__numreads=8__gene=isogroup08325__status=isotig	2	p3	(AGG)5	15	335	349
contig17701__length=797__numreads=130__gene=isogroup08356__status=isotig	1	p3	(GAA)8	24	45	68
contig17713__length=791__numreads=14__gene=isogroup08368__status=isotig	1	p3	(TTC)6	18	338	355
contig17719__length=794__numreads=12__gene=isogroup08374__status=isotig	1	p3	(GGT)5	15	301	315
contig17733__length=794__numreads=19__gene=isogroup08388__status=isotig	1	p3	(GAA)7	21	534	554
contig17771__length=785__numreads=8__gene=isogroup08426__status=isotig	1	p3	(CTT)6	18	38	55
contig17790__length=783__numreads=30__gene=isogroup08445__status=isotig	1	p3	(TCT)6	18	519	536
contig17826__length=776__numreads=22__gene=isogroup08481__status=isotig	1	p3	(GAA)6	18	41	58
contig17851__length=783__numreads=71__gene=isogroup08506__status=isotig	1	p3	(GAA)7	21	692	712
contig17859__length=785__numreads=7__gene=isogroup08514__status=isotig	1	p3	(CAG)6	18	767	784
contig17865__length=784__numreads=28__gene=isogroup08520__status=isotig	1	p3	(GAT)7	21	431	451
contig17888__length=783__numreads=8__gene=isogroup08543__status=isotig	1	p3	(GAA)7	21	429	449
contig17895__length=782__numreads=43__gene=isogroup08550__status=isotig	1	p3	(GCA)5	15	333	347
contig17895__length=782__numreads=43__gene=isogroup08550__status=isotig	2	p3	(TGA)5	15	521	535
contig17895__length=782__numreads=43__gene=isogroup08550__status=isotig	3	p3	(GAG)6	18	697	714
contig17904__length=776__numreads=15__gene=isogroup08559__status=isotig	1	p3	(TTC)7	21	655	675
contig17907__length=780__numreads=34__gene=isogroup08562__status=isotig	1	p3	(GGA)6	18	405	422
contig17912__length=780__numreads=11__gene=isogroup08567__status=isotig	1	p3	(ATA)7	21	258	278
contig17932__length=779__numreads=14__gene=isogroup08587__status=isotig	1	p3	(AAT)6	18	257	274
contig17935__length=776__numreads=61__gene=isogroup08590__status=isotig	1	p3	(CTT)5	15	558	572
contig17943__length=775__numreads=6__gene=isogroup08598__status=isotig	1	p3	(AGC)5	15	180	194
contig17943__length=775__numreads=6__gene=isogroup08598__status=isotig	2	p3	(ACC)5	15	608	622
contig17954__length=774__numreads=12__gene=isogroup08609__status=isotig	1	p3	(TTA)7	21	447	467
contig17966__length=775__numreads=45__gene=isogroup08621__status=isotig	1	p3	(TCT)8	24	623	646
contig18020__length=770__numreads=111__gene=isogroup08675__status=isotig	1	p3	(GAA)5	15	38	52
contig18045__length=771__numreads=51__gene=isogroup08700__status=isotig	1	p3	(TTC)6	18	144	161
contig18079__length=769__numreads=16__gene=isogroup08734__status=isotig	1	p3	(GTG)5	15	674	688
contig18115__length=764__numreads=29__gene=isogroup08770__status=isotig	1	p3	(TGC)6	18	327	344
contig18122__length=758__numreads=49__gene=isogroup08777__status=isotig	1	p3	(GAA)5	15	380	394
contig18129__length=763__numreads=74__gene=isogroup08784__status=isotig	1	p3	(TCT)5	15	688	702
contig18160__length=760__numreads=12__gene=isogroup08815__status=isotig	1	p3	(AAT)8	24	7	30
contig18207__length=756__numreads=249__gene=isogroup08862__status=isotig	1	p3	(GAA)6	18	139	156
contig18221__length=755__numreads=18__gene=isogroup08876__status=isotig	1	p3	(TTA)5	15	427	441
contig18285__length=745__numreads=13__gene=isogroup08940__status=isotig	1	p3	(CTC)5	15	335	349
contig18288__length=753__numreads=20__gene=isogroup08943__status=isotig	1	p3	(TCT)5	15	94	108
contig18297__length=753__numreads=26__gene=isogroup08952__status=isotig	1	p3	(TCT)7	21	495	515
contig18307__length=751__numreads=19__gene=isogroup08962__status=isotig	1	p3	(CTT)8	24	596	619
contig18335__length=750__numreads=17__gene=isogroup08990__status=isotig	1	p3	(CTC)7	21	408	428
contig18339__length=751__numreads=14__gene=isogroup08994__status=isotig	1	p3	(TCA)12	36	379	414
contig18346__length=748__numreads=9__gene=isogroup09001__status=isotig	1	p3	(CAT)5	15	472	486
contig18365__length=748__numreads=26__gene=isogroup09020__status=isotig	2	p3	(CAA)8	24	301	324
contig18383__length=746__numreads=10__gene=isogroup09038__status=isotig	1	p3	(TTA)6	18	584	601
contig18418__length=745__numreads=13__gene=isogroup09073__status=isotig	1	p3	(CTC)5	15	431	445
contig18426__length=744__numreads=7__gene=isogroup09081__status=isotig	1	p3	(AGG)6	18	532	549
contig18430__length=744__numreads=11__gene=isogroup09085__status=isotig	1	p3	(GAA)5	15	550	564
contig18456__length=742__numreads=6__gene=isogroup09111__status=isotig	2	p3	(TCT)6	18	630	647
contig18468__length=740__numreads=9__gene=isogroup09123__status=isotig	1	p3	(GTT)8	24	545	568
contig18482__length=738__numreads=7__gene=isogroup09137__status=isotig	1	p3	(TCT)6	18	302	319
contig18485__length=738__numreads=10__gene=isogroup09140__status=isotig	1	p3	(GTC)7	21	526	546
contig18531__length=737__numreads=11__gene=isogroup09186__status=isotig	1	p3	(ACA)5	15	1	15
contig18538__length=735__numreads=9__gene=isogroup09193__status=isotig	1	p3	(TTA)5	15	660	674
contig18575__length=727__numreads=7__gene=isogroup09230__status=isotig	1	p3	(ACA)6	18	461	478
contig18577__length=735__numreads=14__gene=isogroup09232__status=isotig	1	p3	(TTC)5	15	271	285
contig18582__length=727__numreads=14__gene=isogroup09237__status=isotig	1	p3	(AAT)6	18	47	64
contig18584__length=733__numreads=53__gene=isogroup09239__status=isotig	1	p3	(AGA)5	15	96	110
contig18584__length=733__numreads=53__gene=isogroup09239__status=isotig	2	p3	(TCA)9	27	493	519
contig18627__length=731__numreads=11__gene=isogroup09282__status=isotig	1	p3	(TCC)5	15	488	502
contig18627__length=731__numreads=11__gene=isogroup09282__status=isotig	2	p3	(TAC)6	18	610	627
contig18629__length=730__numreads=166__gene=isogroup09284__status=isotig	1	p3	(AAG)7	21	418	438
contig18656__length=728__numreads=6__gene=isogroup09311__status=isotig	1	p3	(TTA)5	15	59	73
contig18670__length=724__numreads=15__gene=isogroup09325__status=isotig	2	p3	(CTC)5	15	283	297
contig18708__length=724__numreads=13__gene=isogroup09363__status=isotig	1	p3	(AAC)5	15	296	310
contig18710__length=726__numreads=9__gene=isogroup09365__status=isotig	1	p3	(TTC)5	15	589	603
contig18723__length=724__numreads=19__gene=isogroup09378__status=isotig	1	p3	(TCT)5	15	272	286
contig18726__length=724__numreads=38__gene=isogroup09381__status=isotig	1	p3	(TTC)7	21	521	541
contig18739__length=721__numreads=7__gene=isogroup09394__status=isotig	1	p3	(GGT)9	27	454	480
contig18759__length=721__numreads=8__gene=isogroup09414__status=isotig	1	p3	(CTT)7	21	30	50
contig18762__length=723__numreads=48__gene=isogroup09417__status=isotig	1	p3	(TTG)5	15	270	284
contig18805__length=717__numreads=8__gene=isogroup09460__status=isotig	1	p3	(AAG)7	21	191	211
contig18812__length=717__numreads=9__gene=isogroup09467__status=isotig	1	p3	(CTT)6	18	453	470
contig18817__length=718__numreads=13__gene=isogroup09472__status=isotig	1	p3	(AAC)6	18	556	573
contig18826__length=717__numreads=18__gene=isogroup09481__status=isotig	1	p3	(GGT)6	18	215	232
contig18831__length=717__numreads=8__gene=isogroup09486__status=isotig	1	p3	(GAA)7	21	320	340
contig18842__length=716__numreads=11__gene=isogroup09497__status=isotig	1	p3	(CAC)5	15	434	448
contig18858__length=715__numreads=10__gene=isogroup09513__status=isotig	1	p3	(ATG)6	18	585	602
contig18862__length=713__numreads=8__gene=isogroup09517__status=isotig	1	p3	(CTT)9	27	12	38
contig18875__length=714__numreads=8__gene=isogroup09530__status=isotig	1	p3	(GGT)7	21	355	375
contig18896__length=712__numreads=19__gene=isogroup09551__status=isotig	1	p3	(ACC)6	18	655	672
contig18908__length=712__numreads=25__gene=isogroup09563__status=isotig	1	p3	(AAT)8	24	404	427
contig18933__length=713__numreads=16__gene=isogroup09588__status=isotig	1	p3	(TAA)6	18	285	302
contig18957__length=700__numreads=169__gene=isogroup09612__status=isotig	1	p3	(TTC)8	24	523	546
contig18986__length=705__numreads=156__gene=isogroup09641__status=isotig	2	p3	(TTC)5	15	548	562
contig18992__length=707__numreads=18__gene=isogroup09647__status=isotig	1	p3	(GCA)5	15	521	535
contig18996__length=706__numreads=12__gene=isogroup09651__status=isotig	1	p3	(GAA)5	15	537	551
contig19001__length=707__numreads=28__gene=isogroup09656__status=isotig	1	p3	(GTG)5	15	253	267
contig19004__length=704__numreads=14__gene=isogroup09659__status=isotig	1	p3	(CTT)5	15	188	202
contig19042__length=703__numreads=37__gene=isogroup09697__status=isotig	1	p3	(CTT)5	15	46	60
contig19094__length=701__numreads=8__gene=isogroup09749__status=isotig	1	p3	(GAA)8	24	676	699
contig19099__length=699__numreads=7__gene=isogroup09754__status=isotig	1	p3	(GGT)6	18	246	263
contig19100__length=700__numreads=9__gene=isogroup09755__status=isotig	1	p3	(CTT)6	18	312	329
contig19111__length=700__numreads=12__gene=isogroup09766__status=isotig	1	p3	(AAT)5	15	64	78
contig19120__length=699__numreads=14__gene=isogroup09775__status=isotig	1	p3	(AAT)6	18	85	102
contig19137__length=699__numreads=20__gene=isogroup09792__status=isotig	1	p3	(CTT)5	15	627	641
contig19161__length=699__numreads=46__gene=isogroup09816__status=isotig	1	p3	(TTC)5	15	478	492
contig19204__length=693__numreads=47__gene=isogroup09859__status=isotig	1	p3	(AAC)6	18	210	227
contig19220__length=691__numreads=14__gene=isogroup09875__status=isotig	1	p3	(TGG)5	15	369	383
contig19246__length=693__numreads=30__gene=isogroup09901__status=isotig	1	p3	(TCA)6	18	11	28
contig19257__length=691__numreads=8__gene=isogroup09912__status=isotig	1	p3	(AAT)5	15	439	453
contig19293__length=691__numreads=51__gene=isogroup09948__status=isotig	1	p3	(AAC)5	15	208	222
contig19295__length=689__numreads=10__gene=isogroup09950__status=isotig	1	p3	(TCA)5	15	224	238
contig19295__length=689__numreads=10__gene=isogroup09950__status=isotig	2	p3	(ACC)6	18	604	621
contig19306__length=690__numreads=9__gene=isogroup09961__status=isotig	1	p3	(CAT)6	18	17	34
contig19343__length=688__numreads=21__gene=isogroup09998__status=isotig	1	p3	(CTT)6	18	631	648
contig19356__length=687__numreads=16__gene=isogroup10011__status=isotig	1	p3	(GAT)6	18	121	138
contig19359__length=683__numreads=68__gene=isogroup10014__status=isotig	1	p3	(TTC)7	21	120	140
contig19360__length=685__numreads=10__gene=isogroup10015__status=isotig	1	p3	(AGG)6	18	553	570
contig19373__length=686__numreads=6__gene=isogroup10028__status=isotig	1	p3	(TTC)10	30	398	427
contig19399__length=679__numreads=25__gene=isogroup10054__status=isotig	1	p3	(TCT)5	15	98	112
contig19403__length=679__numreads=7__gene=isogroup10058__status=isotig	1	p3	(CAG)5	15	414	428
contig19406__length=681__numreads=19__gene=isogroup10061__status=isotig	1	p3	(GAT)5	15	510	524
contig19411__length=684__numreads=62__gene=isogroup10066__status=isotig	1	p3	(AAG)8	24	103	126
contig19436__length=683__numreads=7__gene=isogroup10091__status=isotig	1	p3	(TCG)7	21	245	265
contig19450__length=679__numreads=7__gene=isogroup10105__status=isotig	1	p3	(TTC)6	18	79	96
contig19458__length=680__numreads=14__gene=isogroup10113__status=isotig	1	p3	(ATA)7	21	31	51
contig19482__length=678__numreads=8__gene=isogroup10137__status=isotig	1	p3	(CCA)6	18	28	45
contig19490__length=678__numreads=14__gene=isogroup10145__status=isotig	1	p3	(TTC)7	21	497	517
contig19492__length=675__numreads=25__gene=isogroup10147__status=isotig	1	p3	(ATC)5	15	92	106
contig19503__length=679__numreads=30__gene=isogroup10158__status=isotig	1	p3	(GAA)5	15	4	18
contig19533__length=680__numreads=35__gene=isogroup10188__status=isotig	1	p3	(TTC)5	15	16	30
contig19539__length=683__numreads=27__gene=isogroup10194__status=isotig	1	p3	(TTA)8	24	23	46
contig19557__length=675__numreads=10__gene=isogroup10212__status=isotig	1	p3	(TCT)5	15	558	572
contig19559__length=677__numreads=109__gene=isogroup10214__status=isotig	1	p3	(AGA)8	24	172	195
contig19565__length=675__numreads=51__gene=isogroup10220__status=isotig	1	p3	(ATT)7	21	65	85
contig19587__length=674__numreads=9__gene=isogroup10242__status=isotig	1	p3	(TAT)6	18	554	571
contig19600__length=670__numreads=82__gene=isogroup10255__status=isotig	2	p3	(AAC)6	18	252	269
contig19602__length=674__numreads=11__gene=isogroup10257__status=isotig	1	p3	(GAA)9	27	472	498
contig19603__length=673__numreads=46__gene=isogroup10258__status=isotig	1	p3	(TGT)6	18	366	383
contig19613__length=674__numreads=7__gene=isogroup10268__status=isotig	1	p3	(ATT)9	27	612	638
contig19683__length=669__numreads=33__gene=isogroup10338__status=isotig	1	p3	(TTA)6	18	306	323
contig19708__length=668__numreads=6__gene=isogroup10363__status=isotig	1	p3	(TGC)5	15	225	239
contig19747__length=666__numreads=20__gene=isogroup10402__status=isotig	1	p3	(GGA)6	18	383	400
contig19762__length=663__numreads=7__gene=isogroup10417__status=isotig	1	p3	(GAG)6	18	134	151
contig19764__length=665__numreads=12__gene=isogroup10419__status=isotig	1	p3	(TCT)6	18	117	134
contig19767__length=663__numreads=10__gene=isogroup10422__status=isotig	1	p3	(TGA)6	18	339	356
contig19774__length=660__numreads=12__gene=isogroup10429__status=isotig	1	p3	(AAT)6	18	218	235
contig19777__length=665__numreads=15__gene=isogroup10432__status=isotig	1	p3	(TAA)5	15	167	181
contig19791__length=663__numreads=8__gene=isogroup10446__status=isotig	1	p3	(CAG)6	18	171	188
contig19791__length=663__numreads=8__gene=isogroup10446__status=isotig	2	p3	(CAG)6	18	297	314
contig19791__length=663__numreads=8__gene=isogroup10446__status=isotig	3	p3	(CAG)7	21	567	587
contig19824__length=661__numreads=47__gene=isogroup10479__status=isotig	1	p3	(CAC)5	15	505	519
contig19824__length=661__numreads=47__gene=isogroup10479__status=isotig	2	p3	(CAC)6	18	625	642
contig19838__length=661__numreads=14__gene=isogroup10493__status=isotig	1	p3	(AAT)7	21	331	351
contig19853__length=662__numreads=28__gene=isogroup10508__status=isotig	1	p3	(GAA)5	15	21	35
contig19853__length=662__numreads=28__gene=isogroup10508__status=isotig	2	p3	(GAT)12	36	456	491
contig19873__length=665__numreads=22__gene=isogroup10528__status=isotig	2	p3	(AGA)5	15	189	203
contig19885__length=659__numreads=12__gene=isogroup10540__status=isotig	1	p3	(CTT)7	21	617	637
contig19940__length=657__numreads=22__gene=isogroup10595__status=isotig	1	p3	(GAT)7	21	417	437
contig20016__length=649__numreads=133__gene=isogroup10671__status=isotig	1	p3	(TTC)10	30	387	416
contig20047__length=651__numreads=10__gene=isogroup10702__status=isotig	1	p3	(AAT)5	15	96	110
contig20056__length=648__numreads=9__gene=isogroup10711__status=isotig	1	p3	(GAT)8	24	151	174
contig20056__length=648__numreads=9__gene=isogroup10711__status=isotig	2	p3	(GTG)6	18	445	462
contig20109__length=649__numreads=19__gene=isogroup10764__status=isotig	1	p3	(ATC)5	15	379	393
contig20119__length=647__numreads=7__gene=isogroup10774__status=isotig	1	p3	(TGA)6	18	306	323
contig20137__length=649__numreads=23__gene=isogroup10792__status=isotig	1	p3	(TTC)6	18	573	590
contig20185__length=646__numreads=17__gene=isogroup10840__status=isotig	1	p3	(GAA)5	15	418	432
contig20195__length=644__numreads=47__gene=isogroup10850__status=isotig	1	p3	(TTA)6	18	8	25
contig20198__length=643__numreads=7__gene=isogroup10853__status=isotig	1	p3	(TTG)5	15	415	429
contig20211__length=644__numreads=6__gene=isogroup10866__status=isotig	1	p3	(GAA)5	15	469	483
contig20213__length=636__numreads=337__gene=isogroup10868__status=isotig	1	p3	(AGA)5	15	380	394
contig20248__length=639__numreads=7__gene=isogroup10903__status=isotig	1	p3	(AAG)5	15	130	144
contig20277__length=639__numreads=13__gene=isogroup10932__status=isotig	1	p3	(TGG)6	18	339	356
contig20285__length=640__numreads=8__gene=isogroup10940__status=isotig	1	p3	(TGA)5	15	62	76
contig20294__length=639__numreads=88__gene=isogroup10949__status=isotig	1	p3	(TCT)10	30	551	580
contig20310__length=638__numreads=8__gene=isogroup10965__status=isotig	1	p3	(CTT)5	15	208	222
contig20407__length=633__numreads=15__gene=isogroup11062__status=isotig	1	p3	(ACG)5	15	350	364
contig20558__length=626__numreads=342__gene=isogroup11213__status=isotig	1	p3	(CTG)5	15	86	100
contig20559__length=624__numreads=33__gene=isogroup11214__status=isotig	1	p3	(CAA)7	21	49	69
contig20581__length=618__numreads=9__gene=isogroup11236__status=isotig	1	p3	(TTC)9	27	74	100
contig20601__length=619__numreads=8__gene=isogroup11256__status=isotig	1	p3	(GAA)10	30	512	541
contig20610__length=621__numreads=6__gene=isogroup11265__status=isotig	1	p3	(GAA)5	15	96	110
contig20637__length=622__numreads=9__gene=isogroup11292__status=isotig	1	p3	(CAT)7	21	113	133
contig20637__length=622__numreads=9__gene=isogroup11292__status=isotig	2	p3	(CAG)6	18	371	388
contig20664__length=622__numreads=19__gene=isogroup11319__status=isotig	1	p3	(GAA)5	15	122	136
contig20699__length=618__numreads=7__gene=isogroup11354__status=isotig	1	p3	(TAC)5	15	49	63
contig20709__length=617__numreads=21__gene=isogroup11364__status=isotig	1	p3	(TGG)6	18	373	390
contig20729__length=618__numreads=12__gene=isogroup11384__status=isotig	1	p3	(AAC)5	15	481	495
contig20730__length=618__numreads=14__gene=isogroup11385__status=isotig	1	p3	(AGA)5	15	506	520
contig20731__length=618__numreads=22__gene=isogroup11386__status=isotig	1	p3	(AAG)8	24	61	84
contig20774__length=614__numreads=30__gene=isogroup11429__status=isotig	1	p3	(TGA)5	15	444	458
contig20824__length=608__numreads=13__gene=isogroup11479__status=isotig	1	p3	(AAT)6	18	73	90
contig20843__length=613__numreads=15__gene=isogroup11498__status=isotig	1	p3	(ACA)5	15	153	167
contig20913__length=609__numreads=7__gene=isogroup11568__status=isotig	1	p3	(TCT)6	18	499	516
contig20929__length=609__numreads=6__gene=isogroup11584__status=isotig	1	p3	(GGA)5	15	540	554
contig20940__length=604__numreads=12__gene=isogroup11595__status=isotig	1	p3	(AGA)6	18	537	554
contig20958__length=604__numreads=9__gene=isogroup11613__status=isotig	1	p3	(AAT)6	18	118	135
contig20978__length=602__numreads=43__gene=isogroup11633__status=isotig	1	p3	(TGG)7	21	155	175
contig20978__length=602__numreads=43__gene=isogroup11633__status=isotig	2	p3	(CAG)7	21	294	314
contig21025__length=606__numreads=9__gene=isogroup11680__status=isotig	1	p3	(TGG)6	18	160	177
contig21042__length=603__numreads=23__gene=isogroup11697__status=isotig	1	p3	(AAT)5	15	26	40
contig21045__length=601__numreads=9__gene=isogroup11700__status=isotig	1	p3	(CAT)5	15	238	252
contig21105__length=597__numreads=42__gene=isogroup11760__status=isotig	1	p3	(TTC)11	33	399	431
contig21106__length=598__numreads=9__gene=isogroup11761__status=isotig	1	p3	(AAT)5	15	216	230
contig21121__length=598__numreads=19__gene=isogroup11776__status=isotig	1	p3	(CCA)7	21	502	522
contig21130__length=597__numreads=10__gene=isogroup11785__status=isotig	1	p3	(TAA)5	15	346	360
contig21170__length=596__numreads=11__gene=isogroup11825__status=isotig	1	p3	(AAC)6	18	355	372
contig21177__length=595__numreads=12__gene=isogroup11832__status=isotig	1	p3	(AGA)5	15	340	354
contig21228__length=593__numreads=7__gene=isogroup11883__status=isotig	1	p3	(TGA)6	18	460	477
contig21243__length=591__numreads=18__gene=isogroup11898__status=isotig	1	p3	(ATT)5	15	540	554
contig21275__length=591__numreads=162__gene=isogroup11930__status=isotig	1	p3	(GAC)5	15	428	442
contig21290__length=591__numreads=7__gene=isogroup11945__status=isotig	1	p3	(CTT)10	30	371	400
contig21342__length=591__numreads=9__gene=isogroup11997__status=isotig	1	p3	(TTC)5	15	3	17
contig21379__length=583__numreads=6__gene=isogroup12034__status=isotig	1	p3	(TCT)7	21	561	581
contig21387__length=584__numreads=13__gene=isogroup12042__status=isotig	1	p3	(ACC)5	15	391	405
contig21438__length=581__numreads=29__gene=isogroup12093__status=isotig	1	p3	(TGA)6	18	419	436
contig21460__length=577__numreads=6__gene=isogroup12115__status=isotig	1	p3	(CTA)6	18	47	64
contig21478__length=579__numreads=7__gene=isogroup12133__status=isotig	1	p3	(TCT)5	15	517	531
contig21513__length=575__numreads=33__gene=isogroup12168__status=isotig	1	p3	(CCT)5	15	366	380
contig21550__length=576__numreads=18__gene=isogroup12205__status=isotig	1	p3	(AAG)5	15	321	335
contig21569__length=576__numreads=13__gene=isogroup12224__status=isotig	1	p3	(AAT)6	18	13	30
contig21638__length=574__numreads=6__gene=isogroup12293__status=isotig	2	p3	(ACC)5	15	261	275
contig21668__length=580__numreads=8__gene=isogroup12323__status=isotig	1	p3	(ATA)6	18	26	43
contig21688__length=571__numreads=13__gene=isogroup12343__status=isotig	1	p3	(TTC)5	15	317	331
contig21728__length=569__numreads=17__gene=isogroup12383__status=isotig	1	p3	(TCT)5	15	439	453
contig21730__length=567__numreads=16__gene=isogroup12385__status=isotig	1	p3	(AAT)6	18	281	298
contig21742__length=568__numreads=11__gene=isogroup12397__status=isotig	1	p3	(AAG)7	21	386	406
contig21758__length=567__numreads=10__gene=isogroup12413__status=isotig	1	p3	(TAA)5	15	425	439
contig21763__length=567__numreads=6__gene=isogroup12418__status=isotig	1	p3	(TAT)5	15	82	96
contig21775__length=567__numreads=7__gene=isogroup12430__status=isotig	1	p3	(GAC)5	15	225	239
contig21817__length=564__numreads=7__gene=isogroup12472__status=isotig	1	p3	(CAG)5	15	535	549
contig21868__length=562__numreads=42__gene=isogroup12523__status=isotig	1	p3	(GAT)7	21	425	445
contig21887__length=567__numreads=14__gene=isogroup12542__status=isotig	1	p3	(AAG)7	21	437	457
contig21889__length=561__numreads=11__gene=isogroup12544__status=isotig	1	p3	(TGC)5	15	173	187
contig21895__length=562__numreads=30__gene=isogroup12550__status=isotig	1	p3	(AAT)5	15	146	160
contig21949__length=553__numreads=11__gene=isogroup12604__status=isotig	1	p3	(CCA)6	18	58	75
contig21990__length=557__numreads=8__gene=isogroup12645__status=isotig	1	p3	(AAT)7	21	194	214
contig22002__length=553__numreads=6__gene=isogroup12657__status=isotig	1	p3	(GAA)6	18	469	486
contig22007__length=554__numreads=6__gene=isogroup12662__status=isotig	1	p3	(CTT)5	15	289	303
contig22007__length=554__numreads=6__gene=isogroup12662__status=isotig	2	p3	(AAT)5	15	514	528
contig22074__length=552__numreads=9__gene=isogroup12729__status=isotig	1	p3	(TGG)6	18	527	544
contig22080__length=555__numreads=11__gene=isogroup12735__status=isotig	1	p3	(AAT)6	18	145	162
contig22123__length=548__numreads=10__gene=isogroup12778__status=isotig	1	p3	(CAA)5	15	358	372
contig22131__length=540__numreads=11__gene=isogroup12786__status=isotig	1	p3	(TAC)6	18	408	425
contig22146__length=548__numreads=10__gene=isogroup12801__status=isotig	1	p3	(TCT)5	15	265	279
contig22183__length=544__numreads=7__gene=isogroup12838__status=isotig	1	p3	(AGA)6	18	510	527
contig22200__length=545__numreads=34__gene=isogroup12855__status=isotig	1	p3	(CAT)5	15	224	238
contig22219__length=544__numreads=11__gene=isogroup12874__status=isotig	1	p3	(TTG)9	27	446	472
contig22224__length=543__numreads=6__gene=isogroup12879__status=isotig	1	p3	(CTT)7	21	42	62
contig22246__length=540__numreads=8__gene=isogroup12901__status=isotig	1	p3	(GTT)6	18	64	81
contig22359__length=534__numreads=21__gene=isogroup13014__status=isotig	1	p3	(AGT)5	15	76	90
contig22419__length=531__numreads=6__gene=isogroup13074__status=isotig	1	p3	(AGA)8	24	67	90
contig22420__length=530__numreads=7__gene=isogroup13075__status=isotig	1	p3	(CTT)6	18	234	251
contig22421__length=532__numreads=11__gene=isogroup13076__status=isotig	1	p3	(CAT)6	18	509	526
contig22468__length=531__numreads=7__gene=isogroup13123__status=isotig	1	p3	(CTT)7	21	468	488
contig22499__length=529__numreads=8__gene=isogroup13154__status=isotig	1	p3	(TCA)6	18	463	480
contig22544__length=526__numreads=6__gene=isogroup13199__status=isotig	1	p3	(TTC)6	18	125	142
contig22568__length=525__numreads=6__gene=isogroup13223__status=isotig	1	p3	(TCT)7	21	398	418
contig22571__length=526__numreads=12__gene=isogroup13226__status=isotig	1	p3	(TAT)7	21	18	38
contig22571__length=526__numreads=12__gene=isogroup13226__status=isotig	2	p3	(GAT)6	18	332	349
contig22580__length=525__numreads=11__gene=isogroup13235__status=isotig	1	p3	(AAT)5	15	90	104
contig22587__length=525__numreads=6__gene=isogroup13242__status=isotig	1	p3	(TTC)8	24	203	226
contig22605__length=521__numreads=6__gene=isogroup13260__status=isotig	1	p3	(TTC)6	18	473	490
contig22646__length=518__numreads=17__gene=isogroup13301__status=isotig	1	p3	(GGT)5	15	243	257
contig22648__length=522__numreads=8__gene=isogroup13303__status=isotig	1	p3	(TAT)6	18	353	370
contig22670__length=520__numreads=6__gene=isogroup13325__status=isotig	1	p3	(TCA)5	15	278	292
contig22684__length=517__numreads=8__gene=isogroup13339__status=isotig	1	p3	(TAA)10	30	277	306
contig22706__length=518__numreads=9__gene=isogroup13361__status=isotig	1	p3	(ATT)6	18	469	486
contig22720__length=517__numreads=7__gene=isogroup13375__status=isotig	1	p3	(GAC)5	15	494	508
contig22725__length=518__numreads=6__gene=isogroup13380__status=isotig	1	p3	(TGT)5	15	353	367
contig22803__length=513__numreads=8__gene=isogroup13458__status=isotig	1	p3	(ATG)5	15	491	505
contig22817__length=514__numreads=9__gene=isogroup13472__status=isotig	1	p3	(GAA)5	15	331	345
contig22824__length=513__numreads=11__gene=isogroup13479__status=isotig	1	p3	(TTG)7	21	470	490
contig22891__length=510__numreads=10__gene=isogroup13546__status=isotig	1	p3	(ATC)6	18	400	417
contig22918__length=503__numreads=9__gene=isogroup13573__status=isotig	1	p3	(AAT)5	15	329	343
contig22972__length=506__numreads=6__gene=isogroup13627__status=isotig	1	p3	(TGA)9	27	478	504
contig22975__length=504__numreads=8__gene=isogroup13630__status=isotig	1	p3	(TTA)5	15	20	34
contig23073__length=500__numreads=9__gene=isogroup13728__status=isotig	1	p3	(AAG)5	15	414	428
contig23088__length=501__numreads=11__gene=isogroup13743__status=isotig	1	p3	(TCT)5	15	476	490
contig23103__length=499__numreads=26__gene=isogroup13758__status=isotig	1	p3	(AAT)5	15	366	380
contig23131__length=493__numreads=7__gene=isogroup13786__status=isotig	1	p3	(AAT)6	18	190	207
contig23194__length=492__numreads=8__gene=isogroup13849__status=isotig	1	p3	(TAA)5	15	87	101
contig23198__length=488__numreads=8__gene=isogroup13853__status=isotig	1	p3	(TCT)6	18	53	70
contig23254__length=491__numreads=18__gene=isogroup13909__status=isotig	1	p3	(GAA)5	15	298	312
contig23256__length=488__numreads=7__gene=isogroup13911__status=isotig	1	p3	(CTT)12	36	58	93
contig23294__length=479__numreads=6__gene=isogroup13949__status=isotig	1	p3	(TCT)7	21	79	99
contig23295__length=481__numreads=28__gene=isogroup13950__status=isotig	1	p3	(ATT)5	15	133	147
contig23295__length=481__numreads=28__gene=isogroup13950__status=isotig	2	p3	(CTT)6	18	434	451
contig23317__length=485__numreads=6__gene=isogroup13972__status=isotig	1	p3	(TGC)6	18	397	414
contig23362__length=478__numreads=7__gene=isogroup14017__status=isotig	1	p3	(GAC)8	24	354	377
contig23388__length=480__numreads=6__gene=isogroup14043__status=isotig	1	p3	(TCT)5	15	108	122
contig23399__length=480__numreads=7__gene=isogroup14054__status=isotig	1	p3	(TCA)5	15	400	414
contig23446__length=477__numreads=8__gene=isogroup14101__status=isotig	1	p3	(GAG)5	15	402	416
contig23454__length=476__numreads=7__gene=isogroup14109__status=isotig	1	p3	(AAC)6	18	84	101
contig23491__length=474__numreads=9__gene=isogroup14146__status=isotig	1	p3	(AAT)5	15	440	454
contig23492__length=475__numreads=8__gene=isogroup14147__status=isotig	1	p3	(ATG)5	15	270	284
contig23506__length=468__numreads=30__gene=isogroup14161__status=isotig	1	p3	(CTT)7	21	348	368
contig23507__length=473__numreads=8__gene=isogroup14162__status=isotig	1	p3	(CTT)6	18	113	130
contig23517__length=472__numreads=8__gene=isogroup14172__status=isotig	1	p3	(ATG)5	15	143	157
contig23530__length=471__numreads=6__gene=isogroup14185__status=isotig	1	p3	(AAG)5	15	274	288
contig23542__length=471__numreads=11__gene=isogroup14197__status=isotig	1	p3	(GAG)7	21	415	435
contig23574__length=470__numreads=10__gene=isogroup14229__status=isotig	1	p3	(CAT)10	30	416	445
contig23586__length=467__numreads=7__gene=isogroup14241__status=isotig	1	p3	(TAT)8	24	155	178
contig23599__length=465__numreads=11__gene=isogroup14254__status=isotig	1	p3	(CAT)5	15	391	405
contig23621__length=464__numreads=21__gene=isogroup14276__status=isotig	1	p3	(TCA)11	33	78	110
contig23655__length=462__numreads=6__gene=isogroup14310__status=isotig	1	p3	(TTC)6	18	148	165
contig23657__length=462__numreads=11__gene=isogroup14312__status=isotig	1	p3	(TGT)7	21	309	329
contig23674__length=461__numreads=7__gene=isogroup14329__status=isotig	1	p3	(CTT)12	36	170	205
contig23698__length=459__numreads=6__gene=isogroup14353__status=isotig	1	p3	(TTA)5	15	329	343
contig23749__length=454__numreads=10__gene=isogroup14404__status=isotig	1	p3	(CTC)5	15	207	221
contig23775__length=451__numreads=8__gene=isogroup14430__status=isotig	1	p3	(TAT)5	15	110	124
contig23791__length=449__numreads=18__gene=isogroup14446__status=isotig	1	p3	(AGA)5	15	21	35
contig23795__length=449__numreads=7__gene=isogroup14450__status=isotig	1	p3	(CTT)5	15	131	145
contig23812__length=446__numreads=7__gene=isogroup14467__status=isotig	1	p3	(TTC)6	18	60	77
contig23841__length=441__numreads=9__gene=isogroup14496__status=isotig	1	p3	(CAT)5	15	411	425
contig23848__length=442__numreads=10__gene=isogroup14503__status=isotig	1	p3	(ATT)9	27	274	300
contig23857__length=442__numreads=7__gene=isogroup14512__status=isotig	1	p3	(GGT)5	15	262	276
contig23877__length=439__numreads=8__gene=isogroup14532__status=isotig	1	p3	(AAG)10	30	179	208
contig23881__length=432__numreads=6__gene=isogroup14536__status=isotig	1	p3	(ATC)8	24	398	421
contig23886__length=438__numreads=12__gene=isogroup14541__status=isotig	2	p3	(TCT)5	15	214	228
contig23892__length=435__numreads=11__gene=isogroup14547__status=isotig	1	p3	(GAA)6	18	163	180
contig23961__length=424__numreads=10__gene=isogroup14616__status=isotig	1	p3	(CAG)5	15	203	217
contig23973__length=424__numreads=7__gene=isogroup14628__status=isotig	1	p3	(AAT)5	15	258	272
contig24004__length=418__numreads=6__gene=isogroup14659__status=isotig	1	p3	(GTT)5	15	11	25
contig24012__length=416__numreads=9__gene=isogroup14667__status=isotig	1	p3	(TTC)6	18	44	61
contig24017__length=415__numreads=7__gene=isogroup14672__status=isotig	1	p3	(TAT)5	15	157	171
contig24022__length=414__numreads=7__gene=isogroup14677__status=isotig	1	p3	(TCA)5	15	271	285
contig24096__length=404__numreads=13__gene=isogroup14751__status=isotig	1	p3	(TTC)5	15	38	52
contig24108__length=401__numreads=9__gene=isogroup14763__status=isotig	1	p3	(GAT)5	15	31	45
contig24122__length=397__numreads=6__gene=isogroup14777__status=isotig	1	p3	(CAT)10	30	332	361
contig24138__length=393__numreads=40__gene=isogroup14793__status=isotig	1	p3	(GGT)5	15	26	40
contig24229__length=367__numreads=22__gene=isogroup14884__status=isotig	1	p3	(TTC)7	21	311	331
contig24241__length=362__numreads=8__gene=isogroup14896__status=isotig	1	p3	(TTC)6	18	55	72
contig24245__length=362__numreads=6__gene=isogroup14900__status=isotig	1	p3	(AAT)6	18	339	356
contig24335__length=314__numreads=6__gene=isogroup14990__status=isotig	1	p3	(GAA)7	21	170	190
contig24357__length=293__numreads=11__gene=isogroup15012__status=isotig	1	p3	(CTT)5	15	66	80
contig24388__length=266__numreads=13__gene=isogroup15043__status=isotig	1	p3	(TTA)5	15	37	51
contig24421__length=229__numreads=6__gene=isogroup15076__status=isotig	1	p3	(GGT)5	15	4	18
contig24513__length=124__numreads=15__gene=isogroup15168__status=isotig	1	p3	(TAC)5	15	110	124
contig24526__length=112__numreads=6__gene=isogroup15181__status=isotig	1	p3	(TAC)9	27	84	110
contig00048__length=1430__numreads=268__gene=isogroup00001__status=ig_thresh	1	p4	(CAGC)4	16	1394	1409
contig00354__length=1636__numreads=104__gene=isogroup00001__status=ig_thresh	1	p4	(TTTA)4	16	1502	1517
contig00370__length=190__numreads=3__gene=isogroup00001__status=ig_thresh	1	p4	(AAAT)4	16	28	43
contig00632__length=835__numreads=47__gene=isogroup00001__status=ig_thresh	1	p4	(TTTA)4	16	678	693
contig01657__length=709__numreads=155__gene=isogroup00005__status=icl_thresh	1	p4	(ATTT)4	16	7	22
contig01752__length=855__numreads=102__gene=isogroup00008__status=isotig	1	p4	(AAAT)4	16	71	86
contig01937__length=313__numreads=18__gene=isogroup00016__status=isotig	1	p4	(GAAT)4	16	184	199
contig01949__length=838__numreads=162__gene=isogroup00017__status=isotig	1	p4	(TCTT)4	16	321	336
contig02002__length=926__numreads=628__gene=isogroup00020__status=icl_thresh	1	p4	(TAGC)4	16	1	16
contig02077__length=1014__numreads=50__gene=isogroup00025__status=isotig	1	p4	(ATTT)4	16	134	149
contig02187__length=438__numreads=17__gene=isogroup00032__status=none	1	p4	(TTTA)5	20	308	327
contig02252__length=997__numreads=80__gene=isogroup00038__status=icl_thresh	1	p4	(TTTA)4	16	90	105
contig02422__length=559__numreads=26__gene=isogroup00052__status=isotig	1	p4	(TCTT)4	16	46	61
contig02429__length=158__numreads=125__gene=isogroup00053__status=isotig	1	p4	(AAAT)5	20	100	119
contig02460__length=134__numreads=3__gene=isogroup00055__status=none	1	p4	(AAAT)4	16	23	38
contig02471__length=71__numreads=6__gene=isogroup00056__status=icl_thresh	1	p4	(TATT)6	24	35	58
contig02550__length=670__numreads=30__gene=isogroup00064__status=isotig	1	p4	(TTTA)4	16	592	607
contig02675__length=1386__numreads=80__gene=isogroup00077__status=isotig	1	p4	(AAAT)5	20	1313	1332
contig03438__length=782__numreads=55__gene=isogroup00171__status=isotig	1	p4	(AAAT)4	16	499	514
contig03519__length=397__numreads=11__gene=isogroup00183__status=isotig	1	p4	(TATT)4	16	53	68
contig03598__length=1186__numreads=96__gene=isogroup00194__status=isotig	1	p4	(AGGA)4	16	908	923
contig03902__length=604__numreads=6__gene=isogroup00242__status=isotig	1	p4	(AAAT)6	24	360	383
contig03950__length=1530__numreads=49__gene=isogroup00250__status=isotig	1	p4	(TCAT)5	20	700	719
contig03963__length=1043__numreads=88__gene=isogroup00252__status=isotig	1	p4	(AATA)5	20	992	1011
contig04197__length=130__numreads=27__gene=isogroup00291__status=isotig	1	p4	(CAAA)6	24	11	34
contig04315__length=241__numreads=35__gene=isogroup00313__status=icl_thresh	1	p4	(TTAT)4	16	23	38
contig04317__length=243__numreads=37__gene=isogroup00313__status=none	1	p4	(TTAT)4	16	25	40
contig04484__length=557__numreads=19__gene=isogroup00346__status=isotig	1	p4	(AAAT)4	16	227	242
contig04492__length=235__numreads=7__gene=isogroup00348__status=isotig	1	p4	(ATAA)4	16	161	176
contig04621__length=353__numreads=41__gene=isogroup00374__status=isotig	1	p4	(AAAT)4	16	311	326
contig04643__length=131__numreads=16__gene=isogroup00378__status=isotig	1	p4	(TAAA)4	16	69	84
contig04666__length=157__numreads=6__gene=isogroup00383__status=isotig	1	p4	(TTTA)4	16	48	63
contig04870__length=353__numreads=7__gene=isogroup00424__status=isotig	1	p4	(GTTT)5	20	107	126
contig05068__length=310__numreads=43__gene=isogroup00463__status=isotig	1	p4	(ATTT)4	16	95	110
contig05117__length=335__numreads=14__gene=isogroup00473__status=isotig	1	p4	(ATTT)4	16	253	268
contig05346__length=347__numreads=6__gene=isogroup00519__status=isotig	1	p4	(TTAT)4	16	198	213
contig05353__length=605__numreads=26__gene=isogroup00520__status=isotig	1	p4	(AAAT)4	16	207	222
contig05915__length=1530__numreads=116__gene=isogroup00646__status=isotig	1	p4	(CTCC)4	16	1238	1253
contig05936__length=789__numreads=318__gene=isogroup00651__status=isotig	1	p4	(CAAA)4	16	110	125
contig05939__length=727__numreads=20__gene=isogroup00652__status=isotig	1	p4	(TTTA)6	24	136	159
contig06128__length=476__numreads=5__gene=isogroup00699__status=icl_thresh	1	p4	(TTAT)5	20	153	172
contig06150__length=1119__numreads=385__gene=isogroup00705__status=isotig	1	p4	(AATA)4	16	645	660
contig06150__length=1119__numreads=385__gene=isogroup00705__status=isotig	2	p4	(CTTT)5	20	777	796
contig06262__length=168__numreads=5__gene=isogroup00733__status=isotig	1	p4	(ATAA)4	16	153	168
contig06432__length=211__numreads=8__gene=isogroup00775__status=isotig	1	p4	(AAGA)4	16	48	63
contig06598__length=298__numreads=14__gene=isogroup00827__status=isotig	1	p4	(TTTA)5	20	153	172
contig06624__length=1907__numreads=88__gene=isogroup00836__status=isotig	1	p4	(TTAT)5	20	1770	1789
contig06674__length=1625__numreads=459__gene=isogroup00853__status=isotig	1	p4	(TCTT)5	20	519	538
contig06709__length=1405__numreads=59__gene=isogroup00864__status=isotig	1	p4	(AAAG)5	20	1373	1392
contig06942__length=1339__numreads=525__gene=isogroup00942__status=isotig	2	p4	(TTAT)5	20	863	882
contig07077__length=1250__numreads=508__gene=isogroup00987__status=isotig	1	p4	(AAAT)5	20	1174	1193
contig07210__length=360__numreads=5__gene=isogroup01031__status=isotig	1	p4	(TGTT)4	16	42	57
contig07243__length=328__numreads=51__gene=isogroup01042__status=isotig	1	p4	(TTTA)4	16	37	52
contig07273__length=223__numreads=46__gene=isogroup01052__status=isotig	1	p4	(TTTA)4	16	31	46
contig07350__length=747__numreads=18__gene=isogroup01078__status=isotig	1	p4	(TTAT)4	16	119	134
contig07449__length=1186__numreads=24__gene=isogroup01111__status=isotig	1	p4	(TTTC)5	20	420	439
contig07610__length=1033__numreads=26__gene=isogroup01165__status=isotig	1	p4	(AAAT)4	16	600	615
contig07672__length=1026__numreads=24__gene=isogroup01185__status=isotig	1	p4	(TATT)5	20	388	407
contig07764__length=1412__numreads=50__gene=isogroup01216__status=isotig	1	p4	(TTTA)4	16	510	525
contig07809__length=1677__numreads=75__gene=isogroup01231__status=isotig	1	p4	(ATTT)6	24	55	78
contig07953__length=111__numreads=6__gene=isogroup01279__status=isotig	1	p4	(TTTA)4	16	20	35
contig07982__length=432__numreads=44__gene=isogroup01289__status=isotig	1	p4	(TTTG)4	16	261	276
contig08091__length=315__numreads=4__gene=isogroup01325__status=isotig	1	p4	(AATC)5	20	151	170
contig08098__length=532__numreads=10__gene=isogroup01327__status=isotig	1	p4	(TAAT)4	16	1	16
contig08112__length=953__numreads=45__gene=isogroup01332__status=isotig	1	p4	(ATTT)5	20	910	929
contig08425__length=231__numreads=8__gene=isogroup01436__status=isotig	1	p4	(AAAT)4	16	148	163
contig08754__length=889__numreads=25__gene=isogroup01546__status=isotig	1	p4	(AAAT)4	16	355	370
contig08803__length=229__numreads=10__gene=isogroup01562__status=isotig	1	p4	(AGTT)5	20	81	100
contig08910__length=586__numreads=144__gene=isogroup01598__status=isotig	1	p4	(AAAT)4	16	544	559
contig08963__length=255__numreads=23__gene=isogroup01616__status=isotig	1	p4	(AAGA)5	20	19	38
contig09005__length=456__numreads=8__gene=isogroup01630__status=isotig	1	p4	(TCTT)4	16	206	221
contig09018__length=768__numreads=18__gene=isogroup01634__status=isotig	1	p4	(AAAT)5	20	57	76
contig09023__length=325__numreads=41__gene=isogroup01636__status=isotig	1	p4	(AATT)4	16	88	103
contig09202__length=241__numreads=2__gene=isogroup01695__status=isotig	1	p4	(AAAT)4	16	176	191
contig09600__length=461__numreads=241__gene=isogroup01828__status=isotig	1	p4	(TCTA)5	20	9	28
contig09601__length=100__numreads=5__gene=isogroup01828__status=isotig	1	p4	(TAGA)5	20	35	54
contig09792__length=346__numreads=26__gene=isogroup01892__status=isotig	1	p4	(TTGG)4	16	287	302
contig09850__length=337__numreads=23__gene=isogroup01911__status=isotig	1	p4	(AAAT)5	20	132	151
contig10055__length=1237__numreads=45__gene=isogroup01980__status=isotig	1	p4	(ACAA)4	16	213	228
contig10080__length=653__numreads=16__gene=isogroup01988__status=isotig	1	p4	(AAAT)4	16	285	300
contig10098__length=608__numreads=22__gene=isogroup01994__status=isotig	1	p4	(TTGC)4	16	532	547
contig10261__length=103__numreads=4__gene=isogroup02048__status=isotig	1	p4	(AAAT)4	16	82	97
contig10293__length=218__numreads=4__gene=isogroup02059__status=isotig	1	p4	(AAAT)4	16	153	168
contig10527__length=492__numreads=15__gene=isogroup02137__status=isotig	1	p4	(ATTT)6	24	19	42
contig10608__length=124__numreads=10__gene=isogroup02164__status=isotig	1	p4	(TTTG)6	24	95	118
contig11400__length=247__numreads=5__gene=isogroup02428__status=isotig	1	p4	(ATTT)4	16	75	90
contig11715__length=278__numreads=6__gene=isogroup02533__status=isotig	1	p4	(AAAC)5	20	111	130
contig11996__length=3245__numreads=757__gene=isogroup02651__status=isotig	1	p4	(TAAT)4	16	8	23
contig11999__length=3143__numreads=282__gene=isogroup02654__status=isotig	1	p4	(AAAT)4	16	365	380
contig12005__length=3070__numreads=187__gene=isogroup02660__status=isotig	1	p4	(AAAT)5	20	2619	2638
contig12021__length=2904__numreads=145__gene=isogroup02676__status=isotig	1	p4	(ATAA)4	16	194	209
contig12046__length=2748__numreads=671__gene=isogroup02701__status=isotig	1	p4	(AAAT)6	24	2710	2733
contig12090__length=2568__numreads=587__gene=isogroup02745__status=isotig	1	p4	(AGAA)4	16	2412	2427
contig12135__length=2418__numreads=178__gene=isogroup02790__status=isotig	1	p4	(TTTA)4	16	146	161
contig12154__length=2381__numreads=772__gene=isogroup02809__status=isotig	1	p4	(AACA)4	16	2289	2304
contig12258__length=2149__numreads=50__gene=isogroup02913__status=isotig	1	p4	(TTTA)4	16	1844	1859
contig12287__length=2119__numreads=39__gene=isogroup02942__status=isotig	3	p4	(AGCT)4	16	1729	1744
contig12319__length=2093__numreads=100__gene=isogroup02974__status=isotig	1	p4	(TTTA)5	20	1942	1961
contig12381__length=2012__numreads=433__gene=isogroup03036__status=isotig	1	p4	(TTAT)4	16	14	29
contig12427__length=1962__numreads=48__gene=isogroup03082__status=isotig	1	p4	(AAAT)4	16	1686	1701
contig12436__length=1955__numreads=180__gene=isogroup03091__status=isotig	1	p4	(AAAT)4	16	1628	1643
contig12466__length=1941__numreads=63__gene=isogroup03121__status=isotig	1	p4	(GGAG)4	16	1774	1789
contig12473__length=1935__numreads=98__gene=isogroup03128__status=isotig	2	p4	(AAAT)5	20	1720	1739
contig12594__length=1824__numreads=180__gene=isogroup03249__status=isotig	1	p4	(TTTA)4	16	384	399
contig12619__length=1805__numreads=33__gene=isogroup03274__status=isotig	1	p4	(TAGA)4	16	973	988
contig12619__length=1805__numreads=33__gene=isogroup03274__status=isotig	2	p4	(AATA)4	16	1394	1409
contig12648__length=1788__numreads=280__gene=isogroup03303__status=isotig	1	p4	(CTTT)4	16	70	85
contig12733__length=1741__numreads=107__gene=isogroup03388__status=isotig	1	p4	(TTTA)4	16	1632	1647
contig12772__length=1721__numreads=80__gene=isogroup03427__status=isotig	1	p4	(TTTG)4	16	48	63
contig12781__length=1715__numreads=55__gene=isogroup03436__status=isotig	1	p4	(ATTA)4	16	1673	1688
contig12837__length=1689__numreads=47__gene=isogroup03492__status=isotig	1	p4	(TATT)4	16	602	617
contig12837__length=1689__numreads=47__gene=isogroup03492__status=isotig	2	p4	(AAAT)4	16	832	847
contig12853__length=1681__numreads=47__gene=isogroup03508__status=isotig	1	p4	(GCTC)5	20	1609	1628
contig12984__length=1611__numreads=49__gene=isogroup03639__status=isotig	1	p4	(ACCA)4	16	685	700
contig13011__length=1608__numreads=119__gene=isogroup03666__status=isotig	1	p4	(TCTT)6	24	1356	1379
contig13018__length=1602__numreads=28__gene=isogroup03673__status=isotig	1	p4	(TTTA)4	16	1419	1434
contig13097__length=1552__numreads=35__gene=isogroup03752__status=isotig	1	p4	(ACAT)5	20	52	71
contig13141__length=1549__numreads=40__gene=isogroup03796__status=isotig	1	p4	(TTCT)4	16	1471	1486
contig13174__length=1534__numreads=58__gene=isogroup03829__status=isotig	1	p4	(AAAT)4	16	1499	1514
contig13259__length=1506__numreads=38__gene=isogroup03914__status=isotig	1	p4	(TTGA)4	16	1388	1403
contig13269__length=1502__numreads=125__gene=isogroup03924__status=isotig	1	p4	(CTTT)5	20	185	204
contig13293__length=1495__numreads=37__gene=isogroup03948__status=isotig	1	p4	(TTTA)5	20	1402	1421
contig13325__length=1487__numreads=263__gene=isogroup03980__status=isotig	1	p4	(CATA)5	20	191	210
contig13343__length=1482__numreads=18__gene=isogroup03998__status=isotig	1	p4	(ACAA)4	16	728	743
contig13460__length=1445__numreads=207__gene=isogroup04115__status=isotig	1	p4	(TTCT)5	20	144	163
contig13460__length=1445__numreads=207__gene=isogroup04115__status=isotig	3	p4	(ATCC)5	20	1070	1089
contig13547__length=1419__numreads=37__gene=isogroup04202__status=isotig	1	p4	(ATTT)4	16	190	205
contig13552__length=1415__numreads=24__gene=isogroup04207__status=isotig	1	p4	(AAAT)4	16	203	218
contig13574__length=1411__numreads=174__gene=isogroup04229__status=isotig	1	p4	(ATTT)5	20	1391	1410
contig13583__length=1407__numreads=87__gene=isogroup04238__status=isotig	1	p4	(TTTC)4	16	281	296
contig13836__length=1342__numreads=42__gene=isogroup04491__status=isotig	1	p4	(TCTG)4	16	1238	1253
contig13948__length=1314__numreads=34__gene=isogroup04603__status=isotig	1	p4	(AGAT)5	20	122	141
contig14142__length=1290__numreads=91__gene=isogroup04797__status=isotig	1	p4	(TTTA)4	16	111	126
contig14327__length=1244__numreads=38__gene=isogroup04982__status=isotig	1	p4	(TTTA)4	16	112	127
contig14367__length=1237__numreads=65__gene=isogroup05022__status=isotig	1	p4	(TAAC)4	16	278	293
contig14371__length=1236__numreads=33__gene=isogroup05026__status=isotig	1	p4	(ATTT)5	20	56	75
contig14465__length=1214__numreads=33__gene=isogroup05120__status=isotig	1	p4	(TAAA)5	20	1180	1199
contig14651__length=1178__numreads=480__gene=isogroup05306__status=isotig	1	p4	(TTCG)5	20	1101	1120
contig14683__length=1174__numreads=67__gene=isogroup05338__status=isotig	1	p4	(TGTT)4	16	1104	1119
contig14765__length=1158__numreads=73__gene=isogroup05420__status=isotig	1	p4	(TATG)5	20	859	878
contig14783__length=1157__numreads=53__gene=isogroup05438__status=isotig	1	p4	(TTAT)4	16	1055	1070
contig14806__length=1153__numreads=39__gene=isogroup05461__status=isotig	1	p4	(TAAA)4	16	682	697
contig15009__length=1118__numreads=25__gene=isogroup05664__status=isotig	1	p4	(AACA)4	16	161	176
contig15022__length=1115__numreads=43__gene=isogroup05677__status=isotig	1	p4	(TTTC)4	16	891	906
contig15079__length=1102__numreads=14__gene=isogroup05734__status=isotig	1	p4	(ATTA)4	16	987	1002
contig15149__length=1095__numreads=49__gene=isogroup05804__status=isotig	1	p4	(ATAC)4	16	272	287
contig15425__length=1047__numreads=33__gene=isogroup06080__status=isotig	1	p4	(TTAT)4	16	26	41
contig15474__length=1044__numreads=111__gene=isogroup06129__status=isotig	1	p4	(AAAC)6	24	928	951
contig15564__length=1029__numreads=8__gene=isogroup06219__status=isotig	1	p4	(TTTA)4	16	998	1013
contig15580__length=1031__numreads=129__gene=isogroup06235__status=isotig	1	p4	(ATAA)4	16	13	28
contig15819__length=993__numreads=9__gene=isogroup06474__status=isotig	1	p4	(AAAT)5	20	534	553
contig15962__length=975__numreads=13__gene=isogroup06617__status=isotig	1	p4	(ATAA)4	16	930	945
contig15995__length=975__numreads=42__gene=isogroup06650__status=isotig	1	p4	(AAAT)4	16	805	820
contig16027__length=965__numreads=435__gene=isogroup06682__status=isotig	2	p4	(ATGT)4	16	639	654
contig16122__length=950__numreads=20__gene=isogroup06777__status=isotig	1	p4	(TTTA)4	16	258	273
contig16162__length=948__numreads=35__gene=isogroup06817__status=isotig	2	p4	(AAAT)4	16	840	855
contig16181__length=948__numreads=45__gene=isogroup06836__status=isotig	1	p4	(GCTC)5	20	105	124
contig16286__length=935__numreads=12__gene=isogroup06941__status=isotig	1	p4	(TAAA)5	20	880	899
contig16307__length=932__numreads=70__gene=isogroup06962__status=isotig	2	p4	(AGAT)5	20	873	892
contig16499__length=910__numreads=12__gene=isogroup07154__status=isotig	2	p4	(AAAT)4	16	459	474
contig16598__length=905__numreads=20__gene=isogroup07253__status=isotig	1	p4	(AAAT)4	16	743	758
contig16613__length=898__numreads=311__gene=isogroup07268__status=isotig	1	p4	(TTTC)4	16	787	802
contig16761__length=873__numreads=8__gene=isogroup07416__status=isotig	1	p4	(TTTA)4	16	134	149
contig16790__length=881__numreads=11__gene=isogroup07445__status=isotig	1	p4	(TATG)12	48	339	386
contig16793__length=879__numreads=89__gene=isogroup07448__status=isotig	1	p4	(AGAA)5	20	69	88
contig16937__length=868__numreads=11__gene=isogroup07592__status=isotig	1	p4	(TGTT)4	16	330	345
contig16954__length=860__numreads=16__gene=isogroup07609__status=isotig	1	p4	(TTCT)4	16	77	92
contig17077__length=850__numreads=30__gene=isogroup07732__status=isotig	1	p4	(TTTA)4	16	733	748
contig17199__length=840__numreads=17__gene=isogroup07854__status=isotig	1	p4	(AAAT)4	16	109	124
contig17216__length=841__numreads=7__gene=isogroup07871__status=isotig	1	p4	(TTCA)4	16	772	787
contig17228__length=838__numreads=8__gene=isogroup07883__status=isotig	1	p4	(TTAT)4	16	87	102
contig17233__length=838__numreads=10__gene=isogroup07888__status=isotig	1	p4	(CTCA)4	16	250	265
contig17284__length=833__numreads=8__gene=isogroup07939__status=isotig	1	p4	(CTCA)4	16	43	58
contig17287__length=833__numreads=18__gene=isogroup07942__status=isotig	1	p4	(TTAT)4	16	195	210
contig17304__length=833__numreads=121__gene=isogroup07959__status=isotig	1	p4	(TTTA)4	16	330	345
contig17353__length=820__numreads=7__gene=isogroup08008__status=isotig	1	p4	(TTAT)5	20	248	267
contig17536__length=810__numreads=16__gene=isogroup08191__status=isotig	1	p4	(ATAC)4	16	149	164
contig17595__length=806__numreads=6__gene=isogroup08250__status=isotig	1	p4	(TTAT)4	16	129	144
contig17626__length=791__numreads=9__gene=isogroup08281__status=isotig	1	p4	(TTTA)4	16	361	376
contig17690__length=797__numreads=17__gene=isogroup08345__status=isotig	1	p4	(TTTA)4	16	588	603
contig17899__length=781__numreads=22__gene=isogroup08554__status=isotig	1	p4	(TTTA)4	16	354	369
contig18182__length=759__numreads=16__gene=isogroup08837__status=isotig	1	p4	(CTTT)4	16	743	758
contig18442__length=743__numreads=35__gene=isogroup09097__status=isotig	1	p4	(AACA)6	24	201	224
contig18513__length=737__numreads=28__gene=isogroup09168__status=isotig	1	p4	(GTTT)4	16	170	185
contig18515__length=736__numreads=30__gene=isogroup09170__status=isotig	1	p4	(TTAT)5	20	291	310
contig18808__length=718__numreads=10__gene=isogroup09463__status=isotig	1	p4	(AAAT)4	16	1	16
contig18906__length=710__numreads=10__gene=isogroup09561__status=isotig	1	p4	(TTTA)5	20	248	267
contig19020__length=702__numreads=7__gene=isogroup09675__status=isotig	1	p4	(AAAT)5	20	19	38
contig19168__length=697__numreads=91__gene=isogroup09823__status=isotig	1	p4	(CGGA)6	24	612	635
contig19177__length=697__numreads=10__gene=isogroup09832__status=isotig	1	p4	(CTAG)4	16	85	100
contig19206__length=702__numreads=13__gene=isogroup09861__status=isotig	1	p4	(TTAA)4	16	518	533
contig19261__length=691__numreads=46__gene=isogroup09916__status=isotig	1	p4	(AAAT)4	16	630	645
contig19377__length=685__numreads=6__gene=isogroup10032__status=isotig	1	p4	(TTTG)4	16	358	373
contig19466__length=678__numreads=10__gene=isogroup10121__status=isotig	1	p4	(GATT)5	20	627	646
contig19707__length=669__numreads=12__gene=isogroup10362__status=isotig	1	p4	(AAAT)5	20	141	160
contig19722__length=666__numreads=193__gene=isogroup10377__status=isotig	1	p4	(TATG)4	16	511	526
contig19914__length=663__numreads=28__gene=isogroup10569__status=isotig	1	p4	(AAAT)4	16	105	120
contig20095__length=646__numreads=23__gene=isogroup10750__status=isotig	1	p4	(GTTG)4	16	192	207
contig20146__length=645__numreads=19__gene=isogroup10801__status=isotig	1	p4	(ATAA)4	16	237	252
contig20183__length=644__numreads=8__gene=isogroup10838__status=isotig	2	p4	(TTTA)5	20	328	347
contig20321__length=636__numreads=11__gene=isogroup10976__status=isotig	1	p4	(ATAA)6	24	251	274
contig20324__length=637__numreads=22__gene=isogroup10979__status=isotig	1	p4	(AGAA)4	16	243	258
contig20461__length=626__numreads=7__gene=isogroup11116__status=isotig	1	p4	(AAAT)4	16	142	157
contig20544__length=627__numreads=27__gene=isogroup11199__status=isotig	1	p4	(AATA)5	20	586	605
contig20779__length=616__numreads=6__gene=isogroup11434__status=isotig	1	p4	(CGAT)5	20	200	219
contig20812__length=625__numreads=10__gene=isogroup11467__status=isotig	1	p4	(TTTA)4	16	293	308
contig20813__length=616__numreads=25__gene=isogroup11468__status=isotig	1	p4	(AAAT)5	20	422	441
contig20842__length=614__numreads=29__gene=isogroup11497__status=isotig	1	p4	(AAAT)4	16	149	164
contig20850__length=612__numreads=9__gene=isogroup11505__status=isotig	1	p4	(AAAT)4	16	120	135
contig21011__length=604__numreads=12__gene=isogroup11666__status=isotig	1	p4	(CTAG)5	20	347	366
contig21068__length=599__numreads=10__gene=isogroup11723__status=isotig	1	p4	(TTAT)4	16	161	176
contig21338__length=589__numreads=6__gene=isogroup11993__status=isotig	1	p4	(TTCT)4	16	4	19
contig21473__length=579__numreads=11__gene=isogroup12128__status=isotig	1	p4	(ATAA)4	16	550	565
contig21563__length=576__numreads=25__gene=isogroup12218__status=isotig	2	p4	(TAAA)5	20	532	551
contig21592__length=575__numreads=7__gene=isogroup12247__status=isotig	1	p4	(ATTT)4	16	22	37
contig21623__length=574__numreads=8__gene=isogroup12278__status=isotig	1	p4	(ATTT)4	16	27	42
contig21652__length=572__numreads=19__gene=isogroup12307__status=isotig	1	p4	(TTAT)4	16	17	32
contig21679__length=573__numreads=11__gene=isogroup12334__status=isotig	1	p4	(AAAT)4	16	226	241
contig21703__length=570__numreads=39__gene=isogroup12358__status=isotig	1	p4	(TTTA)4	16	495	510
contig21802__length=565__numreads=6__gene=isogroup12457__status=isotig	1	p4	(CCTC)4	16	87	102
contig22193__length=545__numreads=6__gene=isogroup12848__status=isotig	1	p4	(AAAT)4	16	60	75
contig22385__length=535__numreads=7__gene=isogroup13040__status=isotig	1	p4	(TTAT)5	20	253	272
contig22465__length=528__numreads=35__gene=isogroup13120__status=isotig	1	p4	(ATAA)4	16	39	54
contig22467__length=530__numreads=7__gene=isogroup13122__status=isotig	1	p4	(AAAT)5	20	157	176
contig22528__length=530__numreads=6__gene=isogroup13183__status=isotig	1	p4	(ATAA)5	20	133	152
contig22627__length=523__numreads=8__gene=isogroup13282__status=isotig	1	p4	(AAAT)5	20	223	242
contig22665__length=517__numreads=7__gene=isogroup13320__status=isotig	1	p4	(AAAG)4	16	309	324
contig22762__length=516__numreads=8__gene=isogroup13417__status=isotig	1	p4	(ATTT)4	16	95	110
contig22785__length=516__numreads=6__gene=isogroup13440__status=isotig	1	p4	(AAAT)4	16	130	145
contig22852__length=512__numreads=6__gene=isogroup13507__status=isotig	1	p4	(TATT)4	16	93	108
contig22881__length=511__numreads=8__gene=isogroup13536__status=isotig	1	p4	(CTGC)4	16	230	245
contig23352__length=482__numreads=8__gene=isogroup14007__status=isotig	1	p4	(GCTC)5	20	399	418
contig23381__length=480__numreads=9__gene=isogroup14036__status=isotig	1	p4	(AAAT)4	16	282	297
contig23387__length=480__numreads=7__gene=isogroup14042__status=isotig	1	p4	(AAAT)4	16	146	161
contig23403__length=480__numreads=6__gene=isogroup14058__status=isotig	1	p4	(TTTA)4	16	456	471
contig23449__length=472__numreads=10__gene=isogroup14104__status=isotig	1	p4	(AACA)4	16	432	447
contig23457__length=468__numreads=8__gene=isogroup14112__status=isotig	1	p4	(TCTT)5	20	231	250
contig23497__length=473__numreads=6__gene=isogroup14152__status=isotig	1	p4	(AAAT)5	20	33	52
contig23498__length=470__numreads=12__gene=isogroup14153__status=isotig	1	p4	(AGCT)4	16	236	251
contig23510__length=473__numreads=8__gene=isogroup14165__status=isotig	1	p4	(AAAT)4	16	74	89
contig23618__length=467__numreads=8__gene=isogroup14273__status=isotig	1	p4	(TTTA)4	16	432	447
contig23659__length=459__numreads=6__gene=isogroup14314__status=isotig	1	p4	(CATA)11	44	334	377
contig23978__length=421__numreads=8__gene=isogroup14633__status=isotig	1	p4	(TTAT)5	20	395	414
contig24039__length=425__numreads=11__gene=isogroup14694__status=isotig	1	p4	(CTTT)4	16	132	147
contig24064__length=411__numreads=6__gene=isogroup14719__status=isotig	1	p4	(AAAT)4	16	167	182
contig24134__length=394__numreads=11__gene=isogroup14789__status=isotig	1	p4	(ATTT)4	16	86	101
contig24170__length=383__numreads=6__gene=isogroup14825__status=isotig	1	p4	(ATTA)4	16	275	290
contig24311__length=330__numreads=17__gene=isogroup14966__status=isotig	1	p4	(TTTA)5	20	118	137
contig24468__length=176__numreads=8__gene=isogroup15123__status=isotig	1	p4	(ATTT)5	20	123	142
contig00307__length=1865__numreads=42__gene=isogroup00001__status=ig_thresh	1	p5	(AAAAT)4	20	201	220
contig01734__length=859__numreads=49__gene=isogroup00007__status=none	1	p5	(TTTCT)4	20	163	182
contig02163__length=1536__numreads=279__gene=isogroup00031__status=isotig	2	p5	(CAGTT)4	20	1490	1509
contig02566__length=1019__numreads=664__gene=isogroup00066__status=isotig	1	p5	(AAAAT)5	25	22	46
contig02840__length=203__numreads=44__gene=isogroup00094__status=icl_thresh	1	p5	(TTTTG)5	25	133	157
contig03122__length=1517__numreads=289__gene=isogroup00128__status=isotig	1	p5	(TTTTG)5	25	364	388
contig03430__length=460__numreads=1178__gene=isogroup00170__status=isotig	1	p5	(ATTTT)4	20	22	41
contig03496__length=424__numreads=39__gene=isogroup00180__status=isotig	1	p5	(AAAAT)4	20	327	346
contig03536__length=202__numreads=5__gene=isogroup00185__status=isotig	1	p5	(TTTTA)4	20	136	155
contig03776__length=385__numreads=92__gene=isogroup00221__status=icl_thresh	1	p5	(AAAAT)4	20	89	108
contig04961__length=946__numreads=140__gene=isogroup00442__status=isotig	1	p5	(TTTTA)4	20	197	216
contig05650__length=1351__numreads=61__gene=isogroup00580__status=icl_thresh	1	p5	(GTTTT)4	20	18	37
contig05653__length=1345__numreads=71__gene=isogroup00580__status=none	1	p5	(GTTTT)4	20	19	38
contig06054__length=249__numreads=10__gene=isogroup00681__status=isotig	1	p5	(AAAAG)4	20	164	183
contig06599__length=2452__numreads=814__gene=isogroup00828__status=isotig	1	p5	(TCTTT)4	20	164	183
contig07021__length=577__numreads=64__gene=isogroup00968__status=isotig	1	p5	(TTCTT)5	25	542	566
contig07043__length=664__numreads=147__gene=isogroup00976__status=isotig	1	p5	(TTTTC)4	20	56	75
contig07559__length=977__numreads=47__gene=isogroup01148__status=isotig	1	p5	(AAAAC)4	20	257	276
contig08563__length=277__numreads=229__gene=isogroup01482__status=isotig	1	p5	(TTTAT)5	25	33	57
contig08579__length=889__numreads=38__gene=isogroup01488__status=isotig	1	p5	(AACAA)4	20	166	185
contig08737__length=370__numreads=17__gene=isogroup01540__status=isotig	1	p5	(CTTAG)5	25	203	227
contig08872__length=182__numreads=5__gene=isogroup01585__status=isotig	1	p5	(ATTTT)5	25	143	167
contig09719__length=464__numreads=8__gene=isogroup01868__status=isotig	1	p5	(AAAAC)6	30	309	338
contig10177__length=287__numreads=74__gene=isogroup02020__status=isotig	1	p5	(TGAGA)5	25	125	149
contig11731__length=220__numreads=5__gene=isogroup02538__status=isotig	1	p5	(TTTTC)4	20	146	165
contig11993__length=3283__numreads=272__gene=isogroup02648__status=isotig	2	p5	(TTTTG)5	25	3144	3168
contig12085__length=2587__numreads=60__gene=isogroup02740__status=isotig	1	p5	(TTATT)4	20	2445	2464
contig12152__length=2385__numreads=92__gene=isogroup02807__status=isotig	1	p5	(AAAAC)4	20	2185	2204
contig12169__length=2319__numreads=60__gene=isogroup02824__status=isotig	1	p5	(ATTTT)4	20	1775	1794
contig12221__length=2220__numreads=48__gene=isogroup02876__status=isotig	3	p5	(TTTAT)4	20	2091	2110
contig12254__length=2155__numreads=36__gene=isogroup02909__status=isotig	1	p5	(TTTTC)4	20	1849	1868
contig12290__length=2128__numreads=33__gene=isogroup02945__status=isotig	1	p5	(AAAAT)5	25	2047	2071
contig12356__length=2039__numreads=219__gene=isogroup03011__status=isotig	1	p5	(ATTTT)4	20	54	73
contig12362__length=2025__numreads=40__gene=isogroup03017__status=isotig	1	p5	(AAAAG)5	25	1759	1783
contig12445__length=1945__numreads=77__gene=isogroup03100__status=isotig	1	p5	(AAATG)4	20	1890	1909
contig12538__length=1871__numreads=361__gene=isogroup03193__status=isotig	1	p5	(ATAAA)4	20	21	40
contig12553__length=1859__numreads=88__gene=isogroup03208__status=isotig	1	p5	(AAAAT)4	20	194	213
contig12669__length=1771__numreads=41__gene=isogroup03324__status=isotig	1	p5	(TAAAA)5	25	1623	1647
contig12982__length=1613__numreads=112__gene=isogroup03637__status=isotig	1	p5	(AAAAT)4	20	209	228
contig13060__length=1587__numreads=240__gene=isogroup03715__status=isotig	1	p5	(AAAAT)4	20	184	203
contig13492__length=1433__numreads=164__gene=isogroup04147__status=isotig	1	p5	(TTTTA)4	20	374	393
contig13528__length=1412__numreads=20__gene=isogroup04183__status=isotig	1	p5	(AAAAT)5	25	1035	1059
contig13569__length=1411__numreads=17__gene=isogroup04224__status=isotig	1	p5	(TTTCT)4	20	1252	1271
contig13604__length=1402__numreads=41__gene=isogroup04259__status=isotig	1	p5	(TCAAA)4	20	1383	1402
contig14049__length=1291__numreads=33__gene=isogroup04704__status=isotig	1	p5	(AAAAG)4	20	32	51
contig14200__length=1268__numreads=64__gene=isogroup04855__status=isotig	2	p5	(ATAAA)4	20	914	933
contig14248__length=1257__numreads=39__gene=isogroup04903__status=isotig	1	p5	(AGCCA)5	25	373	397
contig14362__length=1232__numreads=18__gene=isogroup05017__status=isotig	1	p5	(AAAAT)5	25	379	403
contig15383__length=1057__numreads=37__gene=isogroup06038__status=isotig	1	p5	(CTCCA)4	20	962	981
contig15412__length=1053__numreads=322__gene=isogroup06067__status=isotig	3	p5	(TTTTC)4	20	854	873
contig15512__length=1031__numreads=19__gene=isogroup06167__status=isotig	1	p5	(ATTTT)4	20	975	994
contig15527__length=1034__numreads=35__gene=isogroup06182__status=isotig	1	p5	(CATAT)5	25	466	490
contig15538__length=1033__numreads=34__gene=isogroup06193__status=isotig	1	p5	(TTTTC)6	30	133	162
contig15690__length=1008__numreads=13__gene=isogroup06345__status=isotig	2	p5	(TTTAT)4	20	758	777
contig15786__length=999__numreads=76__gene=isogroup06441__status=isotig	1	p5	(GGCAG)4	20	794	813
contig16116__length=955__numreads=10__gene=isogroup06771__status=isotig	2	p5	(TTGTT)4	20	558	577
contig16333__length=929__numreads=15__gene=isogroup06988__status=isotig	3	p5	(AAAGA)4	20	899	918
contig16483__length=912__numreads=8__gene=isogroup07138__status=isotig	1	p5	(AAAAT)4	20	398	417
contig16776__length=884__numreads=30__gene=isogroup07431__status=isotig	1	p5	(TTTCT)4	20	41	60
contig16796__length=881__numreads=10__gene=isogroup07451__status=isotig	1	p5	(ATTTT)4	20	588	607
contig16868__length=874__numreads=8__gene=isogroup07523__status=isotig	1	p5	(TAAAA)4	20	72	91
contig17040__length=853__numreads=10__gene=isogroup07695__status=isotig	1	p5	(TTTTA)4	20	537	556
contig17179__length=848__numreads=44__gene=isogroup07834__status=isotig	1	p5	(CTATG)4	20	124	143
contig17625__length=801__numreads=8__gene=isogroup08280__status=isotig	1	p5	(GTTTT)4	20	735	754
contig17635__length=800__numreads=112__gene=isogroup08290__status=isotig	1	p5	(TTTTA)4	20	500	519
contig17652__length=801__numreads=13__gene=isogroup08307__status=isotig	1	p5	(AAAAT)4	20	216	235
contig17901__length=778__numreads=8__gene=isogroup08556__status=isotig	1	p5	(CAGAG)4	20	35	54
contig18544__length=735__numreads=8__gene=isogroup09199__status=isotig	1	p5	(AATAA)4	20	568	587
contig18559__length=735__numreads=17__gene=isogroup09214__status=isotig	1	p5	(AAAAT)4	20	686	705
contig18616__length=731__numreads=9__gene=isogroup09271__status=isotig	1	p5	(TAAAA)4	20	703	722
contig18691__length=724__numreads=90__gene=isogroup09346__status=isotig	1	p5	(ATAAT)5	25	674	698
contig20183__length=644__numreads=8__gene=isogroup10838__status=isotig	1	p5	(TTTTC)4	20	129	148
contig20216__length=642__numreads=9__gene=isogroup10871__status=isotig	1	p5	(TTTTA)4	20	189	208
contig20312__length=637__numreads=14__gene=isogroup10967__status=isotig	1	p5	(AAATA)4	20	287	306
contig20428__length=631__numreads=7__gene=isogroup11083__status=isotig	1	p5	(AAAAT)4	20	121	140
contig20644__length=601__numreads=6__gene=isogroup11299__status=isotig	1	p5	(CTTCT)4	20	427	446
contig20750__length=618__numreads=8__gene=isogroup11405__status=isotig	1	p5	(TTTTC)4	20	191	210
contig20827__length=614__numreads=13__gene=isogroup11482__status=isotig	1	p5	(AAAAT)4	20	89	108
contig20874__length=604__numreads=18__gene=isogroup11529__status=isotig	1	p5	(CTTTT)4	20	254	273
contig21217__length=591__numreads=6__gene=isogroup11872__status=isotig	1	p5	(AAAAT)4	20	78	97
contig21239__length=593__numreads=6__gene=isogroup11894__status=isotig	1	p5	(AAAAT)4	20	202	221
contig21294__length=591__numreads=21__gene=isogroup11949__status=isotig	1	p5	(AAAAT)4	20	139	158
contig21357__length=587__numreads=23__gene=isogroup12012__status=isotig	1	p5	(TTATT)4	20	349	368
contig21365__length=586__numreads=12__gene=isogroup12020__status=isotig	1	p5	(CCCAG)4	20	24	43
contig21568__length=572__numreads=11__gene=isogroup12223__status=isotig	1	p5	(CTCTG)4	20	198	217
contig21911__length=559__numreads=8__gene=isogroup12566__status=isotig	1	p5	(GAAAA)4	20	286	305
contig21933__length=559__numreads=7__gene=isogroup12588__status=isotig	1	p5	(ACAAA)4	20	381	400
contig22199__length=540__numreads=8__gene=isogroup12854__status=isotig	1	p5	(TTTTA)4	20	440	459
contig22222__length=542__numreads=9__gene=isogroup12877__status=isotig	1	p5	(AATTA)4	20	264	283
contig22427__length=529__numreads=6__gene=isogroup13082__status=isotig	1	p5	(TTTGA)4	20	186	205
contig22681__length=521__numreads=9__gene=isogroup13336__status=isotig	1	p5	(CCAAG)4	20	27	46
contig23077__length=498__numreads=10__gene=isogroup13732__status=isotig	1	p5	(ATTGG)4	20	191	210
contig23617__length=464__numreads=6__gene=isogroup14272__status=isotig	1	p5	(ATGCG)4	20	299	318
contig23923__length=433__numreads=10__gene=isogroup14578__status=isotig	1	p5	(AAAAG)4	20	354	373
contig24084__length=405__numreads=8__gene=isogroup14739__status=isotig	1	p5	(TTCTC)5	25	124	148
contig24180__length=381__numreads=8__gene=isogroup14835__status=isotig	1	p5	(TTTTG)4	20	116	135
contig00451__length=1185__numreads=15__gene=isogroup00001__status=ig_thresh	1	p6	(TTGAGA)4	24	1022	1045
contig00689__length=81__numreads=9__gene=isogroup00001__status=ig_thresh	1	p6	(GAGCGA)4	24	3	26
contig01605__length=474__numreads=462__gene=isogroup00004__status=isotig	1	p6	(CTTTTT)4	24	415	438
contig01863__length=26__numreads=98__gene=isogroup00012__status=icl_thresh	1	p6	(TTATTT)4	24	2	25
contig02989__length=26__numreads=23__gene=isogroup00111__status=icl_thresh	1	p6	(CTTTTT)4	24	1	24
contig03527__length=683__numreads=66__gene=isogroup00184__status=isotig	1	p6	(CAGCAC)4	24	287	310
contig03720__length=694__numreads=381__gene=isogroup00212__status=isotig	2	p6	(ACCGAG)4	24	641	664
contig04382__length=943__numreads=134__gene=isogroup00326__status=isotig	1	p6	(GTTGGA)6	36	887	922
contig04728__length=116__numreads=25__gene=isogroup00395__status=isotig	1	p6	(AAAATA)4	24	81	104
contig05002__length=1770__numreads=86__gene=isogroup00450__status=isotig	1	p6	(GCACAG)4	24	122	145
contig05152__length=334__numreads=10__gene=isogroup00480__status=isotig	1	p6	(CAGATT)4	24	264	287
contig05220__length=339__numreads=23__gene=isogroup00494__status=isotig	1	p6	(CTTTCT)4	24	229	252
contig05651__length=49__numreads=37__gene=isogroup00580__status=icl_thresh	1	p6	(TGTTTT)4	24	7	30
contig05750__length=1116__numreads=26__gene=isogroup00605__status=icl_thresh	1	p6	(AAGTAG)4	24	962	985
contig05932__length=199__numreads=5__gene=isogroup00650__status=isotig	1	p6	(AAAATC)4	24	158	181
contig06090__length=528__numreads=36__gene=isogroup00690__status=isotig	1	p6	(GGAGAC)6	36	29	64
contig06683__length=2003__numreads=242__gene=isogroup00856__status=isotig	1	p6	(ATAAAA)6	36	227	262
contig06697__length=1321__numreads=663__gene=isogroup00860__status=isotig	1	p6	(TCACGA)6	36	826	861
contig06805__length=800__numreads=19__gene=isogroup00896__status=isotig	1	p6	(CGGTTC)4	24	131	154
contig06994__length=758__numreads=10__gene=isogroup00959__status=isotig	1	p6	(TCGTAC)4	24	444	467
contig07232__length=791__numreads=139__gene=isogroup01039__status=isotig	1	p6	(CAGAGG)4	24	18	41
contig07437__length=983__numreads=34__gene=isogroup01107__status=isotig	1	p6	(ATCACC)4	24	594	617
contig07449__length=1186__numreads=24__gene=isogroup01111__status=isotig	2	p6	(ATTTTT)4	24	947	970
contig07606__length=462__numreads=17__gene=isogroup01163__status=isotig	1	p6	(CTCAGA)4	24	158	181
contig07839__length=1125__numreads=86__gene=isogroup01241__status=isotig	1	p6	(GAGGAT)4	24	225	248
contig08312__length=1940__numreads=67__gene=isogroup01399__status=isotig	1	p6	(GAGGAA)4	24	1295	1318
contig10394__length=478__numreads=21__gene=isogroup02093__status=isotig	1	p6	(ATAAAA)4	24	179	202
contig10516__length=476__numreads=19__gene=isogroup02133__status=isotig	1	p6	(CTTTTT)4	24	111	134
contig11374__length=122__numreads=11__gene=isogroup02419__status=isotig	1	p6	(ATTTTT)6	36	7	42
contig11912__length=268__numreads=6__gene=isogroup02599__status=isotig	1	p6	(CCAGCA)4	24	110	133
contig11976__length=3611__numreads=168__gene=isogroup02631__status=isotig	1	p6	(AAAAAT)4	24	174	197
contig11988__length=3335__numreads=375__gene=isogroup02643__status=isotig	1	p6	(TGTTGC)4	24	2002	2025
contig12249__length=2166__numreads=60__gene=isogroup02904__status=isotig	1	p6	(GTTATT)4	24	1939	1962
contig12481__length=1921__numreads=170__gene=isogroup03136__status=isotig	1	p6	(GAAATT)4	24	115	138
contig12615__length=1803__numreads=37__gene=isogroup03270__status=isotig	1	p6	(TGGTGC)4	24	384	407
contig12732__length=1742__numreads=29__gene=isogroup03387__status=isotig	1	p6	(GCATTT)4	24	1688	1711
contig12806__length=1702__numreads=81__gene=isogroup03461__status=isotig	1	p6	(ACAGAC)4	24	24	47
contig12860__length=1676__numreads=84__gene=isogroup03515__status=isotig	1	p6	(TCGCCG)4	24	1157	1180
contig12893__length=1654__numreads=401__gene=isogroup03548__status=isotig	1	p6	(TTTTTA)5	30	43	72
contig13190__length=1524__numreads=27__gene=isogroup03845__status=isotig	1	p6	(GAGAAG)5	30	1405	1434
contig13228__length=1512__numreads=21__gene=isogroup03883__status=isotig	1	p6	(TCAGCC)4	24	340	363
contig13456__length=1444__numreads=230__gene=isogroup04111__status=isotig	1	p6	(GAAGGT)4	24	299	322
contig13556__length=1416__numreads=43__gene=isogroup04211__status=isotig	1	p6	(ACTGAT)4	24	1304	1327
contig13620__length=1397__numreads=34__gene=isogroup04275__status=isotig	1	p6	(GGTGGC)5	30	873	902
contig13737__length=1368__numreads=65__gene=isogroup04392__status=isotig	1	p6	(CAATTC)4	24	91	114
contig13814__length=1346__numreads=54__gene=isogroup04469__status=isotig	1	p6	(CACCTT)4	24	30	53
contig13843__length=1338__numreads=30__gene=isogroup04498__status=isotig	2	p6	(ATCATG)4	24	1296	1319
contig14845__length=1137__numreads=88__gene=isogroup05500__status=isotig	1	p6	(AAAGAA)4	24	261	284
contig15037__length=1113__numreads=98__gene=isogroup05692__status=isotig	1	p6	(TCTTTC)4	24	98	121
contig15052__length=1109__numreads=24__gene=isogroup05707__status=isotig	1	p6	(TTATTT)4	24	878	901
contig15089__length=1094__numreads=9__gene=isogroup05744__status=isotig	1	p6	(ATTTTT)5	30	971	1000
contig15182__length=1088__numreads=15__gene=isogroup05837__status=isotig	1	p6	(TAGTGG)5	30	1032	1061
contig15263__length=1075__numreads=7__gene=isogroup05918__status=isotig	1	p6	(CCCACA)4	24	704	727
contig15332__length=1062__numreads=23__gene=isogroup05987__status=isotig	1	p6	(CGAGGA)5	30	271	300
contig15362__length=1059__numreads=98__gene=isogroup06017__status=isotig	1	p6	(TTCTTT)4	24	1013	1036
contig15437__length=1049__numreads=69__gene=isogroup06092__status=isotig	1	p6	(TTGCAG)4	24	10	33
contig15494__length=1040__numreads=30__gene=isogroup06149__status=isotig	1	p6	(AAAGAA)4	24	6	29
contig15633__length=1021__numreads=16__gene=isogroup06288__status=isotig	1	p6	(GATTTA)4	24	424	447
contig15710__length=1005__numreads=30__gene=isogroup06365__status=isotig	1	p6	(AAAAAG)4	24	28	51
contig16307__length=932__numreads=70__gene=isogroup06962__status=isotig	1	p6	(CTTCTC)4	24	745	768
contig16325__length=931__numreads=21__gene=isogroup06980__status=isotig	1	p6	(TCTTCA)4	24	289	312
contig16377__length=925__numreads=13__gene=isogroup07032__status=isotig	2	p6	(GGCGGT)4	24	553	576
contig16429__length=917__numreads=9__gene=isogroup07084__status=isotig	1	p6	(ACCAGC)6	36	664	699
contig17006__length=854__numreads=19__gene=isogroup07661__status=isotig	1	p6	(ATCACC)4	24	182	205
contig17532__length=812__numreads=29__gene=isogroup08187__status=isotig	1	p6	(TCAAGG)4	24	244	267
contig17722__length=796__numreads=24__gene=isogroup08377__status=isotig	1	p6	(TTGTGG)5	30	222	251
contig17901__length=778__numreads=8__gene=isogroup08556__status=isotig	2	p6	(TCCAAT)4	24	543	566
contig18149__length=760__numreads=32__gene=isogroup08804__status=isotig	1	p6	(AAAGAG)4	24	18	41
contig18456__length=742__numreads=6__gene=isogroup09111__status=isotig	1	p6	(GTGGGT)4	24	401	424
contig18809__length=718__numreads=9__gene=isogroup09464__status=isotig	1	p6	(GATGAA)4	24	352	375
contig19042__length=703__numreads=37__gene=isogroup09697__status=isotig	2	p6	(ATGGAA)4	24	367	390
contig19644__length=670__numreads=17__gene=isogroup10299__status=isotig	1	p6	(CAGGCT)4	24	128	151
contig19719__length=667__numreads=9__gene=isogroup10374__status=isotig	1	p6	(TGAGCC)4	24	496	519
contig20195__length=644__numreads=47__gene=isogroup10850__status=isotig	2	p6	(TTTTTA)4	24	559	582
contig20396__length=637__numreads=39__gene=isogroup11051__status=isotig	1	p6	(TCTTTC)4	24	598	621
contig20401__length=634__numreads=165__gene=isogroup11056__status=isotig	1	p6	(AAGACG)5	30	529	558
contig20496__length=629__numreads=6__gene=isogroup11151__status=isotig	1	p6	(GGAGGT)4	24	294	317
contig20638__length=623__numreads=15__gene=isogroup11293__status=isotig	1	p6	(TTGGGA)4	24	125	148
contig20638__length=623__numreads=15__gene=isogroup11293__status=isotig	2	p6	(CTTCCG)4	24	397	420
contig21810__length=565__numreads=19__gene=isogroup12465__status=isotig	1	p6	(GAAGAT)5	30	464	493
contig21898__length=561__numreads=8__gene=isogroup12553__status=isotig	1	p6	(ACAGAG)4	24	382	405
contig22108__length=550__numreads=7__gene=isogroup12763__status=isotig	1	p6	(TCATCC)4	24	323	346
contig23046__length=502__numreads=29__gene=isogroup13701__status=isotig	1	p6	(TGTCTC)4	24	459	482
contig23341__length=482__numreads=8__gene=isogroup13996__status=isotig	1	p6	(TTTTTA)4	24	438	461
contig23484__length=473__numreads=6__gene=isogroup14139__status=isotig	1	p6	(TTGGGC)4	24	115	138
contig23589__length=468__numreads=6__gene=isogroup14244__status=isotig	1	p6	(GGTGGA)5	30	209	238
